# Supplementary material for: The effects of proteasomal inhibition on synaptic proteostasis
Source: EMBO J. 2016 Sep 9;35(20):2238–62. doi: 10.15252/embj.201593594 (PMC5069550; doi:10.15252/embj.201593594)
Supplement: Supplementary file 3 — Table EV1 [file EMBJ-35-2238-s003.zip]

Archive with 3 entries (2 files):
- EMBOJ201593594R_Table EV1/
- EMBOJ201593594R_Table EV1/Readme_Table_EV1.txt
- EMBOJ201593594R_Table EV1/Table_EV1.xlsx
