# Supplementary material for: The effects of proteasomal inhibition on synaptic proteostasis
Source: EMBO J. 2016 Sep 9;35(20):2238–62. doi: 10.15252/embj.201593594 (PMC5069550; doi:10.15252/embj.201593594)
Supplement: Supplementary file 3 — Table EV1 [file EMBJ-35-2238-s003.zip › EMBOJ201593594R_Table EV1/Readme_Table_EV1.txt]

Table EV1
Pulsed SILAC analysis of lactacystin effects on H/L ratios. 
The table contains H/L measurements made for 1,409 proteins in all experiments after 24 hours in the presence or absence of 10�M lactacystin. All data are expressed as log2(H/L). Data for each protein reflects the average of H/L measurements from at least two peptides. The data is sorted from proteins in which H/L values were most reduced to proteins for which H/L ratios were most strongly increased following treatment with lactacystin. Horizontal lines reflect values above and below 3 standard deviations of the variance measured across the two control experiments. Same data as in Figs. 3, 4.
