# Supplementary material for: The effects of proteasomal inhibition on synaptic proteostasis
Source: EMBO J. 2016 Sep 9;35(20):2238–62. doi: 10.15252/embj.201593594 (PMC5069550; doi:10.15252/embj.201593594)
Supplement: Supplementary file 3 — Table EV1 [file EMBJ-35-2238-s003.zip › EMBOJ201593594R_Table EV1/Table_EV1.xlsx]

## Sheet: Table EV1
Gene name	Fasta headers	Synaptic?	Majority protein IDs	Log2 Ratio H/L 24h Heavy Exp 1	Log2 Ratio H/L 24h Heavy Exp 2	Log2 Ratio H/L 24h Heavy Lactacystin Exp 1	Log2 Ratio H/L 24h Heavy Lactacystin Exp 2	Average control (log2)	Average Lactacystin (log 2)	Lactacystin minus Control (log 2)
Hecw2	>tr|D4ADD3|D4ADD3_RAT Protein Hecw2 OS=Rattus norvegicus GN=Hecw2 PE=4 SV=1		D4ADD3	-1.29159	-1.12592	-3.7732	-4.61993	-1.20876	-4.19656	-2.98781
Slc25a22	>tr|Q5FVG4|Q5FVG4_RAT Protein LOC100911440 OS=Rattus norvegicus GN=Slc25a22 PE=2 SV=1	Yes	Q5FVG4	-2.27453	-2.41373	-5.50891	-5.00286	-2.34413	-5.25589	-2.91176
Sncb	>sp|Q63754|SYUB_RAT Beta-synuclein OS=Rattus norvegicus GN=Sncb PE=1 SV=1		Q63754	-2.19172	-2.16391	-5.12981	-4.91054	-2.17782	-5.02018	-2.84236
Sept3	>sp|Q9WU34|SEPT3_RAT Neuronal-specific septin-3 OS=Rattus norvegicus GN=Sept3 PE=1 SV=2;>tr|F1LMH0|F1LMH0_RAT Neuronal-specific septin-3 (Fragment) OS=Rattus norvegicus GN=Sept3 PE=3 SV=1;>tr|D3ZPP8|D3ZPP8_RAT Neuronal-specific septin-3 OS=Rattus norvegicu	Yes	Q9WU34;F1LMH0;D3ZPP8	-2.53041	-2.35365	-5.36266	-4.76792	-2.44203	-5.06529	-2.62326
Syngr3	>tr|D4ABK1|D4ABK1_RAT Protein Syngr3 OS=Rattus norvegicus GN=Syngr3 PE=4 SV=1	Yes	D4ABK1	-2.51854	-2.16858	-5.20296	-4.49671	-2.34356	-4.84983	-2.50628
Snca	>sp|P37377|SYUA_RAT Alpha-synuclein OS=Rattus norvegicus GN=Snca PE=1 SV=1		P37377	-2.10606	-1.80935	-4.49093	-4.37276	-1.9577	-4.43184	-2.47414
Acat2;RGD1562948	>sp|Q5XI22|THIC_RAT Acetyl-CoA acetyltransferase, cytosolic OS=Rattus norvegicus GN=Acat2 PE=1 SV=1;>tr|F1LS48|F1LS48_RAT Acetyl-CoA acetyltransferase, cytosolic OS=Rattus norvegicus GN=RGD1562948 PE=3 SV=2;>tr|A0A096MJY8|A0A096MJY8_RAT Protein RGD1562948		Q5XI22;F1LS48;A0A096MJY8	-2.93424	-2.95344	-5.07378	-5.75314	-2.94384	-5.41346	-2.46962
Cacna2d1	>sp|P54290|CA2D1_RAT Voltage-dependent calcium channel subunit alpha-2/delta-1 OS=Rattus norvegicus GN=Cacna2d1 PE=1 SV=1	Yes	P54290	-2.57226	-2.48989	-4.62793	-5.32528	-2.53108	-4.97661	-2.44553
Gda	>tr|Q9JKB7|Q9JKB7_RAT Guanine deaminase OS=Rattus norvegicus GN=Gda PE=2 SV=1;>sp|Q9WTT6|GUAD_RAT Guanine deaminase OS=Rattus norvegicus GN=Gda PE=1 SV=1		Q9JKB7;Q9WTT6	-2.12268	-2.19899	-4.85965	-4.34247	-2.16083	-4.60106	-2.44022
Slc25a18	>sp|Q505J6|GHC2_RAT Mitochondrial glutamate carrier 2 OS=Rattus norvegicus GN=Slc25a18 PE=2 SV=2		Q505J6	-2.58009	-2.54835	-5.09848	-4.90716	-2.56422	-5.00282	-2.4386
Rab3a	>sp|P63012|RAB3A_RAT Ras-related protein Rab-3A OS=Rattus norvegicus GN=Rab3a PE=1 SV=1	Yes	P63012	-1.32384	-1.27021	-3.74828	-3.5989	-1.29702	-3.67359	-2.37657
Gria2	>tr|G3V914|G3V914_RAT Glutamate receptor 2 OS=Rattus norvegicus GN=Gria2 PE=4 SV=2;>tr|F1LNE4|F1LNE4_RAT Glutamate receptor 2 OS=Rattus norvegicus GN=Gria2 PE=4 SV=2;>sp|P19491|GRIA2_RAT Glutamate receptor 2 OS=Rattus norvegicus GN=Gria2 PE=1 SV=2	Yes	G3V914;F1LNE4;P19491	-1.34979	-1.40916	-3.62127	-3.88863	-1.37948	-3.75495	-2.37548
Stmn1	>sp|P13668|STMN1_RAT Stathmin OS=Rattus norvegicus GN=Stmn1 PE=1 SV=2;>tr|A0A096MK73|A0A096MK73_RAT Stathmin OS=Rattus norvegicus GN=Stmn1 PE=4 SV=1		P13668;A0A096MK73	-2.28687	-2.12061	-4.65327	-4.4668	-2.20374	-4.56003	-2.35629
Atp2b2	>sp|P11506|AT2B2_RAT Plasma membrane calcium-transporting ATPase 2 OS=Rattus norvegicus GN=Atp2b2 PE=2 SV=2		P11506	-2.54372	-2.49313	-5.18863	-4.49463	-2.51843	-4.84163	-2.3232
Bdh1	>sp|P29147|BDH_RAT D-beta-hydroxybutyrate dehydrogenase, mitochondrial OS=Rattus norvegicus GN=Bdh1 PE=1 SV=2		P29147	-3.88334	-3.60088	-6.10304	-6.01215	-3.74211	-6.05759	-2.31548
Mvd	>tr|Q642E5|Q642E5_RAT Diphosphomevalonate decarboxylase OS=Rattus norvegicus GN=Mvd PE=2 SV=1;>sp|Q62967|MVD1_RAT Diphosphomevalonate decarboxylase OS=Rattus norvegicus GN=Mvd PE=2 SV=1		Q642E5;Q62967	-2.15766	-1.86733	-4.31651	-4.26684	-2.01249	-4.29168	-2.27918
Snap25	>sp|P60881|SNP25_RAT Synaptosomal-associated protein 25 OS=Rattus norvegicus GN=Snap25 PE=1 SV=1;>tr|F8WG75|F8WG75_RAT Synaptosomal-associated protein (Fragment) OS=Rattus norvegicus GN=Snap25 PE=3 SV=2	Yes	P60881;F8WG75	-1.33315	-1.26482	-3.73067	-3.40444	-1.29899	-3.56756	-2.26857
Ppp3cb	>sp|P20651|PP2BB_RAT Serine/threonine-protein phosphatase 2B catalytic subunit beta isoform OS=Rattus norvegicus GN=Ppp3cb PE=1 SV=1		P20651	-2.29195	-2.29209	-4.371	-4.74553	-2.29202	-4.55826	-2.26625
L1cam	>tr|D3ZPC4|D3ZPC4_RAT Neural cell adhesion molecule L1 OS=Rattus norvegicus GN=L1cam PE=4 SV=2;>sp|Q05695|L1CAM_RAT Neural cell adhesion molecule L1 OS=Rattus norvegicus GN=L1cam PE=2 SV=3	Yes	D3ZPC4;Q05695	-2.81899	-2.57201	-5.02285	-4.8726	-2.6955	-4.94773	-2.25223
Sult4a1	>sp|P63047|ST4A1_RAT Sulfotransferase 4A1 OS=Rattus norvegicus GN=Sult4a1 PE=2 SV=1		P63047	-0.241748	-0.0134798	-2.3737	-2.305	-0.127614	-2.33935	-2.21174
Ppp1r9b	>sp|O35274|NEB2_RAT Neurabin-2 OS=Rattus norvegicus GN=Ppp1r9b PE=1 SV=1	Yes	O35274	-2.17306	-2.3649	-4.72727	-4.21722	-2.26898	-4.47224	-2.20326
LOC100912512;Ngef	>tr|G3V856|G3V856_RAT Neuronal guanine nucleotide exchange factor (Predicted) OS=Rattus norvegicus GN=LOC100912512 PE=4 SV=1;>sp|Q5BKC9|NGEF_RAT Ephexin-1 OS=Rattus norvegicus GN=Ngef PE=1 SV=2		G3V856;Q5BKC9	0.0342158	-0.251796	-2.43549	-2.18226	-0.10879	-2.30888	-2.20009
Thy1	>sp|P01830|THY1_RAT Thy-1 membrane glycoprotein OS=Rattus norvegicus GN=Thy1 PE=1 SV=1		P01830	-2.04758	-2.28434	-4.42142	-4.2582	-2.16596	-4.33981	-2.17386
Vsnl1	>sp|P62762|VISL1_RAT Visinin-like protein 1 OS=Rattus norvegicus GN=Vsnl1 PE=1 SV=2		P62762	-1.9792	-1.77354	-4.02428	-4.05105	-1.87637	-4.03767	-2.16129
Dpysl5;LOC100911610	>sp|Q9JHU0|DPYL5_RAT Dihydropyrimidinase-related protein 5 OS=Rattus norvegicus GN=Dpysl5 PE=1 SV=1;>tr|A0A096MJR9|A0A096MJR9_RAT Protein LOC100911610 (Fragment) OS=Rattus norvegicus GN=LOC100911610 PE=4 SV=1;>tr|M0RAT9|M0RAT9_RAT Protein LOC100911610 (Fra		Q9JHU0;A0A096MJR9;M0RAT9	-3.66891	-3.49701	-5.8581	-5.61854	-3.58296	-5.73832	-2.15536
Aqp4	>sp|P47863|AQP4_RAT Aquaporin-4 OS=Rattus norvegicus GN=Aqp4 PE=1 SV=1		P47863	-2.41519	-3.67256	-5.19818	-5.19079	-3.04388	-5.19448	-2.15061
Camk2b	>tr|G3V9G3|G3V9G3_RAT Calcium/calmodulin-dependent protein kinase II, beta, isoform CRA_a OS=Rattus norvegicus GN=Camk2b PE=4 SV=1;>sp|P08413|KCC2B_RAT Calcium/calmodulin-dependent protein kinase type II subunit beta OS=Rattus norvegicus GN=Camk2b PE=1 SV=	Yes	G3V9G3;P08413;F1LNI8	-2.45016	-2.46228	-4.47579	-4.7377	-2.45622	-4.60674	-2.15052
Cntn1	>sp|Q63198|CNTN1_RAT Contactin-1 OS=Rattus norvegicus GN=Cntn1 PE=1 SV=2		Q63198	-2.61661	-2.58875	-4.82697	-4.63004	-2.60268	-4.7285	-2.12582
Snap91	>tr|F1LRK0|F1LRK0_RAT Clathrin coat assembly protein AP180 OS=Rattus norvegicus GN=Snap91 PE=4 SV=2	Yes	F1LRK0	-2.53182	-2.45966	-4.73735	-4.45302	-2.49574	-4.59519	-2.09945
Pacs1	>sp|O88588|PACS1_RAT Phosphofurin acidic cluster sorting protein 1 OS=Rattus norvegicus GN=Pacs1 PE=2 SV=1;>tr|F1LPG3|F1LPG3_RAT Phosphofurin acidic cluster sorting protein 1 OS=Rattus norvegicus GN=Pacs1 PE=4 SV=1		O88588;F1LPG3	-2.36193	-2.35572	-4.39651	-4.51339	-2.35883	-4.45495	-2.09612
Ak1	>sp|P39069|KAD1_RAT Adenylate kinase isoenzyme 1 OS=Rattus norvegicus GN=Ak1 PE=1 SV=3;>tr|M0RC66|M0RC66_RAT Adenylate kinase isoenzyme 1 (Fragment) OS=Rattus norvegicus GN=Ak1 PE=3 SV=1		P39069;M0RC66	-3.30016	-3.24756	-5.4905	-5.23504	-3.27386	-5.36277	-2.08891
Tfrc	>tr|G3V679|G3V679_RAT Transferrin receptor protein 1 OS=Rattus norvegicus GN=Tfrc PE=4 SV=1;>sp|Q99376|TFR1_RAT Transferrin receptor protein 1 (Fragment) OS=Rattus norvegicus GN=Tfrc PE=2 SV=1		G3V679;Q99376	-1.27171	-1.3147	-3.66586	-3.09382	-1.2932	-3.37984	-2.08664
Got1	>sp|P13221|AATC_RAT Aspartate aminotransferase, cytoplasmic OS=Rattus norvegicus GN=Got1 PE=1 SV=3		P13221	-3.00277	-2.56627	-4.71535	-4.97166	-2.78452	-4.84351	-2.05898
Stx1b	>sp|P61265|STX1B_RAT Syntaxin-1B OS=Rattus norvegicus GN=Stx1b PE=1 SV=1	Yes	P61265	-2.75147	-2.93898	-4.90185	-4.89793	-2.84522	-4.89989	-2.05467
Ppp3ca	>sp|P63329|PP2BA_RAT Serine/threonine-protein phosphatase 2B catalytic subunit alpha isoform OS=Rattus norvegicus GN=Ppp3ca PE=1 SV=1		P63329	-2.05613	-1.99401	-4.09239	-4.02552	-2.02507	-4.05896	-2.03389
Syt1	>sp|P21707|SYT1_RAT Synaptotagmin-1 OS=Rattus norvegicus GN=Syt1 PE=1 SV=3	Yes	P21707	-1.77394	-1.63675	-3.76731	-3.69742	-1.70534	-3.73237	-2.02702
Rab6b	>tr|F1LVC3|F1LVC3_RAT Protein Rab6b OS=Rattus norvegicus GN=Rab6b PE=3 SV=2	Yes	F1LVC3	-0.487642	-0.234126	-2.16043	-2.59527	-0.360884	-2.37785	-2.01697
Sv2a	>sp|Q02563|SV2A_RAT Synaptic vesicle glycoprotein 2A OS=Rattus norvegicus GN=Sv2a PE=1 SV=2	Yes	Q02563	-2.1065	-1.80834	-4.08434	-3.82607	-1.95742	-3.9552	-1.99779
Pitpnm2	>tr|F1LXD6|F1LXD6_RAT Protein Pitpnm2 (Fragment) OS=Rattus norvegicus GN=Pitpnm2 PE=4 SV=1		F1LXD6	-2.32981	-2.35225	-4.6444	-4.03096	-2.34103	-4.33768	-1.99665
Fam49a	>tr|B0BN65|B0BN65_RAT Family with sequence similarity 49, member A OS=Rattus norvegicus GN=Fam49a PE=2 SV=1		B0BN65	-0.732021	-0.671623	-2.79046	-2.60148	-0.701822	-2.69597	-1.99415
Slc12a5	>sp|Q63633|S12A5_RAT Solute carrier family 12 member 5 OS=Rattus norvegicus GN=Slc12a5 PE=1 SV=2;>tr|D3ZGI9|D3ZGI9_RAT Solute carrier family 12 member 5 OS=Rattus norvegicus GN=Slc12a5 PE=4 SV=2;>tr|F1LNP4|F1LNP4_RAT Solute carrier family 12 member 5 OS=Ra	Yes	Q63633;D3ZGI9;F1LNP4	-2.35816	-2.13708	-4.20503	-4.26893	-2.24762	-4.23698	-1.98936
Sept5	>sp|Q9JJM9|SEPT5_RAT Septin-5 OS=Rattus norvegicus GN=Sept5 PE=1 SV=2;>tr|D3ZT07|D3ZT07_RAT Platelet glycoprotein Ib beta chain OS=Rattus norvegicus GN=Sept5 PE=3 SV=2;>tr|G3V990|G3V990_RAT Platelet glycoprotein Ib beta chain OS=Rattus norvegicus GN=Gp1bb	Yes	Q9JJM9;D3ZT07;G3V990;D3ZDH8	-2.50947	-2.75234	-4.42684	-4.80216	-2.63091	-4.6145	-1.9836
Dpysl2	>sp|P47942|DPYL2_RAT Dihydropyrimidinase-related protein 2 OS=Rattus norvegicus GN=Dpysl2 PE=1 SV=1		P47942	-3.57335	-3.3655	-5.48992	-5.38317	-3.46942	-5.43654	-1.96712
Calm1;Calml3	>sp|P62161|CALM_RAT Calmodulin OS=Rattus norvegicus GN=Calm1 PE=1 SV=2;>sp|Q5U206|CALL3_RAT Calmodulin-like protein 3 OS=Rattus norvegicus GN=Calml3 PE=2 SV=1		P62161;Q5U206	-2.7538	-2.54844	-4.65178	-4.56819	-2.65112	-4.60998	-1.95886
Hmgcs1	>sp|P17425|HMCS1_RAT Hydroxymethylglutaryl-CoA synthase, cytoplasmic OS=Rattus norvegicus GN=Hmgcs1 PE=1 SV=1		P17425	-0.329613	-0.167442	-2.25622	-2.15078	-0.248527	-2.2035	-1.95497
Tubb3	>sp|Q4QRB4|TBB3_RAT Tubulin beta-3 chain OS=Rattus norvegicus GN=Tubb3 PE=1 SV=1		Q4QRB4	-3.90394	-3.78087	-5.9656	-5.62893	-3.84241	-5.79727	-1.95486
Kif5c	>tr|G3V6L4|G3V6L4_RAT Kinesin heavy chain isoform 5C (Fragment) OS=Rattus norvegicus GN=Kif5c PE=3 SV=2		G3V6L4	-0.882358	-0.752121	-2.77468	-2.75458	-0.81724	-2.76463	-1.94739
Myo5a	>sp|Q9QYF3|MYO5A_RAT Unconventional myosin-Va OS=Rattus norvegicus GN=Myo5a PE=1 SV=1		Q9QYF3	-2.5536	-2.50906	-4.47762	-4.4763	-2.53133	-4.47696	-1.94564
Napb	>tr|F8WFM2|F8WFM2_RAT Beta-soluble NSF attachment protein OS=Rattus norvegicus GN=Napb PE=4 SV=1;>sp|P85969|SNAB_RAT Beta-soluble NSF attachment protein OS=Rattus norvegicus GN=Napb PE=1 SV=1	Yes	F8WFM2;P85969	-1.6103	-1.65431	-3.35417	-3.80084	-1.6323	-3.5775	-1.9452
Fasn	>sp|P12785|FAS_RAT Fatty acid synthase OS=Rattus norvegicus GN=Fasn PE=1 SV=3		P12785	-2.49135	-2.41812	-4.43085	-4.35615	-2.45473	-4.3935	-1.93877
Idh1	>sp|P41562|IDHC_RAT Isocitrate dehydrogenase [NADP] cytoplasmic OS=Rattus norvegicus GN=Idh1 PE=1 SV=1		P41562	-3.56243	-3.64636	-5.58637	-5.48494	-3.6044	-5.53565	-1.93126
Idi1	>sp|O35760|IDI1_RAT Isopentenyl-diphosphate Delta-isomerase 1 OS=Rattus norvegicus GN=Idi1 PE=2 SV=2		O35760	-2.1393	-1.79972	-3.75438	-4.04026	-1.96951	-3.89732	-1.92781
Atp1a3	>sp|P06687|AT1A3_RAT Sodium/potassium-transporting ATPase subunit alpha-3 OS=Rattus norvegicus GN=Atp1a3 PE=1 SV=2		P06687	-2.0619	-2.07291	-4.04466	-3.94011	-2.0674	-3.99239	-1.92498
Fdps;LOC100360417	>sp|P05369|FPPS_RAT Farnesyl pyrophosphate synthase OS=Rattus norvegicus GN=Fdps PE=2 SV=2;>tr|F1LND7|F1LND7_RAT Farnesyl pyrophosphate synthase OS=Rattus norvegicus GN=Fdps PE=3 SV=2;>tr|F1LMQ2|F1LMQ2_RAT Farnesyl pyrophosphate synthase OS=Rattus norvegic		P05369;F1LND7;F1LMQ2	-1.88316	-1.76126	-3.70538	-3.78823	-1.82221	-3.7468	-1.92459
Anp32a	>tr|M0R9D0|M0R9D0_RAT Protein LOC680377 OS=Rattus norvegicus GN=Anp32a PE=4 SV=1;>sp|P49911|AN32A_RAT Acidic leucine-rich nuclear phosphoprotein 32 family member A OS=Rattus norvegicus GN=Anp32a PE=2 SV=1;>tr|F7EL36|F7EL36_RAT Acidic leucine-rich nuclear p		M0R9D0;P49911;F7EL36	-2.91441	-2.59031	-4.8149	-4.51678	-2.75236	-4.66584	-1.91348
Farp1	>sp|F1LYQ8|FARP1_RAT FERM, RhoGEF and pleckstrin domain-containing protein 1 OS=Rattus norvegicus GN=Farp1 PE=1 SV=2		F1LYQ8	-3.04311	-3.08387	-4.54901	-5.38896	-3.06349	-4.96899	-1.90549
Fads2	>sp|Q9Z122|FADS2_RAT Fatty acid desaturase 2 OS=Rattus norvegicus GN=Fads2 PE=2 SV=1		Q9Z122	0.0257376	0.323889	-1.67812	-1.76097	0.174813	-1.71954	-1.89436
Acly	>tr|G3V888|G3V888_RAT ATP citrate lyase, isoform CRA_a OS=Rattus norvegicus GN=Acly PE=1 SV=1;>tr|G3V9G4|G3V9G4_RAT ATP citrate lyase, isoform CRA_b OS=Rattus norvegicus GN=Acly PE=1 SV=1;>sp|P16638|ACLY_RAT ATP-citrate synthase OS=Rattus norvegicus GN=Acl		G3V888;G3V9G4;P16638	-2.28167	-2.16897	-4.06687	-4.16926	-2.22532	-4.11807	-1.89275
Ppap2b	>tr|Q6IMX4|Q6IMX4_RAT Lipid phosphate phosphohydrolase 3 OS=Rattus norvegicus GN=Ppap2b PE=2 SV=1;>sp|P97544|LPP3_RAT Lipid phosphate phosphohydrolase 3 OS=Rattus norvegicus GN=Ppap2b PE=1 SV=1		Q6IMX4;P97544	-1.32121	-0.999481	-3.06601	-3.02538	-1.16034	-3.04569	-1.88535
Syn2	>tr|G3V733|G3V733_RAT Synapsin-2 OS=Rattus norvegicus GN=Syn2 PE=4 SV=2;>sp|Q63537|SYN2_RAT Synapsin-2 OS=Rattus norvegicus GN=Syn2 PE=1 SV=1	Yes	G3V733;Q63537	-2.19139	-2.3764	-4.13802	-4.19055	-2.28389	-4.16428	-1.88039
Gnao1	>tr|D4ABT0|D4ABT0_RAT Guanine nucleotide-binding protein G(o) subunit alpha OS=Rattus norvegicus GN=Gnao1 PE=4 SV=2		D4ABT0	-3.49396	-3.44086	-5.36557	-5.31381	-3.46741	-5.33969	-1.87228
Crmp1	>sp|Q62950|DPYL1_RAT Dihydropyrimidinase-related protein 1 OS=Rattus norvegicus GN=Crmp1 PE=1 SV=1		Q62950	-3.78057	-3.79142	-5.80333	-5.50275	-3.78599	-5.65304	-1.86705
Asna1	>tr|G3V9T7|G3V9T7_RAT ATPase Asna1 OS=Rattus norvegicus GN=Asna1 PE=3 SV=1		G3V9T7	-3.34738	-3.0405	-5.16494	-4.95232	-3.19394	-5.05863	-1.86469
Camk2a	>sp|P11275|KCC2A_RAT Calcium/calmodulin-dependent protein kinase type II subunit alpha OS=Rattus norvegicus GN=Camk2a PE=1 SV=1;>tr|F1LZG4|F1LZG4_RAT Uncharacterized protein OS=Rattus norvegicus PE=4 SV=2	Yes	P11275;F1LZG4	-2.05463	-2.05343	-4.03971	-3.79172	-2.05403	-3.91572	-1.86168
Cyfip2	>tr|D3ZX82|D3ZX82_RAT Cytoplasmic FMR1 interacting protein 2 (Predicted) OS=Rattus norvegicus GN=Cyfip2 PE=4 SV=2	Yes	D3ZX82	-2.59092	-2.45989	-4.42507	-4.34863	-2.52541	-4.38685	-1.86145
Dlg4	>sp|P31016|DLG4_RAT Disks large homolog 4 OS=Rattus norvegicus GN=Dlg4 PE=1 SV=1	Yes	P31016	-1.81426	-1.83784	-3.56738	-3.80761	-1.82605	-3.6875	-1.86144
Fry	>tr|E9PTY6|E9PTY6_RAT Protein Fry (Fragment) OS=Rattus norvegicus GN=Fry PE=4 SV=2		E9PTY6	-1.07942	-1.03958	-2.94808	-2.87949	-1.0595	-2.91379	-1.85429
Rbfox1;Rbfox2	>tr|D3ZSL1|D3ZSL1_RAT RNA binding protein fox-1 homolog OS=Rattus norvegicus GN=Rbfox1 PE=4 SV=1;>sp|A1A5R1|RFOX2_RAT RNA binding protein fox-1 homolog 2 OS=Rattus norvegicus GN=Rbfox2 PE=2 SV=1		D3ZSL1;A1A5R1	-0.438151	-0.23545	-2.19562	-2.18607	-0.3368	-2.19084	-1.85404
Hpca	>sp|P84076|HPCA_RAT Neuron-specific calcium-binding protein hippocalcin OS=Rattus norvegicus GN=Hpca PE=1 SV=2		P84076	-1.75828	-2.12526	-3.78821	-3.77448	-1.94177	-3.78134	-1.83957
Mx2;Mx3	>tr|Q499Q3|Q499Q3_RAT Interferon-induced GTP-binding protein Mx2 OS=Rattus norvegicus GN=Mx2 PE=2 SV=1;>sp|P18590|MX3_RAT Interferon-induced GTP-binding protein Mx3 OS=Rattus norvegicus GN=Mx3 PE=2 SV=1;>sp|P18589|MX2_RAT Interferon-induced GTP-binding pro		Q499Q3;P18590;P18589	1.0155	0.4728	-1.14121	-1.04725	0.744149	-1.09423	-1.83838
RGD1309762	>tr|F1LZX5|F1LZX5_RAT Protein Hectd4 (Fragment) OS=Rattus norvegicus GN=Hectd4 PE=1 SV=2		F1LZX5	-1.22422	-1.14669	-3.10557	-2.93832	-1.18545	-3.02194	-1.83649
Dmxl2	>tr|F1M164|F1M164_RAT Protein Dmxl2 (Fragment) OS=Rattus norvegicus GN=Dmxl2 PE=4 SV=2;>tr|F1M3W5|F1M3W5_RAT Protein Dmxl2 (Fragment) OS=Rattus norvegicus GN=Dmxl2 PE=4 SV=2		F1M164;F1M3W5	-2.33956	-2.34806	-4.14484	-4.21504	-2.34381	-4.17994	-1.83613
Vamp2	>tr|R9PY00|R9PY00_RAT Vesicle-associated membrane protein 2 (Fragment) OS=Rattus norvegicus GN=Vamp2 PE=4 SV=1;>sp|P63045|VAMP2_RAT Vesicle-associated membrane protein 2 OS=Rattus norvegicus GN=Vamp2 PE=1 SV=2	Yes	R9PY00;P63045	-1.57841	-1.95243	-3.58313	-3.60224	-1.76542	-3.59269	-1.82727
Fam213a	>sp|Q6AXX6|F213A_RAT Redox-regulatory protein FAM213A OS=Rattus norvegicus GN=Fam213a PE=1 SV=1		Q6AXX6	-2.73226	-2.83702	-4.64562	-4.57103	-2.78464	-4.60833	-1.82369
Spock2	>tr|D3ZGJ7|D3ZGJ7_RAT Protein Spock2 OS=Rattus norvegicus GN=Spock2 PE=4 SV=2		D3ZGJ7	-3.53109	-3.45217	-6.22529	-4.39374	-3.49163	-5.30952	-1.81789
Sh3gl2	>sp|O35179|SH3G2_RAT Endophilin-A1 OS=Rattus norvegicus GN=Sh3gl2 PE=1 SV=2;>tr|F1LQ05|F1LQ05_RAT Endophilin-A1 (Fragment) OS=Rattus norvegicus GN=Sh3gl2 PE=4 SV=1	Yes	O35179;F1LQ05	-2.54481	-2.39623	-4.1985	-4.37617	-2.47052	-4.28734	-1.81681
Usp11	>tr|F7FEA4|F7FEA4_RAT Ubiquitin carboxyl-terminal hydrolase OS=Rattus norvegicus GN=Usp11 PE=3 SV=1		F7FEA4	-0.225565	0.115166	-1.5492	-2.19476	-0.0551993	-1.87198	-1.81678
Ap2a2	>tr|Q66HM2|Q66HM2_RAT AP-2 complex subunit alpha-2 OS=Rattus norvegicus GN=Ap2a2 PE=1 SV=1	Yes	Q66HM2	-2.79917	-2.87271	-4.57374	-4.72956	-2.83594	-4.65165	-1.81571
Cdk5	>sp|Q03114|CDK5_RAT Cyclin-dependent-like kinase 5 OS=Rattus norvegicus GN=Cdk5 PE=1 SV=1	Yes	Q03114	-2.55055	-2.62158	-4.01798	-4.7852	-2.58606	-4.40159	-1.81553
Lgalsl	>tr|B4F7A3|B4F7A3_RAT Galectin OS=Rattus norvegicus GN=Lgalsl PE=1 SV=1		B4F7A3	-3.04871	-2.60885	-4.66303	-4.62504	-2.82878	-4.64404	-1.81526
Cnp	>sp|P13233|CN37_RAT 2,3-cyclic-nucleotide 3-phosphodiesterase OS=Rattus norvegicus GN=Cnp PE=1 SV=2		P13233	-2.77211	-2.91855	-4.75512	-4.55277	-2.84533	-4.65394	-1.80861
Syp	>sp|P07825|SYPH_RAT Synaptophysin OS=Rattus norvegicus GN=Syp PE=1 SV=1	Yes	P07825	-2.67992	-2.53166	-4.20962	-4.60774	-2.60579	-4.40868	-1.80289
Ncdn	>sp|O35095|NCDN_RAT Neurochondrin OS=Rattus norvegicus GN=Ncdn PE=1 SV=2	Yes	O35095	-0.828127	-0.988418	-2.72328	-2.68371	-0.908273	-2.7035	-1.79522
Phyhip	>sp|Q568Z9|PHYIP_RAT Phytanoyl-CoA hydroxylase-interacting protein OS=Rattus norvegicus GN=Phyhip PE=2 SV=1		Q568Z9	-0.956572	-1.03469	-2.63828	-2.93214	-0.995632	-2.78521	-1.78958
Pgm2l1	>tr|D3Z955|D3Z955_RAT Protein Pgm2l1 OS=Rattus norvegicus GN=Pgm2l1 PE=4 SV=1		D3Z955	-1.42213	-1.34095	-3.39368	-2.90595	-1.38154	-3.14982	-1.76827
Pfkl	>sp|P30835|PFKAL_RAT ATP-dependent 6-phosphofructokinase, liver type OS=Rattus norvegicus GN=Pfkl PE=2 SV=3		P30835	-3.01497	-3.18495	-4.84477	-4.88223	-3.09996	-4.8635	-1.76354
Acat1	>sp|P17764|THIL_RAT Acetyl-CoA acetyltransferase, mitochondrial OS=Rattus norvegicus GN=Acat1 PE=1 SV=1		P17764	-3.80388	-3.89169	-5.49239	-5.72333	-3.84778	-5.60786	-1.76008
Acot7	>tr|F8WG67|F8WG67_RAT Acyl-CoA thioesterase 7, isoform CRA_a OS=Rattus norvegicus GN=Acot7 PE=4 SV=2;>sp|Q64559|BACH_RAT Cytosolic acyl coenzyme A thioester hydrolase OS=Rattus norvegicus GN=Acot7 PE=1 SV=4		F8WG67;Q64559	-2.35432	-2.39229	-4.29387	-3.97084	-2.3733	-4.13236	-1.75905
Eno2	>sp|P07323|ENOG_RAT Gamma-enolase OS=Rattus norvegicus GN=Eno2 PE=1 SV=2		P07323	-2.65836	-2.68771	-4.47762	-4.37443	-2.67303	-4.42603	-1.753
Rtn3	>sp|Q6RJR6|RTN3_RAT Reticulon-3 OS=Rattus norvegicus GN=Rtn3 PE=1 SV=1	Yes	Q6RJR6	-1.55898	-1.57549	-3.38596	-3.2514	-1.56723	-3.31868	-1.75144
Gnb1	>sp|P54311|GBB1_RAT Guanine nucleotide-binding protein G(I)/G(S)/G(T) subunit beta-1 OS=Rattus norvegicus GN=Gnb1 PE=1 SV=4		P54311	-3.32609	-3.17801	-5.07495	-4.92533	-3.25205	-5.00014	-1.74809
Rtn1	>sp|Q64548|RTN1_RAT Reticulon-1 OS=Rattus norvegicus GN=Rtn1 PE=2 SV=1	Yes	Q64548	-2.01508	-2.09154	-3.72223	-3.8572	-2.05331	-3.78971	-1.7364
Fscn1	>sp|P85845|FSCN1_RAT Fascin OS=Rattus norvegicus GN=Fscn1 PE=1 SV=2		P85845	-2.93777	-2.65945	-4.55436	-4.51352	-2.79861	-4.53394	-1.73533
Tubb2b	>sp|Q3KRE8|TBB2B_RAT Tubulin beta-2B chain OS=Rattus norvegicus GN=Tubb2b PE=1 SV=1		Q3KRE8	-4.03514	-3.93401	-5.74646	-5.67183	-3.98458	-5.70914	-1.72457
Stxbp1	>sp|P61765|STXB1_RAT Syntaxin-binding protein 1 OS=Rattus norvegicus GN=Stxbp1 PE=1 SV=1	Yes	P61765	-3.00613	-2.9012	-4.66911	-4.68531	-2.95367	-4.67721	-1.72354
Ndrg3	>sp|Q6AYR2|NDRG3_RAT Protein NDRG3 OS=Rattus norvegicus GN=Ndrg3 PE=2 SV=1		Q6AYR2	-1.44124	-1.16294	-2.89873	-3.13277	-1.30209	-3.01575	-1.71365
Stat1	>tr|F1M9D6|F1M9D6_RAT Signal transducer and activator of transcription OS=Rattus norvegicus GN=Stat1 PE=3 SV=2		F1M9D6	-2.66905	-2.51005	-4.18141	-4.41985	-2.58955	-4.30063	-1.71108
Top2a	>tr|F1M7A0|F1M7A0_RAT DNA topoisomerase 2 (Fragment) OS=Rattus norvegicus GN=Top2a PE=3 SV=2;>sp|P41516|TOP2A_RAT DNA topoisomerase 2-alpha OS=Rattus norvegicus GN=Top2a PE=2 SV=1		F1M7A0;P41516	-1.60345	-1.63339	-3.33506	-3.32227	-1.61842	-3.32867	-1.71025
Ap2a1	>tr|D3ZUY8|D3ZUY8_RAT Adaptor protein complex AP-2, alpha 1 subunit (Predicted) OS=Rattus norvegicus GN=Ap2a1 PE=1 SV=1	Yes	D3ZUY8	-2.84954	-2.84094	-4.52946	-4.56374	-2.84524	-4.5466	-1.70136
Itpr1	>sp|P29994|ITPR1_RAT Inositol 1,4,5-trisphosphate receptor type 1 OS=Rattus norvegicus GN=Itpr1 PE=1 SV=2;>tr|F1LNT1|F1LNT1_RAT Inositol 1,4,5-trisphosphate receptor type 1 OS=Rattus norvegicus GN=Itpr1 PE=4 SV=2;>tr|F1LQX8|F1LQX8_RAT Inositol 1,4,5-trisph		P29994;F1LNT1;F1LQX8;F1LQS8	-2.17821	-1.96162	-3.85415	-3.67357	-2.06991	-3.76386	-1.69395
Scarb2	>sp|P27615|SCRB2_RAT Lysosome membrane protein 2 OS=Rattus norvegicus GN=Scarb2 PE=1 SV=2		P27615	-2.03718	-2.02638	-3.61892	-3.81797	-2.03178	-3.71844	-1.68666
Syn1	>sp|P09951|SYN1_RAT Synapsin-1 OS=Rattus norvegicus GN=Syn1 PE=1 SV=3	Yes	P09951	-2.59981	-2.58346	-4.20714	-4.34872	-2.59164	-4.27793	-1.68629
Mdh1	>sp|O88989|MDHC_RAT Malate dehydrogenase, cytoplasmic OS=Rattus norvegicus GN=Mdh1 PE=1 SV=3		O88989	-3.12708	-3.20052	-4.92082	-4.776	-3.1638	-4.84841	-1.68461
Tbcd	>tr|F1M1D5|F1M1D5_RAT Protein Tbcd OS=Rattus norvegicus GN=Tbcd PE=4 SV=2		F1M1D5	-2.46546	-2.68566	-4.55351	-3.96367	-2.57556	-4.25859	-1.68303
Dnm2	>sp|P39052|DYN2_RAT Dynamin-2 OS=Rattus norvegicus GN=Dnm2 PE=1 SV=1	Yes	P39052	-2.22075	-2.56627	-4.11679	-4.03205	-2.39351	-4.07442	-1.68091
Limch1	>tr|F1M392|F1M392_RAT Protein Limch1 OS=Rattus norvegicus GN=Limch1 PE=4 SV=2		F1M392	-1.28205	-1.31599	-2.94542	-3.00543	-1.29902	-2.97542	-1.6764
Add2	>sp|Q05764|ADDB_RAT Beta-adducin OS=Rattus norvegicus GN=Add2 PE=2 SV=4;>tr|F8WFS9|F8WFS9_RAT Beta-adducin OS=Rattus norvegicus GN=Add2 PE=4 SV=1		Q05764;F8WFS9	-2.82123	-2.94542	-4.79202	-4.32118	-2.88332	-4.5566	-1.67328
Ctnnd2	>tr|F1M787|F1M787_RAT Catenin delta-2 (Fragment) OS=Rattus norvegicus GN=Ctnnd2 PE=4 SV=2	Yes	F1M787	-2.31172	-2.56918	-4.23015	-3.98555	-2.44045	-4.10785	-1.6674
Dhcr7	>sp|Q9Z2Z8|DHCR7_RAT 7-dehydrocholesterol reductase OS=Rattus norvegicus GN=Dhcr7 PE=2 SV=1		Q9Z2Z8	-3.32388	-3.24975	-4.97683	-4.92765	-3.28682	-4.95224	-1.66543
Pgam1	>sp|P25113|PGAM1_RAT Phosphoglycerate mutase 1 OS=Rattus norvegicus GN=Pgam1 PE=1 SV=4		P25113	-3.07497	-2.7067	-4.59269	-4.51751	-2.89084	-4.5551	-1.66427
Dnm1	>sp|P21575|DYN1_RAT Dynamin-1 OS=Rattus norvegicus GN=Dnm1 PE=1 SV=2;>tr|D3ZQQ5|D3ZQQ5_RAT Dynamin-1 OS=Rattus norvegicus GN=Dnm1 PE=3 SV=2	Yes	P21575;D3ZQQ5	-2.18672	-2.00196	-3.75723	-3.75392	-2.09434	-3.75557	-1.66123
Oat	>sp|P04182|OAT_RAT Ornithine aminotransferase, mitochondrial OS=Rattus norvegicus GN=Oat PE=1 SV=1		P04182	-3.08253	-2.91061	-4.78711	-4.52506	-2.99657	-4.65609	-1.65952
Myo9a	>sp|Q9Z1N3|MYO9A_RAT Unconventional myosin-IXa OS=Rattus norvegicus GN=Myo9a PE=1 SV=1;>tr|F1LMQ1|F1LMQ1_RAT Myosin IXA, isoform CRA_a OS=Rattus norvegicus GN=Myo9a PE=4 SV=2		Q9Z1N3;F1LMQ1	-0.591179	-0.176903	-1.80375	-2.28181	-0.384041	-2.04278	-1.65874
Basp1	>sp|Q05175|BASP1_RAT Brain acid soluble protein 1 OS=Rattus norvegicus GN=Basp1 PE=1 SV=2		Q05175	-3.81772	-4.35786	-6.02289	-5.46785	-4.08779	-5.74537	-1.65758
Ywhaq	>sp|P68255|1433T_RAT 14-3-3 protein theta OS=Rattus norvegicus GN=Ywhaq PE=1 SV=1	Yes	P68255	-2.84612	-2.64557	-4.43119	-4.37007	-2.74584	-4.40063	-1.65479
Ap3d1	>tr|B5DFK6|B5DFK6_RAT AP-3 complex subunit delta OS=Rattus norvegicus GN=Ap3d1 PE=2 SV=1	Yes	B5DFK6	-2.26507	-2.28321	-3.92686	-3.92831	-2.27414	-3.92759	-1.65345
Aldoc	>sp|P09117|ALDOC_RAT Fructose-bisphosphate aldolase C OS=Rattus norvegicus GN=Aldoc PE=1 SV=3		P09117	-3.02503	-2.94342	-4.61876	-4.62647	-2.98422	-4.62261	-1.63839
Tpi1	>sp|P48500|TPIS_RAT Triosephosphate isomerase OS=Rattus norvegicus GN=Tpi1 PE=1 SV=2;>tr|M0R4U4|M0R4U4_RAT Triosephosphate isomerase (Fragment) OS=Rattus norvegicus PE=3 SV=1		P48500;M0R4U4	-3.55266	-3.50685	-5.10567	-5.22437	-3.52975	-5.16502	-1.63526
Hist1h1b	>sp|D3ZBN0|H15_RAT Histone H1.5 OS=Rattus norvegicus GN=Hist1h1b PE=3 SV=1		D3ZBN0	-4.80289	-4.84104	-6.58866	-6.3254	-4.82197	-6.45703	-1.63506
Nbea	>tr|F1LXU4|F1LXU4_RAT Protein Nbea (Fragment) OS=Rattus norvegicus GN=Nbea PE=4 SV=2;>tr|F1LX73|F1LX73_RAT Protein Nbea (Fragment) OS=Rattus norvegicus GN=Nbea PE=4 SV=2		F1LXU4;F1LX73	-2.61803	-2.51903	-4.2592	-4.13079	-2.56853	-4.195	-1.62647
Arf5	>sp|P84083|ARF5_RAT ADP-ribosylation factor 5 OS=Rattus norvegicus GN=Arf5 PE=1 SV=2		P84083	-2.44458	-2.30408	-4.13062	-3.86004	-2.37433	-3.99533	-1.621
Slc25a12	>tr|F1LX07|F1LX07_RAT Protein Slc25a12 (Fragment) OS=Rattus norvegicus GN=Slc25a12 PE=3 SV=2	Yes	F1LX07	-3.39806	-3.36421	-4.86208	-5.13477	-3.38113	-4.99842	-1.61729
Tuba1a;Tuba3a	>sp|P68370|TBA1A_RAT Tubulin alpha-1A chain OS=Rattus norvegicus GN=Tuba1a PE=1 SV=1;>sp|Q68FR8|TBA3_RAT Tubulin alpha-3 chain OS=Rattus norvegicus GN=Tuba3a PE=2 SV=1		P68370;Q68FR8	-3.74673	-3.58087	-5.27403	-5.26003	-3.6638	-5.26703	-1.60323
Psat1	>tr|E9PSV5|E9PSV5_RAT Phosphoserine aminotransferase OS=Rattus norvegicus GN=Psat1 PE=3 SV=2		E9PSV5	-3.44942	-3.06988	-4.90224	-4.81575	-3.25965	-4.859	-1.59935
Prepl	>sp|Q5HZA6|PPCEL_RAT Prolyl endopeptidase-like OS=Rattus norvegicus GN=Prepl PE=2 SV=2;>tr|D3ZZ32|D3ZZ32_RAT Prolyl endopeptidase-like OS=Rattus norvegicus GN=Prepl PE=4 SV=2		Q5HZA6;D3ZZ32	0.450908	0.695459	-1.01543	-1.03644	0.573184	-1.02594	-1.59912
Tubb4a	>tr|B4F7C2|B4F7C2_RAT Protein Tubb4a OS=Rattus norvegicus GN=Tubb4a PE=2 SV=1		B4F7C2	-2.84477	-3.03493	-5.04559	-4.02663	-2.93985	-4.53611	-1.59626
Tmem65	>tr|F1LQZ0|F1LQZ0_RAT Protein Tmem65 OS=Rattus norvegicus GN=Tmem65 PE=4 SV=1		F1LQZ0	-3.87936	-3.27076	-5.14755	-5.17225	-3.57506	-5.1599	-1.58484
Dpysl3	>sp|Q62952|DPYL3_RAT Dihydropyrimidinase-related protein 3 OS=Rattus norvegicus GN=Dpysl3 PE=1 SV=2		Q62952	-4.25716	-3.94448	-5.62907	-5.74144	-4.10082	-5.68525	-1.58444
Acsl3	>sp|Q63151|ACSL3_RAT Long-chain-fatty-acid--CoA ligase 3 OS=Rattus norvegicus GN=Acsl3 PE=1 SV=1		Q63151	-1.57751	-1.16101	-2.85988	-3.04501	-1.36926	-2.95245	-1.58319
Slc25a4	>tr|Q6P9Y4|Q6P9Y4_RAT ADP/ATP translocase 1 OS=Rattus norvegicus GN=Slc25a4 PE=1 SV=1;>sp|Q05962|ADT1_RAT ADP/ATP translocase 1 OS=Rattus norvegicus GN=Slc25a4 PE=1 SV=3		Q6P9Y4;Q05962	-3.5888	-3.75028	-5.30883	-5.19638	-3.66954	-5.25261	-1.58307
Rap1gds1	>tr|F1M7Y3|F1M7Y3_RAT Protein Rap1gds1 OS=Rattus norvegicus GN=Rap1gds1 PE=4 SV=2		F1M7Y3	-2.21464	-2.43113	-4.06369	-3.74395	-2.32289	-3.90382	-1.58093
Gpam	>tr|G3V9J8|G3V9J8_RAT Glycerol-3-phosphate acyltransferase 1, mitochondrial OS=Rattus norvegicus GN=Gpam PE=1 SV=1;>sp|P97564|GPAT1_RAT Glycerol-3-phosphate acyltransferase 1, mitochondrial OS=Rattus norvegicus GN=Gpam PE=1 SV=3		G3V9J8;P97564	0.145743	0.33674	-1.37699	-1.28493	0.241242	-1.33096	-1.57221
Arl6	>tr|F7F983|F7F983_RAT ADP-ribosylation factor-like 6 (Predicted), isoform CRA_b OS=Rattus norvegicus GN=Arl6 PE=3 SV=1		F7F983	-2.48221	-2.3202	-3.90701	-4.03941	-2.4012	-3.97321	-1.57201
Ppia	>sp|P10111|PPIA_RAT Peptidyl-prolyl cis-trans isomerase A OS=Rattus norvegicus GN=Ppia PE=1 SV=2		P10111	-2.99482	-2.90336	-4.5798	-4.45802	-2.94909	-4.51891	-1.56982
Cadm2	>sp|Q1WIM2|CADM2_RAT Cell adhesion molecule 2 OS=Rattus norvegicus GN=Cadm2 PE=1 SV=2		Q1WIM2	-2.94875	-1.9928	-3.5574	-4.51969	-2.47078	-4.03854	-1.56777
Gnaq	>tr|D4AE68|D4AE68_RAT Guanine nucleotide binding protein, alpha q polypeptide, isoform CRA_a OS=Rattus norvegicus GN=Gnaq PE=4 SV=2;>sp|P82471|GNAQ_RAT Guanine nucleotide-binding protein G(q) subunit alpha OS=Rattus norvegicus GN=Gnaq PE=1 SV=2		D4AE68;P82471	-3.15933	-3.10383	-4.70647	-4.68802	-3.13158	-4.69725	-1.56567
Dcx	>tr|G3V997|G3V997_RAT Neuronal migration protein doublecortin OS=Rattus norvegicus GN=Dcx PE=4 SV=1;>sp|Q9ESI7|DCX_RAT Neuronal migration protein doublecortin OS=Rattus norvegicus GN=Dcx PE=1 SV=2		G3V997;Q9ESI7	-2.20583	-2.13892	-3.86455	-3.60857	-2.17237	-3.73656	-1.56419
Idh2	>sp|P56574|IDHP_RAT Isocitrate dehydrogenase [NADP], mitochondrial OS=Rattus norvegicus GN=Idh2 PE=1 SV=2		P56574	-4.49815	-4.61606	-6.24081	-5.99383	-4.55711	-6.11732	-1.56021
Ephx1	>sp|P07687|HYEP_RAT Epoxide hydrolase 1 OS=Rattus norvegicus GN=Ephx1 PE=1 SV=1		P07687	-3.04525	-2.98999	-4.15326	-4.99931	-3.01762	-4.57628	-1.55866
Csrp1	>sp|P47875|CSRP1_RAT Cysteine and glycine-rich protein 1 OS=Rattus norvegicus GN=Csrp1 PE=2 SV=2		P47875	-3.36232	-3.3681	-4.7327	-5.1092	-3.36521	-4.92095	-1.55574
Tubb4b	>tr|G3V7C6|G3V7C6_RAT RCG45400 OS=Rattus norvegicus GN=Tubb4b PE=3 SV=1;>sp|Q6P9T8|TBB4B_RAT Tubulin beta-4B chain OS=Rattus norvegicus GN=Tubb4b PE=1 SV=1		G3V7C6;Q6P9T8	-4.00706	-3.76519	-5.45755	-5.42353	-3.88612	-5.44054	-1.55441
Atp1b1	>sp|P07340|AT1B1_RAT Sodium/potassium-transporting ATPase subunit beta-1 OS=Rattus norvegicus GN=Atp1b1 PE=1 SV=1		P07340	-1.93401	-1.95254	-3.24824	-3.73827	-1.94328	-3.49326	-1.54998
Pygb	>tr|G3V6Y6|G3V6Y6_RAT Alpha-1,4 glucan phosphorylase OS=Rattus norvegicus GN=Pygb PE=3 SV=1;>sp|P53534|PYGB_RAT Glycogen phosphorylase, brain form (Fragment) OS=Rattus norvegicus GN=Pygb PE=1 SV=3		G3V6Y6;P53534	-3.88398	-3.86954	-5.44914	-5.40043	-3.87676	-5.42478	-1.54802
Ppfia3	>tr|F1LSE6|F1LSE6_RAT Liprin-alpha-3 OS=Rattus norvegicus GN=Ppfia3 PE=4 SV=1;>sp|Q91Z79|LIPA3_RAT Liprin-alpha-3 OS=Rattus norvegicus GN=Ppfia3 PE=1 SV=2	Yes	F1LSE6;Q91Z79	-1.79346	-1.97137	-3.43957	-3.41236	-1.88242	-3.42597	-1.54355
Atp2b1	>sp|P11505|AT2B1_RAT Plasma membrane calcium-transporting ATPase 1 OS=Rattus norvegicus GN=Atp2b1 PE=2 SV=2;>tr|D3ZAX3|D3ZAX3_RAT Calcium-transporting ATPase OS=Rattus norvegicus GN=Atp2b1 PE=3 SV=1;>tr|D3ZAE5|D3ZAE5_RAT Calcium-transporting ATPase OS=Ratt		P11505;D3ZAX3;D3ZAE5;F1LRW6	-2.99424	-2.9559	-4.36483	-4.66617	-2.97507	-4.5155	-1.54043
Pfkm	>tr|Q52KS1|Q52KS1_RAT 6-phosphofructokinase OS=Rattus norvegicus GN=Pfkm PE=2 SV=1;>sp|P47858|PFKAM_RAT ATP-dependent 6-phosphofructokinase, muscle type OS=Rattus norvegicus GN=Pfkm PE=2 SV=3		Q52KS1;P47858	-3.40232	-3.18495	-4.83378	-4.83267	-3.29364	-4.83323	-1.53959
Ak4	>sp|Q9WUS0|KAD4_RAT Adenylate kinase 4, mitochondrial OS=Rattus norvegicus GN=Ak4 PE=2 SV=1		Q9WUS0	-3.21183	-3.47335	-4.93452	-4.82902	-3.34259	-4.88177	-1.53918
Sorl1	>tr|F1M135|F1M135_RAT Protein Sorl1 OS=Rattus norvegicus GN=Sorl1 PE=4 SV=2		F1M135	-0.462376	-0.507357	-1.79166	-2.25147	-0.484867	-2.02156	-1.5367
Pafah1b3	>sp|O35263|PA1B3_RAT Platelet-activating factor acetylhydrolase IB subunit gamma OS=Rattus norvegicus GN=Pafah1b3 PE=2 SV=1		O35263	-3.5035	-3.55297	-5.03282	-5.09325	-3.52824	-5.06304	-1.5348
Ywhaz	>sp|P63102|1433Z_RAT 14-3-3 protein zeta/delta OS=Rattus norvegicus GN=Ywhaz PE=1 SV=1	Yes	P63102	-2.95657	-2.8954	-4.45128	-4.46196	-2.92598	-4.45662	-1.53064
Rab11b;Rab11a	>sp|O35509|RB11B_RAT Ras-related protein Rab-11B OS=Rattus norvegicus GN=Rab11b PE=1 SV=4;>sp|P62494|RB11A_RAT Ras-related protein Rab-11A OS=Rattus norvegicus GN=Rab11a PE=1 SV=3		O35509;P62494	-1.43296	-1.43417	-2.95568	-2.96894	-1.43356	-2.96231	-1.52875
Slc25a1	>sp|P32089|TXTP_RAT Tricarboxylate transport protein, mitochondrial OS=Rattus norvegicus GN=Slc25a1 PE=1 SV=1		P32089	-4.02381	-4.12225	-5.54147	-5.66193	-4.07303	-5.6017	-1.52867
Glul	>sp|P09606|GLNA_RAT Glutamine synthetase OS=Rattus norvegicus GN=Glul PE=1 SV=3		P09606	-2.96635	-2.96781	-4.54786	-4.43487	-2.96708	-4.49137	-1.52429
Bsn	>tr|G3V984|G3V984_RAT Protein bassoon OS=Rattus norvegicus GN=Bsn PE=4 SV=1	Yes	G3V984	-1.58377	-1.77814	-3.0969	-3.31015	-1.68095	-3.20352	-1.52257
Ola1	>sp|A0JPJ7|OLA1_RAT Obg-like ATPase 1 OS=Rattus norvegicus GN=Ola1 PE=2 SV=1		A0JPJ7	-2.89991	-2.70069	-4.57213	-4.04735	-2.8003	-4.30974	-1.50944
Ncam1	>tr|F1LNY3|F1LNY3_RAT Neural cell adhesion molecule 1 (Fragment) OS=Rattus norvegicus GN=Ncam1 PE=4 SV=1;>sp|P13596|NCAM1_RAT Neural cell adhesion molecule 1 OS=Rattus norvegicus GN=Ncam1 PE=1 SV=1	Yes	F1LNY3;P13596	-3.32684	-3.32317	-4.84917	-4.81742	-3.32501	-4.83329	-1.50829
Gnai1	>sp|P10824|GNAI1_RAT Guanine nucleotide-binding protein G(i) subunit alpha-1 OS=Rattus norvegicus GN=Gnai1 PE=1 SV=3;>tr|F1LZ83|F1LZ83_RAT Guanine nucleotide-binding protein G(i) subunit alpha-1 OS=Rattus norvegicus GN=Gnai1 PE=4 SV=2		P10824;F1LZ83	-3.03446	-2.30137	-4.40886	-3.93664	-2.66791	-4.17275	-1.50484
Gstm3	>sp|P08009|GSTM4_RAT Glutathione S-transferase Yb-3 OS=Rattus norvegicus GN=Gstm3 PE=1 SV=2		P08009	-3.82724	-3.5529	-5.1653	-5.2234	-3.69007	-5.19435	-1.50428
Pclo	>sp|Q9JKS6|PCLO_RAT Protein piccolo OS=Rattus norvegicus GN=Pclo PE=1 SV=1	Yes	Q9JKS6	-1.94769	-2.31036	-3.43422	-3.81484	-2.12903	-3.62453	-1.4955
Plxna4a	>tr|D3ZES7|D3ZES7_RAT Protein Plxna4a OS=Rattus norvegicus GN=Plxna4a PE=4 SV=1	Yes	D3ZES7	-2.86775	-2.81512	-4.40049	-4.26873	-2.84144	-4.33461	-1.49318
Ntrk2	>sp|Q63604|NTRK2_RAT BDNF/NT-3 growth factors receptor OS=Rattus norvegicus GN=Ntrk2 PE=1 SV=1	Yes	Q63604	-0.674498	-0.614403	-2.52218	-1.75229	-0.644451	-2.13723	-1.49278
Pfkp	>sp|P47860|PFKAP_RAT ATP-dependent 6-phosphofructokinase, platelet type OS=Rattus norvegicus GN=Pfkp PE=1 SV=2		P47860	-2.69591	-2.76592	-4.05402	-4.38833	-2.73091	-4.22117	-1.49026
Abat	>sp|P50554|GABT_RAT 4-aminobutyrate aminotransferase, mitochondrial OS=Rattus norvegicus GN=Abat PE=1 SV=3		P50554	-3.34262	-3.0418	-4.80846	-4.54662	-3.19221	-4.67754	-1.48533
Nckap1	>sp|P55161|NCKP1_RAT Nck-associated protein 1 OS=Rattus norvegicus GN=Nckap1 PE=2 SV=1;>tr|F1LSM5|F1LSM5_RAT Nck-associated protein 1 (Fragment) OS=Rattus norvegicus GN=Nckap1 PE=4 SV=2		P55161;F1LSM5	-2.65836	-2.52891	-4.05961	-4.08265	-2.59363	-4.07113	-1.4775
Heatr5b	>tr|F1LST0|F1LST0_RAT Protein Heatr5b OS=Rattus norvegicus GN=Heatr5b PE=4 SV=2		F1LST0	-2.32431	-1.23817	-4.2191	-2.28097	-1.78124	-3.25003	-1.46879
Impa1	>tr|F1M978|F1M978_RAT Inositol monophosphatase 1 OS=Rattus norvegicus GN=Impa1 PE=4 SV=1;>sp|P97697|IMPA1_RAT Inositol monophosphatase 1 OS=Rattus norvegicus GN=Impa1 PE=1 SV=2		F1M978;P97697	-3.62366	-3.33509	-4.92279	-4.96016	-3.47937	-4.94148	-1.4621
Rala	>sp|P63322|RALA_RAT Ras-related protein Ral-A OS=Rattus norvegicus GN=Rala PE=1 SV=1		P63322	-3.49513	-3.32005	-4.85163	-4.88666	-3.40759	-4.86914	-1.46155
Cyb5r3	>sp|P20070|NB5R3_RAT NADH-cytochrome b5 reductase 3 OS=Rattus norvegicus GN=Cyb5r3 PE=1 SV=2		P20070	-3.72474	-3.56006	-5.2255	-4.97842	-3.6424	-5.10196	-1.45956
Pgm1	>tr|Q499Q4|Q499Q4_RAT Phosphoglucomutase 1 OS=Rattus norvegicus GN=Pgm1 PE=2 SV=2;>sp|P38652|PGM1_RAT Phosphoglucomutase-1 OS=Rattus norvegicus GN=Pgm1 PE=1 SV=2		Q499Q4;P38652	-3.78707	-3.85517	-5.34122	-5.21261	-3.82112	-5.27691	-1.45579
Tanc2	>tr|F1LTE0|F1LTE0_RAT Protein Tanc2 OS=Rattus norvegicus GN=Tanc2 PE=4 SV=2		F1LTE0	-1.12011	-1.00489	-2.40859	-2.62736	-1.0625	-2.51797	-1.45548
Mapre3	>sp|Q5XIT1|MARE3_RAT Microtubule-associated protein RP/EB family member 3 OS=Rattus norvegicus GN=Mapre3 PE=1 SV=1		Q5XIT1	-1.91975	-2.18915	-3.4209	-3.59787	-2.05445	-3.50938	-1.45493
Fhl1	>sp|Q9WUH4|FHL1_RAT Four and a half LIM domains protein 1 OS=Rattus norvegicus GN=Fhl1 PE=2 SV=1;>tr|Q6P792|Q6P792_RAT Four and a half LIM domains 1 OS=Rattus norvegicus GN=Fhl1 PE=2 SV=1;>tr|Q8K3G3|Q8K3G3_RAT Four and a half LIM domains 1, isoform CRA_e O		Q9WUH4;Q6P792;Q8K3G3	-2.98633	-2.87018	-4.48652	-4.27288	-2.92825	-4.3797	-1.45145
Tubb5	>sp|P69897|TBB5_RAT Tubulin beta-5 chain OS=Rattus norvegicus GN=Tubb5 PE=1 SV=1		P69897	-3.99564	-3.88013	-5.24474	-5.52942	-3.93789	-5.38708	-1.4492
Wdfy3	>tr|D4A7D8|D4A7D8_RAT Protein Wdfy3 OS=Rattus norvegicus GN=Wdfy3 PE=4 SV=2		D4A7D8	-1.0597	-0.971629	-2.43932	-2.4806	-1.01567	-2.45996	-1.44429
Srpk2	>tr|B1WBT4|B1WBT4_RAT Protein Srpk2 OS=Rattus norvegicus GN=Srpk2 PE=2 SV=1		B1WBT4	-1.18426	-1.72681	-3.26479	-2.53132	-1.45553	-2.89806	-1.44252
Rufy3	>sp|Q5FVJ0|RUFY3_RAT Protein RUFY3 OS=Rattus norvegicus GN=Rufy3 PE=1 SV=1	Yes	Q5FVJ0	-1.65904	-1.73054	-3.24113	-3.03327	-1.69479	-3.1372	-1.44242
Pcdh1	>tr|F1M8K1|F1M8K1_RAT Protein Pcdh1 (Fragment) OS=Rattus norvegicus GN=Pcdh1 PE=4 SV=2		F1M8K1	-1.72709	-1.70501	-3.25456	-3.05218	-1.71605	-3.15337	-1.43732
Prkaca	>tr|A1L1M0|A1L1M0_RAT Protein kinase, cAMP-dependent, catalytic, alpha OS=Rattus norvegicus GN=Prkaca PE=2 SV=1;>sp|P27791|KAPCA_RAT cAMP-dependent protein kinase catalytic subunit alpha OS=Rattus norvegicus GN=Prkaca PE=1 SV=2;>tr|D4ACM4|D4ACM4_RAT cAMP-d		A1L1M0;P27791;D4ACM4	-3.20211	-2.70632	-4.33678	-4.44169	-2.95421	-4.38923	-1.43502
Dbn1	>sp|Q07266|DREB_RAT Drebrin OS=Rattus norvegicus GN=Dbn1 PE=1 SV=3	Yes	Q07266	-3.01532	-3.08571	-4.60975	-4.35187	-3.05051	-4.48081	-1.43029
Trim2	>sp|D3ZQG6|TRIM2_RAT Tripartite motif-containing protein 2 OS=Rattus norvegicus GN=Trim2 PE=1 SV=2;>tr|D3ZM62|D3ZM62_RAT Tripartite motif-containing protein 2 (Fragment) OS=Rattus norvegicus GN=Trim2 PE=4 SV=2		D3ZQG6;D3ZM62	-2.11823	-2.23664	-3.58497	-3.6257	-2.17743	-3.60534	-1.4279
Gpi	>sp|Q6P6V0|G6PI_RAT Glucose-6-phosphate isomerase OS=Rattus norvegicus GN=Gpi PE=1 SV=1		Q6P6V0	-3.12205	-3.12746	-4.58329	-4.52098	-3.12476	-4.55214	-1.42738
Scp2	>tr|F1LQ55|F1LQ55_RAT Non-specific lipid-transfer protein OS=Rattus norvegicus GN=Scp2 PE=4 SV=2		F1LQ55	-2.6381	-2.66502	-3.72118	-4.42939	-2.65156	-4.07529	-1.42373
Ctbp1	>tr|Q6AZ26|Q6AZ26_RAT C-terminal binding protein 1 OS=Rattus norvegicus GN=Ctbp1 PE=1 SV=1;>sp|Q9Z2F5|CTBP1_RAT C-terminal-binding protein 1 OS=Rattus norvegicus GN=Ctbp1 PE=1 SV=3		Q6AZ26;Q9Z2F5	-2.43698	-2.43886	-4.1075	-3.61453	-2.43792	-3.86102	-1.4231
Mat2b	>sp|Q5U2R0|MAT2B_RAT Methionine adenosyltransferase 2 subunit beta OS=Rattus norvegicus GN=Mat2b PE=2 SV=1		Q5U2R0	-1.59514	-1.92533	-2.90056	-3.46549	-1.76024	-3.18302	-1.42279
Add1	>sp|Q63028|ADDA_RAT Alpha-adducin OS=Rattus norvegicus GN=Add1 PE=2 SV=2;>tr|D3ZZ99|D3ZZ99_RAT Alpha-adducin OS=Rattus norvegicus GN=Add1 PE=4 SV=2		Q63028;D3ZZ99	-3.32349	-3.20277	-4.56788	-4.80394	-3.26313	-4.68591	-1.42278
Tmem132a	>tr|G3V963|G3V963_RAT RCG47487, isoform CRA_b OS=Rattus norvegicus GN=Tmem132a PE=4 SV=1		G3V963	0.134089	0.348686	-1.33872	-1.00947	0.241387	-1.1741	-1.41548
Vdac1	>sp|Q9Z2L0|VDAC1_RAT Voltage-dependent anion-selective channel protein 1 OS=Rattus norvegicus GN=Vdac1 PE=1 SV=4		Q9Z2L0	-3.80963	-3.82574	-5.26712	-5.19765	-3.81769	-5.23239	-1.4147
Ttyh1	>sp|P0C5X8|TTYH1_RAT Protein tweety homolog 1 OS=Rattus norvegicus GN=Ttyh1 PE=3 SV=1		P0C5X8	-1.80269	-1.50202	-2.92314	-3.20996	-1.65235	-3.06655	-1.4142
Plcg1	>tr|G3V845|G3V845_RAT Phosphoinositide phospholipase C OS=Rattus norvegicus GN=Plcg1 PE=4 SV=1;>sp|P10686|PLCG1_RAT 1-phosphatidylinositol 4,5-bisphosphate phosphodiesterase gamma-1 OS=Rattus norvegicus GN=Plcg1 PE=1 SV=1		G3V845;P10686	-1.77063	-1.89325	-3.09283	-3.39576	-1.83194	-3.2443	-1.41235
Gsk3a	>tr|F1LP91|F1LP91_RAT Glycogen synthase kinase-3 alpha OS=Rattus norvegicus GN=Gsk3a PE=4 SV=2;>sp|P18265|GSK3A_RAT Glycogen synthase kinase-3 alpha OS=Rattus norvegicus GN=Gsk3a PE=1 SV=1		F1LP91;P18265	-2.25753	-2.46889	-3.72023	-3.82939	-2.36321	-3.77481	-1.4116
Cdipt	>sp|P70500|CDIPT_RAT CDP-diacylglycerol--inositol 3-phosphatidyltransferase OS=Rattus norvegicus GN=Cdipt PE=1 SV=1		P70500	-2.40828	-2.3572	-3.87009	-3.71753	-2.38274	-3.79381	-1.41107
Slc25a11	>tr|G3V6H5|G3V6H5_RAT Mitochondrial 2-oxoglutarate/malate carrier protein OS=Rattus norvegicus GN=Slc25a11 PE=3 SV=1;>sp|P97700|M2OM_RAT Mitochondrial 2-oxoglutarate/malate carrier protein OS=Rattus norvegicus GN=Slc25a11 PE=2 SV=3		G3V6H5;P97700	-3.64432	-3.99885	-5.17835	-5.28153	-3.82159	-5.22994	-1.40835
Ywhah	>sp|P68511|1433F_RAT 14-3-3 protein eta OS=Rattus norvegicus GN=Ywhah PE=1 SV=2	Yes	P68511	-2.82409	-2.33803	-4.01777	-3.9515	-2.58106	-3.98463	-1.40357
Gnb2	>sp|P54313|GBB2_RAT Guanine nucleotide-binding protein G(I)/G(S)/G(T) subunit beta-2 OS=Rattus norvegicus GN=Gnb2 PE=1 SV=4		P54313	-3.64034	-3.43771	-4.89351	-4.98997	-3.53903	-4.94174	-1.40271
Eci1	>tr|Q68G41|Q68G41_RAT Dodecenoyl-Coenzyme A delta isomerase (3,2 trans-enoyl-Coenzyme A isomerase) OS=Rattus norvegicus GN=Eci1 PE=2 SV=1;>sp|P23965|ECI1_RAT Enoyl-CoA delta isomerase 1, mitochondrial OS=Rattus norvegicus GN=Eci1 PE=1 SV=1		Q68G41;P23965	-4.81754	-4.70346	-6.21207	-6.10452	-4.7605	-6.1583	-1.3978
Ptplad1	>tr|D4ABI7|D4ABI7_RAT Protein LOC100365676 OS=Rattus norvegicus GN=LOC100365676 PE=4 SV=2		D4ABI7	-3.27313	-2.97211	-4.5192	-4.51913	-3.12262	-4.51916	-1.39654
Clasp2	>sp|Q99JD4|CLAP2_RAT CLIP-associating protein 2 OS=Rattus norvegicus GN=Clasp2 PE=2 SV=1		Q99JD4	-2.00439	-2.13993	-3.49748	-3.42995	-2.07216	-3.46371	-1.39155
Atp5o	>sp|Q06647|ATPO_RAT ATP synthase subunit O, mitochondrial OS=Rattus norvegicus GN=Atp5o PE=1 SV=1		Q06647	-3.95503	-3.95666	-5.26285	-5.42725	-3.95584	-5.34505	-1.3892
Rab6a	>sp|Q9WVB1|RAB6A_RAT Ras-related protein Rab-6A OS=Rattus norvegicus GN=Rab6a PE=2 SV=2	Yes	Q9WVB1	-1.12237	-0.901419	-2.36922	-2.41619	-1.01189	-2.39271	-1.38081
Hist2h3c2	>tr|D3ZJ08|D3ZJ08_RAT Histone H3 OS=Rattus norvegicus GN=Hist2h3c2 PE=1 SV=1		D3ZJ08	-4.89196	-4.80007	-6.17553	-6.27649	-4.84602	-6.22601	-1.37999
Snx3	>sp|Q5U211|SNX3_RAT Sorting nexin-3 OS=Rattus norvegicus GN=Snx3 PE=1 SV=1		Q5U211	-1.75049	-1.71596	-3.16994	-3.05517	-1.73323	-3.11256	-1.37933
Hist1h2bk;LOC684797	>tr|G3V9C7|G3V9C7_RAT Histone H2B OS=Rattus norvegicus GN=Hist1h2bk PE=3 SV=1;>tr|G3V8B3|G3V8B3_RAT Histone H2B OS=Rattus norvegicus GN=LOC100910200 PE=3 SV=1		G3V9C7;G3V8B3	-4.55534	-4.51075	-5.82754	-5.98576	-4.53305	-5.90665	-1.3736
Neo1	>sp|P97603|NEO1_RAT Neogenin (Fragment) OS=Rattus norvegicus GN=Neo1 PE=2 SV=1;>tr|F1M4H1|F1M4H1_RAT Neogenin (Fragment) OS=Rattus norvegicus GN=Neo1 PE=4 SV=1;>tr|F1LWF5|F1LWF5_RAT Neogenin (Fragment) OS=Rattus norvegicus GN=Neo1 PE=4 SV=1;>tr|F1M0Z6|F1M0		P97603;F1M4H1;F1LWF5;F1M0Z6	-2.59833	-2.60077	-4.00148	-3.94457	-2.59955	-3.97302	-1.37347
Celf2	>tr|Z4YNP1|Z4YNP1_RAT CUGBP Elav-like family member 2 OS=Rattus norvegicus GN=Celf2 PE=4 SV=1;>sp|Q792H5|CELF2_RAT CUGBP Elav-like family member 2 OS=Rattus norvegicus GN=Celf2 PE=2 SV=1		Z4YNP1;Q792H5	-2.32511	-2.23664	-3.75734	-3.55089	-2.28087	-3.65412	-1.37324
Sptbn1	>tr|G3V6S0|G3V6S0_RAT Protein Sptbn1 OS=Rattus norvegicus GN=Sptbn1 PE=4 SV=2		G3V6S0	-2.40042	-2.32041	-3.73775	-3.72576	-2.36041	-3.73175	-1.37134
Pdxp	>tr|B2GV79|B2GV79_RAT Pdxp protein OS=Rattus norvegicus GN=Pdxp PE=2 SV=1;>tr|M0R416|M0R416_RAT Pyridoxal phosphate phosphatase OS=Rattus norvegicus GN=Pdxp PE=4 SV=1;>sp|Q8VD52|PLPP_RAT Pyridoxal phosphate phosphatase OS=Rattus norvegicus GN=Pdxp PE=1 SV=		B2GV79;M0R416;Q8VD52	-3.14778	-2.86933	-5.63594	-3.11729	-3.00856	-4.37661	-1.36806
Abcd3	>sp|P16970|ABCD3_RAT ATP-binding cassette sub-family D member 3 OS=Rattus norvegicus GN=Abcd3 PE=1 SV=3;>tr|F1LR38|F1LR38_RAT ATP-binding cassette sub-family D member 3 (Fragment) OS=Rattus norvegicus GN=Abcd3 PE=3 SV=2		P16970;F1LR38	-2.67983	-2.46355	-3.90373	-3.97259	-2.57169	-3.93816	-1.36647
Nudt16l1	>tr|B0BNG7|B0BNG7_RAT Nudt16l1 protein OS=Rattus norvegicus GN=Nudt16l1 PE=2 SV=1		B0BNG7	-0.837326	-0.814514	-2.20796	-2.17312	-0.82592	-2.19054	-1.36462
Mycbp2	>tr|D4A2D3|D4A2D3_RAT Protein Mycbp2 (Fragment) OS=Rattus norvegicus GN=Mycbp2 PE=4 SV=2		D4A2D3	-0.642572	-0.612814	-1.913	-2.07115	-0.627693	-1.99207	-1.36438
Csnk2a1	>sp|P19139|CSK21_RAT Casein kinase II subunit alpha OS=Rattus norvegicus GN=Csnk2a1 PE=1 SV=2		P19139	-1.997	-2.47105	-3.51604	-3.68011	-2.23403	-3.59807	-1.36405
Elavl4	>sp|O09032|ELAV4_RAT ELAV-like protein 4 OS=Rattus norvegicus GN=Elavl4 PE=1 SV=1		O09032	-1.76921	-1.73231	-3.29435	-2.93192	-1.75076	-3.11313	-1.36238
Dhx30	>sp|Q5BJS0|DHX30_RAT Putative ATP-dependent RNA helicase DHX30 OS=Rattus norvegicus GN=Dhx30 PE=1 SV=1		Q5BJS0	-1.71677	-1.69115	-3.01999	-3.10222	-1.70396	-3.0611	-1.35715
Hnrnpa1	>tr|F7FEZ6|F7FEZ6_RAT Heterogeneous nuclear ribonucleoprotein A1 OS=Rattus norvegicus GN=Hnrnpa1 PE=4 SV=1;>sp|P04256|ROA1_RAT Heterogeneous nuclear ribonucleoprotein A1 OS=Rattus norvegicus GN=Hnrnpa1 PE=1 SV=3;>tr|M0R584|M0R584_RAT Uncharacterized protei		F7FEZ6;P04256;M0R584	-3.76198	-3.60202	-5.13817	-4.9381	-3.682	-5.03813	-1.35614
Nme2	>sp|P19804|NDKB_RAT Nucleoside diphosphate kinase B OS=Rattus norvegicus GN=Nme2 PE=1 SV=1		P19804	-3.50576	-3.78713	-4.92559	-5.07801	-3.64645	-5.0018	-1.35536
Elavl3	>tr|Q76IJ9|Q76IJ9_RAT ELAV (Embryonic lethal, abnormal vision, Drosophila)-like 3 (Hu antigen C), isoform CRA_b OS=Rattus norvegicus GN=Elavl3 PE=2 SV=1		Q76IJ9	-1.35908	-1.55707	-2.83619	-2.79066	-1.45808	-2.81343	-1.35535
Dclk1	>sp|O08875|DCLK1_RAT Serine/threonine-protein kinase DCLK1 OS=Rattus norvegicus GN=Dclk1 PE=2 SV=1	Yes	O08875	-2.28412	-2.41427	-3.79668	-3.60172	-2.3492	-3.6992	-1.35
Ldhb	>sp|P42123|LDHB_RAT L-lactate dehydrogenase B chain OS=Rattus norvegicus GN=Ldhb PE=1 SV=2		P42123	-3.59955	-3.54027	-4.94195	-4.89673	-3.56991	-4.91934	-1.34943
Rabgap1	>tr|D3ZX42|D3ZX42_RAT G protein-coupled receptor 21 (Predicted), isoform CRA_a OS=Rattus norvegicus GN=Rabgap1 PE=4 SV=1		D3ZX42	-1.79912	-1.66795	-3.28349	-2.88055	-1.73353	-3.08202	-1.34849
Rnf14	>tr|Q3ZAU6|Q3ZAU6_RAT Protein Rnf14 OS=Rattus norvegicus GN=Rnf14 PE=2 SV=1		Q3ZAU6	-1.70538	-1.69185	-3.40435	-2.68362	-1.69862	-3.04399	-1.34537
Hist1h1e	>sp|P15865|H14_RAT Histone H1.4 OS=Rattus norvegicus GN=Hist1h1e PE=1 SV=3		P15865	-4.19073	-3.86813	-5.38654	-5.36011	-4.02943	-5.37333	-1.3439
H2afz;H2afv	>sp|P0C0S7|H2AZ_RAT Histone H2A.Z OS=Rattus norvegicus GN=H2afz PE=1 SV=2;>tr|D4AEC0|D4AEC0_RAT Histone H2A OS=Rattus norvegicus GN=H2afv PE=3 SV=1		P0C0S7;D4AEC0	-4.04967	-4.02785	-5.33643	-5.42644	-4.03876	-5.38143	-1.34267
Pycr2	>sp|Q6AY23|P5CR2_RAT Pyrroline-5-carboxylate reductase 2 OS=Rattus norvegicus GN=Pycr2 PE=2 SV=1		Q6AY23	-2.9804	-3.27607	-4.74871	-4.19245	-3.12823	-4.47058	-1.34235
Cadps	>sp|Q62717|CAPS1_RAT Calcium-dependent secretion activator 1 OS=Rattus norvegicus GN=Cadps PE=1 SV=1	Yes	Q62717	-2.08436	-2.03694	-3.43784	-3.36653	-2.06065	-3.40218	-1.34153
Prex1	>tr|D3ZS72|D3ZS72_RAT Protein Prex1 (Fragment) OS=Rattus norvegicus GN=Prex1 PE=4 SV=2		D3ZS72	-1.4262	-1.69834	-2.99942	-2.80531	-1.56227	-2.90237	-1.3401
Cadm4	>tr|F1M7V6|F1M7V6_RAT Cell adhesion molecule 4 (Fragment) OS=Rattus norvegicus GN=Cadm4 PE=4 SV=1;>sp|Q1WIM1|CADM4_RAT Cell adhesion molecule 4 OS=Rattus norvegicus GN=Cadm4 PE=1 SV=1		F1M7V6;Q1WIM1	-1.41231	-1.15146	-2.19985	-3.03967	-1.28188	-2.61976	-1.33788
Pitpna	>sp|P16446|PIPNA_RAT Phosphatidylinositol transfer protein alpha isoform OS=Rattus norvegicus GN=Pitpna PE=1 SV=2;>tr|R9PXS4|R9PXS4_RAT Phosphatidylinositol transfer protein alpha isoform OS=Rattus norvegicus GN=Pitpna PE=4 SV=1		P16446;R9PXS4	-2.55241	-2.54624	-3.86948	-3.90204	-2.54933	-3.88576	-1.33643
Prpsap2	>sp|O08618|KPRB_RAT Phosphoribosyl pyrophosphate synthase-associated protein 2 OS=Rattus norvegicus GN=Prpsap2 PE=2 SV=1		O08618	-3.1353	-2.80329	-4.30441	-4.30646	-2.9693	-4.30543	-1.33614
Matr3	>sp|P43244|MATR3_RAT Matrin-3 OS=Rattus norvegicus GN=Matr3 PE=1 SV=2		P43244	-2.03044	-1.96083	-3.25264	-3.40752	-1.99564	-3.33008	-1.33444
Ccdc132	>tr|F1LSG8|F1LSG8_RAT Protein Ccdc132 OS=Rattus norvegicus GN=Ccdc132 PE=4 SV=1		F1LSG8	-2.7189	-2.44638	-3.71231	-4.12105	-2.58264	-3.91668	-1.33403
Ilf3	>sp|Q9JIL3|ILF3_RAT Interleukin enhancer-binding factor 3 OS=Rattus norvegicus GN=Ilf3 PE=1 SV=2		Q9JIL3	-3.18561	-2.60095	-4.40776	-4.04516	-2.89328	-4.22646	-1.33318
Arhgap35	>sp|P81128|RHG35_RAT Rho GTPase-activating protein 35 OS=Rattus norvegicus GN=Arhgap35 PE=1 SV=2		P81128	-2.22486	-2.04371	-3.35911	-3.56916	-2.13428	-3.46413	-1.32985
Idh3a	>sp|Q99NA5|IDH3A_RAT Isocitrate dehydrogenase [NAD] subunit alpha, mitochondrial OS=Rattus norvegicus GN=Idh3a PE=1 SV=1;>tr|F1LNF7|F1LNF7_RAT Isocitrate dehydrogenase [NAD] subunit alpha, mitochondrial OS=Rattus norvegicus GN=Idh3a PE=3 SV=1		Q99NA5;F1LNF7	-3.92979	-3.88444	-5.35243	-5.121	-3.90712	-5.23671	-1.3296
Plxnb1	>tr|D3ZDX5|D3ZDX5_RAT Protein Plxnb1 OS=Rattus norvegicus GN=Plxnb1 PE=4 SV=1	Yes	D3ZDX5	-1.33708	-2.01269	-2.49029	-3.50717	-1.67489	-2.99873	-1.32384
Hint1	>sp|P62959|HINT1_RAT Histidine triad nucleotide-binding protein 1 OS=Rattus norvegicus GN=Hint1 PE=1 SV=5;>tr|D4A269|D4A269_RAT Uncharacterized protein OS=Rattus norvegicus PE=4 SV=1		P62959;D4A269	-2.93512	-3.23324	-4.38609	-4.42905	-3.08418	-4.40757	-1.32339
Nsf	>sp|Q9QUL6|NSF_RAT Vesicle-fusing ATPase OS=Rattus norvegicus GN=Nsf PE=1 SV=1;>tr|F1LQ81|F1LQ81_RAT Vesicle-fusing ATPase (Fragment) OS=Rattus norvegicus GN=Nsf PE=3 SV=2	Yes	Q9QUL6;F1LQ81	-2.41434	-2.5365	-3.3891	-4.20836	-2.47542	-3.79873	-1.3233
Gfap	>sp|P47819|GFAP_RAT Glial fibrillary acidic protein OS=Rattus norvegicus GN=Gfap PE=1 SV=2		P47819	-4.01961	-3.78139	-5.22988	-5.21673	-3.9005	-5.22331	-1.32281
Zzef1	>tr|D3ZG78|D3ZG78_RAT Protein Zzef1 OS=Rattus norvegicus GN=Zzef1 PE=4 SV=1		D3ZG78	-1.95484	-2.36023	-3.47579	-3.48237	-2.15753	-3.47908	-1.32155
Cul1	>tr|B1WBY1|B1WBY1_RAT Cul1 protein OS=Rattus norvegicus GN=Cul1 PE=2 SV=1		B1WBY1	-1.36297	-1.53358	-2.65763	-2.87875	-1.44827	-2.76819	-1.31991
Gls	>sp|P13264|GLSK_RAT Glutaminase kidney isoform, mitochondrial OS=Rattus norvegicus GN=Gls PE=1 SV=2		P13264	-2.5536	-2.63272	-3.95237	-3.87176	-2.59316	-3.91206	-1.31891
Nova2	>tr|F1M4H5|F1M4H5_RAT Protein Nova2 (Fragment) OS=Rattus norvegicus GN=Nova2 PE=4 SV=2		F1M4H5	-1.11563	-1.36922	-2.72413	-2.39479	-1.24243	-2.55946	-1.31704
Hk1	>sp|P05708|HXK1_RAT Hexokinase-1 OS=Rattus norvegicus GN=Hk1 PE=1 SV=4		P05708	-3.40484	-3.42697	-4.73674	-4.72566	-3.4159	-4.7312	-1.31529
Psip1	>tr|F1SW39|F1SW39_RAT PC4 and SFRS1 interacting protein 1 OS=Rattus norvegicus GN=Psip1 PE=2 SV=1;>sp|Q812D1|PSIP1_RAT PC4 and SFRS1-interacting protein OS=Rattus norvegicus GN=Psip1 PE=2 SV=1		F1SW39;Q812D1	-3.12872	-3.13226	-4.30401	-4.58253	-3.13049	-4.44327	-1.31277
Dag1	>tr|F1M8K0|F1M8K0_RAT Protein Dag1 OS=Rattus norvegicus GN=Dag1 PE=1 SV=1		F1M8K0	-2.69376	-2.3095	-4.19715	-3.42659	-2.50163	-3.81187	-1.31024
Atp1a2	>sp|P06686|AT1A2_RAT Sodium/potassium-transporting ATPase subunit alpha-2 OS=Rattus norvegicus GN=Atp1a2 PE=1 SV=1		P06686	-2.96353	-2.94976	-4.28771	-4.24499	-2.95664	-4.26635	-1.30971
Ppp1r9a	>sp|O35867|NEB1_RAT Neurabin-1 OS=Rattus norvegicus GN=Ppp1r9a PE=1 SV=1	Yes	O35867	-1.75176	-1.72199	-2.75049	-3.33379	-1.73687	-3.04214	-1.30527
Lrba	>tr|F1LZG6|F1LZG6_RAT Protein Lrba (Fragment) OS=Rattus norvegicus GN=Lrba PE=4 SV=2		F1LZG6	-2.6295	-2.39077	-4.21526	-3.41005	-2.51014	-3.81265	-1.30251
Mapk1	>sp|P63086|MK01_RAT Mitogen-activated protein kinase 1 OS=Rattus norvegicus GN=Mapk1 PE=1 SV=3		P63086	-2.24701	-2.10371	-3.54325	-3.4085	-2.17536	-3.47587	-1.30051
Atp5a1	>sp|P15999|ATPA_RAT ATP synthase subunit alpha, mitochondrial OS=Rattus norvegicus GN=Atp5a1 PE=1 SV=2;>tr|F1LP05|F1LP05_RAT ATP synthase subunit alpha OS=Rattus norvegicus GN=Atp5a1 PE=3 SV=1;>tr|M0R4D7|M0R4D7_RAT Protein LOC100910820 OS=Rattus norvegicus		P15999;F1LP05;M0R4D7	-3.812	-3.65899	-5.08441	-4.98352	-3.7355	-5.03397	-1.29847
Nptn	>sp|P97546|NPTN_RAT Neuroplastin OS=Rattus norvegicus GN=Nptn PE=1 SV=2;>tr|D3ZDF0|D3ZDF0_RAT Neuroplastin OS=Rattus norvegicus GN=Nptn PE=4 SV=2	Yes	P97546;D3ZDF0	-3.00729	-3.12973	-4.66955	-4.06135	-3.06851	-4.36545	-1.29694
Capza2	>sp|Q3T1K5|CAZA2_RAT F-actin-capping protein subunit alpha-2 OS=Rattus norvegicus GN=Capza2 PE=1 SV=1		Q3T1K5	-3.19008	-3.03741	-4.5872	-4.23354	-3.11374	-4.41037	-1.29663
Vamp7	>sp|Q9JHW5|VAMP7_RAT Vesicle-associated membrane protein 7 OS=Rattus norvegicus GN=Vamp7 PE=1 SV=1	Yes	Q9JHW5	-1.44843	-1.60986	-2.76386	-2.88459	-1.52915	-2.82423	-1.29508
RGD1560475;Vti1b	>tr|F1LNC4|F1LNC4_RAT Vesicle transport through interaction with t-SNAREs homolog 1B OS=Rattus norvegicus GN=Vti1b PE=4 SV=2;>sp|P58200|VTI1B_RAT Vesicle transport through interaction with t-SNAREs homolog 1B OS=Rattus norvegicus GN=Vti1b PE=1 SV=2		F1LNC4;P58200	-1.8947	-2.1386	-3.27076	-3.34791	-2.01665	-3.30934	-1.29269
Wdr47	>tr|G3V9M3|G3V9M3_RAT Protein Wdr47 OS=Rattus norvegicus GN=Wdr47 PE=4 SV=1		G3V9M3	-2.44034	-2.24462	-3.75676	-3.51182	-2.34248	-3.63429	-1.29181
Nrxn1	>sp|Q63372|NRX1A_RAT Neurexin-1 OS=Rattus norvegicus GN=Nrxn1 PE=1 SV=3	Yes	Q63372	-1.22045	-1.12061	-2.49541	-2.42593	-1.17053	-2.46067	-1.29014
Pfn2;LOC100909840	>sp|Q9EPC6|PROF2_RAT Profilin-2 OS=Rattus norvegicus GN=Pfn2 PE=1 SV=3;>tr|D3ZDU5|D3ZDU5_RAT Profilin OS=Rattus norvegicus GN=Pfn2 PE=3 SV=1		Q9EPC6;D3ZDU5	-2.94619	-2.71217	-4.16486	-4.06506	-2.82918	-4.11496	-1.28578
Mon2	>tr|D3ZKH2|D3ZKH2_RAT Protein Mon2 (Fragment) OS=Rattus norvegicus GN=Mon2 PE=4 SV=2;>tr|D3ZCG3|D3ZCG3_RAT Protein Mon2 (Fragment) OS=Rattus norvegicus GN=Mon2 PE=4 SV=2		D3ZKH2;D3ZCG3	-1.86082	-1.89459	-2.98999	-3.33598	-1.8777	-3.16298	-1.28528
Uqcrfs1	>sp|P20788|UCRI_RAT Cytochrome b-c1 complex subunit Rieske, mitochondrial OS=Rattus norvegicus GN=Uqcrfs1 PE=1 SV=2		P20788	-2.64566	-3.9422	-4.25203	-4.90613	-3.29393	-4.57908	-1.28515
Tst	>sp|P24329|THTR_RAT Thiosulfate sulfurtransferase OS=Rattus norvegicus GN=Tst PE=1 SV=3		P24329	-4.61137	-4.47166	-6.18484	-5.46358	-4.54151	-5.82421	-1.2827
Gstm1	>sp|P04905|GSTM1_RAT Glutathione S-transferase Mu 1 OS=Rattus norvegicus GN=Gstm1 PE=1 SV=2;>tr|G3V983|G3V983_RAT Glutathione S-transferase Mu 1 OS=Rattus norvegicus GN=Gstm1 PE=3 SV=1		P04905;G3V983	-3.72549	-3.63152	-4.89449	-5.02018	-3.6785	-4.95734	-1.27883
Gpm6a	>sp|Q812E9|GPM6A_RAT Neuronal membrane glycoprotein M6-a OS=Rattus norvegicus GN=Gpm6a PE=1 SV=1		Q812E9	-2.78926	-2.58191	-3.99266	-3.93454	-2.68558	-3.9636	-1.27801
Atp6v1c1	>sp|Q5FVI6|VATC1_RAT V-type proton ATPase subunit C 1 OS=Rattus norvegicus GN=Atp6v1c1 PE=2 SV=1	Yes	Q5FVI6	-2.14363	-2.34015	-3.71145	-3.32784	-2.24189	-3.51965	-1.27776
Wdr7	>sp|Q9ERH3|WDR7_RAT WD repeat-containing protein 7 OS=Rattus norvegicus GN=Wdr7 PE=2 SV=1;>tr|Z4YNP9|Z4YNP9_RAT WD repeat-containing protein 7 OS=Rattus norvegicus GN=Wdr7 PE=4 SV=1		Q9ERH3;Z4YNP9	-2.20217	-2.12004	-3.5539	-3.32106	-2.16111	-3.43748	-1.27637
Ywhae	>sp|P62260|1433E_RAT 14-3-3 protein epsilon OS=Rattus norvegicus GN=Ywhae PE=1 SV=1	Yes	P62260	-3.03351	-2.95176	-4.29483	-4.24258	-2.99264	-4.26871	-1.27607
Synj1	>sp|Q62910|SYNJ1_RAT Synaptojanin-1 OS=Rattus norvegicus GN=Synj1 PE=1 SV=3;>tr|F1LPS0|F1LPS0_RAT Synaptojanin-1 OS=Rattus norvegicus GN=Synj1 PE=4 SV=2;>tr|R9PXR6|R9PXR6_RAT Synaptojanin-1 OS=Rattus norvegicus GN=Synj1 PE=4 SV=1;>tr|D4ABN3|D4ABN3_RAT Syna	Yes	Q62910;F1LPS0;R9PXR6;D4ABN3	-2.3381	-2.31545	-3.48599	-3.71713	-2.32678	-3.60156	-1.27478
Arhgap5	>tr|Q6TUE6|Q6TUE6_RAT LRRGT00098 OS=Rattus norvegicus GN=Arhgap5 PE=2 SV=1		Q6TUE6	-1.96179	-1.76999	-3.5495	-2.72948	-1.86589	-3.13949	-1.2736
Slc25a5	>sp|Q09073|ADT2_RAT ADP/ATP translocase 2 OS=Rattus norvegicus GN=Slc25a5 PE=1 SV=3;>tr|D3ZE29|D3ZE29_RAT Uncharacterized protein (Fragment) OS=Rattus norvegicus PE=3 SV=2		Q09073;D3ZE29	-3.94213	-3.90099	-5.18207	-5.20338	-3.92156	-5.19272	-1.27116
Gtf2i	>sp|Q5U2Y1|GTF2I_RAT General transcription factor II-I OS=Rattus norvegicus GN=Gtf2i PE=2 SV=2		Q5U2Y1	-0.363438	-0.560515	-1.74164	-1.71995	-0.461977	-1.73079	-1.26882
Usp15	>sp|Q9R085|UBP15_RAT Ubiquitin carboxyl-terminal hydrolase 15 OS=Rattus norvegicus GN=Usp15 PE=1 SV=1		Q9R085	-1.29315	-1.7556	-2.42244	-3.16333	-1.52437	-2.79289	-1.26851
Tbca	>tr|M0RE00|M0RE00_RAT Tubulin-specific chaperone A (Fragment) OS=Rattus norvegicus GN=Tbca PE=4 SV=1;>sp|Q6PEC1|TBCA_RAT Tubulin-specific chaperone A OS=Rattus norvegicus GN=Tbca PE=1 SV=1;>tr|F1M825|F1M825_RAT Tubulin-specific chaperone A (Fragment) OS=Ra		M0RE00;Q6PEC1;F1M825	-2.22783	-1.97234	-3.32537	-3.40925	-2.10008	-3.36731	-1.26723
Hist2h2ac;Hist2h2aa3	>tr|D4ACV3|D4ACV3_RAT Histone H2A OS=Rattus norvegicus GN=Hist2h2ac PE=3 SV=1;>sp|P0CC09|H2A2A_RAT Histone H2A type 2-A OS=Rattus norvegicus GN=Hist2h2aa3 PE=1 SV=1;>sp|P02262|H2A1_RAT Histone H2A type 1 OS=Rattus norvegicus PE=1 SV=2		D4ACV3;P0CC09;P02262	-4.68297	-4.65945	-5.88112	-5.99309	-4.67121	-5.93711	-1.2659
Fryl	>tr|D3ZQY4|D3ZQY4_RAT Protein Fryl OS=Rattus norvegicus GN=Fryl PE=4 SV=1		D3ZQY4	-2.22573	-1.84327	-3.31058	-3.28842	-2.0345	-3.2995	-1.265
Arf1;Arf3	>sp|P84079|ARF1_RAT ADP-ribosylation factor 1 OS=Rattus norvegicus GN=Arf1 PE=1 SV=2;>sp|P61206|ARF3_RAT ADP-ribosylation factor 3 OS=Rattus norvegicus GN=Arf3 PE=1 SV=2;>tr|M0R3K0|M0R3K0_RAT Uncharacterized protein OS=Rattus norvegicus GN=LOC100912045 PE=		P84079;P61206;M0R3K0	-2.34307	-2.27146	-3.6092	-3.52311	-2.30727	-3.56615	-1.25889
Pum1	>tr|D3Z8L5|D3Z8L5_RAT Protein Pum1 OS=Rattus norvegicus GN=Pum1 PE=4 SV=1		D3Z8L5	-0.43452	-0.321874	-1.64485	-1.62691	-0.378197	-1.63588	-1.25768
Ndufa9	>sp|Q5BK63|NDUA9_RAT NADH dehydrogenase [ubiquinone] 1 alpha subcomplex subunit 9, mitochondrial OS=Rattus norvegicus GN=Ndufa9 PE=1 SV=2		Q5BK63	-3.13112	-3.11891	-4.43256	-4.32693	-3.12502	-4.37975	-1.25473
Gsk3b	>sp|P18266|GSK3B_RAT Glycogen synthase kinase-3 beta OS=Rattus norvegicus GN=Gsk3b PE=1 SV=1		P18266	-1.87535	-2.00804	-3.07218	-3.31962	-1.9417	-3.1959	-1.2542
Kalrn	>sp|P97924|KALRN_RAT Kalirin OS=Rattus norvegicus GN=Kalrn PE=1 SV=3	Yes	P97924	-2.04079	-1.96145	-3.28912	-3.21478	-2.00112	-3.25195	-1.25083
Tnks1bp1	>tr|D3ZF26|D3ZF26_RAT Protein Tnks1bp1 OS=Rattus norvegicus GN=Tnks1bp1 PE=1 SV=1		D3ZF26	-1.82107	-3.03528	-3.75822	-3.59929	-2.42818	-3.67875	-1.25058
Acsl6	>sp|P33124|ACSL6_RAT Long-chain-fatty-acid--CoA ligase 6 OS=Rattus norvegicus GN=Acsl6 PE=1 SV=1		P33124	-2.82245	-3.00069	-4.27954	-4.0354	-2.91157	-4.15747	-1.2459
Hprt1	>sp|P27605|HPRT_RAT Hypoxanthine-guanine phosphoribosyltransferase OS=Rattus norvegicus GN=Hprt1 PE=1 SV=1;>tr|F1LNY0|F1LNY0_RAT Uncharacterized protein OS=Rattus norvegicus PE=4 SV=2		P27605;F1LNY0	-2.44961	-2.35314	-3.64083	-3.64971	-2.40137	-3.64527	-1.2439
Camsap2	>tr|D4AEC2|D4AEC2_RAT Protein Camsap2 OS=Rattus norvegicus GN=Camsap2 PE=4 SV=1		D4AEC2	-1.76528	-1.90234	-3.28391	-2.86944	-1.83381	-3.07668	-1.24287
Ap3b2	>tr|D4AE00|D4AE00_RAT AP-3 complex subunit beta OS=Rattus norvegicus GN=Ap3b2 PE=3 SV=1	Yes	D4AE00	-2.57124	-2.46251	-3.77264	-3.7466	-2.51688	-3.75962	-1.24274
Lancl1	>sp|Q9QX69|LANC1_RAT LanC-like protein 1 OS=Rattus norvegicus GN=Lancl1 PE=2 SV=2		Q9QX69	-1.8955	-2.53927	-3.4344	-3.48542	-2.21739	-3.45991	-1.24253
Csde1	>sp|P18395|CSDE1_RAT Cold shock domain-containing protein E1 OS=Rattus norvegicus GN=Csde1 PE=2 SV=1		P18395	-1.07118	-0.939897	-2.33679	-2.15856	-1.00554	-2.24768	-1.24214
Ruvbl1	>sp|P60123|RUVB1_RAT RuvB-like 1 OS=Rattus norvegicus GN=Ruvbl1 PE=1 SV=1		P60123	-3.19205	-2.82931	-4.35381	-4.14877	-3.01068	-4.25129	-1.24062
Sdha	>sp|Q920L2|SDHA_RAT Succinate dehydrogenase [ubiquinone] flavoprotein subunit, mitochondrial OS=Rattus norvegicus GN=Sdha PE=1 SV=1		Q920L2	-3.37106	-3.52022	-4.6372	-4.73424	-3.44564	-4.68572	-1.24008
Cask	>sp|Q62915|CSKP_RAT Peripheral plasma membrane protein CASK OS=Rattus norvegicus GN=Cask PE=1 SV=1	Yes	Q62915	-2.89497	-2.69507	-4.08991	-3.97928	-2.79502	-4.03459	-1.23958
Gja1	>sp|P08050|CXA1_RAT Gap junction alpha-1 protein OS=Rattus norvegicus GN=Gja1 PE=1 SV=2		P08050	-1.24568	-1.34564	-2.47153	-2.59632	-1.29566	-2.53392	-1.23827
Eno1	>sp|P04764|ENOA_RAT Alpha-enolase OS=Rattus norvegicus GN=Eno1 PE=1 SV=4;>tr|M0R5J4|M0R5J4_RAT Uncharacterized protein OS=Rattus norvegicus PE=3 SV=1;>tr|M0RAU4|M0RAU4_RAT Uncharacterized protein (Fragment) OS=Rattus norvegicus PE=3 SV=1		P04764;M0R5J4;M0RAU4	-3.32864	-3.3727	-4.58623	-4.58765	-3.35067	-4.58694	-1.23628
Wasf1	>sp|Q5BJU7|WASF1_RAT Wiskott-Aldrich syndrome protein family member 1 OS=Rattus norvegicus GN=Wasf1 PE=1 SV=1		Q5BJU7	-2.45237	-2.58788	-3.83335	-3.6728	-2.52013	-3.75308	-1.23295
Acsbg1	>sp|Q924N5|ACBG1_RAT Long-chain-fatty-acid--CoA ligase ACSBG1 OS=Rattus norvegicus GN=Acsbg1 PE=1 SV=1		Q924N5	-1.98839	-1.77561	-3.08449	-3.13936	-1.882	-3.11193	-1.22992
Ccs	>sp|Q9JK72|CCS_RAT Copper chaperone for superoxide dismutase OS=Rattus norvegicus GN=Ccs PE=1 SV=1;>tr|E9PSS2|E9PSS2_RAT Superoxide dismutase [Cu-Zn] OS=Rattus norvegicus GN=Ccs PE=3 SV=1		Q9JK72;E9PSS2	-2.68149	-2.54793	-3.69853	-3.9845	-2.61471	-3.84152	-1.2268
Ldha;LOC687068	>sp|P04642|LDHA_RAT L-lactate dehydrogenase A chain OS=Rattus norvegicus GN=Ldha PE=1 SV=1;>tr|M0RBY5|M0RBY5_RAT Uncharacterized protein OS=Rattus norvegicus PE=3 SV=1		P04642;M0RBY5	-3.25967	-3.30714	-4.5257	-4.49041	-3.28341	-4.50805	-1.22465
Elp3	>tr|D4ACM1|D4ACM1_RAT Protein Elp3 OS=Rattus norvegicus GN=Elp3 PE=4 SV=1		D4ACM1	-1.89497	-1.75931	-3.11829	-2.98268	-1.82714	-3.05048	-1.22335
Letm1	>sp|Q5XIN6|LETM1_RAT LETM1 and EF-hand domain-containing protein 1, mitochondrial OS=Rattus norvegicus GN=Letm1 PE=1 SV=1		Q5XIN6	-3.87875	-3.70162	-5.1217	-4.90263	-3.79018	-5.01216	-1.22198
Slc38a3	>sp|Q9JHZ9|S38A3_RAT Sodium-coupled neutral amino acid transporter 3 OS=Rattus norvegicus GN=Slc38a3 PE=2 SV=1		Q9JHZ9	-2.76063	-2.86954	-3.99132	-4.08136	-2.81508	-4.03634	-1.22126
Srsf4	>tr|G3V798|G3V798_RAT Protein Srsf4 OS=Rattus norvegicus GN=Srsf4 PE=4 SV=1		G3V798	-2.30002	-2.68094	-3.12595	-4.29732	-2.49048	-3.71164	-1.22116
Ppp2r1a	>tr|Q5XI34|Q5XI34_RAT Protein Ppp2r1a OS=Rattus norvegicus GN=Ppp2r1a PE=2 SV=1		Q5XI34	-1.86229	-1.91409	-3.11067	-3.10793	-1.88819	-3.1093	-1.22111
Fabp5	>sp|P55053|FABP5_RAT Fatty acid-binding protein, epidermal OS=Rattus norvegicus GN=Fabp5 PE=1 SV=3		P55053	-3.7516	-3.52291	-4.85288	-4.86145	-3.63725	-4.85716	-1.21991
Nrxn2	>sp|Q63374|NRX2A_RAT Neurexin-2 OS=Rattus norvegicus GN=Nrxn2 PE=1 SV=3;>tr|D3ZDF1|D3ZDF1_RAT Neurexin-2-beta OS=Rattus norvegicus GN=Nrxn2 PE=4 SV=2;>tr|D3ZS08|D3ZS08_RAT Neurexin-2-beta OS=Rattus norvegicus GN=Nrxn2 PE=4 SV=2;>tr|D3ZJ74|D3ZJ74_RAT Neurex	Yes	Q63374;D3ZDF1;D3ZS08;D3ZJ74;D3ZAD6;D3ZX24;F1LS94;D3ZTM0;D3ZWH4	-2.0683	-1.97087	-3.81659	-2.66173	-2.01958	-3.23916	-1.21957
Ipo9	>tr|D4A857|D4A857_RAT Importin 9 (Predicted) OS=Rattus norvegicus GN=Ipo9 PE=4 SV=2		D4A857	-2.06957	-2.00058	-3.22243	-3.28363	-2.03507	-3.25303	-1.21796
Kif2a	>sp|Q9WV63|KIF2A_RAT Kinesin-like protein KIF2A OS=Rattus norvegicus GN=Kif2a PE=2 SV=2		Q9WV63	-2.59763	-2.51812	-3.81559	-3.73353	-2.55787	-3.77456	-1.21668
Kif21b	>tr|F1M5N7|F1M5N7_RAT Kinesin family member 21B (Predicted) OS=Rattus norvegicus GN=Kif21b PE=3 SV=2		F1M5N7	-1.35439	-1.49155	-2.78319	-2.48536	-1.42297	-2.63427	-1.2113
Eif4g3	>tr|D4A554|D4A554_RAT Eukaryotic translation initiation factor 4 gamma, 3 (Predicted), isoform CRA_a OS=Rattus norvegicus GN=Eif4g3 PE=4 SV=2		D4A554	-2.64115	-2.62754	-3.76323	-3.92369	-2.63435	-3.84346	-1.20911
Uqcrc2	>sp|P32551|QCR2_RAT Cytochrome b-c1 complex subunit 2, mitochondrial OS=Rattus norvegicus GN=Uqcrc2 PE=1 SV=2		P32551	-3.68012	-3.63688	-4.90008	-4.83391	-3.6585	-4.867	-1.2085
Cluh	>tr|D3ZKG9|D3ZKG9_RAT Clustered mitochondria protein homolog OS=Rattus norvegicus GN=Cluh PE=3 SV=2;>tr|F1M0Y0|F1M0Y0_RAT Clustered mitochondria protein homolog OS=Rattus norvegicus GN=Cluh PE=3 SV=2		D3ZKG9;F1M0Y0	-1.19939	-1.27939	-2.11553	-2.77774	-1.23939	-2.44664	-1.20725
Capzb	>sp|Q5XI32|CAPZB_RAT F-actin-capping protein subunit beta OS=Rattus norvegicus GN=Capzb PE=1 SV=1		Q5XI32	-2.75176	-2.72099	-3.97449	-3.91267	-2.73637	-3.94358	-1.20721
Ndrg2	>sp|Q8VBU2|NDRG2_RAT Protein NDRG2 OS=Rattus norvegicus GN=Ndrg2 PE=1 SV=1		Q8VBU2	-2.50112	-2.33221	-3.64794	-3.59318	-2.41666	-3.62056	-1.2039
Gstm5	>sp|Q9Z1B2|GSTM5_RAT Glutathione S-transferase Mu 5 OS=Rattus norvegicus GN=Gstm5 PE=1 SV=3		Q9Z1B2	-4.05258	-3.90729	-5.1668	-5.1993	-3.97994	-5.18305	-1.20311
Nf1	>tr|F1LM28|F1LM28_RAT Neurofibromin (Fragment) OS=Rattus norvegicus GN=Nf1 PE=4 SV=2		F1LM28	-2.72147	-2.66411	-3.87258	-3.91892	-2.69279	-3.89575	-1.20297
Ndufs1	>sp|Q66HF1|NDUS1_RAT NADH-ubiquinone oxidoreductase 75 kDa subunit, mitochondrial OS=Rattus norvegicus GN=Ndufs1 PE=1 SV=1		Q66HF1	-3.71111	-3.5252	-4.80535	-4.83502	-3.61816	-4.82018	-1.20203
Dstn;LOC680058	>sp|Q7M0E3|DEST_RAT Destrin OS=Rattus norvegicus GN=Dstn PE=1 SV=3;>tr|D4A315|D4A315_RAT Protein LOC680058 OS=Rattus norvegicus GN=LOC680058 PE=4 SV=2		Q7M0E3;D4A315	-2.83712	-3.18929	-4.25135	-4.17666	-3.0132	-4.214	-1.2008
Pepd	>sp|Q5I0D7|PEPD_RAT Xaa-Pro dipeptidase OS=Rattus norvegicus GN=Pepd PE=2 SV=1		Q5I0D7	-3.05721	-3.02374	-4.40932	-4.06963	-3.04047	-4.23948	-1.199
Got2	>sp|P00507|AATM_RAT Aspartate aminotransferase, mitochondrial OS=Rattus norvegicus GN=Got2 PE=1 SV=2		P00507	-3.57942	-3.66885	-4.88931	-4.75516	-3.62414	-4.82224	-1.1981
Dnm1l	>sp|O35303|DNM1L_RAT Dynamin-1-like protein OS=Rattus norvegicus GN=Dnm1l PE=1 SV=1	Yes	O35303	-2.2093	-2.23121	-3.22297	-3.6131	-2.22025	-3.41803	-1.19778
Nudt21	>sp|Q4KM65|CPSF5_RAT Cleavage and polyadenylation specificity factor subunit 5 OS=Rattus norvegicus GN=Nudt21 PE=2 SV=1		Q4KM65	-2.00243	-1.66282	-3.10247	-2.95456	-1.83263	-3.02851	-1.19589
Marcksl1	>sp|Q9EPH2|MRP_RAT MARCKS-related protein OS=Rattus norvegicus GN=Marcksl1 PE=2 SV=3	Yes	Q9EPH2	-3.10321	-3.88551	-4.50197	-4.87502	-3.49436	-4.68849	-1.19413
Lasp1	>sp|Q99MZ8|LASP1_RAT LIM and SH3 domain protein 1 OS=Rattus norvegicus GN=Lasp1 PE=1 SV=1		Q99MZ8	-3.25705	-3.22918	-4.49235	-4.38013	-3.24311	-4.43624	-1.19313
Hist1h4b	>sp|P62804|H4_RAT Histone H4 OS=Rattus norvegicus GN=Hist1h4b PE=1 SV=2		P62804	-4.99774	-4.62096	-5.9741	-6.0308	-4.80935	-6.00245	-1.1931
Add3	>tr|G3V9D7|G3V9D7_RAT Adducin 3 (Gamma), isoform CRA_a OS=Rattus norvegicus GN=Add3 PE=4 SV=1;>tr|D3ZCH7|D3ZCH7_RAT Adducin 3 (Gamma), isoform CRA_b OS=Rattus norvegicus GN=Add3 PE=4 SV=2		G3V9D7;D3ZCH7	-2.6559	-2.5057	-3.45593	-4.08542	-2.5808	-3.77067	-1.18988
Mapk8ip3	>tr|E9PSK7|E9PSK7_RAT Protein Mapk8ip3 OS=Rattus norvegicus GN=Mapk8ip3 PE=4 SV=2		E9PSK7	-1.17485	-1.06516	-2.29534	-2.3233	-1.12	-2.30932	-1.18932
Lrp1	>tr|G3V928|G3V928_RAT Protein Lrp1 OS=Rattus norvegicus GN=Lrp1 PE=4 SV=1		G3V928	-1.03106	-0.98716	-2.22432	-2.16916	-1.00911	-2.19674	-1.18763
Atp5j2	>sp|D3ZAF6|ATPK_RAT ATP synthase subunit f, mitochondrial OS=Rattus norvegicus GN=Atp5j2 PE=1 SV=1		D3ZAF6	-4.20695	-4.37144	-5.56149	-5.38848	-4.2892	-5.47499	-1.18579
Pdha1	>sp|P26284|ODPA_RAT Pyruvate dehydrogenase E1 component subunit alpha, somatic form, mitochondrial OS=Rattus norvegicus GN=Pdha1 PE=1 SV=2		P26284	-3.2029	-3.42511	-4.44829	-4.55111	-3.314	-4.4997	-1.18569
Usp24	>tr|F1LSM0|F1LSM0_RAT Ubiquitin carboxyl-terminal hydrolase OS=Rattus norvegicus GN=Usp24 PE=3 SV=2		F1LSM0	-2.35078	-2.33986	-3.55811	-3.49976	-2.34532	-3.52893	-1.18362
Htt	>tr|G3V9P7|G3V9P7_RAT Huntingtin OS=Rattus norvegicus GN=Htt PE=4 SV=1;>sp|P51111|HD_RAT Huntingtin OS=Rattus norvegicus GN=Htt PE=1 SV=1	Yes	G3V9P7;P51111	-2.5449	-2.48068	-3.76631	-3.62504	-2.51279	-3.69568	-1.18289
Ap2m1	>sp|P84092|AP2M1_RAT AP-2 complex subunit mu OS=Rattus norvegicus GN=Ap2m1 PE=1 SV=1	Yes	P84092	-2.63379	-2.66447	-3.82235	-3.83966	-2.64913	-3.831	-1.18187
Plcb1	>sp|P10687|PLCB1_RAT 1-phosphatidylinositol 4,5-bisphosphate phosphodiesterase beta-1 OS=Rattus norvegicus GN=Plcb1 PE=1 SV=1;>tr|R9PXY3|R9PXY3_RAT Phosphoinositide phospholipase C (Fragment) OS=Rattus norvegicus GN=Plcb1 PE=4 SV=1;>tr|F1M084|F1M084_RAT Ph		P10687;R9PXY3;F1M084	-2.6453	-2.66557	-3.40077	-4.26985	-2.65543	-3.83531	-1.17987
Epha4	>tr|D3ZZK3|D3ZZK3_RAT Protein Epha4 OS=Rattus norvegicus GN=Epha4 PE=4 SV=1		D3ZZK3	-0.748069	-0.90088	-2.51062	-1.49663	-0.824474	-2.00363	-1.17915
Phyhipl	>sp|Q6AYN4|PHIPL_RAT Phytanoyl-CoA hydroxylase-interacting protein-like OS=Rattus norvegicus GN=Phyhipl PE=2 SV=2		Q6AYN4	-2.11541	-2.37872	-3.47318	-3.3783	-2.24706	-3.42574	-1.17867
Actg1	>sp|P63259|ACTG_RAT Actin, cytoplasmic 2 OS=Rattus norvegicus GN=Actg1 PE=1 SV=1		P63259	-3.55337	-3.49766	-4.70666	-4.69926	-3.52552	-4.70296	-1.17745
Paics;LOC100359876	>sp|P51583|PUR6_RAT Multifunctional protein ADE2 OS=Rattus norvegicus GN=Paics PE=2 SV=3;>tr|F8WFR8|F8WFR8_RAT Protein LOC100359876 (Fragment) OS=Rattus norvegicus GN=LOC100359876 PE=4 SV=2		P51583;F8WFR8	-2.80098	-2.77715	-4.08028	-3.85198	-2.78906	-3.96613	-1.17707
Ppp1cb	>sp|P62142|PP1B_RAT Serine/threonine-protein phosphatase PP1-beta catalytic subunit OS=Rattus norvegicus GN=Ppp1cb PE=1 SV=3		P62142	-1.91545	-1.79446	-3.06927	-2.99459	-1.85495	-3.03193	-1.17698
Tceb1	>sp|P83941|ELOC_RAT Transcription elongation factor B polypeptide 1 OS=Rattus norvegicus GN=Tceb1 PE=1 SV=1;>tr|A0A096MIY6|A0A096MIY6_RAT Uncharacterized protein OS=Rattus norvegicus PE=4 SV=1		P83941;A0A096MIY6	-2.66594	-2.75545	-3.88722	-3.88176	-2.71069	-3.88449	-1.1738
Gak	>sp|P97874|GAK_RAT Cyclin-G-associated kinase OS=Rattus norvegicus GN=Gak PE=2 SV=1;>tr|F1LMD9|F1LMD9_RAT Cyclin-G-associated kinase OS=Rattus norvegicus GN=Gak PE=4 SV=1		P97874;F1LMD9	-1.81228	-2.2823	-3.48174	-2.96027	-2.04729	-3.22101	-1.17372
Hnrnpa0	>tr|F1M3H8|F1M3H8_RAT Protein Hnrnpa0 OS=Rattus norvegicus GN=Hnrnpa0 PE=4 SV=2		F1M3H8	-2.41573	-2.23752	-3.50066	-3.49718	-2.32663	-3.49892	-1.1723
Cse1l	>tr|D3ZPR0|D3ZPR0_RAT Chromosome segregation 1-like (S. cerevisiae) (Predicted) OS=Rattus norvegicus GN=Cse1l PE=4 SV=1		D3ZPR0	-2.03854	-2.59144	-3.53801	-3.43601	-2.31499	-3.48701	-1.17202
Atp5c1	>sp|P35435|ATPG_RAT ATP synthase subunit gamma, mitochondrial OS=Rattus norvegicus GN=Atp5c1 PE=1 SV=2;>tr|F7FFJ9|F7FFJ9_RAT ATP synthase subunit gamma OS=Rattus norvegicus GN=Atp5c1 PE=3 SV=1;>tr|Q6QI09|Q6QI09_RAT LRRGT00199 OS=Rattus norvegicus GN=Taf3 P		P35435;F7FFJ9;Q6QI09	-3.90619	-3.69024	-5.23933	-4.69918	-3.79821	-4.96926	-1.17105
Asrgl1	>sp|Q8VI04|ASGL1_RAT Isoaspartyl peptidase/L-asparaginase OS=Rattus norvegicus GN=Asrgl1 PE=1 SV=1		Q8VI04	-3.27313	-3.28026	-4.49971	-4.39232	-3.2767	-4.44602	-1.16932
Atxn10	>sp|Q9ER24|ATX10_RAT Ataxin-10 OS=Rattus norvegicus GN=Atxn10 PE=1 SV=1	Yes	Q9ER24	-0.54414	-0.42463	-1.6754	-1.63169	-0.484385	-1.65354	-1.16916
Atp2a2	>sp|P11507|AT2A2_RAT Sarcoplasmic/endoplasmic reticulum calcium ATPase 2 OS=Rattus norvegicus GN=Atp2a2 PE=1 SV=1;>tr|F1LPF6|F1LPF6_RAT Calcium-transporting ATPase OS=Rattus norvegicus GN=Atp2a2 PE=3 SV=2;>tr|E9PSX6|E9PSX6_RAT Calcium-transporting ATPase O		P11507;F1LPF6;E9PSX6	-2.39844	-2.43674	-3.62857	-3.54313	-2.41759	-3.58585	-1.16826
Ank3	>sp|O70511|ANK3_RAT Ankyrin-3 OS=Rattus norvegicus GN=Ank3 PE=1 SV=3		O70511	-0.405795	-0.423875	-1.60253	-1.55822	-0.414835	-1.58037	-1.16554
Dhx57	>tr|F1LSC4|F1LSC4_RAT Protein Dhx57 OS=Rattus norvegicus GN=Dhx57 PE=4 SV=1		F1LSC4	-1.63491	-1.99551	-2.86103	-3.09875	-1.81521	-2.97989	-1.16468
Gnai2	>sp|P04897|GNAI2_RAT Guanine nucleotide-binding protein G(i) subunit alpha-2 OS=Rattus norvegicus GN=Gnai2 PE=1 SV=3		P04897	-2.97858	-3.00266	-4.24644	-4.0601	-2.99062	-4.15327	-1.16265
Vps13a	>tr|D4A899|D4A899_RAT Protein Vps13a OS=Rattus norvegicus GN=Vps13a PE=4 SV=2		D4A899	-2.89293	-3.00822	-4.00743	-4.21732	-2.95057	-4.11238	-1.1618
Clptm1	>tr|B2RYF6|B2RYF6_RAT Cleft lip and palate associated transmembrane protein 1 OS=Rattus norvegicus GN=Clptm1 PE=2 SV=1		B2RYF6	-0.426625	-0.708137	-1.82818	-1.62968	-0.567381	-1.72893	-1.16155
Nup85	>sp|Q4QQS8|NUP85_RAT Nuclear pore complex protein Nup85 OS=Rattus norvegicus GN=Nup85 PE=2 SV=1		Q4QQS8	-3.4361	-3.37897	-4.56143	-4.57667	-3.40754	-4.56905	-1.16151
Mapt	>tr|D3ZKD9|D3ZKD9_RAT Microtubule-associated protein OS=Rattus norvegicus GN=Mapt PE=4 SV=2;>tr|D3ZRX4|D3ZRX4_RAT Microtubule-associated protein OS=Rattus norvegicus GN=Mapt PE=4 SV=1;>tr|D4A1Q2|D4A1Q2_RAT Microtubule-associated protein OS=Rattus norvegicu		D3ZKD9;D3ZRX4;D4A1Q2;F1LST4;D3ZNA6;P19332	-3.72897	-3.90101	-4.93584	-5.00931	-3.81499	-4.97258	-1.15759
Rdh11	>tr|Q6AXX5|Q6AXX5_RAT Protein Rdh11 OS=Rattus norvegicus GN=Rdh11 PE=2 SV=1;>tr|Q6TUD3|Q6TUD3_RAT LRRGT00111 OS=Rattus norvegicus GN=Rdh11 PE=2 SV=1		Q6AXX5;Q6TUD3	-2.42997	-2.48366	-3.6415	-3.58724	-2.45681	-3.61437	-1.15755
Hsd17b10	>sp|O70351|HCD2_RAT 3-hydroxyacyl-CoA dehydrogenase type-2 OS=Rattus norvegicus GN=Hsd17b10 PE=1 SV=3;>tr|B0BMW2|B0BMW2_RAT 3-hydroxyacyl-CoA dehydrogenase type-2 OS=Rattus norvegicus GN=Hsd17b10 PE=2 SV=1		O70351;B0BMW2	-4.47843	-4.5101	-5.74933	-5.553	-4.49426	-5.65117	-1.15691
Purb	>sp|Q68A21|PURB_RAT Transcriptional activator protein Pur-beta OS=Rattus norvegicus GN=Purb PE=1 SV=3		Q68A21	-3.51895	-3.64227	-4.56795	-4.90405	-3.58061	-4.736	-1.15539
Dpp3	>sp|O55096|DPP3_RAT Dipeptidyl peptidase 3 OS=Rattus norvegicus GN=Dpp3 PE=1 SV=2		O55096	-3.21451	-3.03919	-4.45286	-4.11089	-3.12685	-4.28188	-1.15503
Tjp2	>tr|Q3ZB99|Q3ZB99_RAT Protein Tjp2 OS=Rattus norvegicus GN=Tjp2 PE=1 SV=1		Q3ZB99	-2.49184	-2.41534	-3.6203	-3.5959	-2.45359	-3.6081	-1.15451
Ndufs3	>tr|D3ZG43|D3ZG43_RAT NADH dehydrogenase (Ubiquinone) Fe-S protein 3 (Predicted), isoform CRA_c OS=Rattus norvegicus GN=Ndufs3 PE=3 SV=1		D3ZG43	-3.78823	-3.86982	-4.74526	-5.22017	-3.82902	-4.98272	-1.15369
Aco1	>tr|G3V6S2|G3V6S2_RAT Cytoplasmic aconitate hydratase OS=Rattus norvegicus GN=Aco1 PE=4 SV=1		G3V6S2	-3.68566	-3.45873	-4.72933	-4.71991	-3.5722	-4.72462	-1.15242
Sec23a	>tr|B5DFC3|B5DFC3_RAT Protein Sec23a OS=Rattus norvegicus GN=Sec23a PE=2 SV=1		B5DFC3	-3.04478	-2.70059	-3.92084	-4.12744	-2.87268	-4.02414	-1.15146
Aldh7a1	>sp|Q64057|AL7A1_RAT Alpha-aminoadipic semialdehyde dehydrogenase OS=Rattus norvegicus GN=Aldh7a1 PE=1 SV=2		Q64057	-4.85075	-3.68301	-5.23466	-5.59848	-4.26688	-5.41657	-1.14969
LOC100911918;Mapre2	>tr|M0R5N3|M0R5N3_RAT Uncharacterized protein (Fragment) OS=Rattus norvegicus PE=4 SV=1;>tr|M0R7M8|M0R7M8_RAT Protein LOC100911918 (Fragment) OS=Rattus norvegicus GN=LOC100911918 PE=4 SV=1;>sp|Q3B8Q0|MARE2_RAT Microtubule-associated protein RP/EB family me		M0R5N3;M0R7M8;Q3B8Q0	-3.06661	-1.87477	-3.55947	-3.67872	-2.47069	-3.61909	-1.1484
	>tr|E9PSR7|E9PSR7_RAT Uncharacterized protein (Fragment) OS=Rattus norvegicus PE=4 SV=2;>tr|M0R6W5|M0R6W5_RAT Uncharacterized protein (Fragment) OS=Rattus norvegicus PE=4 SV=1		E9PSR7;M0R6W5	-2.72194	-2.99321	-3.54335	-4.46744	-2.85758	-4.00539	-1.14782
Tf;Srprb	>tr|Q7TMC7|Q7TMC7_RAT Ab2-417 OS=Rattus norvegicus GN=Tf PE=2 SV=1;>sp|Q4FZX7|SRPRB_RAT Signal recognition particle receptor subunit beta OS=Rattus norvegicus GN=Srprb PE=2 SV=1		Q7TMC7;Q4FZX7	-1.67609	-1.54082	-2.67273	-2.83506	-1.60845	-2.75389	-1.14544
Ckb	>sp|P07335|KCRB_RAT Creatine kinase B-type OS=Rattus norvegicus GN=Ckb PE=1 SV=2		P07335	-3.1667	-3.19284	-4.37363	-4.27651	-3.17977	-4.32507	-1.1453
Nnt	>tr|Q5BJZ3|Q5BJZ3_RAT Nicotinamide nucleotide transhydrogenase OS=Rattus norvegicus GN=Nnt PE=2 SV=1		Q5BJZ3	-4.14645	-3.56813	-5.37566	-4.62657	-3.85729	-5.00112	-1.14383
Rab5b	>tr|A1L1J8|A1L1J8_RAT Protein Rab5b OS=Rattus norvegicus GN=Rab5b PE=2 SV=1	Yes	A1L1J8	-2.56303	-2.34117	-3.64168	-3.54994	-2.4521	-3.59581	-1.14371
Akap9	>tr|F1LPB4|F1LPB4_RAT Protein Akap9 OS=Rattus norvegicus GN=Akap9 PE=4 SV=2	Yes	F1LPB4	-0.914303	-1.00825	-2.1218	-2.08534	-0.961275	-2.10357	-1.1423
Dlat	>sp|P08461|ODP2_RAT Dihydrolipoyllysine-residue acetyltransferase component of pyruvate dehydrogenase complex, mitochondrial OS=Rattus norvegicus GN=Dlat PE=1 SV=3;>tr|M0RAP9|M0RAP9_RAT Acetyltransferase component of pyruvate dehydrogenase complex OS=Rattu		P08461;M0RAP9	-3.9306	-3.74362	-5.37315	-4.5808	-3.83711	-4.97697	-1.13987
Gpsm1	>sp|Q9R080|GPSM1_RAT G-protein-signaling modulator 1 OS=Rattus norvegicus GN=Gpsm1 PE=1 SV=2;>tr|G3V9X2|G3V9X2_RAT G-protein signalling modulator 1 (AGS3-like, C. elegans), isoform CRA_c OS=Rattus norvegicus GN=Gpsm1 PE=4 SV=1		Q9R080;G3V9X2	-1.81157	-1.85366	-2.9143	-3.02974	-1.83262	-2.97202	-1.1394
Glud1	>sp|P10860|DHE3_RAT Glutamate dehydrogenase 1, mitochondrial OS=Rattus norvegicus GN=Glud1 PE=1 SV=2		P10860	-5.31232	-5.2907	-6.36659	-6.51411	-5.30151	-6.44035	-1.13884
Arl3	>tr|F8WG91|F8WG91_RAT ADP-ribosylation factor-like protein 3 (Fragment) OS=Rattus norvegicus GN=Arl3 PE=3 SV=1;>sp|P37996|ARL3_RAT ADP-ribosylation factor-like protein 3 OS=Rattus norvegicus GN=Arl3 PE=1 SV=2		F8WG91;P37996	-2.50824	-2.40141	-3.62113	-3.56277	-2.45482	-3.59195	-1.13713
Hnrpll	>tr|D4A3E1|D4A3E1_RAT Protein Hnrnpll OS=Rattus norvegicus GN=Hnrnpll PE=4 SV=1		D4A3E1	-2.78607	-3.29421	-4.20884	-4.13863	-3.04014	-4.17373	-1.13359
S100a16	>tr|B0BMX3|B0BMX3_RAT Protein S100a16 OS=Rattus norvegicus GN=S100a16 PE=2 SV=1		B0BMX3	-2.56892	-2.24893	-3.3189	-3.75899	-2.40893	-3.53894	-1.13002
Nudcd3	>tr|A0A096MJN2|A0A096MJN2_RAT Protein Nudcd3 OS=Rattus norvegicus GN=Nudcd3 PE=4 SV=1;>tr|M0R6G6|M0R6G6_RAT Protein Nudcd3 OS=Rattus norvegicus GN=Nudcd3 PE=4 SV=1		A0A096MJN2;M0R6G6	-1.16182	-1.17889	-2.33417	-2.26417	-1.17035	-2.29917	-1.12881
Tkt	>sp|P50137|TKT_RAT Transketolase OS=Rattus norvegicus GN=Tkt PE=1 SV=1		P50137	-4.29854	-4.27802	-5.28997	-5.54234	-4.28828	-5.41615	-1.12787
Gdi2	>sp|P50399|GDIB_RAT Rab GDP dissociation inhibitor beta OS=Rattus norvegicus GN=Gdi2 PE=1 SV=2	Yes	P50399	-3.34281	-3.33711	-4.50704	-4.42672	-3.33996	-4.46688	-1.12692
Nedd4	>sp|Q62940|NEDD4_RAT E3 ubiquitin-protein ligase NEDD4 OS=Rattus norvegicus GN=Nedd4 PE=1 SV=1	Yes	Q62940	-0.380803	-0.314051	-1.49798	-1.44599	-0.347427	-1.47198	-1.12456
Cs	>tr|G3V936|G3V936_RAT Citrate synthase OS=Rattus norvegicus GN=Cs PE=3 SV=1;>sp|Q8VHF5|CISY_RAT Citrate synthase, mitochondrial OS=Rattus norvegicus GN=Cs PE=1 SV=1		G3V936;Q8VHF5	-3.88658	-4.11721	-5.07743	-5.17465	-4.00189	-5.12604	-1.12415
Anxa6	>sp|P48037|ANXA6_RAT Annexin A6 OS=Rattus norvegicus GN=Anxa6 PE=1 SV=2		P48037	-3.93671	-3.83726	-4.94831	-5.07121	-3.88699	-5.00976	-1.12277
Wdr6	>sp|Q5XFW6|WDR6_RAT WD repeat-containing protein 6 OS=Rattus norvegicus GN=Wdr6 PE=1 SV=2		Q5XFW6	1.41408	1.32556	0.136191	0.358509	1.36982	0.24735	-1.12247
Gprc5b	>tr|D4A3F5|D4A3F5_RAT G protein-coupled receptor, family C, group 5, member B (Predicted), isoform CRA_a OS=Rattus norvegicus GN=Gprc5b PE=4 SV=1		D4A3F5	-1.41035	-0.994011	-2.59309	-2.05445	-1.20218	-2.32377	-1.12159
Glo1	>sp|Q6P7Q4|LGUL_RAT Lactoylglutathione lyase OS=Rattus norvegicus GN=Glo1 PE=1 SV=3		Q6P7Q4	-3.6411	-3.26396	-4.60002	-4.54587	-3.45253	-4.57295	-1.12042
Cnksr2	>sp|Q9Z1T4|CNKR2_RAT Connector enhancer of kinase suppressor of ras 2 OS=Rattus norvegicus GN=Cnksr2 PE=1 SV=1		Q9Z1T4	-0.251693	-0.707148	-1.56807	-1.63102	-0.479421	-1.59954	-1.12012
Srgap3	>tr|F1M5M9|F1M5M9_RAT Protein Srgap3 OS=Rattus norvegicus GN=Srgap3 PE=1 SV=2		F1M5M9	-1.92637	-2.05691	-3.32164	-2.90077	-1.99164	-3.11121	-1.11956
Trappc3	>sp|Q5U1Z2|TPPC3_RAT Trafficking protein particle complex subunit 3 OS=Rattus norvegicus GN=Trappc3 PE=2 SV=1		Q5U1Z2	-1.57428	-1.9881	-3.17241	-2.62834	-1.78119	-2.90037	-1.11918
LOC685707	>tr|F1LYK3|F1LYK3_RAT Protein LOC685707 OS=Rattus norvegicus GN=Nav1 PE=1 SV=2;>tr|F1M031|F1M031_RAT Protein LOC685707 OS=Rattus norvegicus GN=Nav1 PE=1 SV=2		F1LYK3;F1M031	-0.0218044	-0.0542875	-1.17984	-1.12936	-0.0380459	-1.1546	-1.11655
Fv1	>tr|F1LMA5|F1LMA5_RAT Protein Fv1 OS=Rattus norvegicus GN=Fv1 PE=4 SV=1		F1LMA5	-0.00669523	-0.0250596	-1.11691	-1.14525	-0.0158774	-1.13108	-1.11521
Fam162a	>sp|Q4QQV3|F162A_RAT Protein FAM162A OS=Rattus norvegicus GN=Fam162a PE=2 SV=1;>tr|D4ADP1|D4ADP1_RAT Protein FAM162A OS=Rattus norvegicus GN=Fam162a PE=4 SV=1		Q4QQV3;D4ADP1	-3.76221	-3.49273	-4.53617	-4.94849	-3.62747	-4.74233	-1.11486
Dars	>sp|P15178|SYDC_RAT Aspartate--tRNA ligase, cytoplasmic OS=Rattus norvegicus GN=Dars PE=2 SV=1		P15178	-3.39772	-3.23406	-4.427	-4.43244	-3.31589	-4.42972	-1.11383
Cul3	>sp|B5DF89|CUL3_RAT Cullin-3 OS=Rattus norvegicus GN=Cul3 PE=1 SV=2		B5DF89	-1.90828	-1.90007	-2.80158	-3.23067	-1.90418	-3.01612	-1.11195
Cp	>tr|G3V7K3|G3V7K3_RAT Ceruloplasmin OS=Rattus norvegicus GN=Cp PE=4 SV=1;>sp|P13635|CERU_RAT Ceruloplasmin OS=Rattus norvegicus GN=Cp PE=1 SV=3		G3V7K3;P13635	-2.67623	-2.67024	-3.81762	-3.7518	-2.67324	-3.78471	-1.11147
Map1lc3b	>sp|Q62625|MLP3B_RAT Microtubule-associated proteins 1A/1B light chain 3B OS=Rattus norvegicus GN=Map1lc3b PE=1 SV=3;>tr|Q7TQ75|Q7TQ75_RAT Protein LOC100363716 OS=Rattus norvegicus GN=LOC100359928 PE=2 SV=1		Q62625;Q7TQ75	-1.73423	-1.69642	-2.77211	-2.88098	-1.71533	-2.82654	-1.11122
Sec24a	>tr|D3ZZA8|D3ZZA8_RAT Protein Sec24a OS=Rattus norvegicus GN=Sec24a PE=4 SV=1		D3ZZA8	-2.29889	-2.89068	-3.40998	-4.00009	-2.59478	-3.70504	-1.11025
Klc1	>sp|P37285|KLC1_RAT Kinesin light chain 1 OS=Rattus norvegicus GN=Klc1 PE=1 SV=2;>tr|D3ZHG2|D3ZHG2_RAT Kinesin light chain 1 OS=Rattus norvegicus GN=Klc1 PE=4 SV=2		P37285;D3ZHG2	-1.05577	-1.13502	-2.32945	-2.08119	-1.09539	-2.20532	-1.10993
LOC683007	>tr|M0RBX9|M0RBX9_RAT Protein Mia3 (Fragment) OS=Rattus norvegicus GN=Mia3 PE=4 SV=1;>tr|M0R3L6|M0R3L6_RAT Protein Mia3 OS=Rattus norvegicus GN=Mia3 PE=4 SV=1		M0RBX9;M0R3L6	-1.69956	-1.59758	-2.72681	-2.78856	-1.64857	-2.75768	-1.10911
Hrsp12	>sp|P52759|UK114_RAT Ribonuclease UK114 OS=Rattus norvegicus GN=Hrsp12 PE=1 SV=3		P52759	-3.83987	-3.77553	-4.97351	-4.8591	-3.80769	-4.91631	-1.10861
Sgta	>sp|O70593|SGTA_RAT Small glutamine-rich tetratricopeptide repeat-containing protein alpha OS=Rattus norvegicus GN=Sgta PE=1 SV=1	Yes	O70593	-1.72294	-1.86586	-2.78478	-3.02058	-1.7944	-2.90268	-1.10828
Ptprz1	>sp|Q62656|PTPRZ_RAT Receptor-type tyrosine-protein phosphatase zeta OS=Rattus norvegicus GN=Ptprz1 PE=1 SV=1;>tr|F1LMY3|F1LMY3_RAT Receptor-type tyrosine-protein phosphatase zeta OS=Rattus norvegicus GN=Ptprz1 PE=4 SV=2	Yes	Q62656;F1LMY3	-1.05074	-0.551755	-2.01141	-1.80682	-0.801248	-1.90912	-1.10787
Edc4	>sp|Q3ZAV8|EDC4_RAT Enhancer of mRNA-decapping protein 4 OS=Rattus norvegicus GN=Edc4 PE=2 SV=1		Q3ZAV8	-1.94547	-1.73428	-3.04537	-2.83372	-1.83987	-2.93955	-1.09967
Alg2	>tr|G3V6U3|G3V6U3_RAT Asparagine-linked glycosylation 2 homolog (Yeast, alpha-1,3-mannosyltransferase), isoform CRA_a OS=Rattus norvegicus GN=Alg2 PE=4 SV=1		G3V6U3	-2.70425	-2.55826	-3.83107	-3.63077	-2.63126	-3.73092	-1.09966
Srgap2	>sp|D4A208|SRGP2_RAT SLIT-ROBO Rho GTPase-activating protein 2 OS=Rattus norvegicus GN=Srgap2 PE=1 SV=1;>tr|B5DEJ1|B5DEJ1_RAT SLIT-ROBO Rho GTPase-activating protein 2 OS=Rattus norvegicus GN=Srgap2 PE=2 SV=1		D4A208;B5DEJ1	-2.46961	-2.72853	-3.86149	-3.53339	-2.59907	-3.69744	-1.09837
Mdh2	>sp|P04636|MDHM_RAT Malate dehydrogenase, mitochondrial OS=Rattus norvegicus GN=Mdh2 PE=1 SV=2		P04636	-4.26982	-4.1565	-5.307	-5.31175	-4.21316	-5.30938	-1.09622
Abhd4	>tr|D3ZAW4|D3ZAW4_RAT Abhydrolase domain containing 4 (Predicted) OS=Rattus norvegicus GN=Abhd4 PE=4 SV=1		D3ZAW4	0.592158	0.556993	-0.562389	-0.477964	0.574576	-0.520177	-1.09475
Atl1	>sp|Q6PST4|ATLA1_RAT Atlastin-1 OS=Rattus norvegicus GN=Atl1 PE=1 SV=1		Q6PST4	-2.36082	-2.19054	-3.43838	-3.29903	-2.27568	-3.36871	-1.09303
Scd2;LOC100912469;Scd4;Scd1	>sp|Q6P7B9|ACOD2_RAT Acyl-CoA desaturase 2 OS=Rattus norvegicus GN=Scd2 PE=2 SV=1;>tr|M0RDU8|M0RDU8_RAT Protein LOC100912469 OS=Rattus norvegicus GN=LOC100912469 PE=3 SV=1;>tr|D4ABJ9|D4ABJ9_RAT Protein Scd4 (Fragment) OS=Rattus norvegicus GN=Scd4 PE=3 SV=2		Q6P7B9;M0RDU8;D4ABJ9;P07308	1.76128	1.80575	0.689299	0.692606	1.78352	0.690952	-1.09256
Thop1	>sp|P24155|THOP1_RAT Thimet oligopeptidase OS=Rattus norvegicus GN=Thop1 PE=1 SV=4		P24155	-3.53979	-3.50372	-4.57984	-4.64393	-3.52175	-4.61188	-1.09013
Arpc5	>sp|Q4KLF8|ARPC5_RAT Actin-related protein 2/3 complex subunit 5 OS=Rattus norvegicus GN=Arpc5 PE=1 SV=3		Q4KLF8	-2.94753	-2.78598	-4.00479	-3.90805	-2.86675	-3.95642	-1.08967
Arpc4	>tr|B2RZ72|B2RZ72_RAT Actin related protein 2/3 complex, subunit 4 (Predicted), isoform CRA_a OS=Rattus norvegicus GN=Arpc4 PE=2 SV=1		B2RZ72	-3.0654	-2.99931	-4.27752	-3.96216	-3.03235	-4.11984	-1.08749
Arpc1a	>sp|Q99PD4|ARC1A_RAT Actin-related protein 2/3 complex subunit 1A OS=Rattus norvegicus GN=Arpc1a PE=2 SV=1;>tr|D3ZXP7|D3ZXP7_RAT Actin-related protein 2/3 complex subunit 1A OS=Rattus norvegicus GN=Arpc1a PE=4 SV=3		Q99PD4;D3ZXP7	-3.38419	-2.95366	-4.30937	-4.2011	-3.16893	-4.25524	-1.08631
Ndufv1	>tr|Q5XIH3|Q5XIH3_RAT NADH dehydrogenase (Ubiquinone) flavoprotein 1 OS=Rattus norvegicus GN=Ndufv1 PE=2 SV=1		Q5XIH3	-2.70416	-3.1098	-3.90492	-4.08072	-2.90698	-3.99282	-1.08584
Arl6ip1	>tr|Q7TMZ5|Q7TMZ5_RAT ADP-ribosylation factor-like 6 interacting protein 1 OS=Rattus norvegicus GN=Arl6ip1 PE=2 SV=1		Q7TMZ5	-1.90828	-2.06867	-2.79626	-3.34906	-1.98847	-3.07266	-1.08419
Prkca	>sp|P05696|KPCA_RAT Protein kinase C alpha type OS=Rattus norvegicus GN=Prkca PE=1 SV=3;>tr|F1LS98|F1LS98_RAT Protein kinase C OS=Rattus norvegicus GN=Prkca PE=3 SV=2;>tr|F1M2P8|F1M2P8_RAT Protein kinase C OS=Rattus norvegicus GN=Prkca PE=3 SV=2		P05696;F1LS98;F1M2P8	-2.65699	-3.01637	-3.8018	-4.03865	-2.83668	-3.92022	-1.08355
Rab10	>tr|Q5RKJ9|Q5RKJ9_RAT RAB10, member RAS oncogene family OS=Rattus norvegicus GN=Rab10 PE=2 SV=1	Yes	Q5RKJ9	-2.53583	-2.4478	-3.59632	-3.55177	-2.49182	-3.57404	-1.08223
Arl8b	>sp|Q66HA6|ARL8B_RAT ADP-ribosylation factor-like protein 8B OS=Rattus norvegicus GN=Arl8b PE=2 SV=1		Q66HA6	-1.80445	-1.65913	-2.8048	-2.82286	-1.73179	-2.81383	-1.08204
Sae1	>sp|Q6AXQ0|SAE1_RAT SUMO-activating enzyme subunit 1 OS=Rattus norvegicus GN=Sae1 PE=2 SV=1		Q6AXQ0	-2.56235	-2.50709	-3.70892	-3.52321	-2.53472	-3.61607	-1.08135
Cdh2	>sp|Q9Z1Y3|CADH2_RAT Cadherin-2 OS=Rattus norvegicus GN=Cdh2 PE=1 SV=1;>tr|G3V803|G3V803_RAT Cadherin-2 OS=Rattus norvegicus GN=Cdh2 PE=4 SV=1	Yes	Q9Z1Y3;G3V803	-2.27223	-2.38692	-3.26077	-3.5547	-2.32957	-3.40774	-1.07816
Ank2	>tr|F1LM42|F1LM42_RAT Protein Ank2 OS=Rattus norvegicus GN=Ank2 PE=4 SV=2;>tr|F1M5N3|F1M5N3_RAT Protein Ank2 (Fragment) OS=Rattus norvegicus GN=Ank2 PE=4 SV=2		F1LM42;F1M5N3	-1.81086	-1.86823	-2.8725	-2.96286	-1.83955	-2.91768	-1.07813
Pgm3	>tr|D3ZFX4|D3ZFX4_RAT Phosphoglucomutase 3 (Predicted), isoform CRA_a OS=Rattus norvegicus GN=Pgm3 PE=3 SV=1		D3ZFX4	-3.65827	-3.94857	-4.94058	-4.82251	-3.80342	-4.88155	-1.07813
Cyfip1	>tr|D4A8H8|D4A8H8_RAT Cytoplasmic FMR1 interacting protein 1 (Predicted) OS=Rattus norvegicus GN=Cyfip1 PE=4 SV=1	Yes	D4A8H8	-2.92478	-2.84747	-4.05385	-3.86521	-2.88612	-3.95953	-1.07341
Fabp7	>sp|P55051|FABP7_RAT Fatty acid-binding protein, brain OS=Rattus norvegicus GN=Fabp7 PE=1 SV=2		P55051	-4.11618	-4.09994	-5.14443	-5.21223	-4.10806	-5.17833	-1.07027
Prdx2	>sp|P35704|PRDX2_RAT Peroxiredoxin-2 OS=Rattus norvegicus GN=Prdx2 PE=1 SV=3		P35704	-3.31445	-3.152	-4.3189	-4.2876	-3.23322	-4.30325	-1.07003
Map2k1	>sp|Q01986|MP2K1_RAT Dual specificity mitogen-activated protein kinase kinase 1 OS=Rattus norvegicus GN=Map2k1 PE=1 SV=2		Q01986	-2.91246	-2.68353	-3.6778	-4.05719	-2.79799	-3.86749	-1.0695
LOC100912618;Gm8325	>tr|D3ZFY8|D3ZFY8_RAT Protein Ube2v1 OS=Rattus norvegicus GN=LOC100912618 PE=4 SV=1;>tr|F1M227|F1M227_RAT Uncharacterized protein OS=Rattus norvegicus PE=4 SV=2		D3ZFY8;F1M227	-2.41951	-2.53383	-3.61117	-3.47749	-2.47667	-3.54433	-1.06767
Hnrnpk;Gm7964	>sp|P61980|HNRPK_RAT Heterogeneous nuclear ribonucleoprotein K OS=Rattus norvegicus GN=Hnrnpk PE=1 SV=1;>tr|Q5D059|Q5D059_RAT Hnrpk protein OS=Rattus norvegicus GN=Hnrpk PE=2 SV=1;>tr|M0R9K1|M0R9K1_RAT Protein Gm7964 OS=Rattus norvegicus GN=Gm7964 PE=4 SV=		P61980;Q5D059;M0R9K1	-2.84871	-2.72213	-3.88185	-3.82345	-2.78542	-3.85265	-1.06723
Nrd1	>sp|P47245|NRDC_RAT Nardilysin OS=Rattus norvegicus GN=Nrd1 PE=2 SV=1;>tr|G3V700|G3V700_RAT Nardilysin OS=Rattus norvegicus GN=Nrd1 PE=3 SV=1;>tr|D3ZQ59|D3ZQ59_RAT Nardilysin OS=Rattus norvegicus GN=Nrd1 PE=3 SV=1		P47245;G3V700;D3ZQ59	-1.8223	-1.62932	-2.83156	-2.74739	-1.72581	-2.78948	-1.06367
Ncor2	>tr|D3ZXN9|D3ZXN9_RAT Nuclear receptor co-repressor 2 (Predicted), isoform CRA_a OS=Rattus norvegicus GN=Ncor2 PE=1 SV=1		D3ZXN9	-0.0669411	0.211635	-1.0308	-0.950592	0.0723471	-0.990694	-1.06304
Vps51	>tr|F1M4I4|F1M4I4_RAT Protein Vps51 OS=Rattus norvegicus GN=Vps51 PE=4 SV=2;>tr|F1M1K3|F1M1K3_RAT Protein Vps51 OS=Rattus norvegicus GN=Vps51 PE=4 SV=2		F1M4I4;F1M1K3	-2.20085	-1.89969	-3.3694	-2.85695	-2.05027	-3.11317	-1.0629
Reep5	>sp|B2RZ37|REEP5_RAT Receptor expression-enhancing protein 5 OS=Rattus norvegicus GN=Reep5 PE=1 SV=1		B2RZ37	-2.8456	-2.37834	-3.66674	-3.68216	-2.61197	-3.67445	-1.06248
Mtor	>sp|P42346|MTOR_RAT Serine/threonine-protein kinase mTOR OS=Rattus norvegicus GN=Mtor PE=1 SV=1	Yes	P42346	-2.65872	-2.43792	-3.07814	-4.14249	-2.54832	-3.61032	-1.062
Atp6v1a	>tr|D4A133|D4A133_RAT Protein Atp6v1a OS=Rattus norvegicus GN=Atp6v1a PE=3 SV=1;>tr|M0RBP6|M0RBP6_RAT Uncharacterized protein OS=Rattus norvegicus PE=3 SV=1	Yes	D4A133;M0RBP6	-2.28905	-2.47843	-3.51414	-3.37703	-2.38374	-3.44558	-1.06185
Gapdh;LOC685186;RGD1560797;RGD1565368	>sp|P04797|G3P_RAT Glyceraldehyde-3-phosphate dehydrogenase OS=Rattus norvegicus GN=Gapdh PE=1 SV=3;>tr|M0R590|M0R590_RAT Glyceraldehyde-3-phosphate dehydrogenase OS=Rattus norvegicus GN=LOC685186 PE=3 SV=1;>tr|D3ZGY4|D3ZGY4_RAT Glyceraldehyde-3-phosphate		P04797;M0R590;D3ZGY4;M0R660	-3.31602	-3.26507	-4.40403	-4.299	-3.29055	-4.35151	-1.06097
Eef1b2	>tr|B5DEN5|B5DEN5_RAT Eukaryotic translation elongation factor 1 beta 2 OS=Rattus norvegicus GN=Eef1b2 PE=1 SV=1	Yes	B5DEN5	-3.02632	-3.44914	-4.36974	-4.22583	-3.23773	-4.29779	-1.06006
Coro1c	>tr|G3V624|G3V624_RAT Coronin OS=Rattus norvegicus GN=Coro1c PE=3 SV=1		G3V624	-3.17932	-2.69096	-3.91602	-4.07247	-2.93514	-3.99425	-1.05911
Tagln	>sp|P31232|TAGL_RAT Transgelin OS=Rattus norvegicus GN=Tagln PE=1 SV=2		P31232	-3.37148	-3.36171	-4.33646	-4.51322	-3.36659	-4.42484	-1.05825
Myh11	>tr|E9PTU4|E9PTU4_RAT Myosin-11 OS=Rattus norvegicus GN=Myh11 PE=4 SV=2;>sp|Q63862|MYH11_RAT Myosin-11 (Fragments) OS=Rattus norvegicus GN=Myh11 PE=2 SV=3		E9PTU4;Q63862	-3.21853	-3.1093	-4.28797	-4.15162	-3.16391	-4.21979	-1.05588
Cycs;LOC690675	>sp|P62898|CYC_RAT Cytochrome c, somatic OS=Rattus norvegicus GN=Cycs PE=1 SV=2;>tr|D4A5L9|D4A5L9_RAT Protein LOC679794 OS=Rattus norvegicus GN=LOC679794 PE=3 SV=1;>tr|M0RBT2|M0RBT2_RAT Uncharacterized protein OS=Rattus norvegicus PE=3 SV=1		P62898;D4A5L9;M0RBT2	-3.89632	-3.68994	-5.01644	-4.68016	-3.79313	-4.8483	-1.05517
P4ha1	>sp|P54001|P4HA1_RAT Prolyl 4-hydroxylase subunit alpha-1 OS=Rattus norvegicus GN=P4ha1 PE=2 SV=2		P54001	-0.860478	-0.954389	-2.13784	-1.77937	-0.907434	-1.95861	-1.05117
Pcm1	>tr|G3V7E6|G3V7E6_RAT Pericentriolar material 1, isoform CRA_b OS=Rattus norvegicus GN=Pcm1 PE=4 SV=1		G3V7E6	0.837701	0.282262	-0.63931	-0.332299	0.559981	-0.485804	-1.04579
Ppp2ca	>sp|P63331|PP2AA_RAT Serine/threonine-protein phosphatase 2A catalytic subunit alpha isoform OS=Rattus norvegicus GN=Ppp2ca PE=1 SV=1		P63331	-1.81649	-1.48399	-2.74265	-2.64801	-1.65024	-2.69533	-1.04509
Acox1	>tr|F1M609|F1M609_RAT Acyl-coenzyme A oxidase OS=Rattus norvegicus GN=Acox1 PE=3 SV=2;>tr|F1LQC1|F1LQC1_RAT Acyl-coenzyme A oxidase OS=Rattus norvegicus GN=Acox1 PE=3 SV=2;>sp|P07872|ACOX1_RAT Peroxisomal acyl-coenzyme A oxidase 1 OS=Rattus norvegicus GN=A		F1M609;F1LQC1;P07872	-1.73288	-1.45739	-2.7248	-2.55554	-1.59514	-2.64017	-1.04503
Entpd2	>tr|Q5RJP4|Q5RJP4_RAT Ectonucleoside triphosphate diphosphohydrolase 2 OS=Rattus norvegicus GN=Entpd2 PE=1 SV=1;>sp|O35795|ENTP2_RAT Ectonucleoside triphosphate diphosphohydrolase 2 OS=Rattus norvegicus GN=Entpd2 PE=1 SV=1;>tr|F1M7N2|F1M7N2_RAT Ectonucleos		Q5RJP4;O35795;F1M7N2	-3.31115	-3.20025	-3.73165	-4.85668	-3.2557	-4.29416	-1.03846
Gars	>tr|G3V7G8|G3V7G8_RAT Glycine--tRNA ligase OS=Rattus norvegicus GN=Gars PE=3 SV=1;>sp|Q5I0G4|SYG_RAT Glycine--tRNA ligase (Fragment) OS=Rattus norvegicus GN=Gars PE=1 SV=1		G3V7G8;Q5I0G4	-2.58589	-2.28891	-3.48937	-3.46232	-2.4374	-3.47585	-1.03845
Calb2	>sp|P47728|CALB2_RAT Calretinin OS=Rattus norvegicus GN=Calb2 PE=1 SV=1		P47728	-2.43792	-2.3957	-2.10532	-4.80273	-2.41681	-3.45402	-1.03721
Ganab	>tr|D3ZAN3|D3ZAN3_RAT Alpha glucosidase 2 alpha neutral subunit (Predicted) OS=Rattus norvegicus GN=Ganab PE=1 SV=1		D3ZAN3	-3.39725	-3.33337	-4.55189	-4.24868	-3.36531	-4.40028	-1.03497
Atp6v1e1	>sp|Q6PCU2|VATE1_RAT V-type proton ATPase subunit E 1 OS=Rattus norvegicus GN=Atp6v1e1 PE=1 SV=1;>tr|G3V7L8|G3V7L8_RAT ATPase, H+ transporting, V1 subunit E isoform 1, isoform CRA_a OS=Rattus norvegicus GN=Atp6v1e1 PE=3 SV=1	Yes	Q6PCU2;G3V7L8	-2.02263	-1.93506	-3.28026	-2.74391	-1.97884	-3.01209	-1.03324
Cab39	>tr|D3ZJ77|D3ZJ77_RAT Calcium binding protein 39 (Predicted), isoform CRA_a OS=Rattus norvegicus GN=Cab39 PE=4 SV=1		D3ZJ77	-1.43905	-1.72642	-2.60472	-2.62709	-1.58274	-2.61591	-1.03317
Hnrpd;Hnrnpd	>tr|G3V6A4|G3V6A4_RAT Heterogeneous nuclear ribonucleoprotein D, isoform CRA_b OS=Rattus norvegicus GN=Hnrpd PE=1 SV=1;>sp|Q9JJ54|HNRPD_RAT Heterogeneous nuclear ribonucleoprotein D0 OS=Rattus norvegicus GN=Hnrnpd PE=1 SV=1;>tr|G3V9G2|G3V9G2_RAT Heterogene		G3V6A4;Q9JJ54;G3V9G2	-3.7221	-3.6938	-4.70957	-4.7704	-3.70795	-4.73998	-1.03203
Glg1	>tr|G3V8G5|G3V8G5_RAT Golgi apparatus protein 1 OS=Rattus norvegicus GN=Glg1 PE=4 SV=1;>sp|Q62638|GSLG1_RAT Golgi apparatus protein 1 OS=Rattus norvegicus GN=Glg1 PE=1 SV=1		G3V8G5;Q62638	-0.821967	-0.788141	-1.87949	-1.79331	-0.805054	-1.8364	-1.03134
Map1lc3a	>sp|Q6XVN8|MLP3A_RAT Microtubule-associated proteins 1A/1B light chain 3A OS=Rattus norvegicus GN=Map1lc3a PE=1 SV=1		Q6XVN8	-2.40049	-2.18744	-3.40634	-3.24332	-2.29397	-3.32483	-1.03086
Otub1	>sp|B2RYG6|OTUB1_RAT Ubiquitin thioesterase OTUB1 OS=Rattus norvegicus GN=Otub1 PE=1 SV=1		B2RYG6	-2.82439	-2.95389	-3.8596	-3.9759	-2.88914	-3.91775	-1.02861
Actc1;Acta1;Acta2;Actg2	>sp|P68035|ACTC_RAT Actin, alpha cardiac muscle 1 OS=Rattus norvegicus GN=Actc1 PE=2 SV=1;>sp|P68136|ACTS_RAT Actin, alpha skeletal muscle OS=Rattus norvegicus GN=Acta1 PE=1 SV=1;>sp|P62738|ACTA_RAT Actin, aortic smooth muscle OS=Rattus norvegicus GN=Acta2		P68035;P68136;P62738;P63269	-3.98295	-3.79865	-4.95648	-4.87862	-3.8908	-4.91755	-1.02675
Snrpa	>tr|Q5U214|Q5U214_RAT Protein Snrpa OS=Rattus norvegicus GN=Snrpa PE=2 SV=1		Q5U214	-1.73514	-3.65534	-3.91696	-3.52485	-2.69524	-3.7209	-1.02567
Gdi1	>sp|P50398|GDIA_RAT Rab GDP dissociation inhibitor alpha OS=Rattus norvegicus GN=Gdi1 PE=1 SV=1	Yes	P50398	-3.18023	-3.18929	-4.75216	-3.66367	-3.18476	-4.20792	-1.02316
Gpc1	>tr|Q6P7Q2|Q6P7Q2_RAT Glypican-1 OS=Rattus norvegicus GN=Gpc1 PE=2 SV=1;>sp|P35053|GPC1_RAT Glypican-1 OS=Rattus norvegicus GN=Gpc1 PE=1 SV=1		Q6P7Q2;P35053	-4.34599	-4.21606	-5.50321	-5.10408	-4.28103	-5.30364	-1.02262
Abr	>tr|D4A6K9|D4A6K9_RAT Active BCR-related gene (Predicted) OS=Rattus norvegicus GN=Abr PE=4 SV=1		D4A6K9	-1.6144	-1.5161	-2.50922	-2.66474	-1.56525	-2.58698	-1.02173
Hsd17b4	>sp|P97852|DHB4_RAT Peroxisomal multifunctional enzyme type 2 OS=Rattus norvegicus GN=Hsd17b4 PE=1 SV=3		P97852	-2.46037	-2.56593	-3.47703	-3.59149	-2.51315	-3.53426	-1.02111
Npepps	>tr|F1M9V7|F1M9V7_RAT Protein Npepps OS=Rattus norvegicus GN=Npepps PE=4 SV=1		F1M9V7	-3.41307	-3.15804	-4.23162	-4.38112	-3.28556	-4.30637	-1.02081
Bsg	>sp|P26453|BASI_RAT Basigin OS=Rattus norvegicus GN=Bsg PE=1 SV=2		P26453	-3.19681	-3.11166	-4.22464	-4.12205	-3.15423	-4.17335	-1.01911
Uqcrc1	>sp|Q68FY0|QCR1_RAT Cytochrome b-c1 complex subunit 1, mitochondrial OS=Rattus norvegicus GN=Uqcrc1 PE=1 SV=1		Q68FY0	-3.52732	-3.30415	-4.67183	-4.1958	-3.41574	-4.43381	-1.01808
Mx1	>tr|Q499S4|Q499S4_RAT Interferon-induced GTP-binding protein Mx1 OS=Rattus norvegicus GN=Mx1 PE=2 SV=1;>sp|P18588|MX1_RAT Interferon-induced GTP-binding protein Mx1 OS=Rattus norvegicus GN=Mx1 PE=1 SV=1		Q499S4;P18588	-1.29669	-1.82363	-2.51697	-2.63308	-1.56016	-2.57502	-1.01486
Fam49b	>tr|B2GUZ9|B2GUZ9_RAT Fam49b protein OS=Rattus norvegicus GN=Fam49b PE=2 SV=1		B2GUZ9	-3.02938	-3.14064	-5.13193	-3.06347	-3.08501	-4.0977	-1.01269
Tmed9	>sp|Q5I0E7|TMED9_RAT Transmembrane emp24 domain-containing protein 9 OS=Rattus norvegicus GN=Tmed9 PE=1 SV=1		Q5I0E7	-3.39879	-2.68473	-4.09244	-4.01312	-3.04176	-4.05278	-1.01102
Tecr	>sp|Q64232|TECR_RAT Very-long-chain enoyl-CoA reductase OS=Rattus norvegicus GN=Tecr PE=2 SV=1	Yes	Q64232	-1.98262	-2.02315	-2.98954	-3.03493	-2.00289	-3.01223	-1.00935
Sh3bgrl	>tr|B5DFD8|B5DFD8_RAT SH3 domain-binding glutamic acid-rich-like protein OS=Rattus norvegicus GN=Sh3bgrl PE=2 SV=1		B5DFD8	-3.09715	-2.61096	-3.81728	-3.90937	-2.85405	-3.86333	-1.00927
Canx	>sp|P35565|CALX_RAT Calnexin OS=Rattus norvegicus GN=Canx PE=1 SV=1	Yes	P35565	-3.03706	-3.02362	-4.02282	-4.05448	-3.03034	-4.03865	-1.00831
Flnb	>tr|D4A8D5|D4A8D5_RAT Filamin, beta (Predicted) OS=Rattus norvegicus GN=Flnb PE=4 SV=1		D4A8D5	-3.61768	-3.59661	-4.61183	-4.61844	-3.60715	-4.61513	-1.00799
Qki;Qk;LOC100910212	>sp|Q91XU1|QKI_RAT Protein quaking OS=Rattus norvegicus GN=Qki PE=1 SV=2;>tr|F8WFY1|F8WFY1_RAT Protein LOC100910212 (Fragment) OS=Rattus norvegicus GN=Qk PE=4 SV=2;>tr|D4A2X0|D4A2X0_RAT Protein LOC100910212 (Fragment) OS=Rattus norvegicus GN=LOC100910212 P		Q91XU1;F8WFY1;D4A2X0;M0RDU6;F1LMH5	-0.592876	-0.698576	-1.68432	-1.62211	-0.645726	-1.65321	-1.00749
Cotl1	>sp|B0BNA5|COTL1_RAT Coactosin-like protein OS=Rattus norvegicus GN=Cotl1 PE=1 SV=1		B0BNA5	-3.95025	-3.64148	-4.83906	-4.75649	-3.79586	-4.79777	-1.00191
Vdac3	>sp|Q9R1Z0|VDAC3_RAT Voltage-dependent anion-selective channel protein 3 OS=Rattus norvegicus GN=Vdac3 PE=1 SV=2		Q9R1Z0	-3.84175	-3.89525	-4.72215	-5.01732	-3.8685	-4.86974	-1.00124
Trove2	>tr|D3ZRN5|D3ZRN5_RAT Protein Trove2 OS=Rattus norvegicus GN=Trove2 PE=4 SV=1		D3ZRN5	-1.75045	-2.0131	-2.79016	-2.97472	-1.88177	-2.88244	-1.00067
Llgl1	>tr|G3V6I1|G3V6I1_RAT Lethal(2) giant larvae protein homolog 1 OS=Rattus norvegicus GN=Llgl1 PE=4 SV=1;>sp|Q8K4K5|L2GL1_RAT Lethal(2) giant larvae protein homolog 1 OS=Rattus norvegicus GN=Llgl1 PE=1 SV=1		G3V6I1;Q8K4K5	-3.45923	-3.16088	-4.30173	-4.31103	-3.31005	-4.30638	-0.996328
Scn2a	>sp|P04775|SCN2A_RAT Sodium channel protein type 2 subunit alpha OS=Rattus norvegicus GN=Scn2a PE=1 SV=1		P04775	-2.48471	-2.26534	-3.28771	-3.44756	-2.37503	-3.36764	-0.99261
Fmnl2	>tr|M0R655|M0R655_RAT Protein Fmnl2 (Fragment) OS=Rattus norvegicus GN=Fmnl2 PE=4 SV=1;>tr|M0R9R1|M0R9R1_RAT Protein Fmnl2 OS=Rattus norvegicus GN=Fmnl2 PE=4 SV=1;>tr|F1M2F8|F1M2F8_RAT Protein Fmnl2 (Fragment) OS=Rattus norvegicus GN=Fmnl2 PE=4 SV=2;>tr|F1		M0R655;M0R9R1;F1M2F8;F1M2S1	-2.4376	-2.5245	-3.4679	-3.47622	-2.48105	-3.47206	-0.991011
Mgea5	>sp|Q8VIJ5|OGA_RAT Protein O-GlcNAcase OS=Rattus norvegicus GN=Mgea5 PE=1 SV=1;>tr|D3ZFC2|D3ZFC2_RAT Bifunctional protein NCOAT OS=Rattus norvegicus GN=Mgea5 PE=4 SV=1;>tr|D3ZZE2|D3ZZE2_RAT Bifunctional protein NCOAT OS=Rattus norvegicus GN=Mgea5 PE=4 SV=1		Q8VIJ5;D3ZFC2;D3ZZE2	-1.85163	-1.70214	-2.83784	-2.69703	-1.77688	-2.76744	-0.990555
Arpc2	>sp|P85970|ARPC2_RAT Actin-related protein 2/3 complex subunit 2 OS=Rattus norvegicus GN=Arpc2 PE=1 SV=1		P85970	-3.35169	-3.23419	-4.33526	-4.23013	-3.29294	-4.28269	-0.989751
Tnpo2	>tr|D3ZER6|D3ZER6_RAT Protein Tnpo2 OS=Rattus norvegicus GN=Tnpo2 PE=4 SV=2		D3ZER6	-2.13765	-2.19238	-3.43748	-2.87081	-2.16501	-3.15414	-0.98913
LOC364561	>tr|B0BNL2|B0BNL2_RAT Peptidylprolyl cis/trans isomerase, NIMA-interacting 1 OS=Rattus norvegicus GN=LOC364561 PE=2 SV=1		B0BNL2	-2.43409	-2.5632	-4.06542	-2.90639	-2.49864	-3.4859	-0.98726
Soga1	>tr|F1LYJ9|F1LYJ9_RAT Protein Soga1 (Fragment) OS=Rattus norvegicus GN=Soga1 PE=4 SV=2		F1LYJ9	0.110096	0.0535284	-0.943777	-0.865332	0.0818122	-0.904555	-0.986367
Ppib	>sp|P24368|PPIB_RAT Peptidyl-prolyl cis-trans isomerase B OS=Rattus norvegicus GN=Ppib PE=1 SV=3		P24368	-3.18036	-3.01567	-4.16282	-4.00095	-3.09802	-4.08188	-0.983866
Clasp1	>tr|F1LNR1|F1LNR1_RAT Protein Clasp1 OS=Rattus norvegicus GN=Clasp1 PE=4 SV=2;>tr|F1LNQ9|F1LNQ9_RAT Protein Clasp1 OS=Rattus norvegicus GN=Clasp1 PE=4 SV=2		F1LNR1;F1LNQ9	-1.90439	-1.95668	-2.94686	-2.87747	-1.93053	-2.91217	-0.981632
Xpnpep1	>sp|O54975|XPP1_RAT Xaa-Pro aminopeptidase 1 OS=Rattus norvegicus GN=Xpnpep1 PE=1 SV=1		O54975	-3.99047	-3.24045	-4.55796	-4.62864	-3.61546	-4.5933	-0.977837
Pkm	>sp|P11980|KPYM_RAT Pyruvate kinase PKM OS=Rattus norvegicus GN=Pkm PE=1 SV=3		P11980	-3.06347	-3.12482	-4.07458	-4.0683	-3.09414	-4.07144	-0.9773
Lrpap1	>sp|Q99068|AMRP_RAT Alpha-2-macroglobulin receptor-associated protein OS=Rattus norvegicus GN=Lrpap1 PE=1 SV=2		Q99068	-1.5059	-1.27991	-2.22115	-2.51829	-1.39291	-2.36972	-0.976812
Gmfb	>sp|Q63228|GMFB_RAT Glia maturation factor beta OS=Rattus norvegicus GN=Gmfb PE=1 SV=2;>tr|M0RDJ4|M0RDJ4_RAT Glia maturation factor beta OS=Rattus norvegicus GN=Gmfb PE=4 SV=1		Q63228;M0RDJ4	-2.83311	-2.9453	-3.93788	-3.79206	-2.8892	-3.86497	-0.975763
Actr3	>sp|Q4V7C7|ARP3_RAT Actin-related protein 3 OS=Rattus norvegicus GN=Actr3 PE=1 SV=1		Q4V7C7	-3.61635	-3.34565	-4.53818	-4.37515	-3.481	-4.45667	-0.975665
Atp5b	>sp|P10719|ATPB_RAT ATP synthase subunit beta, mitochondrial OS=Rattus norvegicus GN=Atp5b PE=1 SV=2;>tr|G3V6D3|G3V6D3_RAT ATP synthase subunit beta OS=Rattus norvegicus GN=Atp5b PE=3 SV=1		P10719;G3V6D3	-3.91936	-3.98047	-4.89436	-4.95116	-3.94991	-4.92276	-0.97285
Dpysl4	>sp|Q62951|DPYL4_RAT Dihydropyrimidinase-related protein 4 (Fragment) OS=Rattus norvegicus GN=Dpysl4 PE=1 SV=1;>tr|F1LNT0|F1LNT0_RAT Dihydropyrimidinase-related protein 4 OS=Rattus norvegicus GN=Dpysl4 PE=4 SV=1		Q62951;F1LNT0	-3.20397	-3.17801	-5.18269	-3.14255	-3.19099	-4.16262	-0.97163
Slc1a3	>sp|P24942|EAA1_RAT Excitatory amino acid transporter 1 OS=Rattus norvegicus GN=Slc1a3 PE=1 SV=2;>tr|G3V846|G3V846_RAT Amino acid transporter OS=Rattus norvegicus GN=Slc1a3 PE=3 SV=1	Yes	P24942;G3V846	-3.6639	-3.67499	-4.5835	-4.69844	-3.66945	-4.64097	-0.971519
Pcbp2	>tr|Q6AYU5|Q6AYU5_RAT Poly(RC) binding protein 2 OS=Rattus norvegicus GN=Pcbp2 PE=2 SV=1		Q6AYU5	-2.57458	-2.52533	-3.29138	-3.74576	-2.54996	-3.51857	-0.968615
	>sp|P56571|ES1_RAT ES1 protein homolog, mitochondrial OS=Rattus norvegicus PE=1 SV=2		P56571	-4.0283	-3.92393	-5.07914	-4.80923	-3.97611	-4.94418	-0.968068
Sfxn5	>sp|Q8CFD0|SFXN5_RAT Sideroflexin-5 OS=Rattus norvegicus GN=Sfxn5 PE=2 SV=1		Q8CFD0	-3.29874	-3.2918	-4.5369	-3.98535	-3.29527	-4.26113	-0.965852
Xpo1	>sp|Q80U96|XPO1_RAT Exportin-1 OS=Rattus norvegicus GN=Xpo1 PE=1 SV=1		Q80U96	-3.40672	-3.34275	-4.37339	-4.30766	-3.37474	-4.34052	-0.965787
Agl	>tr|D4AEH9|D4AEH9_RAT Amylo-1, 6-glucosidase, 4-alpha-glucanotransferase (Glycogen debranching enzyme, glycogen storage disease type III) (Predicted), isoform CRA_a OS=Rattus norvegicus GN=Agl PE=4 SV=1		D4AEH9	-4.09949	-4.06128	-5.18212	-4.90323	-4.08038	-5.04267	-0.96229
Rras2	>tr|Q5BJU0|Q5BJU0_RAT Protein Rras2 OS=Rattus norvegicus GN=Rras2 PE=2 SV=1		Q5BJU0	-3.31129	-3.24592	-4.25415	-4.22604	-3.2786	-4.2401	-0.961494
Epb41l2	>tr|D3ZDT1|D3ZDT1_RAT Protein Epb41l2 OS=Rattus norvegicus GN=Epb41l2 PE=4 SV=2;>tr|D3ZM69|D3ZM69_RAT Protein Epb41l2 OS=Rattus norvegicus GN=Epb41l2 PE=4 SV=1	Yes	D3ZDT1;D3ZM69	-3.55745	-3.57264	-4.54039	-4.51197	-3.56504	-4.52618	-0.961137
Egfr	>tr|G3V6K6|G3V6K6_RAT Epidermal growth factor receptor, isoform CRA_b OS=Rattus norvegicus GN=Egfr PE=3 SV=1		G3V6K6	-1.20756	-0.897812	-2.16463	-1.85595	-1.05269	-2.01029	-0.957603
Grin1	>sp|P35439|NMDZ1_RAT Glutamate receptor ionotropic, NMDA 1 OS=Rattus norvegicus GN=Grin1 PE=1 SV=1	Yes	P35439	-1.40591	-1.07467	-2.22999	-2.16534	-1.24029	-2.19766	-0.957375
Hnrph1;Hnrnph1	>tr|G3V9Q3|G3V9Q3_RAT Heterogeneous nuclear ribonucleoprotein H OS=Rattus norvegicus GN=Hnrnph1 PE=4 SV=1;>tr|D3ZYW2|D3ZYW2_RAT Heterogeneous nuclear ribonucleoprotein H OS=Rattus norvegicus GN=Hnrnph1 PE=4 SV=1;>sp|Q8VHV7|HNRH1_RAT Heterogeneous nuclear r		G3V9Q3;D3ZYW2;Q8VHV7	-2.77093	-2.83023	-3.85527	-3.65708	-2.80058	-3.75618	-0.955599
Atp6v1b2	>sp|P62815|VATB2_RAT V-type proton ATPase subunit B, brain isoform OS=Rattus norvegicus GN=Atp6v1b2 PE=1 SV=1	Yes	P62815	-2.74516	-2.7616	-3.96482	-3.4528	-2.75338	-3.70881	-0.955423
Zbtb20	>tr|D4A1U1|D4A1U1_RAT Protein Zbtb20 OS=Rattus norvegicus GN=Zbtb20 PE=4 SV=1		D4A1U1	-1.1029	-1.13727	-2.08369	-2.06691	-1.12008	-2.0753	-0.955218
Pgrmc2	>sp|Q5XIU9|PGRC2_RAT Membrane-associated progesterone receptor component 2 OS=Rattus norvegicus GN=Pgrmc2 PE=2 SV=1		Q5XIU9	-2.81878	-2.83887	-3.78113	-3.78681	-2.82883	-3.78397	-0.955141
Pmm1	>tr|Q5RK25|Q5RK25_RAT Phosphomannomutase OS=Rattus norvegicus GN=Pmm1 PE=2 SV=1		Q5RK25	-0.81802	-0.936497	-1.72958	-1.9344	-0.877258	-1.83199	-0.954731
Ywhab	>sp|P35213|1433B_RAT 14-3-3 protein beta/alpha OS=Rattus norvegicus GN=Ywhab PE=1 SV=3	Yes	P35213	-2.73034	-2.58433	-3.60133	-3.62209	-2.65734	-3.61171	-0.954377
Magi1	>tr|F1M7H7|F1M7H7_RAT Membrane-associated guanylate kinase, WW and PDZ domain-containing protein 1 (Fragment) OS=Rattus norvegicus GN=Magi1 PE=4 SV=2;>tr|M0R8T1|M0R8T1_RAT Membrane-associated guanylate kinase, WW and PDZ domain-containing protein 1 (Fragme		F1M7H7;M0R8T1;Q4L1J4	-1.38315	-1.51441	-2.47907	-2.32525	-1.44878	-2.40216	-0.95338
Uchl1	>sp|Q00981|UCHL1_RAT Ubiquitin carboxyl-terminal hydrolase isozyme L1 OS=Rattus norvegicus GN=Uchl1 PE=1 SV=2		Q00981	-3.15508	-2.52907	-3.84863	-3.74225	-2.84208	-3.79544	-0.953359
Dhx9	>tr|D4A9D6|D4A9D6_RAT DEAH (Asp-Glu-Ala-His) box polypeptide 9 (Predicted) OS=Rattus norvegicus GN=Dhx9 PE=4 SV=1		D4A9D6	-2.98028	-2.90228	-3.91604	-3.87214	-2.94128	-3.89409	-0.95281
Etfb	>sp|Q68FU3|ETFB_RAT Electron transfer flavoprotein subunit beta OS=Rattus norvegicus GN=Etfb PE=2 SV=3		Q68FU3	-4.46501	-4.6178	-5.4205	-5.56648	-4.54141	-5.49349	-0.952079
Myo6	>tr|D4A5I9|D4A5I9_RAT Protein Myo6 OS=Rattus norvegicus GN=Myo6 PE=4 SV=2;>tr|D3ZYX5|D3ZYX5_RAT Protein Myo6 OS=Rattus norvegicus GN=Myo6 PE=4 SV=2		D4A5I9;D3ZYX5	-3.13695	-2.97449	-4.09823	-3.916	-3.05572	-4.00712	-0.951398
Phb	>sp|P67779|PHB_RAT Prohibitin OS=Rattus norvegicus GN=Phb PE=1 SV=1		P67779	-3.89102	-3.98981	-4.81186	-4.97152	-3.94042	-4.89169	-0.951273
Tspan7	>tr|F1M8Y2|F1M8Y2_RAT Tetraspanin (Fragment) OS=Rattus norvegicus GN=Tspan7 PE=3 SV=2;>tr|F1M9I6|F1M9I6_RAT Tetraspanin (Fragment) OS=Rattus norvegicus GN=Tspan7 PE=3 SV=2		F1M8Y2;F1M9I6	-1.81173	-1.81304	-2.41258	-3.11441	-1.81238	-2.76349	-0.951109
Cd81	>tr|Q6P9V1|Q6P9V1_RAT Tetraspanin OS=Rattus norvegicus GN=Cd81 PE=2 SV=1;>sp|Q62745|CD81_RAT CD81 antigen OS=Rattus norvegicus GN=Cd81 PE=1 SV=1		Q6P9V1;Q62745	-1.49765	-1.72242	-2.38911	-2.73073	-1.61003	-2.55992	-0.949884
Macf1	>tr|M9MMM9|M9MMM9_RAT Microtubule-actin cross-linking factor 1 OS=Rattus norvegicus GN=Macf1 PE=1 SV=1;>sp|D3ZHV2|MACF1_RAT Microtubule-actin cross-linking factor 1 OS=Rattus norvegicus GN=Macf1 PE=1 SV=1	Yes	M9MMM9;D3ZHV2	-2.42958	-2.40362	-3.40177	-3.32983	-2.4166	-3.3658	-0.949202
Rab5c	>tr|B0BNK1|B0BNK1_RAT Protein Rab5c OS=Rattus norvegicus GN=Rab5c PE=2 SV=1	Yes	B0BNK1	-2.433	-2.38685	-3.4002	-3.31459	-2.40992	-3.3574	-0.947472
Sacs	>tr|D4A1D3|D4A1D3_RAT Protein Sacs OS=Rattus norvegicus GN=Sacs PE=4 SV=1		D4A1D3	-2.17958	-2.26313	-3.57634	-2.76024	-2.22135	-3.16829	-0.946933
Tnik	>tr|D3ZZQ0|D3ZZQ0_RAT Protein Tnik OS=Rattus norvegicus GN=Tnik PE=1 SV=1		D3ZZQ0	-1.99856	-2.00312	-2.87176	-3.02362	-2.00084	-2.94769	-0.946852
Wbp2	>tr|G3V721|G3V721_RAT WW domain binding protein 2, isoform CRA_b OS=Rattus norvegicus GN=Wbp2 PE=4 SV=1;>sp|Q8R478|WBP2_RAT WW domain-binding protein 2 OS=Rattus norvegicus GN=Wbp2 PE=1 SV=1		G3V721;Q8R478	-1.57102	-1.73106	-2.94064	-2.25285	-1.65104	-2.59675	-0.945703
RGD1309903	>tr|D3ZF86|D3ZF86_RAT Protein RGD1309903 (Fragment) OS=Rattus norvegicus GN=RGD1309903 PE=4 SV=2		D3ZF86	-1.15082	-1.21712	-2.13619	-2.12262	-1.18397	-2.1294	-0.945434
Mapre1	>sp|Q66HR2|MARE1_RAT Microtubule-associated protein RP/EB family member 1 OS=Rattus norvegicus GN=Mapre1 PE=1 SV=3		Q66HR2	-3.55944	-2.82031	-3.97256	-4.29305	-3.18987	-4.13281	-0.942932
Vps35	>tr|G3V8A5|G3V8A5_RAT Vacuolar protein sorting-associated protein 35 OS=Rattus norvegicus GN=Vps35 PE=3 SV=1		G3V8A5	-2.73552	-2.74101	-3.68264	-3.67925	-2.73827	-3.68095	-0.942679
Sptbn2	>tr|F1MA36|F1MA36_RAT Spectrin beta 3 OS=Rattus norvegicus GN=Sptbn2 PE=1 SV=2;>sp|Q9QWN8|SPTN2_RAT Spectrin beta chain, non-erythrocytic 2 OS=Rattus norvegicus GN=Sptbn2 PE=1 SV=2		F1MA36;Q9QWN8	-2.28954	-2.33293	-3.2503	-3.24975	-2.31124	-3.25003	-0.938789
Ranbp3	>tr|M0R5Q3|M0R5Q3_RAT Protein Ranbp3 OS=Rattus norvegicus GN=Ranbp3 PE=4 SV=1;>tr|M0RD63|M0RD63_RAT Protein Ranbp3 OS=Rattus norvegicus GN=Ranbp3 PE=4 SV=1;>tr|M0R920|M0R920_RAT Protein Ranbp3 OS=Rattus norvegicus GN=Ranbp3 PE=4 SV=1		M0R5Q3;M0RD63;M0R920	-2.03168	-2.3649	-3.10185	-3.17189	-2.19829	-3.13687	-0.938574
Park7	>sp|O88767|PARK7_RAT Protein DJ-1 OS=Rattus norvegicus GN=Park7 PE=1 SV=1		O88767	-3.93901	-3.64608	-4.78019	-4.6785	-3.79254	-4.72935	-0.936805
Fam120a	>tr|D4AB03|D4AB03_RAT Protein Fam120a OS=Rattus norvegicus GN=Fam120a PE=4 SV=2		D4AB03	-2.86082	-2.83105	-4.71104	-2.85162	-2.84593	-3.78133	-0.935398
Erp29	>sp|P52555|ERP29_RAT Endoplasmic reticulum resident protein 29 OS=Rattus norvegicus GN=Erp29 PE=1 SV=2		P52555	-3.14561	-3.29506	-4.19366	-4.11761	-3.22033	-4.15564	-0.935306
Ndufs2	>sp|Q641Y2|NDUS2_RAT NADH dehydrogenase [ubiquinone] iron-sulfur protein 2, mitochondrial OS=Rattus norvegicus GN=Ndufs2 PE=1 SV=1		Q641Y2	-3.10569	-3.45674	-4.40382	-4.02606	-3.28121	-4.21494	-0.933726
Sec31a	>sp|Q9Z2Q1|SC31A_RAT Protein transport protein Sec31A OS=Rattus norvegicus GN=Sec31a PE=1 SV=2;>tr|G3V699|G3V699_RAT Protein transport protein Sec31A OS=Rattus norvegicus GN=Sec31a PE=1 SV=1		Q9Z2Q1;G3V699	-3.04335	-3.16735	-4.06246	-4.01548	-3.10535	-4.03897	-0.933621
Hectd1	>tr|D3ZLS5|D3ZLS5_RAT Protein Hectd1 OS=Rattus norvegicus GN=Hectd1 PE=4 SV=2		D3ZLS5	-0.753264	-0.67036	-1.60797	-1.67877	-0.711812	-1.64337	-0.931555
Sumo2	>sp|P61959|SUMO2_RAT Small ubiquitin-related modifier 2 OS=Rattus norvegicus GN=Sumo2 PE=1 SV=1;>tr|F1M2K3|F1M2K3_RAT Small ubiquitin-related modifier (Fragment) OS=Rattus norvegicus PE=3 SV=1		P61959;F1M2K3	-1.97211	-1.85689	-2.82695	-2.86092	-1.9145	-2.84394	-0.929434
Caprin1	>sp|Q5M9G3|CAPR1_RAT Caprin-1 OS=Rattus norvegicus GN=Caprin1 PE=1 SV=2		Q5M9G3	-1.30947	-1.3847	-2.31811	-2.23297	-1.34708	-2.27554	-0.928459
Hnrnpu	>tr|Q6IMY8|Q6IMY8_RAT Heterogeneous nuclear ribonucleoprotein U OS=Rattus norvegicus GN=Hnrnpu PE=2 SV=1		Q6IMY8	-3.09641	-3.05853	-3.91958	-4.09202	-3.07747	-4.0058	-0.928329
Khdrbs1	>sp|Q91V33|KHDR1_RAT KH domain-containing, RNA-binding, signal transduction-associated protein 1 OS=Rattus norvegicus GN=Khdrbs1 PE=1 SV=1		Q91V33	-3.51317	-3.39981	-4.39317	-4.36998	-3.45649	-4.38157	-0.925086
Pds5b	>tr|D3ZMU3|D3ZMU3_RAT Sister chromatid cohesion protein PDS5 homolog B OS=Rattus norvegicus GN=Pds5b PE=4 SV=2;>tr|D3ZU56|D3ZU56_RAT Sister chromatid cohesion protein PDS5 homolog B OS=Rattus norvegicus GN=Pds5b PE=4 SV=1;>tr|F1M797|F1M797_RAT Sister chrom		D3ZMU3;D3ZU56;F1M797;Q6TRW4;M0RA56;D3ZXE2	-1.71459	-1.58286	-2.67844	-2.4649	-1.64872	-2.57167	-0.92295
Herc2	>tr|D4ACN3|D4ACN3_RAT Hect (Homologous to the E6-AP (UBE3A) carboxyl terminus) domain and RCC1 (CHC1)-like domain (RLD) 2 (Predicted) OS=Rattus norvegicus GN=Herc2 PE=4 SV=2		D4ACN3	0.173639	0.210015	-0.774034	-0.679134	0.191827	-0.726584	-0.918411
Bzw1	>sp|Q6P7P5|BZW1_RAT Basic leucine zipper and W2 domain-containing protein 1 OS=Rattus norvegicus GN=Bzw1 PE=2 SV=1;>tr|M0R8L4|M0R8L4_RAT Uncharacterized protein OS=Rattus norvegicus PE=4 SV=1;>tr|M0RC31|M0RC31_RAT Uncharacterized protein OS=Rattus norvegic		Q6P7P5;M0R8L4;M0RC31	-1.36635	-1.34817	-2.32525	-2.2254	-1.35726	-2.27532	-0.918061
Grb2	>sp|P62994|GRB2_RAT Growth factor receptor-bound protein 2 OS=Rattus norvegicus GN=Grb2 PE=1 SV=1		P62994	-1.52695	-1.55085	-2.44081	-2.46953	-1.5389	-2.45517	-0.916273
Pnp	>sp|P85973|PNPH_RAT Purine nucleoside phosphorylase OS=Rattus norvegicus GN=Pnp PE=1 SV=1;>tr|D3ZXK9|D3ZXK9_RAT Purine nucleoside phosphorylase (Fragment) OS=Rattus norvegicus GN=Pnp PE=4 SV=2		P85973;D3ZXK9	-4.14831	-4.01597	-4.89017	-5.10542	-4.08214	-4.99779	-0.91565
Hnrnpr	>tr|Q566E4|Q566E4_RAT Heterogeneous nuclear ribonucleoprotein R OS=Rattus norvegicus GN=Hnrnpr PE=2 SV=1;>tr|M0RAR9|M0RAR9_RAT Uncharacterized protein (Fragment) OS=Rattus norvegicus PE=4 SV=1		Q566E4;M0RAR9	-3.32383	-3.21344	-4.20697	-4.16018	-3.26864	-4.18358	-0.914943
Slc25a20	>sp|P97521|MCAT_RAT Mitochondrial carnitine/acylcarnitine carrier protein OS=Rattus norvegicus GN=Slc25a20 PE=1 SV=1		P97521	-4.34784	-0.581648	-5.1219	-1.63572	-2.46474	-3.37881	-0.914066
Smarcc2	>tr|D4A510|D4A510_RAT Protein Smarcc2 OS=Rattus norvegicus GN=Smarcc2 PE=4 SV=2;>tr|D3ZPF5|D3ZPF5_RAT Protein Smarcc2 OS=Rattus norvegicus GN=Smarcc2 PE=4 SV=1		D4A510;D3ZPF5	-2.36952	-2.23732	-3.16152	-3.26868	-2.30342	-3.2151	-0.911681
Pgk1	>sp|P16617|PGK1_RAT Phosphoglycerate kinase 1 OS=Rattus norvegicus GN=Pgk1 PE=1 SV=2		P16617	-3.50058	-3.37367	-4.4092	-4.28794	-3.43712	-4.34857	-0.911446
Rac1	>sp|Q6RUV5|RAC1_RAT Ras-related C3 botulinum toxin substrate 1 OS=Rattus norvegicus GN=Rac1 PE=1 SV=1		Q6RUV5	-3.32994	-3.76454	-4.5358	-4.37725	-3.54724	-4.45653	-0.909282
H2afy	>sp|Q02874|H2AY_RAT Core histone macro-H2A.1 OS=Rattus norvegicus GN=H2afy PE=1 SV=4		Q02874	-4.24816	-4.26537	-5.33276	-4.99663	-4.25677	-5.1647	-0.907929
Aldoa	>sp|P05065|ALDOA_RAT Fructose-bisphosphate aldolase A OS=Rattus norvegicus GN=Aldoa PE=1 SV=2		P05065	-2.98405	-2.93137	-3.89963	-3.83068	-2.95771	-3.86516	-0.907447
Ddah2	>sp|Q6MG60|DDAH2_RAT N(G),N(G)-dimethylarginine dimethylaminohydrolase 2 OS=Rattus norvegicus GN=Ddah2 PE=1 SV=1		Q6MG60	-3.79502	-4.022	-4.66881	-4.95998	-3.90851	-4.8144	-0.905886
Pi4ka	>tr|F1LRW9|F1LRW9_RAT Phosphatidylinositol 4-kinase alpha OS=Rattus norvegicus GN=Pi4ka PE=4 SV=2;>sp|O08662|PI4KA_RAT Phosphatidylinositol 4-kinase alpha OS=Rattus norvegicus GN=Pi4ka PE=1 SV=1		F1LRW9;O08662	-2.13138	-2.04883	-3.15972	-2.83126	-2.0901	-2.99549	-0.905383
Ctps	>tr|B1WC02|B1WC02_RAT CTP synthase OS=Rattus norvegicus GN=Ctps1 PE=2 SV=1		B1WC02	-1.67273	-1.6458	-2.69348	-2.43136	-1.65926	-2.56242	-0.903161
Rab14	>tr|B0BMW0|B0BMW0_RAT RAB14, member RAS oncogene family OS=Rattus norvegicus GN=Rab14 PE=2 SV=1;>sp|P61107|RAB14_RAT Ras-related protein Rab-14 OS=Rattus norvegicus GN=Rab14 PE=1 SV=3	Yes	B0BMW0;P61107	-2.23026	-2.17827	-3.1771	-3.03398	-2.20427	-3.10554	-0.901273
Tmx4	>tr|G3V912|G3V912_RAT Protein Tmx4 OS=Rattus norvegicus GN=Tmx4 PE=4 SV=1		G3V912	-1.5652	-1.56512	-2.54355	-2.38263	-1.56516	-2.46309	-0.897927
Sh3glb1	>sp|Q6AYE2|SHLB1_RAT Endophilin-B1 OS=Rattus norvegicus GN=Sh3glb1 PE=2 SV=1		Q6AYE2	-2.36959	-2.74574	-3.52113	-3.37917	-2.55767	-3.45015	-0.892482
LOC100911774	>tr|Q1RP74|Q1RP74_RAT Protein LOC100911774 OS=Rattus norvegicus GN=LOC100911774 PE=2 SV=1		Q1RP74	-2.14944	-2.03062	-3.04609	-2.91637	-2.09003	-2.98123	-0.891199
Ndufb10	>tr|D4A0T0|D4A0T0_RAT Protein Ndufb10 OS=Rattus norvegicus GN=Ndufb10 PE=4 SV=1		D4A0T0	-3.47262	-3.87381	-4.54453	-4.58305	-3.67321	-4.56379	-0.890574
Ric8a	>sp|Q80ZG1|RIC8A_RAT Synembryn-A OS=Rattus norvegicus GN=Ric8a PE=1 SV=2;>tr|B1H241|B1H241_RAT Resistance to inhibitors of cholinesterase 8 homolog A (C. elegans) OS=Rattus norvegicus GN=Ric8a PE=2 SV=1		Q80ZG1;B1H241	-2.39456	-1.80038	-3.26008	-2.71568	-2.09747	-2.98788	-0.89041
Kif5b	>sp|Q2PQA9|KINH_RAT Kinesin-1 heavy chain OS=Rattus norvegicus GN=Kif5b PE=1 SV=1		Q2PQA9	-1.20383	-1.41947	-2.22648	-2.17443	-1.31165	-2.20045	-0.8888
LOC100910710	>tr|F1LXA0|F1LXA0_RAT NADH dehydrogenase (Ubiquinone) 1 alpha subcomplex, 12 (Predicted), isoform CRA_b OS=Rattus norvegicus GN=Ndufa12 PE=4 SV=2		F1LXA0	-2.78697	-2.83506	-3.70035	-3.69836	-2.81101	-3.69935	-0.888339
Fyn	>sp|Q62844|FYN_RAT Tyrosine-protein kinase Fyn OS=Rattus norvegicus GN=Fyn PE=1 SV=1;>tr|A0A096MKC1|A0A096MKC1_RAT Tyrosine-protein kinase Fyn OS=Rattus norvegicus GN=Fyn PE=4 SV=1		Q62844;A0A096MKC1	-2.72939	-2.44599	-3.55495	-3.39553	-2.58769	-3.47524	-0.887554
Abca1	>tr|F1LNL3|F1LNL3_RAT Protein Abca1 OS=Rattus norvegicus GN=Abca1 PE=3 SV=2		F1LNL3	-1.68339	-1.45843	-2.48149	-2.43277	-1.57091	-2.45713	-0.886217
Ptpn11	>sp|P41499|PTN11_RAT Tyrosine-protein phosphatase non-receptor type 11 OS=Rattus norvegicus GN=Ptpn11 PE=1 SV=4		P41499	-2.58779	-2.23698	-3.46412	-3.12822	-2.41239	-3.29617	-0.883785
Herc1	>tr|D4A3S5|D4A3S5_RAT Protein Herc1 (Fragment) OS=Rattus norvegicus GN=Herc1 PE=4 SV=2		D4A3S5	-0.895127	-0.790983	-1.78553	-1.66804	-0.843055	-1.72679	-0.88373
Sept7	>sp|Q9WVC0|SEPT7_RAT Septin-7 OS=Rattus norvegicus GN=Sept7 PE=1 SV=1;>tr|D4A0F5|D4A0F5_RAT Septin-7 OS=Rattus norvegicus GN=Sept7 PE=3 SV=2;>tr|F1LMC7|F1LMC7_RAT Septin-7 OS=Rattus norvegicus GN=Sept7 PE=3 SV=2	Yes	Q9WVC0;D4A0F5;F1LMC7	-3.34542	-3.46806	-4.34535	-4.23172	-3.40674	-4.28853	-0.881796
Nrcam	>tr|D4A8C2|D4A8C2_RAT Neuronal cell adhesion molecule OS=Rattus norvegicus GN=Nrcam PE=1 SV=2;>tr|D3ZXM9|D3ZXM9_RAT Neuronal cell adhesion molecule OS=Rattus norvegicus GN=Nrcam PE=1 SV=2;>tr|F1LQV4|F1LQV4_RAT Neuronal cell adhesion molecule OS=Rattus norv	Yes	D4A8C2;D3ZXM9;F1LQV4	-1.62834	-1.47794	-2.5433	-2.32438	-1.55314	-2.43384	-0.880699
Sucla2	>tr|F1LM47|F1LM47_RAT Protein Sucla2 OS=Rattus norvegicus GN=Sucla2 PE=3 SV=1		F1LM47	-3.41743	-3.27188	-4.07369	-4.37395	-3.34465	-4.22382	-0.879168
Atp8a1	>tr|F1LUT4|F1LUT4_RAT Protein Atp8a1 (Fragment) OS=Rattus norvegicus GN=Atp8a1 PE=4 SV=2;>tr|F1M439|F1M439_RAT Protein Atp8a1 (Fragment) OS=Rattus norvegicus GN=Atp8a1 PE=4 SV=2		F1LUT4;F1M439	-2.16165	-2.03463	-3.35993	-2.59353	-2.09814	-2.97673	-0.878589
Lrpprc	>tr|F1LM33|F1LM33_RAT Leucine-rich PPR motif-containing protein, mitochondrial OS=Rattus norvegicus GN=Lrpprc PE=4 SV=2;>sp|Q5SGE0|LPPRC_RAT Leucine-rich PPR motif-containing protein, mitochondrial OS=Rattus norvegicus GN=Lrpprc PE=1 SV=1		F1LM33;Q5SGE0	-2.82972	-2.85308	-3.77835	-3.66114	-2.8414	-3.71975	-0.878349
Bin1	>sp|O08839|BIN1_RAT Myc box-dependent-interacting protein 1 OS=Rattus norvegicus GN=Bin1 PE=1 SV=1;>tr|D4A4P1|D4A4P1_RAT Myc box-dependent-interacting protein 1 OS=Rattus norvegicus GN=Bin1 PE=4 SV=2;>tr|F1LMX1|F1LMX1_RAT Myc box-dependent-interacting prot		O08839;D4A4P1;F1LMX1;D4ABS7	-2.92588	-3.03115	-3.69324	-4.01805	-2.97851	-3.85564	-0.877129
Ptbp2	>sp|Q66H20|PTBP2_RAT Polypyrimidine tract-binding protein 2 OS=Rattus norvegicus GN=Ptbp2 PE=2 SV=1		Q66H20	-2.39525	-2.35395	-3.03198	-3.46819	-2.3746	-3.25008	-0.875485
Idh3B	>sp|Q68FX0|IDH3B_RAT Isocitrate dehydrogenase [NAD] subunit beta, mitochondrial OS=Rattus norvegicus GN=Idh3B PE=1 SV=1		Q68FX0	-3.18797	-3.25525	-4.14028	-4.05364	-3.22161	-4.09696	-0.875347
Dlg1	>sp|Q62696|DLG1_RAT Disks large homolog 1 OS=Rattus norvegicus GN=Dlg1 PE=1 SV=1;>tr|F1LNM0|F1LNM0_RAT Disks large homolog 1 OS=Rattus norvegicus GN=Dlg1 PE=4 SV=1	Yes	Q62696;F1LNM0	-2.38805	-2.0026	-2.96274	-3.17788	-2.19533	-3.07031	-0.874987
Snd1	>sp|Q66X93|SND1_RAT Staphylococcal nuclease domain-containing protein 1 OS=Rattus norvegicus GN=Snd1 PE=2 SV=1;>tr|D4A8Y5|D4A8Y5_RAT Staphylococcal nuclease domain-containing protein 1 OS=Rattus norvegicus GN=Snd1 PE=4 SV=2		Q66X93;D4A8Y5	-2.58667	-2.54473	-3.52896	-3.34593	-2.5657	-3.43744	-0.871746
Pld3	>sp|Q5FVH2|PLD3_RAT Phospholipase D3 OS=Rattus norvegicus GN=Pld3 PE=2 SV=1		Q5FVH2	-0.395549	0.230941	-1.50812	-0.398418	-0.0823041	-0.953267	-0.870963
Ssr4	>sp|Q07984|SSRD_RAT Translocon-associated protein subunit delta OS=Rattus norvegicus GN=Ssr4 PE=2 SV=1		Q07984	-3.26354	-3.20105	-4.31907	-3.88521	-3.23229	-4.10214	-0.869849
Vps29	>sp|B2RZ78|VPS29_RAT Vacuolar protein sorting-associated protein 29 OS=Rattus norvegicus GN=Vps29 PE=1 SV=2		B2RZ78	-3.12469	-2.79266	-3.90276	-3.74545	-2.95867	-3.82411	-0.865431
Echdc1	>sp|Q6AYG5|ECHD1_RAT Ethylmalonyl-CoA decarboxylase OS=Rattus norvegicus GN=Echdc1 PE=1 SV=1		Q6AYG5	-3.78252	-3.42266	-4.43556	-4.49733	-3.60259	-4.46644	-0.863856
Gcn1l1	>tr|F1LRI5|F1LRI5_RAT Protein Gcn1l1 OS=Rattus norvegicus GN=Gcn1l1 PE=4 SV=2		F1LRI5	-2.33337	-2.44371	-3.21437	-3.2849	-2.38854	-3.24964	-0.861093
Gsta3;Gsta5	>sp|P04904|GSTA3_RAT Glutathione S-transferase alpha-3 OS=Rattus norvegicus GN=Gsta3 PE=1 SV=3;>tr|M0RDI1|M0RDI1_RAT Glutathione S-transferase OS=Rattus norvegicus GN=LOC102550391 PE=3 SV=1;>sp|P46418|GSTA5_RAT Glutathione S-transferase alpha-5 OS=Rattus n		P04904;M0RDI1;P46418	-3.87485	-3.9028	-4.67418	-4.82284	-3.88882	-4.74851	-0.859688
Ccdc88a	>tr|D3ZDQ5|D3ZDQ5_RAT Protein Ccdc88a OS=Rattus norvegicus GN=Ccdc88a PE=4 SV=2;>tr|D3ZYD7|D3ZYD7_RAT Protein Ccdc88a OS=Rattus norvegicus GN=Ccdc88a PE=4 SV=2;>tr|D3ZAF0|D3ZAF0_RAT Protein Ccdc88a OS=Rattus norvegicus GN=Ccdc88a PE=4 SV=2		D3ZDQ5;D3ZYD7;D3ZAF0	-1.55707	-1.47855	-2.673	-2.08052	-1.51781	-2.37676	-0.858949
Dnah8	>tr|F1MAM6|F1MAM6_RAT Protein Dnah8 OS=Rattus norvegicus GN=Dnah8 PE=4 SV=2		F1MAM6	-3.26646	-3.2952	-4.22483	-4.05424	-3.28083	-4.13953	-0.858706
Anxa5	>tr|Q66HH8|Q66HH8_RAT Annexin OS=Rattus norvegicus GN=Anxa5 PE=2 SV=1;>sp|P14668|ANXA5_RAT Annexin A5 OS=Rattus norvegicus GN=Anxa5 PE=1 SV=3		Q66HH8;P14668	-3.24004	-3.09949	-4.0101	-4.04073	-3.16977	-4.02542	-0.855648
Suclg2	>tr|F1LPV8|F1LPV8_RAT Protein Suclg2 OS=Rattus norvegicus GN=Suclg2 PE=3 SV=2		F1LPV8	-3.33519	-3.19707	-4.28186	-3.96009	-3.26613	-4.12098	-0.854847
Plxnb2	>tr|D3ZQ57|D3ZQ57_RAT Plexin B2 OS=Rattus norvegicus GN=Plxnb2 PE=4 SV=1	Yes	D3ZQ57	-2.883	-2.44277	-3.3773	-3.65332	-2.66288	-3.51531	-0.852423
Nacad	>tr|F1M6E5|F1M6E5_RAT Protein Nacad OS=Rattus norvegicus GN=Nacad PE=4 SV=2		F1M6E5	-2.37153	-2.09807	-3.04644	-3.12708	-2.2348	-3.08676	-0.851961
Psph	>sp|Q5M819|SERB_RAT Phosphoserine phosphatase OS=Rattus norvegicus GN=Psph PE=2 SV=1		Q5M819	-2.69591	-2.86302	-3.80311	-3.45572	-2.77947	-3.62942	-0.849952
Atp6v0a1	>tr|Q2I6B2|Q2I6B2_RAT V-type proton ATPase subunit a OS=Rattus norvegicus GN=Atp6v0a1 PE=2 SV=1;>sp|P25286|VPP1_RAT V-type proton ATPase 116 kDa subunit a isoform 1 OS=Rattus norvegicus GN=Atp6v0a1 PE=2 SV=1	Yes	Q2I6B2;P25286	-2.23766	-2.34879	-3.20224	-3.08363	-2.29323	-3.14294	-0.849708
Atp13a1	>tr|G3V7I3|G3V7I3_RAT ATPase type 13A1 (Predicted), isoform CRA_a OS=Rattus norvegicus GN=Atp13a1 PE=3 SV=1		G3V7I3	-2.54785	-2.38255	-3.23678	-3.39252	-2.4652	-3.31465	-0.849446
Gbf1	>tr|F1M8X9|F1M8X9_RAT Protein Gbf1 OS=Rattus norvegicus GN=Gbf1 PE=4 SV=2		F1M8X9	-1.49696	-1.13378	-2.22391	-2.09925	-1.31537	-2.16158	-0.846211
Uba1	>sp|Q5U300|UBA1_RAT Ubiquitin-like modifier-activating enzyme 1 OS=Rattus norvegicus GN=Uba1 PE=1 SV=1		Q5U300	-3.13112	-2.93677	-3.86552	-3.89284	-3.03395	-3.87918	-0.845233
Ogdh	>sp|Q5XI78|ODO1_RAT 2-oxoglutarate dehydrogenase, mitochondrial OS=Rattus norvegicus GN=Ogdh PE=1 SV=1		Q5XI78	-3.54687	-3.39523	-4.28588	-4.34318	-3.47105	-4.31453	-0.843479
LOC100363782;Rab1b	>tr|G3V6H0|G3V6H0_RAT Protein LOC102555167 OS=Rattus norvegicus GN=LOC100363782 PE=3 SV=1;>sp|P10536|RAB1B_RAT Ras-related protein Rab-1B OS=Rattus norvegicus GN=Rab1b PE=1 SV=1		G3V6H0;P10536	-2.56978	-2.50652	-3.48306	-3.27858	-2.53815	-3.38082	-0.842677
Pafah1b1	>sp|P63004|LIS1_RAT Platelet-activating factor acetylhydrolase IB subunit alpha OS=Rattus norvegicus GN=Pafah1b1 PE=1 SV=2		P63004	-1.82961	-1.71421	-2.64512	-2.58346	-1.77191	-2.61429	-0.842381
Dnajc6	>tr|D4A0I5|D4A0I5_RAT DnaJ (Hsp40) homolog, subfamily C, member 6 (Predicted) OS=Rattus norvegicus GN=Dnajc6 PE=4 SV=1		D4A0I5	-2.11848	-1.55576	-2.38571	-2.97188	-1.83712	-2.6788	-0.841683
Fkbp1a	>sp|Q62658|FKB1A_RAT Peptidyl-prolyl cis-trans isomerase FKBP1A OS=Rattus norvegicus GN=Fkbp1a PE=1 SV=3		Q62658	-2.29089	-2.27167	-3.1715	-3.07254	-2.28128	-3.12202	-0.840743
Trio	>tr|F1M0Z1|F1M0Z1_RAT Protein Trio OS=Rattus norvegicus GN=Trio PE=4 SV=2;>tr|D3ZFR5|D3ZFR5_RAT Protein Trio OS=Rattus norvegicus GN=Trio PE=4 SV=2		F1M0Z1;D3ZFR5	-2.29669	-2.2194	-3.17228	-3.02175	-2.25805	-3.09701	-0.838967
Ube2o	>tr|F1M403|F1M403_RAT Protein Ube2o (Fragment) OS=Rattus norvegicus GN=Ube2o PE=4 SV=1		F1M403	-1.6878	-1.87774	-2.52011	-2.72242	-1.78277	-2.62126	-0.838495
Itsn1	>sp|Q9WVE9|ITSN1_RAT Intersectin-1 OS=Rattus norvegicus GN=Itsn1 PE=1 SV=1;>tr|F1M823|F1M823_RAT Intersectin-1 OS=Rattus norvegicus GN=Itsn1 PE=4 SV=2;>tr|D3ZV52|D3ZV52_RAT Intersectin-1 OS=Rattus norvegicus GN=Itsn1 PE=4 SV=2	Yes	Q9WVE9;F1M823;D3ZV52	-3.47651	-3.0916	-4.15892	-4.08229	-3.28406	-4.1206	-0.836545
Ddx46	>sp|Q62780|DDX46_RAT Probable ATP-dependent RNA helicase DDX46 OS=Rattus norvegicus GN=Ddx46 PE=1 SV=1		Q62780	-2.20297	-2.2325	-3.22108	-2.88662	-2.21773	-3.05385	-0.836118
Map1b	>tr|F1LRL9|F1LRL9_RAT Microtubule-associated protein 1B OS=Rattus norvegicus GN=Map1b PE=1 SV=1;>sp|P15205|MAP1B_RAT Microtubule-associated protein 1B OS=Rattus norvegicus GN=Map1b PE=1 SV=2		F1LRL9;P15205	-2.14159	-2.13809	-2.97358	-2.97755	-2.13984	-2.97557	-0.835728
Vdac2	>sp|P81155|VDAC2_RAT Voltage-dependent anion-selective channel protein 2 OS=Rattus norvegicus GN=Vdac2 PE=1 SV=2		P81155	-3.93852	-3.93538	-4.57784	-4.96682	-3.93695	-4.77233	-0.835378
Gap43	>sp|P07936|NEUM_RAT Neuromodulin OS=Rattus norvegicus GN=Gap43 PE=1 SV=1		P07936	-5.02707	-4.5584	-4.91999	-6.33468	-4.79274	-5.62734	-0.834599
Rock2	>sp|Q62868|ROCK2_RAT Rho-associated protein kinase 2 OS=Rattus norvegicus GN=Rock2 PE=1 SV=2		Q62868	-2.23576	-2.19932	-2.97676	-3.12645	-2.21754	-3.05161	-0.834068
Atp6v1d	>tr|Q6P503|Q6P503_RAT ATPase, H+ transporting, V1 subunit D, isoform CRA_c OS=Rattus norvegicus GN=Atp6v1d PE=2 SV=1	Yes	Q6P503	-1.59396	-1.62375	-2.35056	-2.53199	-1.60886	-2.44127	-0.832416
Ube2n;LOC683536	>sp|Q9EQX9|UBE2N_RAT Ubiquitin-conjugating enzyme E2 N OS=Rattus norvegicus GN=Ube2n PE=1 SV=1;>tr|M0R7J1|M0R7J1_RAT Ubiquitin-conjugating enzyme E2 N OS=Rattus norvegicus GN=Ube2n PE=3 SV=1;>tr|M0RC45|M0RC45_RAT Protein LOC683536 OS=Rattus norvegicus GN=L		Q9EQX9;M0R7J1;M0RC45;M0R741	-3.20304	-3.35653	-4.12019	-4.10316	-3.27978	-4.11168	-0.831892
Atp5f1	>sp|P19511|AT5F1_RAT ATP synthase F(0) complex subunit B1, mitochondrial OS=Rattus norvegicus GN=Atp5f1 PE=1 SV=1		P19511	-4.04494	-3.95143	-4.92963	-4.73021	-3.99819	-4.82992	-0.831735
Ap2b1	>sp|P62944|AP2B1_RAT AP-2 complex subunit beta OS=Rattus norvegicus GN=Ap2b1 PE=1 SV=1	Yes	P62944	-3.13391	-2.90725	-3.81665	-3.88696	-3.02058	-3.8518	-0.831225
Ctnnb1	>sp|Q9WU82|CTNB1_RAT Catenin beta-1 OS=Rattus norvegicus GN=Ctnnb1 PE=1 SV=1	Yes	Q9WU82	-1.91273	-1.81792	-2.74352	-2.64647	-1.86532	-2.695	-0.829674
Safb	>tr|M0RBF0|M0RBF0_RAT Scaffold attachment factor B1 OS=Rattus norvegicus GN=Safb PE=4 SV=1;>sp|O88453|SAFB1_RAT Scaffold attachment factor B1 OS=Rattus norvegicus GN=Safb PE=1 SV=2		M0RBF0;O88453	-2.48867	-2.11535	-3.0367	-3.22499	-2.30201	-3.13085	-0.828838
Pdia6	>sp|Q63081|PDIA6_RAT Protein disulfide-isomerase A6 OS=Rattus norvegicus GN=Pdia6 PE=1 SV=2		Q63081	-3.19892	-2.9179	-3.9698	-3.80468	-3.05841	-3.88724	-0.828832
Ap1b1	>tr|G3V9N8|G3V9N8_RAT AP-1 complex subunit beta-1 OS=Rattus norvegicus GN=Ap1b1 PE=4 SV=2;>sp|P52303|AP1B1_RAT AP-1 complex subunit beta-1 OS=Rattus norvegicus GN=Ap1b1 PE=1 SV=1	Yes	G3V9N8;P52303	-3.20437	-2.99332	-4.07347	-3.78134	-3.09884	-3.92741	-0.828562
Nav3	>tr|F1M3U0|F1M3U0_RAT Protein Nav3 OS=Rattus norvegicus GN=Nav3 PE=4 SV=2		F1M3U0	-1.15508	-1.16887	-1.59571	-2.38338	-1.16198	-1.98954	-0.827567
Rapgef2	>sp|F1M386|RPGF2_RAT Rap guanine nucleotide exchange factor 2 OS=Rattus norvegicus GN=Rapgef2 PE=1 SV=2		F1M386	-1.6175	-1.29811	-2.32706	-2.24229	-1.4578	-2.28468	-0.826874
Ehd1	>sp|Q641Z6|EHD1_RAT EH domain-containing protein 1 OS=Rattus norvegicus GN=Ehd1 PE=1 SV=1		Q641Z6	-2.54212	-2.36461	-3.18272	-3.37738	-2.45336	-3.28005	-0.826688
Syngap1	>sp|Q9QUH6|SYGP1_RAT Ras/Rap GTPase-activating protein SynGAP OS=Rattus norvegicus GN=Syngap1 PE=1 SV=2;>tr|F1LQW8|F1LQW8_RAT Ras/Rap GTPase-activating protein SynGAP OS=Rattus norvegicus GN=Syngap1 PE=4 SV=2;>tr|F1LRF8|F1LRF8_RAT Ras/Rap GTPase-activating	Yes	Q9QUH6;F1LQW8;F1LRF8;D3ZCL8	-1.86019	-1.61061	-2.88662	-2.23691	-1.7354	-2.56177	-0.826367
Vapa	>sp|Q9Z270|VAPA_RAT Vesicle-associated membrane protein-associated protein A OS=Rattus norvegicus GN=Vapa PE=1 SV=3	Yes	Q9Z270	-3.43738	-3.26951	-4.21026	-4.14415	-3.35345	-4.1772	-0.823755
RGD1309922	>tr|F1LM55|F1LM55_RAT Protein Ccar2 OS=Rattus norvegicus GN=Ccar2 PE=4 SV=1		F1LM55	-2.54954	-2.58563	-3.50481	-3.27677	-2.56758	-3.39079	-0.823208
Atp6v0d1	>tr|Q5M7T6|Q5M7T6_RAT ATPase, H+ transporting, lysosomal 38kDa, V0 subunit d1 OS=Rattus norvegicus GN=Atp6v0d1 PE=2 SV=1	Yes	Q5M7T6	-2.3422	-2.41335	-3.31962	-3.08106	-2.37777	-3.20034	-0.822572
Fkbp3	>tr|G3V6L9|G3V6L9_RAT Peptidyl-prolyl cis-trans isomerase OS=Rattus norvegicus GN=Fkbp3 PE=4 SV=1		G3V6L9	-2.96646	-2.48511	-3.55363	-3.54291	-2.72579	-3.54827	-0.822483
Map2	>tr|F1MAQ5|F1MAQ5_RAT Microtubule-associated protein OS=Rattus norvegicus GN=Map2 PE=4 SV=2	Yes	F1MAQ5	-2.67264	-2.58788	-3.50352	-3.40144	-2.63026	-3.45248	-0.822221
Coro1b	>tr|G3V940|G3V940_RAT Coronin OS=Rattus norvegicus GN=Coro1b PE=3 SV=1;>sp|O89046|COR1B_RAT Coronin-1B OS=Rattus norvegicus GN=Coro1b PE=1 SV=1		G3V940;O89046	-3.28983	-3.29917	-4.12567	-4.10696	-3.2945	-4.11632	-0.821817
Rtn4	>sp|Q9JK11|RTN4_RAT Reticulon-4 OS=Rattus norvegicus GN=Rtn4 PE=1 SV=1;>tr|F1LQN3|F1LQN3_RAT Reticulon OS=Rattus norvegicus GN=Rtn4 PE=1 SV=1	Yes	Q9JK11;F1LQN3	-2.0905	-2.0354	-2.90563	-2.86029	-2.06295	-2.88296	-0.820013
Hadhb	>sp|Q60587|ECHB_RAT Trifunctional enzyme subunit beta, mitochondrial OS=Rattus norvegicus GN=Hadhb PE=1 SV=1		Q60587	-3.1497	-3.22648	-3.91678	-4.0904	-3.18809	-4.00359	-0.815505
Dld	>sp|Q6P6R2|DLDH_RAT Dihydrolipoyl dehydrogenase, mitochondrial OS=Rattus norvegicus GN=Dld PE=1 SV=1		Q6P6R2	-3.8385	-4.01915	-4.83021	-4.65836	-3.92882	-4.74428	-0.815457
Pafah1b2	>sp|O35264|PA1B2_RAT Platelet-activating factor acetylhydrolase IB subunit beta OS=Rattus norvegicus GN=Pafah1b2 PE=1 SV=1		O35264	-3.19985	-3.17514	-4.0775	-3.92787	-3.1875	-4.00269	-0.815192
Supt5h	>tr|E9PTB2|E9PTB2_RAT Transcription elongation factor SPT5 OS=Rattus norvegicus GN=Supt5h PE=3 SV=2;>tr|F2Z3T6|F2Z3T6_RAT Protein Supt5h OS=Rattus norvegicus GN=Supt5h PE=4 SV=2		E9PTB2;F2Z3T6	-1.00289	-0.864413	-1.86854	-1.62856	-0.93365	-1.74855	-0.814903
Usp34	>tr|F1M791|F1M791_RAT Ubiquitin carboxyl-terminal hydrolase (Fragment) OS=Rattus norvegicus GN=Usp34 PE=3 SV=2;>tr|F1LYJ4|F1LYJ4_RAT Ubiquitin carboxyl-terminal hydrolase (Fragment) OS=Rattus norvegicus GN=Usp34 PE=3 SV=2		F1M791;F1LYJ4	-0.448134	0.107286	-0.894912	-1.07018	-0.170424	-0.982546	-0.812121
Cyp51a1	>sp|Q64654|CP51A_RAT Lanosterol 14-alpha demethylase OS=Rattus norvegicus GN=Cyp51a1 PE=2 SV=1		Q64654	-0.775614	-0.629211	-1.50676	-1.52226	-0.702412	-1.51451	-0.8121
Tpp2	>sp|Q64560|TPP2_RAT Tripeptidyl-peptidase 2 OS=Rattus norvegicus GN=Tpp2 PE=2 SV=3		Q64560	-3.20649	-3.21304	-4.06818	-3.97016	-3.20977	-4.01917	-0.809407
Rab2a	>sp|P05712|RAB2A_RAT Ras-related protein Rab-2A OS=Rattus norvegicus GN=Rab2a PE=1 SV=1	Yes	P05712	-2.37101	-2.32836	-3.23501	-3.07692	-2.34969	-3.15596	-0.806277
G6pc	>tr|Q5FVM2|Q5FVM2_RAT Proteaseome (Prosome, macropain) 28 subunit, 3 OS=Rattus norvegicus GN=G6pc PE=2 SV=1;>tr|A0A096MK74|A0A096MK74_RAT Glucose-6-phosphatase OS=Rattus norvegicus GN=G6pc PE=4 SV=1;>tr|F1LR41|F1LR41_RAT Glucose-6-phosphatase OS=Rattus nor		Q5FVM2;A0A096MK74;F1LR41	-1.45704	-1.15853	-2.16786	-2.0523	-1.30778	-2.11008	-0.802297
Skiv2l2	>tr|D4AE49|D4AE49_RAT Protein Skiv2l2 (Fragment) OS=Rattus norvegicus GN=Skiv2l2 PE=4 SV=2		D4AE49	-1.68757	-1.78478	-2.7442	-2.33257	-1.73617	-2.53838	-0.80221
Phgdh	>sp|O08651|SERA_RAT D-3-phosphoglycerate dehydrogenase OS=Rattus norvegicus GN=Phgdh PE=1 SV=3		O08651	-3.5639	-3.59436	-4.48986	-4.27007	-3.57913	-4.37996	-0.800831
Pithd1	>tr|D4ABS5|D4ABS5_RAT Protein Pithd1 OS=Rattus norvegicus GN=Pithd1 PE=4 SV=1		D4ABS5	-2.37737	-2.74662	-3.19959	-3.52352	-2.56199	-3.36155	-0.799562
Dlst	>tr|G3V6P2|G3V6P2_RAT Dihydrolipoamide S-succinyltransferase (E2 component of 2-oxo-glutarate complex), isoform CRA_a OS=Rattus norvegicus GN=Dlst PE=3 SV=1;>sp|Q01205|ODO2_RAT Dihydrolipoyllysine-residue succinyltransferase component of 2-oxoglutarate deh		G3V6P2;Q01205	-3.56195	-4.27528	-4.7819	-4.65127	-3.91862	-4.71659	-0.797967
Ubr5	>sp|Q62671|UBR5_RAT E3 ubiquitin-protein ligase UBR5 OS=Rattus norvegicus GN=Ubr5 PE=1 SV=3		Q62671	0.326077	0.200002	-0.488208	-0.571922	0.26304	-0.530065	-0.793105
Rbp1	>sp|P02696|RET1_RAT Retinol-binding protein 1 OS=Rattus norvegicus GN=Rbp1 PE=1 SV=2		P02696	-3.43773	-3.26993	-3.94553	-4.34608	-3.35383	-4.1458	-0.791973
Arpc5l	>tr|G3V7U8|G3V7U8_RAT Actin-related protein 2/3 complex subunit 5 OS=Rattus norvegicus GN=Arpc5l PE=3 SV=1;>sp|A1L108|ARP5L_RAT Actin-related protein 2/3 complex subunit 5-like protein OS=Rattus norvegicus GN=Arpc5l PE=1 SV=2		G3V7U8;A1L108	-2.68492	-3.14893	-3.51042	-3.90584	-2.91692	-3.70813	-0.791209
Nrbp2	>tr|D3ZA69|D3ZA69_RAT Protein Nrbp2 OS=Rattus norvegicus GN=Nrbp2 PE=4 SV=1		D3ZA69	-2.23868	-2.58797	-2.43331	-3.97247	-2.41332	-3.20289	-0.789568
Prps1	>sp|P60892|PRPS1_RAT Ribose-phosphate pyrophosphokinase 1 OS=Rattus norvegicus GN=Prps1 PE=1 SV=2		P60892	-3.06202	-2.82235	-3.87136	-3.59214	-2.94219	-3.73175	-0.78956
Crk	>sp|Q63768|CRK_RAT Adapter molecule crk OS=Rattus norvegicus GN=Crk PE=1 SV=1		Q63768	-2.68901	-2.53232	-3.36648	-3.43336	-2.61067	-3.39992	-0.789254
Sqle	>sp|P52020|ERG1_RAT Squalene monooxygenase OS=Rattus norvegicus GN=Sqle PE=2 SV=1		P52020	-0.957048	-0.940506	-1.49647	-1.97858	-0.948777	-1.73752	-0.788746
Bpnt1	>sp|Q9Z1N4|BPNT1_RAT 3(2),5-bisphosphate nucleotidase 1 OS=Rattus norvegicus GN=Bpnt1 PE=1 SV=1		Q9Z1N4	-2.81411	-2.76886	-3.92634	-3.23175	-2.79148	-3.57905	-0.787561
Sdhb	>sp|P21913|SDHB_RAT Succinate dehydrogenase [ubiquinone] iron-sulfur subunit, mitochondrial OS=Rattus norvegicus GN=Sdhb PE=2 SV=2		P21913	-3.86367	-3.99325	-4.66251	-4.76788	-3.92846	-4.7152	-0.786734
Ndufa8	>tr|Q7TP78|Q7TP78_RAT Aa2-258 OS=Rattus norvegicus GN=Ndufa8 PE=2 SV=1		Q7TP78	-3.80985	-4.26	-4.91337	-4.72635	-4.03493	-4.81986	-0.784931
Lgals1	>sp|P11762|LEG1_RAT Galectin-1 OS=Rattus norvegicus GN=Lgals1 PE=1 SV=2		P11762	-3.57718	-3.51759	-4.44892	-4.21561	-3.54739	-4.33226	-0.784875
Mt-co1	>tr|Q8SEZ6|Q8SEZ6_RAT Cytochrome c oxidase subunit 1 OS=Rattus norvegicus GN=COI PE=3 SV=1;>tr|Q8HIC9|Q8HIC9_RAT Cytochrome c oxidase subunit 1 OS=Rattus norvegicus GN=Mt-co1 PE=3 SV=1		Q8SEZ6;Q8HIC9	-2.77241	-2.83929	-3.62355	-3.55624	-2.80585	-3.5899	-0.784049
Ppfia2	>tr|F1M8A4|F1M8A4_RAT Protein Ppfia2 (Fragment) OS=Rattus norvegicus GN=Ppfia2 PE=4 SV=2	Yes	F1M8A4	-1.62642	-1.59088	-2.39343	-2.39085	-1.60865	-2.39214	-0.783488
Dctn3	>tr|D4A1B8|D4A1B8_RAT Protein Dctn3 OS=Rattus norvegicus GN=Dctn3 PE=4 SV=1		D4A1B8	-2.49192	-2.45308	-3.32341	-3.18666	-2.4725	-3.25504	-0.782536
Arl8a	>tr|D3ZPP2|D3ZPP2_RAT Protein Arl8a OS=Rattus norvegicus GN=Arl8a PE=3 SV=1		D3ZPP2	-2.02944	-1.97801	-1.86024	-3.70993	-2.00372	-2.78508	-0.781359
Slc4a10	>sp|Q80ZA5|S4A10_RAT Sodium-driven chloride bicarbonate exchanger OS=Rattus norvegicus GN=Slc4a10 PE=1 SV=1	Yes	Q80ZA5	-2.60612	-2.37064	-3.4196	-3.11879	-2.48838	-3.26919	-0.780814
Abce1	>tr|D3ZD23|D3ZD23_RAT ATP-binding cassette, sub-family E (OABP), member 1 OS=Rattus norvegicus GN=Abce1 PE=3 SV=1		D3ZD23	-2.45166	-2.17046	-2.79686	-3.38181	-2.31106	-3.08934	-0.778277
Rasa1	>sp|P50904|RASA1_RAT Ras GTPase-activating protein 1 OS=Rattus norvegicus GN=Rasa1 PE=3 SV=1;>tr|G3V9H0|G3V9H0_RAT RAS p21 protein activator 1, isoform CRA_c OS=Rattus norvegicus GN=Rasa1 PE=4 SV=1		P50904;G3V9H0	-2.47065	-2.29711	-3.15098	-3.16709	-2.38388	-3.15903	-0.775151
Myh10	>tr|G3V9Y1|G3V9Y1_RAT Myosin, heavy polypeptide 10, non-muscle, isoform CRA_b OS=Rattus norvegicus GN=Myh10 PE=4 SV=1;>sp|Q9JLT0|MYH10_RAT Myosin-10 OS=Rattus norvegicus GN=Myh10 PE=2 SV=1		G3V9Y1;Q9JLT0	-3.41568	-3.35286	-4.27099	-4.04202	-3.38427	-4.1565	-0.772232
Nisch	>sp|Q4G017|NISCH_RAT Nischarin OS=Rattus norvegicus GN=Nisch PE=2 SV=2		Q4G017	0.648741	0.631803	-0.102016	-0.16104	0.640272	-0.131528	-0.7718
Ppme1	>tr|R9PXV9|R9PXV9_RAT Protein phosphatase methylesterase 1 OS=Rattus norvegicus GN=Ppme1 PE=3 SV=1;>sp|Q4FZT2|PPME1_RAT Protein phosphatase methylesterase 1 OS=Rattus norvegicus GN=Ppme1 PE=1 SV=2		R9PXV9;Q4FZT2	-1.46399	-1.72805	-2.23358	-2.5012	-1.59602	-2.36739	-0.771373
Gpd1l	>tr|D3ZAP9|D3ZAP9_RAT Glycerol-3-phosphate dehydrogenase [NAD(+)] OS=Rattus norvegicus GN=Gpd1l PE=3 SV=1		D3ZAP9	-3.02515	-2.90368	-5.46174	-2.00903	-2.96442	-3.73538	-0.770968
Csnk1a1	>tr|A0JPL2|A0JPL2_RAT Casein kinase 1, alpha 1, isoform CRA_d OS=Rattus norvegicus GN=Csnk1a1 PE=2 SV=1;>sp|P97633|KC1A_RAT Casein kinase I isoform alpha OS=Rattus norvegicus GN=Csnk1a1 PE=2 SV=1;>tr|D3ZRE3|D3ZRE3_RAT Casein kinase I isoform alpha OS=Rattu		A0JPL2;P97633;D3ZRE3	-0.381611	-0.415518	-1.20427	-1.12623	-0.398565	-1.16525	-0.766685
Nup155	>tr|F1LS02|F1LS02_RAT Nuclear pore complex protein Nup155 OS=Rattus norvegicus GN=Nup155 PE=4 SV=1;>sp|P37199|NU155_RAT Nuclear pore complex protein Nup155 OS=Rattus norvegicus GN=Nup155 PE=1 SV=1		F1LS02;P37199	-1.59811	-2.89293	-3.2308	-2.79036	-2.24552	-3.01058	-0.765064
Sdc4	>sp|P34901|SDC4_RAT Syndecan-4 OS=Rattus norvegicus GN=Sdc4 PE=1 SV=1		P34901	-1.91959	-2.29357	-2.70868	-3.0275	-2.10658	-2.86809	-0.761509
Blmh	>sp|P70645|BLMH_RAT Bleomycin hydrolase OS=Rattus norvegicus GN=Blmh PE=1 SV=1;>tr|A1A5L1|A1A5L1_RAT Bleomycin hydrolase OS=Rattus norvegicus GN=LOC100911400 PE=2 SV=1		P70645;A1A5L1	-3.36244	-3.26022	-4.18694	-3.9574	-3.31133	-4.07217	-0.760842
Dynll1	>sp|P63170|DYL1_RAT Dynein light chain 1, cytoplasmic OS=Rattus norvegicus GN=Dynll1 PE=1 SV=1		P63170	-2.49289	-2.37722	-3.36602	-3.02046	-2.43506	-3.19324	-0.758184
Actr2	>sp|Q5M7U6|ARP2_RAT Actin-related protein 2 OS=Rattus norvegicus GN=Actr2 PE=1 SV=1		Q5M7U6	-2.89475	-3.05817	-3.77867	-3.68654	-2.97646	-3.7326	-0.756142
Oxct1	>sp|B2GV06|SCOT1_RAT Succinyl-CoA:3-ketoacid coenzyme A transferase 1, mitochondrial OS=Rattus norvegicus GN=Oxct1 PE=1 SV=1		B2GV06	-3.4515	-3.32278	-4.26471	-4.02058	-3.38714	-4.14264	-0.755499
Slc4a4	>sp|Q9JI66|S4A4_RAT Electrogenic sodium bicarbonate cotransporter 1 OS=Rattus norvegicus GN=Slc4a4 PE=1 SV=1	Yes	Q9JI66	-4.18432	-3.88884	-4.81384	-4.76989	-4.03658	-4.79186	-0.755285
Txndc5	>tr|D3ZZC1|D3ZZC1_RAT Protein Txndc5 OS=Rattus norvegicus GN=Txndc5 PE=3 SV=1		D3ZZC1	-2.6416	-3.02491	-3.61416	-3.56027	-2.83326	-3.58721	-0.753953
Erc1	>sp|Q811U3|RB6I2_RAT ELKS/Rab6-interacting/CAST family member 1 OS=Rattus norvegicus GN=Erc1 PE=1 SV=1;>tr|F1LPE9|F1LPE9_RAT ELKS/Rab6-interacting/CAST family member 1 OS=Rattus norvegicus GN=Erc1 PE=4 SV=1	Yes	Q811U3;F1LPE9	-1.72237	-1.67365	-3.26923	-1.63205	-1.69801	-2.45064	-0.752632
Kif21a	>tr|D3ZYN2|D3ZYN2_RAT Protein Kif21a (Fragment) OS=Rattus norvegicus GN=Kif21a PE=1 SV=2;>tr|D3ZCG2|D3ZCG2_RAT Protein Kif21a (Fragment) OS=Rattus norvegicus GN=Kif21a PE=1 SV=2;>tr|D4A1V5|D4A1V5_RAT Protein Kif21a (Fragment) OS=Rattus norvegicus GN=Kif21a		D3ZYN2;D3ZCG2;D4A1V5;D3ZJJ7;D3ZSN6	-2.10886	-2.3373	-3.23678	-2.71369	-2.22308	-2.97523	-0.752149
Emc1	>tr|D4A994|D4A994_RAT Protein Emc1 OS=Rattus norvegicus GN=Emc1 PE=4 SV=1		D4A994	-2.61874	-2.52674	-3.36513	-3.28462	-2.57274	-3.32487	-0.752131
Dcakd	>sp|Q6AY55|DCAKD_RAT Dephospho-CoA kinase domain-containing protein OS=Rattus norvegicus GN=Dcakd PE=2 SV=1		Q6AY55	-2.24845	-2.40507	-3.01683	-3.14013	-2.32676	-3.07848	-0.75172
Tjp1	>tr|F1M4A0|F1M4A0_RAT Protein Tjp1 OS=Rattus norvegicus GN=Tjp1 PE=1 SV=2		F1M4A0	-2.56286	-2.22082	-3.19522	-3.0916	-2.39184	-3.14341	-0.751574
Ckap5	>tr|F1M949|F1M949_RAT Protein Ckap5 OS=Rattus norvegicus GN=Ckap5 PE=4 SV=2;>tr|F1M0X7|F1M0X7_RAT Protein Ckap5 OS=Rattus norvegicus GN=Ckap5 PE=4 SV=2		F1M949;F1M0X7	-1.45906	-1.44022	-2.26112	-2.14102	-1.44964	-2.20107	-0.751426
Pgrmc1	>sp|P70580|PGRC1_RAT Membrane-associated progesterone receptor component 1 OS=Rattus norvegicus GN=Pgrmc1 PE=1 SV=3		P70580	-2.8049	-3.15676	-3.7892	-3.67322	-2.98083	-3.73121	-0.750382
Trim28	>sp|O08629|TIF1B_RAT Transcription intermediary factor 1-beta OS=Rattus norvegicus GN=Trim28 PE=1 SV=2		O08629	-2.56627	-2.13327	-3.27369	-2.92489	-2.34977	-3.09929	-0.749519
Puf60	>sp|Q9WV25|PUF60_RAT Poly(U)-binding-splicing factor PUF60 OS=Rattus norvegicus GN=Puf60 PE=2 SV=2		Q9WV25	-0.977497	-1.18056	-1.72619	-1.92961	-1.07903	-1.8279	-0.748869
Efhd2	>sp|Q4FZY0|EFHD2_RAT EF-hand domain-containing protein D2 OS=Rattus norvegicus GN=Efhd2 PE=1 SV=1		Q4FZY0	-2.37445	-2.51177	-2.99137	-3.39152	-2.44311	-3.19144	-0.748332
Cfl1	>sp|P45592|COF1_RAT Cofilin-1 OS=Rattus norvegicus GN=Cfl1 PE=1 SV=3		P45592	-2.96342	-2.89025	-3.59064	-3.7551	-2.92684	-3.67287	-0.746036
Prdx3	>tr|G3V7I0|G3V7I0_RAT Peroxiredoxin 3 OS=Rattus norvegicus GN=Prdx3 PE=4 SV=1;>sp|Q9Z0V6|PRDX3_RAT Thioredoxin-dependent peroxide reductase, mitochondrial OS=Rattus norvegicus GN=Prdx3 PE=1 SV=2		G3V7I0;Q9Z0V6	-4.10723	-4.09025	-5.18044	-4.50845	-4.09874	-4.84445	-0.745707
Aco2	>sp|Q9ER34|ACON_RAT Aconitate hydratase, mitochondrial OS=Rattus norvegicus GN=Aco2 PE=1 SV=2		Q9ER34	-4.00931	-3.91467	-4.67983	-4.73178	-3.96199	-4.7058	-0.743813
Enah	>tr|Q5XHX3|Q5XHX3_RAT Enabled homolog (Drosophila) OS=Rattus norvegicus GN=Enah PE=1 SV=1		Q5XHX3	-2.12406	-1.91175	-2.28069	-3.24059	-2.01791	-2.76064	-0.74273
Emc3	>sp|Q5U2V8|EMC3_RAT ER membrane protein complex subunit 3 OS=Rattus norvegicus GN=Emc3 PE=2 SV=3		Q5U2V8	-1.88145	-1.44254	-2.39267	-2.41612	-1.662	-2.40439	-0.742396
Abcf3	>sp|Q66H39|ABCF3_RAT ATP-binding cassette sub-family F member 3 OS=Rattus norvegicus GN=Abcf3 PE=2 SV=1		Q66H39	-0.480458	-0.517523	-1.34073	-1.13873	-0.498991	-1.23973	-0.740739
Tpm3	>sp|Q63610|TPM3_RAT Tropomyosin alpha-3 chain OS=Rattus norvegicus GN=Tpm3 PE=1 SV=2		Q63610	-3.15959	-3.1771	-3.99892	-3.81842	-3.16834	-3.90867	-0.740322
Pde4dip	>tr|F1M7R5|F1M7R5_RAT Myomegalin OS=Rattus norvegicus GN=Pde4dip PE=4 SV=2;>sp|Q9WUJ3|MYOME_RAT Myomegalin OS=Rattus norvegicus GN=Pde4dip PE=1 SV=1		F1M7R5;Q9WUJ3	0.0503276	0.177089	-0.80138	-0.45178	0.113708	-0.62658	-0.740288
Fkbp4	>sp|Q9QVC8|FKBP4_RAT Peptidyl-prolyl cis-trans isomerase FKBP4 OS=Rattus norvegicus GN=Fkbp4 PE=1 SV=3		Q9QVC8	-1.99154	-2.0194	-2.79756	-2.68752	-2.00547	-2.74254	-0.737069
Pcbp4	>tr|D3ZCS3|D3ZCS3_RAT Protein Pcbp4 OS=Rattus norvegicus GN=Pcbp4 PE=4 SV=1		D3ZCS3	-1.43514	-2.31595	-2.60876	-2.60718	-1.87555	-2.60797	-0.73242
Ech1	>sp|Q62651|ECH1_RAT Delta(3,5)-Delta(2,4)-dienoyl-CoA isomerase, mitochondrial OS=Rattus norvegicus GN=Ech1 PE=1 SV=2		Q62651	-3.37153	-3.63957	-4.2783	-4.193	-3.50555	-4.23565	-0.730101
Dip2c	>tr|D3ZZB0|D3ZZB0_RAT Protein Dip2c OS=Rattus norvegicus GN=Dip2c PE=4 SV=1		D3ZZB0	-1.50988	-1.93335	-2.96398	-1.93694	-1.72162	-2.45046	-0.728843
Dock7	>tr|F1LRS2|F1LRS2_RAT Protein Dock7 OS=Rattus norvegicus GN=Dock7 PE=4 SV=2		F1LRS2	-2.46315	-2.23603	-3.62188	-2.53458	-2.34959	-3.07823	-0.72864
Sumo1	>sp|Q5I0H3|SUMO1_RAT Small ubiquitin-related modifier 1 OS=Rattus norvegicus GN=Sumo1 PE=1 SV=1		Q5I0H3	-0.732548	-0.623065	-1.17056	-1.6416	-0.677807	-1.40608	-0.728273
Nln	>sp|P42676|NEUL_RAT Neurolysin, mitochondrial OS=Rattus norvegicus GN=Nln PE=1 SV=1		P42676	-2.88023	-2.96827	-3.42618	-3.86959	-2.92425	-3.64788	-0.723632
Suclg1	>sp|P13086|SUCA_RAT Succinyl-CoA ligase [ADP/GDP-forming] subunit alpha, mitochondrial OS=Rattus norvegicus GN=Suclg1 PE=2 SV=2		P13086	-3.94484	-4.18406	-4.65686	-4.91798	-4.06445	-4.78742	-0.722976
Por	>sp|P00388|NCPR_RAT NADPH--cytochrome P450 reductase OS=Rattus norvegicus GN=Por PE=1 SV=3		P00388	-2.20869	-2.20045	-2.99057	-2.86103	-2.20457	-2.9258	-0.721226
RGD1560871	>tr|D3Z981|D3Z981_RAT Protein Plxna1 OS=Rattus norvegicus GN=Plxna1 PE=4 SV=2		D3Z981	-2.5519	-2.61697	-4.40122	-2.20669	-2.58444	-3.30396	-0.719524
Aldh2	>tr|F1LN88|F1LN88_RAT Aldehyde dehydrogenase, mitochondrial OS=Rattus norvegicus GN=Aldh2 PE=3 SV=2;>sp|P11884|ALDH2_RAT Aldehyde dehydrogenase, mitochondrial OS=Rattus norvegicus GN=Aldh2 PE=1 SV=1		F1LN88;P11884	-3.56813	-3.43715	-4.29432	-4.14816	-3.50264	-4.22124	-0.718599
Cox4i1	>sp|P10888|COX41_RAT Cytochrome c oxidase subunit 4 isoform 1, mitochondrial OS=Rattus norvegicus GN=Cox4i1 PE=1 SV=1		P10888	-3.18534	-3.31559	-3.79881	-4.13338	-3.25047	-3.96609	-0.715623
Cyb5a	>tr|D4A1G4|D4A1G4_RAT Cytochrome b5 OS=Rattus norvegicus GN=Cyb5a PE=3 SV=1;>sp|P00173|CYB5_RAT Cytochrome b5 OS=Rattus norvegicus GN=Cyb5a PE=1 SV=2		D4A1G4;P00173	-2.94519	-2.52966	-3.55184	-3.35402	-2.73742	-3.45293	-0.715504
Nono	>sp|Q5FVM4|NONO_RAT Non-POU domain-containing octamer-binding protein OS=Rattus norvegicus GN=Nono PE=1 SV=3		Q5FVM4	-3.22203	-2.77863	-3.70489	-3.72494	-3.00033	-3.71491	-0.714586
Hk2	>sp|P27881|HXK2_RAT Hexokinase-2 OS=Rattus norvegicus GN=Hk2 PE=1 SV=1		P27881	-1.88502	-1.42368	-2.34835	-2.38541	-1.65435	-2.36688	-0.712533
Sec23ip	>tr|G3V8Q8|G3V8Q8_RAT Protein Sec23ip OS=Rattus norvegicus GN=Sec23ip PE=4 SV=1		G3V8Q8	-2.57072	-2.86071	-3.36499	-3.49146	-2.71572	-3.42823	-0.71251
Itgav	>tr|F1LZX9|F1LZX9_RAT Protein Itgav OS=Rattus norvegicus GN=Itgav PE=3 SV=2		F1LZX9	-2.45712	-2.30572	-3.02421	-3.16307	-2.38142	-3.09364	-0.712224
Eif4a1	>tr|Q6P3V8|Q6P3V8_RAT Eukaryotic translation initiation factor 4A1 OS=Rattus norvegicus GN=Eif4a1 PE=1 SV=1		Q6P3V8	-2.37228	-2.3333	-3.13112	-2.99781	-2.35279	-3.06447	-0.711677
Ddx39b	>sp|Q63413|DX39B_RAT Spliceosome RNA helicase Ddx39b OS=Rattus norvegicus GN=Ddx39b PE=1 SV=3		Q63413	-3.79452	-3.7453	-4.77162	-4.18466	-3.76991	-4.47814	-0.70823
Usp9x	>tr|D3ZC84|D3ZC84_RAT Ubiquitin carboxyl-terminal hydrolase OS=Rattus norvegicus GN=Usp9x PE=3 SV=1		D3ZC84	-1.81965	-1.79346	-2.56448	-2.4587	-1.80655	-2.51159	-0.705038
LOC690073	>tr|F1M0U5|F1M0U5_RAT Protein Nbas OS=Rattus norvegicus GN=Nbas PE=4 SV=2		F1M0U5	-2.61653	-2.89873	-3.37682	-3.54574	-2.75763	-3.46128	-0.703652
Atp6v1h	>tr|E9PTI1|E9PTI1_RAT Protein Atp6v1h OS=Rattus norvegicus GN=Atp6v1h PE=4 SV=1	Yes	E9PTI1	-2.08394	-1.79947	-2.55886	-2.72833	-1.9417	-2.6436	-0.701892
Ssb;LOC680385	>tr|Q66HM7|Q66HM7_RAT Lupus La protein homolog OS=Rattus norvegicus GN=Ssb PE=2 SV=1;>sp|P38656|LA_RAT Lupus La protein homolog OS=Rattus norvegicus GN=Ssb PE=2 SV=1;>tr|D3ZLH9|D3ZLH9_RAT Protein LOC680385 OS=Rattus norvegicus GN=LOC680385 PE=4 SV=1		Q66HM7;P38656;D3ZLH9	-2.20124	-2.22864	-2.96241	-2.87113	-2.21494	-2.91677	-0.701825
Sfxn1	>sp|Q63965|SFXN1_RAT Sideroflexin-1 OS=Rattus norvegicus GN=Sfxn1 PE=2 SV=4		Q63965	-4.35893	-4.06198	-4.06308	-5.76055	-4.21045	-4.91182	-0.701365
Gapvd1	>tr|D3ZBJ3|D3ZBJ3_RAT Protein Gapvd1 OS=Rattus norvegicus GN=Gapvd1 PE=4 SV=2;>tr|D4A022|D4A022_RAT Protein Gapvd1 OS=Rattus norvegicus GN=Gapvd1 PE=4 SV=2		D3ZBJ3;D4A022	-2.01066	-1.74676	-2.50185	-2.65508	-1.87871	-2.57847	-0.699756
Serbp1	>sp|Q6AXS5|PAIRB_RAT Plasminogen activator inhibitor 1 RNA-binding protein OS=Rattus norvegicus GN=Serbp1 PE=1 SV=2		Q6AXS5	-2.26868	-2.03735	-2.99988	-2.70463	-2.15302	-2.85226	-0.699241
Rab35	>sp|Q5U316|RAB35_RAT Ras-related protein Rab-35 OS=Rattus norvegicus GN=Rab35 PE=1 SV=1	Yes	Q5U316	-3.69266	-3.50355	-4.56497	-4.02663	-3.59811	-4.2958	-0.697695
Arid1a	>tr|D4A3E3|D4A3E3_RAT AT rich interactive domain 1A (Swi1 like) (Predicted) OS=Rattus norvegicus GN=Arid1a PE=4 SV=2		D4A3E3	-1.02641	-0.976134	-1.72681	-1.66891	-1.00127	-1.69786	-0.696587
Vars	>sp|Q04462|SYVC_RAT Valine--tRNA ligase OS=Rattus norvegicus GN=Vars PE=2 SV=2		Q04462	-3.5408	-3.51041	-4.94098	-3.5021	-3.5256	-4.22154	-0.695935
Ep400	>tr|D3ZQ89|D3ZQ89_RAT E1A binding protein p400, isoform CRA_a OS=Rattus norvegicus GN=Ep400 PE=4 SV=1		D3ZQ89	-0.59068	-0.900099	-1.55	-1.32753	-0.745389	-1.43876	-0.693375
Hmg1l1;Hmgb1;LOC685520;LOC100909581;LOC100911637;Hmgb1-ps3	>tr|D4A9T3|D4A9T3_RAT Protein Hmg1l1 OS=Rattus norvegicus GN=Hmg1l1 PE=4 SV=2;>sp|P63159|HMGB1_RAT High mobility group protein B1 OS=Rattus norvegicus GN=Hmgb1 PE=1 SV=2;>tr|F1MA29|F1MA29_RAT Protein LOC681718 OS=Rattus norvegicus GN=LOC681718 PE=4 SV=1;>t		D4A9T3;P63159;F1MA29;D3ZCR3;D3ZXR5;D3ZL49;M0R7R5;D3ZGW6	-3.15766	-3.80684	-4.01143	-4.33791	-3.48225	-4.17467	-0.692421
Prpf8	>tr|G3V6H2|G3V6H2_RAT Pre-mRNA processing factor 8, isoform CRA_a OS=Rattus norvegicus GN=Prpf8 PE=4 SV=1		G3V6H2	-1.42175	-1.2381	-2.05919	-1.98422	-1.32992	-2.02171	-0.691781
Cat	>sp|P04762|CATA_RAT Catalase OS=Rattus norvegicus GN=Cat PE=1 SV=3		P04762	-2.24516	-2.15998	-2.8558	-2.92544	-2.20257	-2.89062	-0.688049
Ahcyl1	>tr|D4A5X8|D4A5X8_RAT Protein Ahcyl1 OS=Rattus norvegicus GN=Ahcyl1 PE=3 SV=1		D4A5X8	-3.45429	-3.40481	-4.07063	-4.16194	-3.42955	-4.11628	-0.686735
Arpc3	>tr|B2GV73|B2GV73_RAT Actin-related protein 2/3 complex subunit 3 OS=Rattus norvegicus GN=Arpc3 PE=2 SV=1		B2GV73	-2.91354	-2.91932	-3.63265	-3.57261	-2.91643	-3.60263	-0.686199
Bcap31	>tr|Q6AY58|Q6AY58_RAT B-cell receptor-associated protein 31 OS=Rattus norvegicus GN=Bcap31 PE=2 SV=1		Q6AY58	-2.99528	-2.65572	-3.47581	-3.54748	-2.8255	-3.51164	-0.686146
Ptprf	>tr|G3V8P4|G3V8P4_RAT RCG50226, isoform CRA_a OS=Rattus norvegicus GN=Ptprf PE=4 SV=1	Yes	G3V8P4	-0.89518	-0.704747	-1.52239	-1.4493	-0.799964	-1.48584	-0.685877
Psme1	>tr|Q6P9V7|Q6P9V7_RAT Proteasome (Prosome, macropain) activator subunit 1 OS=Rattus norvegicus GN=Psme1 PE=2 SV=1;>sp|Q63797|PSME1_RAT Proteasome activator complex subunit 1 OS=Rattus norvegicus GN=Psme1 PE=2 SV=1		Q6P9V7;Q63797	-3.83595	-3.46147	-4.23563	-4.4326	-3.64871	-4.33411	-0.685408
Dnpep	>tr|Q4V8H5|Q4V8H5_RAT Aspartyl aminopeptidase OS=Rattus norvegicus GN=Dnpep PE=2 SV=1		Q4V8H5	-3.53281	-3.81378	-4.36888	-4.3481	-3.6733	-4.35849	-0.685196
Pc	>sp|P52873|PYC_RAT Pyruvate carboxylase, mitochondrial OS=Rattus norvegicus GN=Pc PE=1 SV=2		P52873	-3.68062	-3.55945	-4.43931	-4.16971	-3.62004	-4.30451	-0.68447
LOC100362928;Kif1a	>tr|F1M4A4|F1M4A4_RAT Protein Kif1a OS=Rattus norvegicus GN=Kif1a PE=3 SV=2;>tr|F1LM24|F1LM24_RAT Protein Kif1a OS=Rattus norvegicus GN=Kif1a PE=3 SV=2;>tr|M0RA34|M0RA34_RAT Protein Kif1a OS=Rattus norvegicus GN=Kif1a PE=3 SV=1		F1M4A4;F1LM24;M0RA34	1.30568	1.02991	0.535953	0.431997	1.1678	0.483975	-0.68382
Lamp1	>sp|P14562|LAMP1_RAT Lysosome-associated membrane glycoprotein 1 OS=Rattus norvegicus GN=Lamp1 PE=1 SV=1		P14562	-0.886753	-0.866752	-1.87271	-1.24653	-0.876752	-1.55962	-0.682869
Pdhb	>sp|P49432|ODPB_RAT Pyruvate dehydrogenase E1 component subunit beta, mitochondrial OS=Rattus norvegicus GN=Pdhb PE=1 SV=2		P49432	-4.50619	-4.03318	-5.05227	-4.851	-4.26968	-4.95164	-0.681952
Uggt1	>sp|Q9JLA3|UGGG1_RAT UDP-glucose:glycoprotein glucosyltransferase 1 OS=Rattus norvegicus GN=Uggt1 PE=1 SV=2		Q9JLA3	-3.22621	-3.19298	-3.82155	-3.95514	-3.20959	-3.88835	-0.678756
Ube2m	>tr|D3ZNQ6|D3ZNQ6_RAT Protein Ube2m OS=Rattus norvegicus GN=Ube2m PE=3 SV=1		D3ZNQ6	-2.61759	-2.31876	-3.2113	-3.07631	-2.46817	-3.1438	-0.675632
	>tr|A0A096MJ77|A0A096MJ77_RAT Protein Mdn1 (Fragment) OS=Rattus norvegicus GN=Mdn1 PE=4 SV=1		A0A096MJ77	-1.87694	-2.05805	-2.2643	-3.02058	-1.9675	-2.64244	-0.674942
RGD1566265	>tr|G3V6A6|G3V6A6_RAT Protein RGD1566265 OS=Rattus norvegicus GN=RGD1566265 PE=4 SV=1		G3V6A6	-1.24551	-1.47778	-2.1458	-1.92511	-1.36164	-2.03545	-0.673809
Sec24b	>tr|D3ZW15|D3ZW15_RAT Protein Sec24b OS=Rattus norvegicus GN=Sec24b PE=4 SV=1		D3ZW15	-3.02738	-2.63317	-3.30173	-3.70638	-2.83027	-3.50405	-0.67378
Ipo4	>tr|D4A2D7|D4A2D7_RAT Importin 4 (Predicted), isoform CRA_b OS=Rattus norvegicus GN=Ipo4 PE=4 SV=2		D4A2D7	-2.46849	-2.6337	-3.15162	-3.29223	-2.5511	-3.22192	-0.670826
Slc25a3	>tr|G3V741|G3V741_RAT Phosphate carrier protein, mitochondrial OS=Rattus norvegicus GN=Slc25a3 PE=3 SV=1;>sp|P16036|MPCP_RAT Phosphate carrier protein, mitochondrial OS=Rattus norvegicus GN=Slc25a3 PE=1 SV=1		G3V741;P16036	-4.02072	-3.95	-4.62765	-4.68338	-3.98536	-4.65551	-0.670155
Trim32	>tr|Q66H79|Q66H79_RAT Protein Trim32 OS=Rattus norvegicus GN=Trim32 PE=2 SV=1		Q66H79	-0.524043	0.0418037	-1.01037	-0.803343	-0.24112	-0.906855	-0.665735
Clta	>sp|P08081|CLCA_RAT Clathrin light chain A OS=Rattus norvegicus GN=Clta PE=1 SV=1		P08081	-2.70219	-2.03973	-3.14293	-2.92961	-2.37096	-3.03627	-0.665313
Gphn	>sp|Q03555|GEPH_RAT Gephyrin OS=Rattus norvegicus GN=Gphn PE=1 SV=3	Yes	Q03555	-2.82705	-3.07716	-4.2935	-2.93733	-2.95211	-3.61541	-0.663305
Actr1a	>sp|P85515|ACTZ_RAT Alpha-centractin OS=Rattus norvegicus GN=Actr1a PE=1 SV=1		P85515	-3.01882	-3.17618	-3.89473	-3.62328	-3.0975	-3.75901	-0.661504
Mlc1	>tr|D4ABB2|D4ABB2_RAT Megalencephalic leukoencephalopathy with subcortical cysts 1 homolog (Human) (Predicted) OS=Rattus norvegicus GN=Mlc1 PE=4 SV=1		D4ABB2	-0.209628	-0.0223024	-0.914412	-0.638097	-0.115965	-0.776254	-0.660289
Ahnak	>tr|M0R9D5|M0R9D5_RAT Protein Ahnak OS=Rattus norvegicus GN=Ahnak PE=1 SV=1		M0R9D5	-2.28602	-2.27816	-2.92643	-2.95489	-2.28209	-2.94066	-0.658566
Ythdf3	>tr|D3ZIY3|D3ZIY3_RAT Protein Ythdf3 OS=Rattus norvegicus GN=Ythdf3 PE=4 SV=1		D3ZIY3	-1.41623	-1.19932	-1.75648	-2.17293	-1.30778	-1.9647	-0.656926
Slc7a5	>sp|Q63016|LAT1_RAT Large neutral amino acids transporter small subunit 1 OS=Rattus norvegicus GN=Slc7a5 PE=1 SV=2		Q63016	-3.45859	-3.64288	-4.25729	-4.15611	-3.55074	-4.2067	-0.655966
Atxn2	>tr|F1LXI6|F1LXI6_RAT Protein Atxn2 (Fragment) OS=Rattus norvegicus GN=Atxn2 PE=4 SV=2;>tr|F1M049|F1M049_RAT Protein Atxn2 (Fragment) OS=Rattus norvegicus GN=Atxn2 PE=4 SV=2;>tr|F1M3W2|F1M3W2_RAT Protein Atxn2 (Fragment) OS=Rattus norvegicus GN=Atxn2 PE=4		F1LXI6;F1M049;F1M3W2	-1.3288	-1.43756	-2.25532	-1.82051	-1.38318	-2.03792	-0.654737
Clip2	>tr|G3V949|G3V949_RAT CAP-Gly domain-containing linker protein 2 OS=Rattus norvegicus GN=Clip2 PE=4 SV=1;>sp|O55156|CLIP2_RAT CAP-Gly domain-containing linker protein 2 OS=Rattus norvegicus GN=Clip2 PE=1 SV=1		G3V949;O55156	-2.59658	-2.4394	-3.36188	-2.9804	-2.51799	-3.17114	-0.653146
LOC100911431;LOC680559	>tr|D3ZU13|D3ZU13_RAT Protein Eif4g1 OS=Rattus norvegicus GN=LOC100911431 PE=4 SV=1;>tr|D4AD15|D4AD15_RAT Protein Eif4g1 OS=Rattus norvegicus GN=Eif4g1 PE=4 SV=1		D3ZU13;D4AD15	-1.56018	-1.55869	-2.21732	-2.20403	-1.55943	-2.21068	-0.651248
Aimp2	>sp|Q32PX2|AIMP2_RAT Aminoacyl tRNA synthase complex-interacting multifunctional protein 2 OS=Rattus norvegicus GN=Aimp2 PE=2 SV=1		Q32PX2	-2.83352	-2.87356	-3.60388	-3.40061	-2.85354	-3.50225	-0.648709
Mgll	>sp|Q8R431|MGLL_RAT Monoglyceride lipase OS=Rattus norvegicus GN=Mgll PE=1 SV=1		Q8R431	-1.21213	-1.22149	-1.86124	-1.86723	-1.21681	-1.86423	-0.647421
Cdc42bpb	>sp|Q7TT49|MRCKB_RAT Serine/threonine-protein kinase MRCK beta OS=Rattus norvegicus GN=Cdc42bpb PE=1 SV=1		Q7TT49	-2.2182	-2.42965	-2.60524	-3.33698	-2.32392	-2.97111	-0.647188
Ddx1	>sp|Q641Y8|DDX1_RAT ATP-dependent RNA helicase DDX1 OS=Rattus norvegicus GN=Ddx1 PE=2 SV=1		Q641Y8	-3.13441	-2.89303	-3.80567	-3.51494	-3.01372	-3.6603	-0.646579
Ppp2r5e	>tr|D3ZHI9|D3ZHI9_RAT Protein Ppp2r5e OS=Rattus norvegicus GN=Ppp2r5e PE=4 SV=1		D3ZHI9	-2.32099	-2.27348	-2.58788	-3.29718	-2.29724	-2.94253	-0.645295
Hsd17b12	>sp|Q6P7R8|DHB12_RAT Estradiol 17-beta-dehydrogenase 12 OS=Rattus norvegicus GN=Hsd17b12 PE=2 SV=1;>tr|D3ZPU3|D3ZPU3_RAT Estradiol 17-beta-dehydrogenase 12 OS=Rattus norvegicus GN=Hsd17b12 PE=3 SV=1		Q6P7R8;D3ZPU3	-3.23175	-2.98142	-3.87919	-3.62305	-3.10659	-3.75112	-0.644534
Smc3	>tr|D4A1B9|D4A1B9_RAT Chondroitin sulfate proteoglycan 6, isoform CRA_b OS=Rattus norvegicus GN=Smc3 PE=4 SV=1;>tr|F1LQB2|F1LQB2_RAT Structural maintenance of chromosomes protein 3 OS=Rattus norvegicus GN=Smc3 PE=4 SV=1;>sp|P97690|SMC3_RAT Structural maint		D4A1B9;F1LQB2;P97690	-1.40599	-1.14417	-1.88555	-1.95254	-1.27508	-1.91905	-0.643971
Usp7	>tr|F1LM09|F1LM09_RAT Ubiquitin carboxyl-terminal hydrolase OS=Rattus norvegicus GN=Usp7 PE=3 SV=2;>sp|Q4VSI4|UBP7_RAT Ubiquitin carboxyl-terminal hydrolase 7 OS=Rattus norvegicus GN=Usp7 PE=1 SV=1		F1LM09;Q4VSI4	-2.70792	-2.40377	-3.36879	-3.03021	-2.55585	-3.1995	-0.64365
Rpn1	>tr|Q6P7A7|Q6P7A7_RAT Dolichyl-diphosphooligosaccharide--protein glycosyltransferase subunit 1 OS=Rattus norvegicus GN=Rpn1 PE=2 SV=1;>sp|P07153|RPN1_RAT Dolichyl-diphosphooligosaccharide--protein glycosyltransferase subunit 1 OS=Rattus norvegicus GN=Rpn1		Q6P7A7;P07153	-2.88055	-2.98656	-3.5812	-3.57076	-2.93356	-3.57598	-0.642422
Dbi	>sp|P11030|ACBP_RAT Acyl-CoA-binding protein OS=Rattus norvegicus GN=Dbi PE=1 SV=3;>tr|M0RDC5|M0RDC5_RAT Acyl-CoA-binding protein (Fragment) OS=Rattus norvegicus GN=Dbi PE=4 SV=1;>tr|Q6TXF3|Q6TXF3_RAT Acyl-CoA-binding protein OS=Rattus norvegicus GN=Dbi PE		P11030;M0RDC5;Q6TXF3	-4.65956	-4.57997	-5.30478	-5.21293	-4.61977	-5.25885	-0.639086
Gde1	>sp|Q9JL55|GDE1_RAT Glycerophosphodiester phosphodiesterase 1 OS=Rattus norvegicus GN=Gde1 PE=1 SV=2;>tr|M0R5Q9|M0R5Q9_RAT Glycerophosphodiester phosphodiesterase 1 OS=Rattus norvegicus GN=Gde1 PE=4 SV=1		Q9JL55;M0R5Q9	-2.9039	-2.8048	-3.21961	-3.76366	-2.85435	-3.49163	-0.637281
Ylpm1	>tr|F1LQJ1|F1LQJ1_RAT YLP motif-containing protein 1 OS=Rattus norvegicus GN=Ylpm1 PE=4 SV=2;>sp|P0CB49|YLPM1_RAT YLP motif-containing protein 1 OS=Rattus norvegicus GN=Ylpm1 PE=1 SV=1		F1LQJ1;P0CB49	-1.87123	-1.72838	-2.64025	-2.23311	-1.79981	-2.43668	-0.636874
Ddb1	>tr|G3V8T4|G3V8T4_RAT DNA damage-binding protein 1 OS=Rattus norvegicus GN=Ddb1 PE=4 SV=1;>sp|Q9ESW0|DDB1_RAT DNA damage-binding protein 1 OS=Rattus norvegicus GN=Ddb1 PE=2 SV=1		G3V8T4;Q9ESW0	-1.64507	-1.6376	-2.19087	-2.36334	-1.64134	-2.27711	-0.635767
Cbx3;LOC100360260	>tr|Q5RJK5|Q5RJK5_RAT Chromobox homolog 3 (HP1 gamma homolog, Drosophila) OS=Rattus norvegicus GN=Cbx3 PE=2 SV=1;>tr|D3ZRS6|D3ZRS6_RAT Protein LOC100360260 OS=Rattus norvegicus GN=LOC100360260 PE=4 SV=1		Q5RJK5;D3ZRS6	-2.43846	-1.82521	-2.05445	-3.48023	-2.13184	-2.76734	-0.635503
Slc1a2	>sp|P31596|EAA2_RAT Excitatory amino acid transporter 2 OS=Rattus norvegicus GN=Slc1a2 PE=1 SV=2	Yes	P31596	-3.59271	-3.50542	-4.09145	-4.27665	-3.54906	-4.18405	-0.634989
LOC100911422;Nudc	>tr|M0R9U5|M0R9U5_RAT Protein LOC100911422 (Fragment) OS=Rattus norvegicus GN=LOC100911422 PE=4 SV=1;>sp|Q63525|NUDC_RAT Nuclear migration protein nudC OS=Rattus norvegicus GN=Nudc PE=1 SV=1		M0R9U5;Q63525	-2.34447	-2.23569	-3.00266	-2.84622	-2.29008	-2.92444	-0.634362
Csnk2b	>sp|P67874|CSK2B_RAT Casein kinase II subunit beta OS=Rattus norvegicus GN=Csnk2b PE=1 SV=1;>tr|A0A096MJD3|A0A096MJD3_RAT Casein kinase II subunit beta OS=Rattus norvegicus GN=Csnk2b PE=4 SV=1;>tr|A0A096MKB7|A0A096MKB7_RAT Casein kinase II subunit beta (Fr		P67874;A0A096MJD3;A0A096MKB7	-2.82429	-2.69059	-3.38166	-3.40191	-2.75744	-3.39179	-0.634346
Rab18	>sp|Q5EB77|RAB18_RAT Ras-related protein Rab-18 OS=Rattus norvegicus GN=Rab18 PE=2 SV=1	Yes	Q5EB77	-1.54937	-1.70797	-2.2346	-2.2875	-1.62867	-2.26105	-0.632382
Dip2b	>tr|F1M8R8|F1M8R8_RAT Protein Dip2b (Fragment) OS=Rattus norvegicus GN=Dip2b PE=4 SV=2;>tr|M0R4K7|M0R4K7_RAT Protein Dip2b (Fragment) OS=Rattus norvegicus GN=Dip2b PE=4 SV=1		F1M8R8;M0R4K7	-2.39206	-2.21571	-2.80712	-3.06275	-2.30389	-2.93494	-0.631048
RGD1308297	>tr|D3Z9W9|D3Z9W9_RAT Protein Rbm26 OS=Rattus norvegicus GN=Rbm26 PE=4 SV=2;>tr|D3ZRG7|D3ZRG7_RAT Protein Rbm26 OS=Rattus norvegicus GN=Rbm26 PE=4 SV=1;>tr|D3ZRC3|D3ZRC3_RAT Protein Rbm26 OS=Rattus norvegicus GN=Rbm26 PE=4 SV=1		D3Z9W9;D3ZRG7;D3ZRC3	-0.871759	-1.74618	-1.6932	-2.18626	-1.30897	-1.93973	-0.630762
Ddx42	>tr|D4A031|D4A031_RAT DEAD (Asp-Glu-Ala-Asp) box polypeptide 42 (Predicted) OS=Rattus norvegicus GN=Ddx42 PE=3 SV=1		D4A031	-0.979971	-1.98416	-2.08131	-2.14426	-1.48207	-2.11279	-0.630721
Smarca4	>sp|Q8K1P7|SMCA4_RAT Transcription activator BRG1 OS=Rattus norvegicus GN=Smarca4 PE=1 SV=1;>tr|G3V790|G3V790_RAT Transcription activator BRG1 OS=Rattus norvegicus GN=Smarca4 PE=4 SV=2		Q8K1P7;G3V790	-1.36197	-1.2535	-1.83434	-2.03984	-1.30774	-1.93709	-0.629356
Eif4h	>sp|Q5XI72|IF4H_RAT Eukaryotic translation initiation factor 4H OS=Rattus norvegicus GN=Eif4h PE=1 SV=1		Q5XI72	-2.81827	-2.51787	-3.04109	-3.55239	-2.66807	-3.29674	-0.628668
LOC686590	>tr|M0R5C6|M0R5C6_RAT Protein Iqsec1 OS=Rattus norvegicus GN=Iqsec1 PE=4 SV=1;>tr|M0RBD0|M0RBD0_RAT Protein Iqsec1 OS=Rattus norvegicus GN=Iqsec1 PE=4 SV=1;>tr|M0R4G7|M0R4G7_RAT Protein Iqsec1 OS=Rattus norvegicus GN=Iqsec1 PE=4 SV=1		M0R5C6;M0RBD0;M0R4G7	-2.15624	-1.85303	-2.58398	-2.67946	-2.00464	-2.63172	-0.627083
Pak2	>sp|Q64303|PAK2_RAT Serine/threonine-protein kinase PAK 2 OS=Rattus norvegicus GN=Pak2 PE=1 SV=1		Q64303	-2.38045	-2.64485	-3.05206	-3.22041	-2.51265	-3.13623	-0.623587
Hnrnpf	>sp|Q794E4|HNRPF_RAT Heterogeneous nuclear ribonucleoprotein F OS=Rattus norvegicus GN=Hnrnpf PE=1 SV=3		Q794E4	-2.07972	-1.78131	-2.63272	-2.47249	-1.93051	-2.5526	-0.622089
Adar	>sp|P55266|DSRAD_RAT Double-stranded RNA-specific adenosine deaminase OS=Rattus norvegicus GN=Adar PE=2 SV=1;>tr|G3V8T3|G3V8T3_RAT Adenosine deaminase, RNA-specific, isoform CRA_b OS=Rattus norvegicus GN=Adar PE=4 SV=1		P55266;G3V8T3	-0.648304	-0.638052	-1.46335	-1.06607	-0.643178	-1.26471	-0.62153
Usp10	>sp|Q3KR59|UBP10_RAT Ubiquitin carboxyl-terminal hydrolase 10 OS=Rattus norvegicus GN=Usp10 PE=2 SV=1		Q3KR59	-2.22499	-2.64323	-3.14407	-2.96669	-2.43411	-3.05538	-0.621272
Gsto1	>tr|Q6AXR6|Q6AXR6_RAT Glutathione S-transferase omega 1 OS=Rattus norvegicus GN=Gsto1 PE=2 SV=1;>tr|A0A096MJ04|A0A096MJ04_RAT Glutathione S-transferase omega 1, isoform CRA_a OS=Rattus norvegicus GN=Gsto1 PE=4 SV=1;>sp|Q9Z339|GSTO1_RAT Glutathione S-transf		Q6AXR6;A0A096MJ04;Q9Z339	-3.85473	-3.22095	-4.86447	-3.44473	-3.53784	-4.1546	-0.616761
Dhx15	>tr|D3ZD97|D3ZD97_RAT DEAH (Asp-Glu-Ala-His) box polypeptide 15 (Predicted), isoform CRA_b OS=Rattus norvegicus GN=Dhx15 PE=4 SV=1		D3ZD97	-2.62896	-2.69825	-3.42515	-3.12885	-2.66361	-3.277	-0.613395
Rtcd1	>tr|Q68FS8|Q68FS8_RAT Protein Rtcd1 OS=Rattus norvegicus GN=Rtcd1 PE=2 SV=1		Q68FS8	-2.96207	-3.00613	-3.68107	-3.51029	-2.9841	-3.59568	-0.61158
Sdcbp	>sp|Q9JI92|SDCB1_RAT Syntenin-1 OS=Rattus norvegicus GN=Sdcbp PE=1 SV=1		Q9JI92	-2.37715	-2.74904	-3.19496	-3.14982	-2.56309	-3.17239	-0.609298
Eef2	>sp|P05197|EF2_RAT Elongation factor 2 OS=Rattus norvegicus GN=Eef2 PE=1 SV=4	Yes	P05197	-2.43331	-2.27593	-3.07546	-2.8485	-2.35462	-2.96198	-0.607363
Araf	>sp|P14056|ARAF_RAT Serine/threonine-protein kinase A-Raf OS=Rattus norvegicus GN=Araf PE=2 SV=1		P14056	-1.19581	-1.44242	-1.81543	-2.03635	-1.31912	-1.92589	-0.606772
RGD1307235	>tr|D3ZJ01|D3ZJ01_RAT Protein RGD1307235 OS=Rattus norvegicus GN=RGD1307235 PE=4 SV=1		D3ZJ01	-2.82296	-2.6549	-3.40342	-3.28785	-2.73893	-3.34564	-0.606706
Rab1A	>sp|Q6NYB7|RAB1A_RAT Ras-related protein Rab-1A OS=Rattus norvegicus GN=Rab1A PE=1 SV=3	Yes	Q6NYB7	-2.7667	-2.55733	-3.36142	-3.17592	-2.66201	-3.26867	-0.606656
Rpn2	>sp|P25235|RPN2_RAT Dolichyl-diphosphooligosaccharide--protein glycosyltransferase subunit 2 OS=Rattus norvegicus GN=Rpn2 PE=2 SV=2		P25235	-3.33679	-3.1547	-3.96259	-3.74024	-3.24575	-3.85141	-0.605668
Skp1	>sp|Q6PEC4|SKP1_RAT S-phase kinase-associated protein 1 OS=Rattus norvegicus GN=Skp1 PE=2 SV=3		Q6PEC4	-2.09598	-2.17182	-2.70482	-2.773	-2.1339	-2.73891	-0.605008
Rab31	>sp|Q6GQP4|RAB31_RAT Ras-related protein Rab-31 OS=Rattus norvegicus GN=Rab31 PE=1 SV=2	Yes	Q6GQP4	-2.43838	-2.19959	-2.94386	-2.90358	-2.31899	-2.92372	-0.604733
Golgb1	>tr|G3V6A8|G3V6A8_RAT Golgi autoantigen, golgin subfamily b, macrogolgin 1, isoform CRA_c OS=Rattus norvegicus GN=Golgb1 PE=1 SV=1		G3V6A8	-1.36127	-1.23094	-1.91441	-1.88577	-1.2961	-1.90009	-0.603985
Apoe	>sp|P02650|APOE_RAT Apolipoprotein E OS=Rattus norvegicus GN=Apoe PE=1 SV=2		P02650	0.40294	0.135009	-0.396973	-0.269756	0.268975	-0.333364	-0.602339
Hnrnpc	>tr|G3V9R8|G3V9R8_RAT Heterogeneous nuclear ribonucleoprotein C OS=Rattus norvegicus GN=Hnrnpc PE=1 SV=2		G3V9R8	-2.38526	-2.38082	-3.02104	-2.94831	-2.38304	-2.98468	-0.601633
Rap1b	>sp|Q62636|RAP1B_RAT Ras-related protein Rap-1b OS=Rattus norvegicus GN=Rap1b PE=2 SV=2		Q62636	-3.30672	-3.41127	-4.16103	-3.75918	-3.35899	-3.96011	-0.601113
Asns	>sp|P49088|ASNS_RAT Asparagine synthetase [glutamine-hydrolyzing] OS=Rattus norvegicus GN=Asns PE=2 SV=3		P49088	-1.63375	-1.89905	-2.37699	-2.3538	-1.7664	-2.3654	-0.598999
Vim	>sp|P31000|VIME_RAT Vimentin OS=Rattus norvegicus GN=Vim PE=1 SV=2;>tr|G3V8C3|G3V8C3_RAT Vimentin OS=Rattus norvegicus GN=Vim PE=3 SV=1		P31000;G3V8C3	-4.14091	-4.06012	-4.67278	-4.72459	-4.10052	-4.69869	-0.598169
Ap1m1	>sp|Q32Q06|AP1M1_RAT AP-1 complex subunit mu-1 OS=Rattus norvegicus GN=Ap1m1 PE=1 SV=3	Yes	Q32Q06	-3.14548	-3.09296	-3.61743	-3.81575	-3.11922	-3.71659	-0.597373
Rab8a	>sp|P35280|RAB8A_RAT Ras-related protein Rab-8A OS=Rattus norvegicus GN=Rab8a PE=1 SV=2	Yes	P35280	-2.9203	-2.93655	-3.64725	-3.40089	-2.92842	-3.52407	-0.595645
Zyg11b	>tr|F1M8P2|F1M8P2_RAT Protein Zyg11b (Fragment) OS=Rattus norvegicus GN=Zyg11b PE=4 SV=1		F1M8P2	-0.219018	0.101247	-0.573123	-0.735043	-0.0588857	-0.654083	-0.595198
Pcna	>sp|P04961|PCNA_RAT Proliferating cell nuclear antigen OS=Rattus norvegicus GN=Pcna PE=1 SV=1		P04961	-0.317319	-0.470709	-1.06821	-0.901419	-0.394014	-0.984815	-0.590801
Gpx4	>sp|P36970|GPX41_RAT Phospholipid hydroperoxide glutathione peroxidase, mitochondrial OS=Rattus norvegicus GN=Gpx4 PE=1 SV=3;>tr|F8WFK6|F8WFK6_RAT Glutathione peroxidase OS=Rattus norvegicus GN=Gpx4 PE=3 SV=2;>sp|Q91XR8|GPX42_RAT Phospholipid hydroperoxide		P36970;F8WFK6;Q91XR8	-1.67447	-1.70449	-2.26597	-2.28652	-1.68948	-2.27624	-0.58676
Hnrnph2	>sp|Q6AY09|HNRH2_RAT Heterogeneous nuclear ribonucleoprotein H2 OS=Rattus norvegicus GN=Hnrnph2 PE=1 SV=1		Q6AY09	-2.45918	-2.9012	-3.3364	-3.19575	-2.68019	-3.26607	-0.585882
Map1s	>sp|P0C5W1|MAP1S_RAT Microtubule-associated protein 1S OS=Rattus norvegicus GN=Map1s PE=1 SV=1		P0C5W1	-2.99574	-2.79056	-3.45248	-3.50496	-2.89315	-3.47872	-0.585574
Pebp1	>sp|P31044|PEBP1_RAT Phosphatidylethanolamine-binding protein 1 OS=Rattus norvegicus GN=Pebp1 PE=1 SV=3		P31044	-3.58507	-3.80735	-4.214	-4.34259	-3.69621	-4.27829	-0.582086
Ddx5	>tr|Q6AYI1|Q6AYI1_RAT DEAD (Asp-Glu-Ala-Asp) box polypeptide 5 OS=Rattus norvegicus GN=Ddx5 PE=1 SV=1		Q6AYI1	-0.841379	-0.660019	-1.50136	-1.16346	-0.750699	-1.33241	-0.581713
Prkar2b	>sp|P12369|KAP3_RAT cAMP-dependent protein kinase type II-beta regulatory subunit OS=Rattus norvegicus GN=Prkar2b PE=1 SV=3;>tr|R9PXT9|R9PXT9_RAT cAMP-dependent protein kinase type II-beta regulatory subunit (Fragment) OS=Rattus norvegicus GN=Prkar2b PE=4		P12369;R9PXT9	-3.46674	-3.7777	-3.97651	-4.42827	-3.62222	-4.20239	-0.580172
Tenm3	>tr|F1LV44|F1LV44_RAT Protein Tenm3 OS=Rattus norvegicus GN=Tenm3 PE=4 SV=2		F1LV44	-0.85397	-0.251934	-2.03375	-0.224216	-0.552952	-1.12898	-0.576029
Anp32b	>sp|Q9EST6|AN32B_RAT Acidic leucine-rich nuclear phosphoprotein 32 family member B OS=Rattus norvegicus GN=Anp32b PE=2 SV=1;>tr|F1LP34|F1LP34_RAT Acidic leucine-rich nuclear phosphoprotein 32 family member B (Fragment) OS=Rattus norvegicus GN=Anp32b PE=4 S		Q9EST6;F1LP34	-3.00266	-3.16165	-3.53142	-3.78373	-3.08216	-3.65758	-0.57542
Rps20;LOC100359563;RGD1562725;RGD1563124	>sp|P60868|RS20_RAT 40S ribosomal protein S20 OS=Rattus norvegicus GN=Rps20 PE=3 SV=1;>tr|D3ZZK1|D3ZZK1_RAT Protein LOC100359563 OS=Rattus norvegicus GN=LOC100359563 PE=3 SV=1;>tr|M0R5V6|M0R5V6_RAT Protein RGD1562725 OS=Rattus norvegicus GN=RGD1562725 PE=3		P60868;D3ZZK1;M0R5V6;M0R566	-3.86727	-3.93547	-4.61151	-4.33561	-3.90137	-4.47356	-0.572191
Epm2aip1	>tr|F1M471|F1M471_RAT Protein Epm2aip1 OS=Rattus norvegicus GN=Epm2aip1 PE=4 SV=2		F1M471	-2.09894	-1.67167	-2.33468	-2.57949	-1.8853	-2.45709	-0.571782
Lars	>tr|Q5PPJ6|Q5PPJ6_RAT Leucyl-tRNA synthetase OS=Rattus norvegicus GN=Lars PE=2 SV=1		Q5PPJ6	-2.32648	-2.47786	-2.91322	-3.0308	-2.40217	-2.97201	-0.569834
Polr2b	>tr|G3V8Y5|G3V8Y5_RAT DNA-directed RNA polymerase OS=Rattus norvegicus GN=Polr2b PE=3 SV=1		G3V8Y5	-2.01136	-1.65731	-2.63048	-2.17638	-1.83433	-2.40343	-0.5691
Myl6	>sp|Q64119|MYL6_RAT Myosin light polypeptide 6 OS=Rattus norvegicus GN=Myl6 PE=1 SV=3		Q64119	-1.80038	-1.6346	-2.37812	-2.19304	-1.71749	-2.28558	-0.568093
Luc7l2	>tr|B2RYP6|B2RYP6_RAT LUC7-like 2 (S. cerevisiae) OS=Rattus norvegicus GN=Luc7l2 PE=2 SV=1		B2RYP6	-1.54149	-1.13071	-1.90801	-1.89878	-1.3361	-1.90339	-0.567292
Prpf19	>sp|Q9JMJ4|PRP19_RAT Pre-mRNA-processing factor 19 OS=Rattus norvegicus GN=Prpf19 PE=1 SV=2		Q9JMJ4	-1.93066	-2.13657	-2.95994	-2.23916	-2.03361	-2.59955	-0.565934
Arhgef2	>sp|Q5FVC2|ARHG2_RAT Rho guanine nucleotide exchange factor 2 OS=Rattus norvegicus GN=Arhgef2 PE=2 SV=1		Q5FVC2	-1.38165	-1.25625	-1.81766	-1.94953	-1.31895	-1.8836	-0.564648
Mt-co2	>tr|Q8SEZ5|Q8SEZ5_RAT Cytochrome c oxidase subunit 2 OS=Rattus norvegicus GN=Mt-co2 PE=3 SV=1		Q8SEZ5	-4.17358	-3.86737	-4.65102	-4.51923	-4.02048	-4.58512	-0.564646
Eftud2	>tr|F1LM66|F1LM66_RAT Protein Eftud2 OS=Rattus norvegicus GN=Eftud2 PE=4 SV=1		F1LM66	-3.10123	-2.78737	-3.38623	-3.63129	-2.9443	-3.50876	-0.56446
Rab3gap2	>tr|D4ABP4|D4ABP4_RAT Rab3 GTPase-activating protein non-catalytic subunit (Fragment) OS=Rattus norvegicus GN=Rab3gap2 PE=4 SV=2;>tr|F1LMT8|F1LMT8_RAT Rab3 GTPase-activating protein non-catalytic subunit (Fragment) OS=Rattus norvegicus GN=Rab3gap2 PE=4 SV=	Yes	D4ABP4;F1LMT8	-2.52151	-2.18233	-3.13733	-2.69516	-2.35192	-2.91625	-0.564325
Taok1	>sp|O88664|TAOK1_RAT Serine/threonine-protein kinase TAO1 OS=Rattus norvegicus GN=Taok1 PE=1 SV=1		O88664	-1.77517	-1.81218	-2.3541	-2.3606	-1.79368	-2.35735	-0.563673
Etfa	>sp|P13803|ETFA_RAT Electron transfer flavoprotein subunit alpha, mitochondrial OS=Rattus norvegicus GN=Etfa PE=1 SV=4		P13803	-4.34122	-4.30244	-4.99309	-4.77782	-4.32183	-4.88546	-0.563627
Ubr4	>tr|F1LQI5|F1LQI5_RAT E3 ubiquitin-protein ligase UBR4 OS=Rattus norvegicus GN=Ubr4 PE=1 SV=1;>sp|Q2TL32|UBR4_RAT E3 ubiquitin-protein ligase UBR4 OS=Rattus norvegicus GN=Ubr4 PE=1 SV=2		F1LQI5;Q2TL32	-2.02081	-1.99614	-2.57364	-2.57046	-2.00847	-2.57205	-0.563577
Tpr	>sp|F1MA98|TPR_RAT Nucleoprotein TPR OS=Rattus norvegicus GN=Tpr PE=1 SV=1		F1MA98	-2.09394	-2.09702	-2.70698	-2.61052	-2.09548	-2.65875	-0.56327
Ankrd17	>tr|D4A0B4|D4A0B4_RAT Protein Ankrd17 OS=Rattus norvegicus GN=Ankrd17 PE=4 SV=1		D4A0B4	-0.162719	-0.0555763	-0.638591	-0.704677	-0.109147	-0.671634	-0.562486
Napa	>sp|P54921|SNAA_RAT Alpha-soluble NSF attachment protein OS=Rattus norvegicus GN=Napa PE=1 SV=2	Yes	P54921	-1.69096	-1.62732	-2.68436	-1.75697	-1.65914	-2.22066	-0.561525
Strap;LOC100910575	>sp|Q5XIG8|STRAP_RAT Serine-threonine kinase receptor-associated protein OS=Rattus norvegicus GN=Strap PE=1 SV=1;>tr|M0RCV0|M0RCV0_RAT Protein LOC100910575 (Fragment) OS=Rattus norvegicus GN=LOC100910575 PE=4 SV=1		Q5XIG8;M0RCV0	-1.95993	-1.78354	-2.48665	-2.37894	-1.87174	-2.4328	-0.561061
Vps13d	>tr|D3ZKC6|D3ZKC6_RAT Protein Vps13d OS=Rattus norvegicus GN=Vps13d PE=4 SV=1		D3ZKC6	-2.30529	-1.98879	-2.46037	-2.95411	-2.14704	-2.70724	-0.5602
Hyou1	>tr|F1LN18|F1LN18_RAT Hypoxia up-regulated protein 1 OS=Rattus norvegicus GN=Hyou1 PE=3 SV=1;>sp|Q63617|HYOU1_RAT Hypoxia up-regulated protein 1 OS=Rattus norvegicus GN=Hyou1 PE=1 SV=1		F1LN18;Q63617	-3.15907	-2.99482	-3.73036	-3.54261	-3.07695	-3.63649	-0.559541
Tomm70a	>sp|Q75Q39|TOM70_RAT Mitochondrial import receptor subunit TOM70 OS=Rattus norvegicus GN=Tomm70a PE=1 SV=1;>tr|R9PXR4|R9PXR4_RAT Mitochondrial import receptor subunit TOM70 OS=Rattus norvegicus GN=Tomm70a PE=1 SV=1		Q75Q39;R9PXR4	-2.62656	-2.57467	-3.11766	-3.20078	-2.60061	-3.15922	-0.558607
Dnaja2	>tr|Q5M9H7|Q5M9H7_RAT DnaJ (Hsp40) homolog, subfamily A, member 2 OS=Rattus norvegicus GN=Dnaja2 PE=2 SV=1;>sp|O35824|DNJA2_RAT DnaJ homolog subfamily A member 2 OS=Rattus norvegicus GN=Dnaja2 PE=2 SV=1		Q5M9H7;O35824	-1.9497	-1.96561	-2.51936	-2.5126	-1.95766	-2.51598	-0.558322
Sptan1	>sp|P16086|SPTN1_RAT Spectrin alpha chain, non-erythrocytic 1 OS=Rattus norvegicus GN=Sptan1 PE=1 SV=2;>tr|E9PSZ3|E9PSZ3_RAT Spectrin alpha chain, non-erythrocytic 1 OS=Rattus norvegicus GN=Sptan1 PE=1 SV=2		P16086;E9PSZ3	-2.65399	-2.62007	-3.22257	-3.16799	-2.63703	-3.19528	-0.558249
Pml	>tr|F1M589|F1M589_RAT Protein Pml (Fragment) OS=Rattus norvegicus GN=Pml PE=1 SV=2;>tr|M0R9I4|M0R9I4_RAT Protein Pml (Fragment) OS=Rattus norvegicus GN=Pml PE=4 SV=1		F1M589;M0R9I4	-2.08223	-2.1769	-2.63129	-2.74342	-2.12956	-2.68736	-0.557792
Eef1a1;LOC100360413;LOC100360150	>sp|P62630|EF1A1_RAT Elongation factor 1-alpha 1 OS=Rattus norvegicus GN=Eef1a1 PE=1 SV=1;>tr|M0R757|M0R757_RAT Elongation factor 1-alpha OS=Rattus norvegicus GN=LOC100360413 PE=3 SV=1;>tr|F1M6C2|F1M6C2_RAT Elongation factor 1-alpha (Fragment) OS=Rattus no		P62630;M0R757;F1M6C2	-2.67992	-2.55937	-3.22324	-3.13024	-2.61964	-3.17674	-0.557095
Elavl1	>tr|B5DF91|B5DF91_RAT ELAV (Embryonic lethal, abnormal vision, Drosophila)-like 1 (Hu antigen R) OS=Rattus norvegicus GN=Elavl1 PE=2 SV=1		B5DF91	-2.59022	-2.57915	-3.10457	-3.17436	-2.58469	-3.13947	-0.554782
Stx12	>sp|G3V7P1|STX12_RAT Syntaxin-12 OS=Rattus norvegicus GN=Stx12 PE=1 SV=1	Yes	G3V7P1	-2.23487	-2.11591	-2.79436	-2.66264	-2.17539	-2.7285	-0.553109
	>tr|F1M804|F1M804_RAT Uncharacterized protein (Fragment) OS=Rattus norvegicus PE=4 SV=2		F1M804	-1.83285	-1.79987	-2.34982	-2.38218	-1.81636	-2.366	-0.54964
Hadha	>sp|Q64428|ECHA_RAT Trifunctional enzyme subunit alpha, mitochondrial OS=Rattus norvegicus GN=Hadha PE=1 SV=2		Q64428	-3.88886	-3.96193	-4.57598	-4.36977	-3.9254	-4.47288	-0.547477
Txndc12	>sp|Q498E0|TXD12_RAT Thioredoxin domain-containing protein 12 OS=Rattus norvegicus GN=Txndc12 PE=2 SV=2		Q498E0	-2.45308	-2.35358	-3.10942	-2.78607	-2.40333	-2.94775	-0.544417
Aqr	>tr|A3KNA0|A3KNA0_RAT Aqr protein OS=Rattus norvegicus GN=Aqr PE=2 SV=1		A3KNA0	-1.11735	-1.13217	-2.02046	-1.31419	-1.12476	-1.66733	-0.542568
Dchs1	>sp|D4ACX8|PCD16_RAT Protocadherin-16 OS=Rattus norvegicus GN=Dchs1 PE=3 SV=2		D4ACX8	-1.16987	-0.693831	-1.57493	-1.37187	-0.931853	-1.4734	-0.541545
Chd4	>tr|E9PU01|E9PU01_RAT Protein Chd4 OS=Rattus norvegicus GN=Chd4 PE=4 SV=2		E9PU01	-1.1838	-1.02453	-1.64201	-1.64769	-1.10417	-1.64485	-0.540685
Ikbkap	>tr|F1LP76|F1LP76_RAT Elongator complex protein 1 OS=Rattus norvegicus GN=Ikbkap PE=4 SV=2;>sp|Q8VHU4|ELP1_RAT Elongator complex protein 1 OS=Rattus norvegicus GN=Ikbkap PE=2 SV=1		F1LP76;Q8VHU4	-2.22452	-2.10874	-2.66429	-2.74923	-2.16663	-2.70676	-0.540133
Hdac6	>tr|D3ZVD8|D3ZVD8_RAT Protein Hdac6 OS=Rattus norvegicus GN=Hdac6 PE=4 SV=2		D3ZVD8	-2.9502	-3.16838	-3.45637	-3.72686	-3.05929	-3.59162	-0.532326
Anp32e	>sp|Q5XIE0|AN32E_RAT Acidic leucine-rich nuclear phosphoprotein 32 family member E OS=Rattus norvegicus GN=Anp32e PE=2 SV=1		Q5XIE0	-2.81583	-3.09468	-3.29293	-3.67972	-2.95526	-3.48633	-0.531068
Spag9	>tr|E9PSJ4|E9PSJ4_RAT Protein Spag9 OS=Rattus norvegicus GN=Spag9 PE=4 SV=2		E9PSJ4	-1.89561	-1.84208	-2.38203	-2.41758	-1.86884	-2.3998	-0.530959
Wrb	>sp|Q6P6S5|WRB_RAT Tail-anchored protein insertion receptor WRB OS=Rattus norvegicus GN=Wrb PE=2 SV=1		Q6P6S5	-2.73697	-1.35446	-3.91217	-1.24035	-2.04571	-2.57626	-0.530547
Sept11	>sp|B3GNI6|SEP11_RAT Septin-11 OS=Rattus norvegicus GN=Sept11 PE=1 SV=1	Yes	B3GNI6	-3.67604	-3.57972	-3.93514	-4.378	-3.62788	-4.15657	-0.528691
Hnrnpl	>tr|F1LQ48|F1LQ48_RAT Protein Fblim1 OS=Rattus norvegicus GN=Hnrnpl PE=4 SV=2		F1LQ48	-3.63386	-4.03023	-4.48584	-4.23463	-3.83205	-4.36023	-0.528188
Trim33	>tr|D3ZUM5|D3ZUM5_RAT Protein Trim33 (Fragment) OS=Rattus norvegicus GN=Trim33 PE=4 SV=2;>tr|D3ZUK4|D3ZUK4_RAT Protein Trim33 (Fragment) OS=Rattus norvegicus GN=Trim33 PE=4 SV=2		D3ZUM5;D3ZUK4	-0.420646	-0.591962	-1.08415	-0.984046	-0.506304	-1.0341	-0.527794
Ranbp1	>tr|D4A2G9|D4A2G9_RAT Protein Ranbp1 OS=Rattus norvegicus GN=Ranbp1 PE=4 SV=1		D4A2G9	-3.87134	-3.4318	-4.1817	-4.17621	-3.65157	-4.17896	-0.527386
Gna13	>sp|Q6Q7Y5|GNA13_RAT Guanine nucleotide-binding protein subunit alpha-13 OS=Rattus norvegicus GN=Gna13 PE=1 SV=1;>tr|F1LNG7|F1LNG7_RAT Guanine nucleotide-binding protein subunit alpha-13 (Fragment) OS=Rattus norvegicus GN=Gna13 PE=4 SV=2		Q6Q7Y5;F1LNG7	-2.97483	-2.78966	-3.22918	-3.58234	-2.88225	-3.40576	-0.523514
Hp1bp3	>sp|Q6P747|HP1B3_RAT Heterochromatin protein 1-binding protein 3 OS=Rattus norvegicus GN=Hp1bp3 PE=2 SV=1;>tr|F1M6V1|F1M6V1_RAT Heterochromatin protein 1-binding protein 3 OS=Rattus norvegicus GN=Hp1bp3 PE=3 SV=2;>tr|A0A096MKG6|A0A096MKG6_RAT Heterochromat		Q6P747;F1M6V1;A0A096MKG6	-4.03106	-3.8088	-4.4415	-4.44385	-3.91993	-4.44268	-0.52275
Acin1	>tr|E9PST5|E9PST5_RAT Protein Acin1 OS=Rattus norvegicus GN=Acin1 PE=1 SV=1		E9PST5	-1.99235	-2.08902	-2.54414	-2.58199	-2.04068	-2.56307	-0.522384
Ugp2	>tr|Q4V8I9|Q4V8I9_RAT Protein Ugp2 OS=Rattus norvegicus GN=Ugp2 PE=2 SV=1		Q4V8I9	-3.9017	-3.58004	-4.19034	-4.33192	-3.74087	-4.26113	-0.520257
Sar1a	>tr|Q6AY18|Q6AY18_RAT Protein Sar1a OS=Rattus norvegicus GN=Sar1a PE=2 SV=1		Q6AY18	-2.02415	-2.13182	-2.6056	-2.58996	-2.07798	-2.59778	-0.519795
Tsg101	>tr|F1LRB7|F1LRB7_RAT Tumor susceptibility gene 101 protein OS=Rattus norvegicus GN=Tsg101 PE=4 SV=2;>sp|Q6IRE4|TS101_RAT Tumor susceptibility gene 101 protein OS=Rattus norvegicus GN=Tsg101 PE=1 SV=1		F1LRB7;Q6IRE4	-3.01066	-2.8559	-3.58778	-3.31833	-2.93328	-3.45305	-0.519771
Rab5al1	>sp|M0RC99|RAB5A_RAT Ras-related protein Rab-5A OS=Rattus norvegicus GN=Rab5a PE=2 SV=1		M0RC99	-3.06794	-2.91083	-3.4761	-3.5416	-2.98938	-3.50885	-0.519466
Odz4	>tr|F1LZ38|F1LZ38_RAT Protein Tenm4 OS=Rattus norvegicus GN=Tenm4 PE=4 SV=2		F1LZ38	-1.68641	-2.09906	-2.88161	-1.9349	-1.89273	-2.40826	-0.515521
Ppp6c	>sp|Q64620|PPP6_RAT Serine/threonine-protein phosphatase 6 catalytic subunit OS=Rattus norvegicus GN=Ppp6c PE=2 SV=2		Q64620	-3.27341	-2.60999	-3.50409	-3.41011	-2.9417	-3.4571	-0.515396
Adnp	>tr|G3V7G3|G3V7G3_RAT Activity-dependent neuroprotector homeobox protein OS=Rattus norvegicus GN=Adnp PE=4 SV=1;>sp|Q9JKL8|ADNP_RAT Activity-dependent neuroprotector homeobox protein OS=Rattus norvegicus GN=Adnp PE=2 SV=1		G3V7G3;Q9JKL8	-0.670957	-0.396384	-1.05263	-1.04263	-0.53367	-1.04763	-0.51396
Cltc	>tr|F1M779|F1M779_RAT Clathrin heavy chain OS=Rattus norvegicus GN=Cltc PE=3 SV=1;>sp|P11442|CLH1_RAT Clathrin heavy chain 1 OS=Rattus norvegicus GN=Cltc PE=1 SV=3		F1M779;P11442	-3.07692	-2.99689	-3.66032	-3.43961	-3.0369	-3.54997	-0.513062
Rhoa	>sp|P61589|RHOA_RAT Transforming protein RhoA OS=Rattus norvegicus GN=Rhoa PE=1 SV=1		P61589	-2.61741	-2.75098	-3.15637	-3.23746	-2.68419	-3.19691	-0.512718
Atp1a1	>sp|P06685|AT1A1_RAT Sodium/potassium-transporting ATPase subunit alpha-1 OS=Rattus norvegicus GN=Atp1a1 PE=1 SV=1		P06685	-2.50422	-2.08326	-2.86239	-2.74904	-2.29374	-2.80571	-0.511972
Wnk1	>sp|Q9JIH7|WNK1_RAT Serine/threonine-protein kinase WNK1 OS=Rattus norvegicus GN=Wnk1 PE=1 SV=2;>tr|A0A096MIS8|A0A096MIS8_RAT Serine/threonine-protein kinase WNK1 OS=Rattus norvegicus GN=Wnk1 PE=4 SV=1;>tr|D3ZX61|D3ZX61_RAT Serine/threonine-protein kinase		Q9JIH7;A0A096MIS8;D3ZX61	-1.92577	-1.72056	-2.54069	-2.12784	-1.82317	-2.33427	-0.511102
Zfr	>sp|Q562A2|ZFR_RAT Zinc finger RNA-binding protein OS=Rattus norvegicus GN=Zfr PE=1 SV=2		Q562A2	-0.832565	-0.711984	-1.41966	-1.14612	-0.772274	-1.28289	-0.510614
Cul7	>sp|D3ZEF4|CUL7_RAT Cullin-7 OS=Rattus norvegicus GN=Cul7 PE=1 SV=1		D3ZEF4	-0.857155	-0.722444	-1.17238	-1.42678	-0.789799	-1.29958	-0.509779
Apc	>sp|P70478|APC_RAT Adenomatous polyposis coli protein OS=Rattus norvegicus GN=Apc PE=1 SV=1;>tr|G3V8Q9|G3V8Q9_RAT Adenomatosis polyposis coli, isoform CRA_a OS=Rattus norvegicus GN=Apc PE=1 SV=1		P70478;G3V8Q9	0.229834	0.389016	-0.224098	-0.176234	0.309425	-0.200166	-0.509591
Arl1	>sp|P61212|ARL1_RAT ADP-ribosylation factor-like protein 1 OS=Rattus norvegicus GN=Arl1 PE=1 SV=1		P61212	-2.06353	-2.28638	-2.66933	-2.69143	-2.17495	-2.68038	-0.505426
Sec24c	>tr|B5DEG8|B5DEG8_RAT LOC685144 protein OS=Rattus norvegicus GN=Sec24c PE=2 SV=1		B5DEG8	-2.81492	-3.0723	-3.37554	-3.51959	-2.94361	-3.44757	-0.503957
Tmed10	>sp|Q63584|TMEDA_RAT Transmembrane emp24 domain-containing protein 10 OS=Rattus norvegicus GN=Tmed10 PE=1 SV=2		Q63584	-3.55302	-3.45433	-4.16618	-3.84485	-3.50368	-4.00552	-0.501839
Tmx2	>sp|Q5XIK2|TMX2_RAT Thioredoxin-related transmembrane protein 2 OS=Rattus norvegicus GN=Tmx2 PE=2 SV=1		Q5XIK2	-1.13438	-1.31851	-1.55173	-1.89448	-1.22644	-1.72311	-0.496664
G6pdx	>sp|P05370|G6PD_RAT Glucose-6-phosphate 1-dehydrogenase OS=Rattus norvegicus GN=G6pdx PE=1 SV=3		P05370	-3.89149	-3.35637	-4.13637	-4.09987	-3.62393	-4.11812	-0.494185
Ykt6	>sp|Q5EGY4|YKT6_RAT Synaptobrevin homolog YKT6 OS=Rattus norvegicus GN=Ykt6 PE=1 SV=1	Yes	Q5EGY4	-3.13302	-2.70106	-3.45923	-3.35995	-2.91704	-3.40959	-0.492548
Ppa1	>tr|F7EPH4|F7EPH4_RAT Protein Ppa1 OS=Rattus norvegicus GN=Ppa1 PE=4 SV=1		F7EPH4	-3.35003	-3.30586	-3.82421	-3.80656	-3.32794	-3.81538	-0.487439
Mycn	>sp|Q63379|MYCN_RAT N-myc proto-oncogene protein OS=Rattus norvegicus GN=Mycn PE=3 SV=1;>tr|G3V6T6|G3V6T6_RAT N-myc proto-oncogene protein OS=Rattus norvegicus GN=Mycn PE=4 SV=1		Q63379;G3V6T6	-5.21459	-5.28518	-5.46843	-6.00361	-5.24988	-5.73602	-0.486133
Pdxk;RGD1566085	>sp|O35331|PDXK_RAT Pyridoxal kinase OS=Rattus norvegicus GN=Pdxk PE=1 SV=1;>tr|G3V647|G3V647_RAT Pyridoxal kinase OS=Rattus norvegicus GN=Pdxk PE=4 SV=1;>tr|D3Z8P5|D3Z8P5_RAT Protein RGD1566085 (Fragment) OS=Rattus norvegicus GN=RGD1566085 PE=4 SV=2		O35331;G3V647;D3Z8P5	-2.85152	-2.93479	-3.32986	-3.42808	-2.89315	-3.37897	-0.485816
Trappc5	>tr|B0BNE3|B0BNE3_RAT Protein Trappc5 OS=Rattus norvegicus GN=Trappc5 PE=2 SV=1		B0BNE3	-2.25705	-2.12061	-2.71293	-2.6337	-2.18883	-2.67332	-0.48449
Tmed2	>sp|Q63524|TMED2_RAT Transmembrane emp24 domain-containing protein 2 OS=Rattus norvegicus GN=Tmed2 PE=1 SV=1		Q63524	-3.1976	-3.29223	-3.69703	-3.76055	-3.24491	-3.72879	-0.483876
Npm1	>sp|P13084|NPM_RAT Nucleophosmin OS=Rattus norvegicus GN=Npm1 PE=1 SV=1		P13084	-3.41649	-3.08461	-3.63354	-3.83421	-3.25055	-3.73388	-0.483331
Thrap3	>sp|Q5M7V8|TR150_RAT Thyroid hormone receptor-associated protein 3 OS=Rattus norvegicus GN=Thrap3 PE=1 SV=1		Q5M7V8	-2.6631	-2.35188	-2.92413	-3.05697	-2.50749	-2.99055	-0.483056
Rbbp4;RGD1563620	>tr|B5DFB2|B5DFB2_RAT Protein Rbbp4 OS=Rattus norvegicus GN=Rbbp4 PE=2 SV=1;>tr|D4A250|D4A250_RAT Protein RGD1563620 OS=Rattus norvegicus GN=RGD1563620 PE=4 SV=1		B5DFB2;D4A250	-1.3559	-1.27561	-1.81061	-1.78091	-1.31576	-1.79576	-0.480003
Mpc2	>sp|P38718|MPC2_RAT Mitochondrial pyruvate carrier 2 OS=Rattus norvegicus GN=Mpc2 PE=2 SV=1		P38718	-4.22418	-3.68849	-4.47258	-4.39991	-3.95634	-4.43625	-0.479914
Smu1	>sp|Q99M63|SMU1_RAT WD40 repeat-containing protein SMU1 OS=Rattus norvegicus GN=Smu1 PE=2 SV=1;>tr|G3V702|G3V702_RAT Smu-1 suppressor of mec-8 and unc-52 homolog (C. elegans) OS=Rattus norvegicus GN=Smu1 PE=4 SV=1		Q99M63;G3V702	-2.03901	-1.5887	-2.3133	-2.26951	-1.81386	-2.29141	-0.477546
Cfl2	>tr|M0RC65|M0RC65_RAT Cofilin 2, muscle (Predicted), isoform CRA_b OS=Rattus norvegicus GN=Cfl2 PE=4 SV=1		M0RC65	-3.41285	-3.42993	-3.91091	-3.88106	-3.42139	-3.89599	-0.474594
Dst	>tr|F1M0Y4|F1M0Y4_RAT Protein Dst (Fragment) OS=Rattus norvegicus GN=Dst PE=1 SV=2;>tr|F1M118|F1M118_RAT Protein Dst (Fragment) OS=Rattus norvegicus GN=Dst PE=1 SV=2;>tr|D3ZC56|D3ZC56_RAT Protein Dst (Fragment) OS=Rattus norvegicus GN=Dst PE=1 SV=2;>tr|F1L		F1M0Y4;F1M118;D3ZC56;F1LU52	-1.03733	-1.05718	-1.55474	-1.48823	-1.04725	-1.52148	-0.47423
Tmx1	>tr|Q52KJ9|Q52KJ9_RAT Protein Tmx1 OS=Rattus norvegicus GN=Tmx1 PE=2 SV=1		Q52KJ9	-2.68279	-2.33774	-3.13974	-2.82031	-2.51026	-2.98003	-0.469763
Lin7c	>sp|Q792I0|LIN7C_RAT Protein lin-7 homolog C OS=Rattus norvegicus GN=Lin7c PE=1 SV=1	Yes	Q792I0	-2.2684	-2.36275	-2.7574	-2.80975	-2.31558	-2.78358	-0.468003
Usp47	>tr|F1MAA1|F1MAA1_RAT Ubiquitin carboxyl-terminal hydrolase OS=Rattus norvegicus GN=Usp47 PE=3 SV=1		F1MAA1	-1.63406	-1.17264	-1.91719	-1.82026	-1.40335	-1.86872	-0.465375
Shmt2	>tr|Q5U3Z7|Q5U3Z7_RAT Serine hydroxymethyltransferase OS=Rattus norvegicus GN=Shmt2 PE=2 SV=1		Q5U3Z7	-3.69389	-3.35557	-4.12787	-3.84767	-3.52473	-3.98777	-0.463038
Ctsb	>tr|Q6IN22|Q6IN22_RAT Cathepsin B OS=Rattus norvegicus GN=Ctsb PE=2 SV=1;>sp|P00787|CATB_RAT Cathepsin B OS=Rattus norvegicus GN=Ctsb PE=1 SV=2		Q6IN22;P00787	-2.1029	-2.27265	-2.60938	-2.69162	-2.18777	-2.6505	-0.462724
Gpx1	>sp|P04041|GPX1_RAT Glutathione peroxidase 1 OS=Rattus norvegicus GN=Gpx1 PE=1 SV=4;>tr|Q6PDW8|Q6PDW8_RAT Glutathione peroxidase OS=Rattus norvegicus GN=Gpx1 PE=2 SV=1		P04041;Q6PDW8	-3.81161	-4.40128	-4.45059	-4.68687	-4.10645	-4.56873	-0.46228
Api5	>tr|B1WC49|B1WC49_RAT Api5 protein OS=Rattus norvegicus GN=Api5 PE=2 SV=1		B1WC49	-2.6696	-2.4645	-2.94564	-3.11029	-2.56705	-3.02797	-0.460913
Emc8	>sp|Q5FVL2|EMC8_RAT ER membrane protein complex subunit 8 OS=Rattus norvegicus GN=Emc8 PE=2 SV=1		Q5FVL2	-2.57768	-2.84788	-3.63297	-2.71274	-2.71278	-3.17285	-0.460073
RGD1563065	>tr|F1M583|F1M583_RAT Protein LOC364157 OS=Rattus norvegicus GN=Nwd2 PE=4 SV=2		F1M583	-1.29325	-1.36606	-2.14452	-1.43347	-1.32966	-1.78899	-0.459339
Drg2	>tr|D3ZDC1|D3ZDC1_RAT Protein Drg2 OS=Rattus norvegicus GN=Drg2 PE=4 SV=2		D3ZDC1	-2.34022	-2.35255	-2.88545	-2.72299	-2.34638	-2.80422	-0.457834
Tp53bp1	>tr|F1M842|F1M842_RAT Protein Tp53bp1 (Fragment) OS=Rattus norvegicus GN=Tp53bp1 PE=4 SV=2;>tr|F1M9K1|F1M9K1_RAT Protein Tp53bp1 OS=Rattus norvegicus GN=Tp53bp1 PE=4 SV=2		F1M842;F1M9K1	-1.94809	-1.94731	-2.56107	-2.24852	-1.9477	-2.40479	-0.457098
Aldh18a1	>tr|D3ZIE9|D3ZIE9_RAT Protein Aldh18a1 OS=Rattus norvegicus GN=Aldh18a1 PE=4 SV=1		D3ZIE9	-2.82818	-2.81807	-3.11541	-3.44396	-2.82312	-3.27969	-0.456562
Hcfc1	>tr|D3ZN95|D3ZN95_RAT Protein Hcfc1 OS=Rattus norvegicus GN=Hcfc1 PE=1 SV=1		D3ZN95	-1.5776	-1.93412	-2.43121	-1.99022	-1.75586	-2.21072	-0.454856
Glod4	>sp|Q5I0D1|GLOD4_RAT Glyoxalase domain-containing protein 4 OS=Rattus norvegicus GN=Glod4 PE=1 SV=1		Q5I0D1	-3.30329	-3.30515	-3.14153	-4.37282	-3.30422	-3.75717	-0.452952
Ipo5	>tr|D4A781|D4A781_RAT Protein Ipo5 OS=Rattus norvegicus GN=Ipo5 PE=4 SV=1;>tr|M0RB74|M0RB74_RAT Protein Ipo5 OS=Rattus norvegicus GN=Ipo5 PE=4 SV=1		D4A781;M0RB74	-2.38255	-2.33891	-2.81431	-2.81178	-2.36073	-2.81304	-0.452314
Tuba4a	>sp|Q5XIF6|TBA4A_RAT Tubulin alpha-4A chain OS=Rattus norvegicus GN=Tuba4a PE=2 SV=1		Q5XIF6	-3.36705	-3.12582	-3.82777	-3.56624	-3.24644	-3.697	-0.450567
Ndufb7	>tr|D3ZLT1|D3ZLT1_RAT NADH dehydrogenase (Ubiquinone) 1 beta subcomplex, 7 (Predicted) OS=Rattus norvegicus GN=Ndufb7 PE=4 SV=1		D3ZLT1	-3.53525	-3.49247	-3.53505	-4.39223	-3.51386	-3.96364	-0.449779
Hnrnpa2b1	>tr|F1LNF1|F1LNF1_RAT Heterogeneous nuclear ribonucleoproteins A2/B1 (Fragment) OS=Rattus norvegicus GN=Hnrnpa2b1 PE=4 SV=1;>tr|M0R6J9|M0R6J9_RAT Heterogeneous nuclear ribonucleoproteins A2/B1 OS=Rattus norvegicus GN=Hnrnpa2b1 PE=4 SV=1;>tr|F1LM82|F1LM82_R		F1LNF1;M0R6J9;F1LM82;A7VJC2	-3.70172	-3.30714	-3.97792	-3.93014	-3.50443	-3.95403	-0.449598
Prdx6	>sp|O35244|PRDX6_RAT Peroxiredoxin-6 OS=Rattus norvegicus GN=Prdx6 PE=1 SV=3		O35244	-3.89241	-3.75721	-4.24228	-4.30329	-3.82481	-4.27279	-0.447976
Cnbp	>sp|P62634|CNBP_RAT Cellular nucleic acid-binding protein OS=Rattus norvegicus GN=Cnbp PE=2 SV=1		P62634	-0.614028	-0.504898	-0.963898	-1.04981	-0.559463	-1.00686	-0.447393
Syncrip	>tr|R9PXZ2|R9PXZ2_RAT Heterogeneous nuclear ribonucleoprotein Q (Fragment) OS=Rattus norvegicus GN=Syncrip PE=4 SV=1;>sp|Q7TP47|HNRPQ_RAT Heterogeneous nuclear ribonucleoprotein Q OS=Rattus norvegicus GN=Syncrip PE=2 SV=1	Yes	R9PXZ2;Q7TP47	-3.18246	-3.34117	-3.70084	-3.71742	-3.26182	-3.70913	-0.447312
Nfasc	>tr|R9PY05|R9PY05_RAT Neurofascin OS=Rattus norvegicus GN=Nfasc PE=4 SV=1;>sp|P97685|NFASC_RAT Neurofascin OS=Rattus norvegicus GN=Nfasc PE=1 SV=2	Yes	R9PY05;P97685	-3.59531	-3.33328	-3.16709	-4.6545	-3.46429	-3.91079	-0.446498
Cdc42	>sp|Q8CFN2|CDC42_RAT Cell division control protein 42 homolog OS=Rattus norvegicus GN=Cdc42 PE=1 SV=2		Q8CFN2	-3.21934	-2.39555	-3.37176	-3.13378	-2.80744	-3.25277	-0.445326
Psmb8	>sp|P28064|PSB8_RAT Proteasome subunit beta type-8 OS=Rattus norvegicus GN=Psmb8 PE=1 SV=3		P28064	-3.3749	-3.73501	-4.0252	-3.97503	-3.55495	-4.00011	-0.445163
Flot1	>sp|Q9Z1E1|FLOT1_RAT Flotillin-1 OS=Rattus norvegicus GN=Flot1 PE=2 SV=2	Yes	Q9Z1E1	0.0994973	-0.33856	-0.263473	-0.858279	-0.119532	-0.560876	-0.441345
Kpna6	>tr|F1LT58|F1LT58_RAT Protein Kpna6 (Fragment) OS=Rattus norvegicus GN=Kpna6 PE=4 SV=2		F1LT58	-0.815707	-0.728431	-1.09974	-1.32702	-0.772069	-1.21338	-0.441314
Rrbp1	>tr|F1M5X1|F1M5X1_RAT Protein Rrbp1 OS=Rattus norvegicus GN=Rrbp1 PE=4 SV=2;>tr|F1M853|F1M853_RAT Protein Rrbp1 OS=Rattus norvegicus GN=Rrbp1 PE=4 SV=2		F1M5X1;F1M853	-2.8535	-2.82982	-3.28659	-3.27788	-2.84166	-3.28224	-0.440576
Rpl27a;RGD1562402;RGD1559972;RGD1561984	>sp|P18445|RL27A_RAT 60S ribosomal protein L27a OS=Rattus norvegicus GN=Rpl27a PE=1 SV=3;>tr|D3ZF07|D3ZF07_RAT Protein RGD1562402 OS=Rattus norvegicus GN=RGD1562402 PE=3 SV=1;>tr|D4AAY6|D4AAY6_RAT Protein RGD1559972 OS=Rattus norvegicus GN=RGD1559972 PE=3		P18445;D3ZF07;D4AAY6;D3ZI60	-3.51532	-3.70341	-4.1263	-3.97207	-3.60936	-4.04918	-0.439823
Ruvbl2	>tr|G3V8T5|G3V8T5_RAT Protein Ruvbl2 OS=Rattus norvegicus GN=Ruvbl2 PE=4 SV=1		G3V8T5	-3.44793	-3.44794	-4.01844	-3.75692	-3.44793	-3.88768	-0.439747
Csnk1e	>tr|Q9JJ76|Q9JJ76_RAT Casein kinase 1 epsilon OS=Rattus norvegicus GN=Csnk1e PE=2 SV=1		Q9JJ76	-1.11191	-0.927222	-1.68084	-1.21957	-1.01957	-1.45021	-0.430641
Hnrnpm	>tr|F1LV13|F1LV13_RAT Heterogeneous nuclear ribonucleoprotein M OS=Rattus norvegicus GN=Hnrnpm PE=4 SV=1;>tr|F1M3D3|F1M3D3_RAT Heterogeneous nuclear ribonucleoprotein M OS=Rattus norvegicus GN=Hnrnpm PE=4 SV=1;>sp|Q62826|HNRPM_RAT Heterogeneous nuclear rib		F1LV13;F1M3D3;Q62826	-3.33389	-3.29039	-3.79887	-3.68499	-3.31214	-3.74193	-0.429788
G3bp2	>tr|Q6AY21|Q6AY21_RAT GTPase activating protein (SH3 domain) binding protein 2 OS=Rattus norvegicus GN=G3bp2 PE=2 SV=1		Q6AY21	-2.22351	-2.68622	-2.87535	-2.8814	-2.45486	-2.87838	-0.423513
Smc1a	>sp|Q9Z1M9|SMC1A_RAT Structural maintenance of chromosomes protein 1A OS=Rattus norvegicus GN=Smc1a PE=1 SV=1;>tr|F1LSS1|F1LSS1_RAT Structural maintenance of chromosomes protein OS=Rattus norvegicus GN=Smc1a PE=3 SV=2		Q9Z1M9;F1LSS1	-1.39874	-1.38877	-1.89948	-1.72275	-1.39376	-1.81112	-0.417361
Kidins220	>tr|D4ABK9|D4ABK9_RAT Kinase D-interacting substrate of 220 kDa OS=Rattus norvegicus GN=Kidins220 PE=4 SV=2;>sp|Q9EQG6|KDIS_RAT Kinase D-interacting substrate of 220 kDa OS=Rattus norvegicus GN=Kidins220 PE=1 SV=2;>tr|D3ZWB2|D3ZWB2_RAT Kinase D-interacting		D4ABK9;Q9EQG6;D3ZWB2	-0.38998	-0.572565	-0.825415	-0.967532	-0.481273	-0.896473	-0.415201
Kif3a	>tr|F1LQZ3|F1LQZ3_RAT Protein Kif3a OS=Rattus norvegicus GN=Kif3a PE=3 SV=2		F1LQZ3	-1.35842	-1.35027	-1.68043	-1.84539	-1.35434	-1.76291	-0.408569
Hnrnpa3;LOC100360986	>sp|Q6URK4|ROA3_RAT Heterogeneous nuclear ribonucleoprotein A3 OS=Rattus norvegicus GN=Hnrnpa3 PE=1 SV=1;>tr|D3ZJF4|D3ZJF4_RAT Uncharacterized protein (Fragment) OS=Rattus norvegicus GN=Hnrnpa3-ps1 PE=4 SV=2		Q6URK4;D3ZJF4	-3.50121	-3.49811	-3.95402	-3.86225	-3.49966	-3.90813	-0.408469
Ankfy1	>tr|D4A1J6|D4A1J6_RAT Protein Ankfy1 (Fragment) OS=Rattus norvegicus GN=Ankfy1 PE=4 SV=2		D4A1J6	-2.94764	-2.86029	-3.38721	-3.23691	-2.90397	-3.31206	-0.408092
Dctn1	>tr|D4A8U7|D4A8U7_RAT Dynactin 1, isoform CRA_a OS=Rattus norvegicus GN=Dctn1 PE=4 SV=2;>sp|P28023|DCTN1_RAT Dynactin subunit 1 OS=Rattus norvegicus GN=Dctn1 PE=1 SV=2		D4A8U7;P28023	-2.73889	-2.6839	-3.13289	-3.08804	-2.7114	-3.11047	-0.399071
Cars	>tr|G3V9K0|G3V9K0_RAT Cysteinyl-tRNA synthetase (Predicted), isoform CRA_b OS=Rattus norvegicus GN=Cars PE=3 SV=1		G3V9K0	-2.5763	-2.31797	-2.87134	-2.81695	-2.44713	-2.84414	-0.39701
Golga3	>tr|D3ZLD5|D3ZLD5_RAT Protein Golga3 OS=Rattus norvegicus GN=Golga3 PE=4 SV=1		D3ZLD5	-2.23121	-1.92243	-2.47225	-2.47033	-2.07682	-2.47129	-0.39447
Impdh2	>sp|E9PU28|IMDH2_RAT Inosine-5-monophosphate dehydrogenase 2 OS=Rattus norvegicus GN=Impdh2 PE=3 SV=1		E9PU28	-1.85121	-1.65517	-2.11241	-2.17951	-1.75319	-2.14596	-0.392773
Prnp	>sp|P13852|PRIO_RAT Major prion protein OS=Rattus norvegicus GN=Prnp PE=1 SV=2		P13852	-0.844173	-0.724898	-1.23124	-1.11344	-0.784535	-1.17234	-0.387808
Top1	>sp|Q9WUL0|TOP1_RAT DNA topoisomerase 1 OS=Rattus norvegicus GN=Top1 PE=2 SV=1		Q9WUL0	-2.07552	-1.94092	-2.77339	-2.01713	-2.00822	-2.39526	-0.387038
Dctn2	>sp|Q6AYH5|DCTN2_RAT Dynactin subunit 2 OS=Rattus norvegicus GN=Dctn2 PE=1 SV=1		Q6AYH5	-2.49549	-2.57201	-3.01217	-2.81492	-2.53375	-2.91355	-0.379795
Cxadr	>sp|Q9R066|CXAR_RAT Coxsackievirus and adenovirus receptor homolog OS=Rattus norvegicus GN=Cxadr PE=2 SV=2		Q9R066	-3.24989	-2.87187	-3.70711	-3.16683	-3.06088	-3.43697	-0.376093
Rab7a	>sp|P09527|RAB7A_RAT Ras-related protein Rab-7a OS=Rattus norvegicus GN=Rab7a PE=1 SV=2	Yes	P09527	-2.11597	-2.01345	-2.42461	-2.45221	-2.06471	-2.43841	-0.3737
Eif5a;Eif5a2	>sp|Q3T1J1|IF5A1_RAT Eukaryotic translation initiation factor 5A-1 OS=Rattus norvegicus GN=Eif5a PE=1 SV=3;>tr|G3V7J7|G3V7J7_RAT Eukaryotic translation initiation factor 5A2 (Predicted) OS=Rattus norvegicus GN=Eif5a2 PE=4 SV=1		Q3T1J1;G3V7J7	-2.45656	-2.82726	-2.92095	-3.10842	-2.64191	-3.01469	-0.372779
Aars	>sp|P50475|SYAC_RAT Alanine--tRNA ligase, cytoplasmic OS=Rattus norvegicus GN=Aars PE=1 SV=3		P50475	-2.32287	-2.21478	-2.64674	-2.63496	-2.26882	-2.64085	-0.37203
Rbmxrtl;Rbmxl1	>sp|P84586|RMXRL_RAT RNA-binding motif protein, X chromosome retrogene-like OS=Rattus norvegicus GN=Rbmxrtl PE=3 SV=1;>sp|D4AE41|RMXL1_RAT RNA binding motif protein, X-linked-like-1 OS=Rattus norvegicus GN=Rbmxl1 PE=3 SV=1		P84586;D4AE41	-3.78619	-3.60195	-4.08873	-4.04014	-3.69407	-4.06443	-0.370364
Champ1	>tr|B5DEG7|B5DEG7_RAT Protein Champ1 OS=Rattus norvegicus GN=Champ1 PE=2 SV=1		B5DEG7	-1.44532	-1.37647	-2.50914	-1.04802	-1.4109	-1.77858	-0.367687
Nedd4l	>tr|F1LRN8|F1LRN8_RAT Protein Nedd4l (Fragment) OS=Rattus norvegicus GN=Nedd4l PE=4 SV=2	Yes	F1LRN8	-2.19212	-2.39335	-2.83167	-2.48544	-2.29273	-2.65855	-0.365819
Rpl13;LOC100360491;RGD1563145	>sp|P41123|RL13_RAT 60S ribosomal protein L13 OS=Rattus norvegicus GN=Rpl13 PE=1 SV=2;>tr|D3ZRM9|D3ZRM9_RAT 60S ribosomal protein L13 OS=Rattus norvegicus GN=LOC100360491 PE=3 SV=1;>tr|D3ZD02|D3ZD02_RAT 60S ribosomal protein L13 OS=Rattus norvegicus GN=RGD		P41123;D3ZRM9;D3ZD02;F1M2E9	-3.62119	-3.68726	-4.09374	-3.93932	-3.65422	-4.01653	-0.362306
Wdr1	>sp|Q5RKI0|WDR1_RAT WD repeat-containing protein 1 OS=Rattus norvegicus GN=Wdr1 PE=1 SV=3		Q5RKI0	-3.12444	-3.28293	-3.57256	-3.55577	-3.20369	-3.56416	-0.360476
Immt	>sp|Q3KR86|MIC60_RAT MICOS complex subunit Mic60 (Fragment) OS=Rattus norvegicus GN=Immt PE=1 SV=1		Q3KR86	-3.65345	-3.69782	-3.87506	-4.18813	-3.67563	-4.03159	-0.355961
Plaa	>sp|P54319|PLAP_RAT Phospholipase A-2-activating protein OS=Rattus norvegicus GN=Plaa PE=2 SV=3		P54319	-2.97098	-2.9587	-3.59419	-3.0418	-2.96484	-3.318	-0.353158
Nasp	>sp|Q66HD3|NASP_RAT Nuclear autoantigenic sperm protein OS=Rattus norvegicus GN=Nasp PE=2 SV=1		Q66HD3	-2.77725	-2.41781	-3.19443	-2.70322	-2.59753	-2.94882	-0.351296
Ahcy	>sp|P10760|SAHH_RAT Adenosylhomocysteinase OS=Rattus norvegicus GN=Ahcy PE=1 SV=3		P10760	-4.77335	-4.89754	-5.18852	-5.18285	-4.83545	-5.18569	-0.350238
Srsf3	>tr|Q0ZFS8|Q0ZFS8_RAT Protein Srsf3 OS=Rattus norvegicus GN=Srsf3 PE=2 SV=1		Q0ZFS8	-3.88871	-3.93788	-4.20527	-4.31726	-3.91329	-4.26127	-0.347971
Fgf2	>sp|P13109|FGF2_RAT Fibroblast growth factor 2 OS=Rattus norvegicus GN=Fgf2 PE=2 SV=1		P13109	-3.22796	-3.0619	-3.2918	-3.68897	-3.14493	-3.49039	-0.345455
Actr10	>tr|Q5M9F7|Q5M9F7_RAT ARP10 actin-related protein 10 homolog (S. cerevisiae) OS=Rattus norvegicus GN=Actr10 PE=2 SV=1		Q5M9F7	-2.55716	-2.01602	-2.5396	-2.72213	-2.28659	-2.63087	-0.344282
Picalm	>tr|E9PTD2|E9PTD2_RAT Phosphatidylinositol-binding clathrin assembly protein OS=Rattus norvegicus GN=Picalm PE=4 SV=2		E9PTD2	-2.0063	-2.01211	-2.33206	-2.37333	-2.00921	-2.35269	-0.343487
Sfpq	>tr|F1LQW3|F1LQW3_RAT Protein Sfpq (Fragment) OS=Rattus norvegicus GN=Sfpq PE=4 SV=1		F1LQW3	-3.51654	-3.52822	-3.91276	-3.81884	-3.52238	-3.8658	-0.343422
Pfn1	>sp|P62963|PROF1_RAT Profilin-1 OS=Rattus norvegicus GN=Pfn1 PE=1 SV=2;>P02584 SWISS-PROT:P02584 (Bos taurus) Profilin-1		P62963;CON__P02584	-3.19429	-3.10445	-3.52704	-3.44871	-3.14937	-3.48788	-0.338506
Nol6	>tr|A0A096MKG2|A0A096MKG2_RAT Protein Nol6 OS=Rattus norvegicus GN=Nol6 PE=4 SV=1;>tr|B0BNB6|B0BNB6_RAT Nol6 protein OS=Rattus norvegicus GN=Nol6 PE=2 SV=1		A0A096MKG2;B0BNB6	-0.0309877	0.175557	-0.283422	-0.245899	0.0722844	-0.26466	-0.336945
Arhgap23	>tr|F1M2D4|F1M2D4_RAT Protein Arhgap23 OS=Rattus norvegicus GN=Arhgap23 PE=4 SV=2		F1M2D4	-2.04937	-2.55385	-2.58217	-2.68975	-2.30161	-2.63596	-0.334351
Tceb2;LOC684822	>sp|P62870|ELOB_RAT Transcription elongation factor B polypeptide 2 OS=Rattus norvegicus GN=Tceb2 PE=1 SV=1;>tr|F1M937|F1M937_RAT Protein LOC684822 (Fragment) OS=Rattus norvegicus GN=LOC684822 PE=4 SV=2		P62870;F1M937	-3.49709	-2.27418	-3.31919	-3.11704	-2.88563	-3.21811	-0.332479
Phb2	>sp|Q5XIH7|PHB2_RAT Prohibitin-2 OS=Rattus norvegicus GN=Phb2 PE=1 SV=1		Q5XIH7	-4.32127	-4.0506	-4.56678	-4.4683	-4.18593	-4.51754	-0.331611
Numa1	>tr|F1LW91|F1LW91_RAT Protein Numa1 (Fragment) OS=Rattus norvegicus GN=Numa1 PE=4 SV=1		F1LW91	-1.48516	-1.25027	-1.69661	-1.69881	-1.36771	-1.69771	-0.329998
Mtch2	>tr|B0BN52|B0BN52_RAT Mitochondrial carrier homolog 2 (C. elegans) OS=Rattus norvegicus GN=Mtch2 PE=2 SV=1		B0BN52	-3.93675	-3.78214	-4.20232	-4.17572	-3.85945	-4.18902	-0.329573
LOC100911677	>tr|M0R9Q1|M0R9Q1_RAT Protein LOC100911677 OS=Rattus norvegicus GN=LOC100911677 PE=4 SV=1;>tr|M0R7L9|M0R7L9_RAT Protein LOC100911677 OS=Rattus norvegicus GN=LOC100911677 PE=4 SV=1;>tr|M0R3R6|M0R3R6_RAT Protein LOC100911677 OS=Rattus norvegicus GN=LOC100911		M0R9Q1;M0R7L9;M0R3R6;M0RB03	-3.15817	-3.16864	-3.57754	-3.40654	-3.16341	-3.49204	-0.328633
March5	>tr|B0BNF6|B0BNF6_RAT Membrane-associated ring finger (C3HC4) 5 OS=Rattus norvegicus GN=March5 PE=2 SV=1		B0BNF6	-2.72709	-2.04151	-2.45387	-2.97064	-2.3843	-2.71226	-0.327957
Supt16h	>tr|D4A4J0|D4A4J0_RAT Protein Supt16h OS=Rattus norvegicus GN=Supt16h PE=4 SV=1		D4A4J0	-1.98439	-1.57171	-2.1858	-2.02198	-1.77805	-2.10389	-0.325843
Ywhag	>sp|P61983|1433G_RAT 14-3-3 protein gamma OS=Rattus norvegicus GN=Ywhag PE=1 SV=2	Yes	P61983	-2.90985	-2.89132	-3.2623	-3.18981	-2.90059	-3.22605	-0.325467
Crebbp	>tr|F1M9G7|F1M9G7_RAT CREB-binding protein OS=Rattus norvegicus GN=Crebbp PE=4 SV=1;>sp|Q6JHU9|CBP_RAT CREB-binding protein OS=Rattus norvegicus GN=Crebbp PE=2 SV=1		F1M9G7;Q6JHU9	-0.23766	0.0335111	-0.517069	-0.335371	-0.102074	-0.42622	-0.324146
Spcs2	>tr|D3ZD11|D3ZD11_RAT Protein Spcs2 OS=Rattus norvegicus GN=Spcs2 PE=4 SV=1		D3ZD11	-2.49622	-2.48908	-2.85977	-2.77251	-2.49265	-2.81614	-0.323487
Rangap1	>tr|F1MAA5|F1MAA5_RAT Protein Rangap1 OS=Rattus norvegicus GN=Rangap1 PE=4 SV=2		F1MAA5	-0.448331	-0.281895	-0.672566	-0.70376	-0.365113	-0.688163	-0.32305
Clip1	>tr|F1MAH8|F1MAH8_RAT Protein Clip1 OS=Rattus norvegicus GN=Clip1 PE=4 SV=2		F1MAH8	-2.068	-2.22492	-3.0194	-1.91512	-2.14646	-2.46726	-0.3208
Atcay	>sp|Q1M168|ATCAY_RAT Caytaxin OS=Rattus norvegicus GN=Atcay PE=1 SV=1		Q1M168	-0.959094	-1.39286	-2.56841	-0.422424	-1.17598	-1.49542	-0.319441
Psme2	>sp|Q63798|PSME2_RAT Proteasome activator complex subunit 2 OS=Rattus norvegicus GN=Psme2 PE=2 SV=3;>tr|Z4YNS1|Z4YNS1_RAT Proteasome activator complex subunit 2 OS=Rattus norvegicus GN=Psme2 PE=4 SV=1		Q63798;Z4YNS1	-3.81488	-3.80682	-4.11074	-4.149	-3.81085	-4.12987	-0.319024
Eif3i	>sp|B0BNA7|EIF3I_RAT Eukaryotic translation initiation factor 3 subunit I OS=Rattus norvegicus GN=Eif3i PE=2 SV=1;>tr|M0RCH0|M0RCH0_RAT Eukaryotic translation initiation factor 3 subunit I (Fragment) OS=Rattus norvegicus GN=Eif3i PE=3 SV=1		B0BNA7;M0RCH0	-2.28933	-2.21739	-2.61396	-2.52882	-2.25336	-2.57139	-0.31803
Ube2d2	>sp|P62839|UB2D2_RAT Ubiquitin-conjugating enzyme E2 D2 OS=Rattus norvegicus GN=Ube2d2 PE=1 SV=1;>tr|F1M5C9|F1M5C9_RAT Ubiquitin-conjugating enzyme E2 D2 (Fragment) OS=Rattus norvegicus GN=Ube2d2 PE=3 SV=1		P62839;F1M5C9	-2.14612	-2.14382	-2.48173	-2.44356	-2.14497	-2.46264	-0.317674
Itpa	>sp|D3ZW55|ITPA_RAT Inosine triphosphate pyrophosphatase OS=Rattus norvegicus GN=Itpa PE=3 SV=1		D3ZW55	-3.36378	-3.21907	-2.37572	-4.84096	-3.29142	-3.60834	-0.316918
Rps11	>sp|P62282|RS11_RAT 40S ribosomal protein S11 OS=Rattus norvegicus GN=Rps11 PE=1 SV=3;>tr|M0R8X3|M0R8X3_RAT Uncharacterized protein OS=Rattus norvegicus PE=3 SV=1		P62282;M0R8X3	-3.51218	-3.66462	-4.01136	-3.79564	-3.5884	-3.9035	-0.315097
Epb41l3	>tr|Q9JMB3|Q9JMB3_RAT Erythrocyte protein band 4.1-like 3, isoform CRA_d OS=Rattus norvegicus GN=Epb41l3 PE=2 SV=1;>tr|A3E0T0|A3E0T0_RAT Erythrocyte protein band 4.1-like 3 OS=Rattus norvegicus GN=Epb41l3 PE=2 SV=1	Yes	Q9JMB3;A3E0T0	-2.67715	-2.82695	-2.72413	-3.4085	-2.75205	-3.06632	-0.314267
Tmco1	>sp|Q5I0H4|TMCO1_RAT Transmembrane and coiled-coil domains protein 1 OS=Rattus norvegicus GN=Tmco1 PE=2 SV=1		Q5I0H4	-1.91387	-1.92396	-2.28048	-2.18357	-1.91891	-2.23202	-0.313109
Ppid;Ppidl1	>sp|Q6DGG0|PPID_RAT Peptidyl-prolyl cis-trans isomerase D OS=Rattus norvegicus GN=Ppid PE=1 SV=3;>tr|M0RB67|M0RB67_RAT Protein Ppidl1 OS=Rattus norvegicus GN=Ppidl1 PE=4 SV=1		Q6DGG0;M0RB67	-3.49047	-3.17906	-3.71429	-3.57648	-3.33476	-3.64538	-0.31062
Ran;Rasl2-9	>sp|P62828|RAN_RAT GTP-binding nuclear protein Ran OS=Rattus norvegicus GN=Ran PE=1 SV=3;>sp|Q8K586|RANT_RAT GTP-binding nuclear protein Ran, testis-specific isoform OS=Rattus norvegicus GN=Rasl2-9 PE=2 SV=1		P62828;Q8K586	-3.15136	-2.97211	-3.39978	-3.34482	-3.06174	-3.3723	-0.310561
Rpl15;RGD1565131	>sp|P61314|RL15_RAT 60S ribosomal protein L15 OS=Rattus norvegicus GN=Rpl15 PE=1 SV=2;>tr|D3ZXA2|D3ZXA2_RAT Ribosomal protein L15 OS=Rattus norvegicus GN=RGD1565131 PE=3 SV=2		P61314;D3ZXA2	-3.39655	-3.11704	-3.57842	-3.55521	-3.25679	-3.56681	-0.31002
Pa2g4	>tr|Q6AYD3|Q6AYD3_RAT Proliferation-associated 2G4 OS=Rattus norvegicus GN=Pa2g4 PE=2 SV=1		Q6AYD3	-3.47873	-3.15406	-3.70985	-3.54256	-3.31639	-3.6262	-0.30981
Ppp2r2a	>sp|P36876|2ABA_RAT Serine/threonine-protein phosphatase 2A 55 kDa regulatory subunit B alpha isoform OS=Rattus norvegicus GN=Ppp2r2a PE=2 SV=1		P36876	-2.93843	-2.46085	-2.96139	-3.0523	-2.69964	-3.00685	-0.307207
Kpnb1	>tr|F2Z3Q8|F2Z3Q8_RAT Importin subunit beta-1 OS=Rattus norvegicus GN=Kpnb1 PE=4 SV=1;>sp|P52296|IMB1_RAT Importin subunit beta-1 OS=Rattus norvegicus GN=Kpnb1 PE=1 SV=1		F2Z3Q8;P52296	-3.08792	-3.05313	-3.41462	-3.34082	-3.07053	-3.37772	-0.307196
Eif3s6ip	>tr|G3V7G9|G3V7G9_RAT Eukaryotic translation initiation factor 3 subunit L OS=Rattus norvegicus GN=Eif3l PE=2 SV=2		G3V7G9	-2.82756	-2.50439	-3.02903	-2.91594	-2.66598	-2.97248	-0.306507
Rad23b	>sp|Q4KMA2|RD23B_RAT UV excision repair protein RAD23 homolog B OS=Rattus norvegicus GN=Rad23b PE=1 SV=1		Q4KMA2	-2.48205	-2.66502	-2.98188	-2.77241	-2.57353	-2.87714	-0.303609
Nap1l1	>tr|G3V6H9|G3V6H9_RAT Nucleosome assembly protein 1-like 1 OS=Rattus norvegicus GN=Nap1l1 PE=3 SV=1;>sp|Q9Z2G8|NP1L1_RAT Nucleosome assembly protein 1-like 1 OS=Rattus norvegicus GN=Nap1l1 PE=2 SV=1		G3V6H9;Q9Z2G8	-2.4467	-2.4657	-2.9143	-2.60524	-2.4562	-2.75977	-0.303575
Rplp0	>sp|P19945|RLA0_RAT 60S acidic ribosomal protein P0 OS=Rattus norvegicus GN=Rplp0 PE=1 SV=2		P19945	-3.47156	-3.49521	-3.73052	-3.82392	-3.48339	-3.77722	-0.293832
Atad1	>sp|Q505J9|ATAD1_RAT ATPase family AAA domain-containing protein 1 OS=Rattus norvegicus GN=Atad1 PE=1 SV=1		Q505J9	-2.29428	-2.80027	-2.90228	-2.77764	-2.54728	-2.83996	-0.292685
Ubr2	>tr|D4A9U6|D4A9U6_RAT Protein Ubr2 OS=Rattus norvegicus GN=Ubr2 PE=4 SV=2		D4A9U6	-1.38605	-1.0145	-1.68034	-1.30504	-1.20028	-1.49269	-0.292411
Hspbp1	>sp|Q6IMX7|HPBP1_RAT Hsp70-binding protein 1 OS=Rattus norvegicus GN=Hspbp1 PE=2 SV=1		Q6IMX7	-1.20138	-1.46323	-1.52907	-1.71985	-1.3323	-1.62446	-0.292158
Abp10	>tr|M0RC54|M0RC54_RAT Protein Bod1l1 (Fragment) OS=Rattus norvegicus GN=Bod1l1 PE=4 SV=1		M0RC54	-0.418408	-0.522924	-0.810334	-0.71461	-0.470666	-0.762472	-0.291806
Pdia4	>tr|G3V6T7|G3V6T7_RAT Protein disulfide-isomerase A4 OS=Rattus norvegicus GN=Pdia4 PE=3 SV=1;>sp|P38659|PDIA4_RAT Protein disulfide-isomerase A4 OS=Rattus norvegicus GN=Pdia4 PE=1 SV=2		G3V6T7;P38659	-2.83753	-3.21504	-3.69518	-2.94042	-3.02629	-3.3178	-0.291514
Gys1	>sp|A2RRU1|GYS1_RAT Glycogen [starch] synthase, muscle OS=Rattus norvegicus GN=Gys1 PE=2 SV=1		A2RRU1	-3.2057	-3.54241	-3.80872	-3.52031	-3.37405	-3.66451	-0.290461
Ndufa10	>sp|Q561S0|NDUAA_RAT NADH dehydrogenase [ubiquinone] 1 alpha subcomplex subunit 10, mitochondrial OS=Rattus norvegicus GN=Ndufa10 PE=1 SV=1		Q561S0	-3.29619	-3.32999	-3.64665	-3.55971	-3.31309	-3.60318	-0.290092
Arcn1	>sp|Q66H80|COPD_RAT Coatomer subunit delta OS=Rattus norvegicus GN=Arcn1 PE=2 SV=1		Q66H80	-2.30986	-2.21043	-2.60683	-2.48867	-2.26014	-2.54775	-0.287605
Mob1b;Mob1a	>tr|D4A1V7|D4A1V7_RAT MOB1, Mps One Binder kinase activator-like 1A (Yeast) (Predicted) OS=Rattus norvegicus GN=Mob1b PE=4 SV=1;>sp|Q3T1J9|MOB1A_RAT MOB kinase activator 1A OS=Rattus norvegicus GN=Mob1a PE=2 SV=3		D4A1V7;Q3T1J9	-1.19588	-1.25398	-1.64552	-1.3758	-1.22493	-1.51066	-0.28573
Zfp638	>tr|D4A0U3|D4A0U3_RAT Protein Zfp638 OS=Rattus norvegicus GN=Zfp638 PE=4 SV=1		D4A0U3	-1.48257	-1.43753	-1.81883	-1.67038	-1.46005	-1.74461	-0.284559
Rpl10;Rpl10l	>sp|Q6PDV7|RL10_RAT 60S ribosomal protein L10 OS=Rattus norvegicus GN=Rpl10 PE=1 SV=3;>tr|D4A1P2|D4A1P2_RAT Protein Rpl10l OS=Rattus norvegicus GN=Rpl10l PE=4 SV=1		Q6PDV7;D4A1P2	-2.91419	-3.00092	-3.30244	-3.17423	-2.95756	-3.23834	-0.280776
Eef1g	>sp|Q68FR6|EF1G_RAT Elongation factor 1-gamma OS=Rattus norvegicus GN=Eef1g PE=1 SV=3	Yes	Q68FR6	-3.90641	-3.63837	-4.40092	-3.70134	-3.77239	-4.05113	-0.278743
Clu	>tr|G3V836|G3V836_RAT Clusterin OS=Rattus norvegicus GN=Clu PE=3 SV=1;>sp|P05371|CLUS_RAT Clusterin OS=Rattus norvegicus GN=Clu PE=1 SV=2		G3V836;P05371	-0.916126	-1.56486	-1.78971	-1.24825	-1.24049	-1.51898	-0.278484
Eef1d	>sp|Q68FR9|EF1D_RAT Elongation factor 1-delta OS=Rattus norvegicus GN=Eef1d PE=1 SV=2	Yes	Q68FR9	-3.97039	-3.74869	-4.26199	-4.01152	-3.85954	-4.13675	-0.277215
Aprt	>sp|P36972|APT_RAT Adenine phosphoribosyltransferase OS=Rattus norvegicus GN=Aprt PE=1 SV=1		P36972	-4.48555	-4.54854	-4.86523	-4.72033	-4.51704	-4.79278	-0.275732
Snrnp200	>tr|M3ZCQ2|M3ZCQ2_RAT U5 small nuclear ribonucleoprotein 200 kDa helicase OS=Rattus norvegicus GN=Snrnp200 PE=1 SV=1;>sp|F1LNJ2|U520_RAT U5 small nuclear ribonucleoprotein 200 kDa helicase OS=Rattus norvegicus GN=Snrnp200 PE=1 SV=1		M3ZCQ2;F1LNJ2	-1.47734	-1.45154	-1.81289	-1.66173	-1.46444	-1.73731	-0.272868
Tollip	>sp|A2RUW1|TOLIP_RAT Toll-interacting protein OS=Rattus norvegicus GN=Tollip PE=2 SV=1		A2RUW1	-2.3166	-1.89223	-2.42989	-2.32424	-2.10442	-2.37706	-0.272647
Rpl23	>sp|P62832|RL23_RAT 60S ribosomal protein L23 OS=Rattus norvegicus GN=Rpl23 PE=2 SV=1		P62832	-3.68906	-3.93532	-4.06258	-4.10254	-3.81219	-4.08256	-0.270369
Gabarapl2;RGD1562165	>sp|P60522|GBRL2_RAT Gamma-aminobutyric acid receptor-associated protein-like 2 OS=Rattus norvegicus GN=Gabarapl2 PE=3 SV=1;>tr|F1M1J6|F1M1J6_RAT Protein RGD1562165 (Fragment) OS=Rattus norvegicus GN=RGD1562165 PE=3 SV=2		P60522;F1M1J6	-1.26486	-0.595838	-1.21173	-1.18666	-0.930349	-1.19919	-0.268845
Atic	>sp|O35567|PUR9_RAT Bifunctional purine biosynthesis protein PURH OS=Rattus norvegicus GN=Atic PE=1 SV=2		O35567	-3.44604	-3.81399	-3.94564	-3.85156	-3.63001	-3.8986	-0.268589
Rpl28;RGD1565183;LOC690096	>tr|Q642E2|Q642E2_RAT Protein LOC100362069 OS=Rattus norvegicus GN=LOC100362069 PE=2 SV=1;>tr|D3ZJD3|D3ZJD3_RAT Protein LOC100362069 OS=Rattus norvegicus GN=RGD1565183 PE=4 SV=1;>sp|P17702|RL28_RAT 60S ribosomal protein L28 OS=Rattus norvegicus GN=Rpl28 PE		Q642E2;D3ZJD3;P17702;D3ZEI0	-3.49018	-3.444	-3.72444	-3.74418	-3.46709	-3.73431	-0.267221
Mars	>tr|D3Z941|D3Z941_RAT Protein Mars OS=Rattus norvegicus GN=Mars PE=3 SV=1		D3Z941	-2.82439	-2.82204	-2.99252	-3.17854	-2.82322	-3.08553	-0.262308
	>tr|A0A096MIX2|A0A096MIX2_RAT DEAD (Asp-Glu-Ala-Asp) box polypeptide 17, isoform CRA_a OS=Rattus norvegicus GN=Ddx17 PE=4 SV=1;>tr|E9PT29|E9PT29_RAT Protein Ddx17 OS=Rattus norvegicus GN=Ddx17 PE=3 SV=2		A0A096MIX2;E9PT29	-2.14663	-2.09056	-2.36431	-2.39646	-2.11859	-2.38039	-0.261794
Amph	>tr|F1LPP0|F1LPP0_RAT Protein LOC100910792 (Fragment) OS=Rattus norvegicus GN=Amph PE=4 SV=2;>sp|O08838|AMPH_RAT Amphiphysin OS=Rattus norvegicus GN=Amph PE=1 SV=1	Yes	F1LPP0;O08838	-2.98908	-2.97053	-2.89636	-3.58509	-2.9798	-3.24073	-0.260924
Eif2s3	>sp|P81795|IF2G_RAT Eukaryotic translation initiation factor 2 subunit 3 OS=Rattus norvegicus GN=Eif2s3 PE=1 SV=2		P81795	-2.72538	-2.64584	-2.85925	-3.0228	-2.68561	-2.94102	-0.255416
P4hb	>sp|P04785|PDIA1_RAT Protein disulfide-isomerase OS=Rattus norvegicus GN=P4hb PE=1 SV=2		P04785	-3.54549	-3.67019	-3.7857	-3.93748	-3.60784	-3.86159	-0.25375
Arhgef12	>tr|D3ZYR0|D3ZYR0_RAT Protein Arhgef12 OS=Rattus norvegicus GN=Arhgef12 PE=4 SV=2		D3ZYR0	-1.65209	-2.28314	-2.15528	-2.28321	-1.96761	-2.21924	-0.251631
Rps7	>sp|P62083|RS7_RAT 40S ribosomal protein S7 OS=Rattus norvegicus GN=Rps7 PE=1 SV=1		P62083	-3.95561	-3.34309	-4.0569	-3.7442	-3.64935	-3.90055	-0.251199
Trappc11	>tr|D3ZHI8|D3ZHI8_RAT Protein Trappc11 OS=Rattus norvegicus GN=Trappc11 PE=4 SV=1		D3ZHI8	-2.91888	-2.8726	-3.6587	-2.6329	-2.89574	-3.1458	-0.250058
Ctnnd1	>tr|D3ZZZ9|D3ZZZ9_RAT Catenin (Cadherin associated protein), delta 1 (Predicted), isoform CRA_a OS=Rattus norvegicus GN=Ctnnd1 PE=1 SV=1	Yes	D3ZZZ9	-2.20616	-2.14893	-2.49973	-2.35152	-2.17755	-2.42562	-0.248077
Gucy1b3	>sp|P20595|GCYB1_RAT Guanylate cyclase soluble subunit beta-1 OS=Rattus norvegicus GN=Gucy1b3 PE=1 SV=2		P20595	-1.27428	-1.90687	-1.90963	-1.76107	-1.59058	-1.83535	-0.244771
LOC100909464	>tr|F1MAA3|F1MAA3_RAT Protein LOC100909464 OS=Rattus norvegicus GN=LOC100909464 PE=4 SV=1		F1MAA3	-2.83238	-2.68085	-2.88395	-3.11729	-2.75662	-3.00062	-0.244006
Gnai3	>sp|P08753|GNAI3_RAT Guanine nucleotide-binding protein G(k) subunit alpha OS=Rattus norvegicus GN=Gnai3 PE=1 SV=3		P08753	-2.57785	-2.40133	-2.75321	-2.71198	-2.48959	-2.7326	-0.243008
Vps26b	>tr|B1WBS4|B1WBS4_RAT Protein Vps26b OS=Rattus norvegicus GN=Vps26b PE=2 SV=1		B1WBS4	-2.3133	-2.62513	-1.6376	-3.78679	-2.46922	-2.7122	-0.242981
Arf6	>sp|P62332|ARF6_RAT ADP-ribosylation factor 6 OS=Rattus norvegicus GN=Arf6 PE=1 SV=2		P62332	-3.41301	-3.30073	-3.63129	-3.55913	-3.35687	-3.59521	-0.238339
Sec22b	>sp|Q4KM74|SC22B_RAT Vesicle-trafficking protein SEC22b OS=Rattus norvegicus GN=Sec22b PE=1 SV=3		Q4KM74	-2.89518	-3.02163	-3.23637	-3.1565	-2.9584	-3.19643	-0.238028
Rpl8;RGD1561333	>sp|P62919|RL8_RAT 60S ribosomal protein L8 OS=Rattus norvegicus GN=Rpl8 PE=2 SV=2;>tr|D4A6W6|D4A6W6_RAT Protein RGD1561333 OS=Rattus norvegicus GN=RGD1561333 PE=3 SV=1		P62919;D4A6W6	-3.637	-3.74758	-3.84257	-4.0163	-3.69229	-3.92943	-0.237141
Hdlbp	>tr|Q3KRF2|Q3KRF2_RAT High density lipoprotein binding protein (Vigilin) OS=Rattus norvegicus GN=Hdlbp PE=2 SV=1;>sp|Q9Z1A6|VIGLN_RAT Vigilin OS=Rattus norvegicus GN=Hdlbp PE=2 SV=1		Q3KRF2;Q9Z1A6	-1.82864	-1.76141	-2.07911	-1.9845	-1.79502	-2.03181	-0.236782
Trip11	>tr|D4ABD7|D4ABD7_RAT Protein Trip11 OS=Rattus norvegicus GN=Trip11 PE=4 SV=2		D4ABD7	-1.7457	-1.59174	-1.68071	-2.12123	-1.66872	-1.90097	-0.23225
LOC100910109;Rpl7a;RGD1562953;LOC680161;RGD1559149	>tr|F1M013|F1M013_RAT Protein LOC365039 (Fragment) OS=Rattus norvegicus GN=LOC100910109 PE=4 SV=2;>sp|P62425|RL7A_RAT 60S ribosomal protein L7a OS=Rattus norvegicus GN=Rpl7a PE=1 SV=2;>tr|D3ZU22|D3ZU22_RAT Protein LOC100361311 OS=Rattus norvegicus GN=LOC10		F1M013;P62425;D3ZU22;D3ZPL5;D4A6B9;D3ZWM2	-4.05685	-4.06446	-4.28184	-4.30025	-4.06066	-4.29104	-0.230387
Actn4	>sp|Q9QXQ0|ACTN4_RAT Alpha-actinin-4 OS=Rattus norvegicus GN=Actn4 PE=1 SV=2	Yes	Q9QXQ0	-2.87102	-2.90541	-3.28757	-2.94853	-2.88822	-3.11805	-0.229834
Eea1	>tr|F1LUA1|F1LUA1_RAT Protein Eea1 (Fragment) OS=Rattus norvegicus GN=Eea1 PE=4 SV=1		F1LUA1	-2.82767	-2.8134	-3.05781	-3.04275	-2.82053	-3.05028	-0.229751
Rab21	>sp|Q6AXT5|RAB21_RAT Ras-related protein Rab-21 OS=Rattus norvegicus GN=Rab21 PE=2 SV=1	Yes	Q6AXT5	-2.22452	-2.14019	-2.42872	-2.38187	-2.18235	-2.4053	-0.222943
Slc6a11	>sp|P31647|S6A11_RAT Sodium- and chloride-dependent GABA transporter 3 OS=Rattus norvegicus GN=Slc6a11 PE=2 SV=1		P31647	-4.30883	-3.70344	-2.75779	-5.69481	-4.00614	-4.2263	-0.220163
Rpl17;RGD1560017	>sp|P24049|RL17_RAT 60S ribosomal protein L17 OS=Rattus norvegicus GN=Rpl17 PE=2 SV=3;>tr|D3Z9G9|D3Z9G9_RAT Protein RGD1560017 (Fragment) OS=Rattus norvegicus GN=RGD1560017 PE=3 SV=2		P24049;D3Z9G9	-3.78621	-3.75938	-4.1475	-3.83755	-3.77279	-3.99252	-0.21973
Rps25;RGD1564597;LOC100911337	>sp|P62853|RS25_RAT 40S ribosomal protein S25 OS=Rattus norvegicus GN=Rps25 PE=2 SV=1;>tr|F1M6F4|F1M6F4_RAT Protein LOC100912210 (Fragment) OS=Rattus norvegicus GN=LOC100912210 PE=4 SV=1;>tr|M0R763|M0R763_RAT Protein LOC100911337 OS=Rattus norvegicus GN=LO		P62853;F1M6F4;M0R763	-3.49792	-3.69671	-3.8186	-3.80267	-3.59732	-3.81063	-0.213318
Ddost	>sp|Q641Y0|OST48_RAT Dolichyl-diphosphooligosaccharide--protein glycosyltransferase 48 kDa subunit OS=Rattus norvegicus GN=Ddost PE=2 SV=1;>tr|F1LM69|F1LM69_RAT Dolichyl-diphosphooligosaccharide--protein glycosyltransferase 48 kDa subunit OS=Rattus norvegi		Q641Y0;F1LM69	-3.75273	-3.84102	-3.99316	-4.02691	-3.79688	-4.01004	-0.21316
RGD1309586	>tr|D3ZN21|D3ZN21_RAT Protein Ddx3y OS=Rattus norvegicus GN=Ddx3y PE=3 SV=1		D3ZN21	-1.58645	-1.52679	-1.71762	-1.82169	-1.55662	-1.76965	-0.213036
Rps17;LOC100364909;RGD1559955;LOC100361180	>sp|P04644|RS17_RAT 40S ribosomal protein S17 OS=Rattus norvegicus GN=Rps17 PE=1 SV=3;>tr|D3ZFA8|D3ZFA8_RAT Protein LOC100362366 OS=Rattus norvegicus GN=LOC100364909 PE=3 SV=1;>tr|D3ZKG6|D3ZKG6_RAT Protein RGD1559955 OS=Rattus norvegicus GN=RGD1559955 PE=3		P04644;D3ZFA8;D3ZKG6;D3ZHU9	-3.84684	-3.72899	-4.06608	-3.93454	-3.78791	-4.00031	-0.212395
Cap1	>sp|Q08163|CAP1_RAT Adenylyl cyclase-associated protein 1 OS=Rattus norvegicus GN=Cap1 PE=1 SV=3		Q08163	-3.16514	-3.16011	-3.45372	-3.29534	-3.16262	-3.37453	-0.211905
Rpl21;LOC100364176;RGD1562923;LOC681195;RGD1562839;LOC100361103;RGD1565370;RGD1562601;LOC100360611;RGD1561815;LOC686080;LOC680639;RGD1565159	>tr|Q6PDW2|Q6PDW2_RAT Protein LOC100360604 OS=Rattus norvegicus GN=LOC100360604 PE=2 SV=1;>tr|D3ZPN7|D3ZPN7_RAT Protein LOC100360604 OS=Rattus norvegicus GN=LOC100360604 PE=4 SV=1;>tr|D3ZEK2|D3ZEK2_RAT Protein RGD1562923 OS=Rattus norvegicus GN=RGD1562923		Q6PDW2;D3ZPN7;D3ZEK2;D3ZZH9;D3ZMI8;D3Z9G3;D3ZPH0;F1LWH4;M0R5R7;P20280;D3ZLH3;D4A7B4;D4A4G9;D4A870;D3ZPU6;D4A219	-3.65794	-3.56281	-3.81972	-3.81561	-3.61037	-3.81767	-0.207294
Eif4a3	>sp|Q3B8Q2|IF4A3_RAT Eukaryotic initiation factor 4A-III OS=Rattus norvegicus GN=Eif4a3 PE=1 SV=1		Q3B8Q2	-2.73034	-2.48811	-2.78677	-2.84622	-2.60923	-2.8165	-0.20727
Eif3g	>sp|Q5RK09|EIF3G_RAT Eukaryotic translation initiation factor 3 subunit G OS=Rattus norvegicus GN=Eif3g PE=2 SV=1		Q5RK09	-2.10358	-2.37385	-2.48165	-2.40958	-2.23872	-2.44562	-0.206899
Map4k4	>tr|F1M754|F1M754_RAT Mitogen-activated protein kinase kinase kinase kinase 4 (Predicted) OS=Rattus norvegicus GN=Map4k4 PE=4 SV=2		F1M754	-2.62371	-2.12771	-2.81472	-2.34681	-2.37571	-2.58076	-0.205052
Khsrp	>sp|Q99PF5|FUBP2_RAT Far upstream element-binding protein 2 OS=Rattus norvegicus GN=Khsrp PE=1 SV=1;>tr|M0R961|M0R961_RAT Far upstream element-binding protein 2 OS=Rattus norvegicus GN=Khsrp PE=4 SV=1		Q99PF5;M0R961	-2.94209	-2.94087	-3.16709	-3.1252	-2.94148	-3.14614	-0.204664
Rpl35;LOC686074	>sp|P17078|RL35_RAT 60S ribosomal protein L35 OS=Rattus norvegicus GN=Rpl35 PE=1 SV=3;>tr|D3ZN79|D3ZN79_RAT Protein LOC681918 OS=Rattus norvegicus GN=LOC686074 PE=3 SV=1		P17078;D3ZN79	-3.58731	-3.67295	-3.97803	-3.68919	-3.63013	-3.83361	-0.203486
Abcf1	>sp|Q6MG08|ABCF1_RAT ATP-binding cassette sub-family F member 1 OS=Rattus norvegicus GN=Abcf1 PE=1 SV=1		Q6MG08	-1.94725	-1.89588	-2.25044	-1.99925	-1.92156	-2.12485	-0.203281
RGD1307838	>tr|D3ZGV8|D3ZGV8_RAT Protein RGD1307838 OS=Rattus norvegicus GN=Prrc2c PE=1 SV=2;>tr|D4A2J0|D4A2J0_RAT Protein RGD1307838 OS=Rattus norvegicus GN=Prrc2c PE=1 SV=2;>tr|D4A657|D4A657_RAT Protein RGD1307838 OS=Rattus norvegicus GN=Prrc2c PE=1 SV=2		D3ZGV8;D4A2J0;D4A657	-1.38707	-1.36863	-1.55249	-1.6088	-1.37785	-1.58065	-0.2028
Fbxo2	>tr|G3V774|G3V774_RAT F-box only protein 2 OS=Rattus norvegicus GN=Fbxo2 PE=4 SV=1		G3V774	-4.04575	-3.51143	-3.90924	-4.05309	-3.77859	-3.98117	-0.202575
Cnot1	>tr|G3V7M0|G3V7M0_RAT Protein Cnot1 OS=Rattus norvegicus GN=Cnot1 PE=4 SV=1		G3V7M0	-2.54061	-2.40194	-2.98702	-2.35956	-2.47128	-2.67329	-0.202015
Wars	>tr|F8WFH8|F8WFH8_RAT Tryptophan--tRNA ligase, cytoplasmic OS=Rattus norvegicus GN=Wars PE=3 SV=1;>sp|Q6P7B0|SYWC_RAT Tryptophan--tRNA ligase, cytoplasmic OS=Rattus norvegicus GN=Wars PE=1 SV=2		F8WFH8;Q6P7B0	-2.89873	-2.68233	-3.02491	-2.95713	-2.79053	-2.99102	-0.200497
Hspa2	>sp|P14659|HSP72_RAT Heat shock-related 70 kDa protein 2 OS=Rattus norvegicus GN=Hspa2 PE=1 SV=2		P14659	-2.89701	-3.23433	-3.22432	-3.30743	-3.06567	-3.26587	-0.200206
Rpl19	>sp|P84100|RL19_RAT 60S ribosomal protein L19 OS=Rattus norvegicus GN=Rpl19 PE=1 SV=1		P84100	-3.32644	-3.12017	-3.30016	-3.54655	-3.2233	-3.42336	-0.200054
Eef1e1	>tr|B2RYN3|B2RYN3_RAT Eukaryotic translation elongation factor 1 epsilon 1 OS=Rattus norvegicus GN=Eef1e1 PE=2 SV=1		B2RYN3	-3.56975	-3.84278	-4.10785	-3.69952	-3.70626	-3.90369	-0.197425
Rps2-ps6;Rps2;LOC688473;LOC100359960	>tr|O55215|O55215_RAT Ribosomal protein S2 OS=Rattus norvegicus GN=Rps2-ps6 PE=2 SV=1;>sp|P27952|RS2_RAT 40S ribosomal protein S2 OS=Rattus norvegicus GN=Rps2 PE=1 SV=1;>tr|E9PT76|E9PT76_RAT Uncharacterized protein OS=Rattus norvegicus PE=3 SV=2;>tr|D3ZQW7		O55215;P27952;E9PT76;D3ZQW7;M0R865;D3ZIY7;G3V957;D3ZT78	-3.89985	-3.72551	-4.00762	-4.01091	-3.81268	-4.00926	-0.196587
Auh	>tr|F1LU71|F1LU71_RAT AU RNA binding protein/enoyl-coenzyme A hydratase (Predicted), isoform CRA_a OS=Rattus norvegicus GN=Auh PE=3 SV=2		F1LU71	-3.45824	-3.2911	-2.73073	-4.40788	-3.37467	-3.56931	-0.194635
Rpl4	>tr|Q6P3V9|Q6P3V9_RAT 60S ribosomal protein L4 OS=Rattus norvegicus GN=Rpl4 PE=2 SV=1;>sp|P50878|RL4_RAT 60S ribosomal protein L4 OS=Rattus norvegicus GN=Rpl4 PE=1 SV=3		Q6P3V9;P50878	-4.00469	-3.84506	-4.11079	-4.12794	-3.92488	-4.11937	-0.19449
Rps8;LOC100363452;RGD1566369;LOC297756	>sp|P62243|RS8_RAT 40S ribosomal protein S8 OS=Rattus norvegicus GN=Rps8 PE=1 SV=2;>tr|M0R7Q5|M0R7Q5_RAT 40S ribosomal protein S8 OS=Rattus norvegicus GN=LOC100363452 PE=3 SV=1;>tr|D3ZIE1|D3ZIE1_RAT 40S ribosomal protein S8 OS=Rattus norvegicus GN=RGD15663		P62243;M0R7Q5;D3ZIE1;Q6TXJ0	-4.10601	-3.78641	-4.27361	-4.00699	-3.94621	-4.1403	-0.194085
Rps4x;Rps4y2	>tr|X1WI37|X1WI37_RAT Protein LOC100362640 (Fragment) OS=Rattus norvegicus GN=LOC100362640 PE=3 SV=1;>sp|P62703|RS4X_RAT 40S ribosomal protein S4, X isoform OS=Rattus norvegicus GN=Rps4x PE=2 SV=2;>tr|D3ZX01|D3ZX01_RAT 40S ribosomal protein S4 OS=Rattus no		X1WI37;P62703;D3ZX01	-3.87307	-3.81492	-4.00448	-4.06903	-3.84399	-4.03676	-0.192762
Txndc9	>sp|Q8K581|TXND9_RAT Thioredoxin domain-containing protein 9 OS=Rattus norvegicus GN=Txndc9 PE=2 SV=2;>tr|Q5M8C7|Q5M8C7_RAT Thioredoxin domain containing 9 OS=Rattus norvegicus GN=Txndc9 PE=2 SV=1		Q8K581;Q5M8C7	-0.618096	-0.529406	-0.806594	-0.723849	-0.573751	-0.765221	-0.19147
Rheb	>sp|Q62639|RHEB_RAT GTP-binding protein Rheb OS=Rattus norvegicus GN=Rheb PE=1 SV=1;>tr|M0R3K1|M0R3K1_RAT GTP-binding protein Rheb OS=Rattus norvegicus GN=Rheb PE=4 SV=1		Q62639;M0R3K1	-1.74526	-1.71359	-2.00903	-1.83233	-1.72943	-1.92068	-0.191256
Hnrnpab	>tr|Q9QX80|Q9QX80_RAT CArG-binding factor A OS=Rattus norvegicus GN=Hnrnpab PE=2 SV=1;>tr|Q9QX81|Q9QX81_RAT Protein Hnrnpab OS=Rattus norvegicus GN=Hnrnpab PE=2 SV=1		Q9QX80;Q9QX81	-2.62371	-2.57691	-2.80299	-2.76916	-2.60031	-2.78607	-0.185766
Sf3b3	>tr|E9PT66|E9PT66_RAT Protein Sf3b3 OS=Rattus norvegicus GN=Sf3b3 PE=4 SV=2		E9PT66	-3.49963	-3.15123	-3.64438	-3.37709	-3.32543	-3.51073	-0.1853
Sap18	>tr|G3V7F6|G3V7F6_RAT Protein RGD1561590 OS=Rattus norvegicus GN=RGD1561590 PE=4 SV=1		G3V7F6	-2.01689	-1.83516	-2.31531	-1.90406	-1.92603	-2.10968	-0.183658
LOC100910934	>tr|Q4V797|Q4V797_RAT Interferon-gamma-inducible GTPase Ifgga1 protein OS=Rattus norvegicus GN=LOC100910934 PE=2 SV=1		Q4V797	-1.53362	-1.08006	-0.937464	-2.03848	-1.30684	-1.48797	-0.181134
AI314180	>tr|F1M446|F1M446_RAT Protein AI314180 (Fragment) OS=Rattus norvegicus GN=AI314180 PE=4 SV=2		F1M446	-1.97466	-2.19298	-2.46562	-2.06407	-2.08382	-2.26485	-0.18103
Eif5b	>sp|B2GUV7|IF2P_RAT Eukaryotic translation initiation factor 5B OS=Rattus norvegicus GN=Eif5b PE=1 SV=1;>tr|M0R7Z0|M0R7Z0_RAT Eukaryotic translation initiation factor 5B OS=Rattus norvegicus GN=Eif5b PE=4 SV=1		B2GUV7;M0R7Z0	-2.04549	-1.61896	-2.15663	-1.86954	-1.83223	-2.01309	-0.18086
Bclaf1	>tr|D4A450|D4A450_RAT Protein Bclaf1 OS=Rattus norvegicus GN=Bclaf1 PE=1 SV=2		D4A450	-2.306	-2.4981	-2.56073	-2.60174	-2.40205	-2.58123	-0.179183
Map1a	>sp|P34926|MAP1A_RAT Microtubule-associated protein 1A OS=Rattus norvegicus GN=Map1a PE=1 SV=1		P34926	-2.2346	-2.13068	-2.33905	-2.38045	-2.18264	-2.35975	-0.177108
Ril;Pdlim4	>tr|M0R4H5|M0R4H5_RAT PDZ and LIM domain protein 4 OS=Rattus norvegicus GN=Pdlim4 PE=4 SV=1;>sp|P36202|PDLI4_RAT PDZ and LIM domain protein 4 OS=Rattus norvegicus GN=Pdlim4 PE=2 SV=2		M0R4H5;P36202	-1.4591	-1.55372	-1.65617	-1.70906	-1.50641	-1.68261	-0.176203
Copb2	>sp|O35142|COPB2_RAT Coatomer subunit beta OS=Rattus norvegicus GN=Copb2 PE=1 SV=3		O35142	-2.37887	-2.42756	-2.62389	-2.5345	-2.40321	-2.57919	-0.175978
Kars	>tr|Q5XIM7|Q5XIM7_RAT Lysine--tRNA ligase OS=Rattus norvegicus GN=Kars PE=2 SV=1		Q5XIM7	-3.40677	-3.152	-3.59761	-3.30772	-3.27938	-3.45266	-0.173278
LOC684558	>tr|F1LY19|F1LY19_RAT Protein Upf1 OS=Rattus norvegicus GN=Upf1 PE=4 SV=2		F1LY19	-2.1603	-2.16172	-2.39532	-2.27014	-2.16101	-2.33273	-0.171722
RGD1309995	>tr|D4A7I6|D4A7I6_RAT Protein RGD1309995 OS=Rattus norvegicus GN=RGD1309995 PE=4 SV=1		D4A7I6	-2.75438	-2.52525	-2.92216	-2.69741	-2.63981	-2.80978	-0.169966
Arhgdia	>sp|Q5XI73|GDIR1_RAT Rho GDP-dissociation inhibitor 1 OS=Rattus norvegicus GN=Arhgdia PE=1 SV=1	Yes	Q5XI73	-3.90615	-3.81093	-4.12316	-3.93071	-3.85854	-4.02693	-0.168397
Rps5	>tr|B0BN81|B0BN81_RAT 40S ribosomal protein S5 OS=Rattus norvegicus GN=Rps5 PE=2 SV=1;>sp|P24050|RS5_RAT 40S ribosomal protein S5 OS=Rattus norvegicus GN=Rps5 PE=1 SV=3		B0BN81;P24050	-3.72002	-3.67606	-3.89385	-3.83681	-3.69804	-3.86533	-0.167289
Actn1	>sp|Q9Z1P2|ACTN1_RAT Alpha-actinin-1 OS=Rattus norvegicus GN=Actn1 PE=1 SV=1	Yes	Q9Z1P2	-2.74526	-3.25608	-3.23487	-3.09875	-3.00067	-3.16681	-0.166142
Psme4	>tr|F1LS68|F1LS68_RAT Protein Psme4 OS=Rattus norvegicus GN=Psme4 PE=4 SV=2		F1LS68	-2.08583	-1.74594	-2.19879	-1.96387	-1.91589	-2.08133	-0.165444
Ist1	>sp|Q568Z6|IST1_RAT IST1 homolog OS=Rattus norvegicus GN=Ist1 PE=2 SV=1		Q568Z6	-2.81919	-2.41735	-2.96308	-2.60375	-2.61827	-2.78342	-0.165149
LOC681825	>tr|M0R919|M0R919_RAT Protein Vbp1 OS=Rattus norvegicus GN=Vbp1 PE=4 SV=1		M0R919	-2.95825	-2.43503	-2.95043	-2.77211	-2.69664	-2.86127	-0.164629
Rpl10a;LOC680700;RGD1566137;RGD1559639	>sp|P62907|RL10A_RAT 60S ribosomal protein L10a OS=Rattus norvegicus GN=Rpl10a PE=1 SV=2;>tr|F1LYQ7|F1LYQ7_RAT Ribosomal protein OS=Rattus norvegicus GN=LOC680700 PE=3 SV=2;>tr|D4A7Y6|D4A7Y6_RAT Ribosomal protein (Fragment) OS=Rattus norvegicus GN=RGD15661		P62907;F1LYQ7;D4A7Y6;D3ZBX4	-4.10962	-3.56333	-4.19548	-3.79999	-3.83648	-3.99774	-0.161261
Acaca	>sp|P11497|ACACA_RAT Acetyl-CoA carboxylase 1 OS=Rattus norvegicus GN=Acaca PE=1 SV=1		P11497	-2.51309	-2.25842	-4.18768	-0.891188	-2.38576	-2.53943	-0.153677
Raly	>tr|E9PTI6|E9PTI6_RAT Protein Raly OS=Rattus norvegicus GN=Raly PE=4 SV=1		E9PTI6	-1.64887	-1.57239	-1.83254	-1.69353	-1.61063	-1.76303	-0.152402
Birc6	>tr|F1LY70|F1LY70_RAT Protein Birc6 (Fragment) OS=Rattus norvegicus GN=Birc6 PE=4 SV=2		F1LY70	-1.3485	-1.25027	-1.41258	-1.48552	-1.29938	-1.44905	-0.149664
Ubap2l	>tr|E9PTR4|E9PTR4_RAT Protein Ubap2l OS=Rattus norvegicus GN=Ubap2l PE=4 SV=2		E9PTR4	-1.80945	-2.52276	-2.44481	-2.16767	-2.1661	-2.30624	-0.140138
Rpl6	>tr|H7C5Y5|H7C5Y5_RAT 60S ribosomal protein L6 OS=Rattus norvegicus GN=Rpl6 PE=3 SV=1;>sp|P21533|RL6_RAT 60S ribosomal protein L6 OS=Rattus norvegicus GN=Rpl6 PE=1 SV=5;>tr|F1LQS3|F1LQS3_RAT 60S ribosomal protein L6 OS=Rattus norvegicus GN=Rpl6 PE=3 SV=1		H7C5Y5;P21533;F1LQS3	-3.95413	-3.95228	-4.16615	-4.01987	-3.9532	-4.09301	-0.139808
Ina	>sp|P23565|AINX_RAT Alpha-internexin OS=Rattus norvegicus GN=Ina PE=1 SV=2		P23565	-2.53525	-2.57338	-2.76024	-2.62593	-2.55431	-2.69308	-0.13877
Polr2a	>tr|D3ZGF8|D3ZGF8_RAT DNA-directed RNA polymerase OS=Rattus norvegicus GN=Polr2a PE=3 SV=1;>tr|D4A5A6|D4A5A6_RAT DNA-directed RNA polymerase OS=Rattus norvegicus GN=Polr2a PE=3 SV=1		D3ZGF8;D4A5A6	-0.958897	-0.688102	-1.06619	-0.854023	-0.823499	-0.960104	-0.136605
Prkar1a	>sp|P09456|KAP0_RAT cAMP-dependent protein kinase type I-alpha regulatory subunit OS=Rattus norvegicus GN=Prkar1a PE=2 SV=2		P09456	-0.533869	-0.131124	-0.484812	-0.44971	-0.332496	-0.467261	-0.134765
Bag6	>sp|Q6MG49|BAG6_RAT Large proline-rich protein BAG6 OS=Rattus norvegicus GN=Bag6 PE=2 SV=2		Q6MG49	-1.51643	-1.73624	-1.79366	-1.72428	-1.62634	-1.75897	-0.132631
Rpl14;LOC680579;LOC306079	>sp|Q63507|RL14_RAT 60S ribosomal protein L14 OS=Rattus norvegicus GN=Rpl14 PE=1 SV=3;>tr|F1LSW7|F1LSW7_RAT 60S ribosomal protein L14 OS=Rattus norvegicus GN=Rpl14 PE=4 SV=1;>tr|D3ZHE6|D3ZHE6_RAT Protein LOC680579 OS=Rattus norvegicus GN=LOC680579 PE=4 SV=		Q63507;F1LSW7;D3ZHE6;Q6TUH8	-3.72031	-3.6775	-3.76829	-3.8928	-3.6989	-3.83055	-0.131642
Gnb2l1	>sp|P63245|GBLP_RAT Guanine nucleotide-binding protein subunit beta-2-like 1 OS=Rattus norvegicus GN=Gnb2l1 PE=1 SV=3		P63245	-3.11304	-3.22999	-3.25829	-3.34217	-3.17151	-3.30023	-0.128713
Supt6h	>tr|F1LR36|F1LR36_RAT Protein Supt6h OS=Rattus norvegicus GN=Supt6h PE=4 SV=2		F1LR36	0.172359	0.188654	0.0367495	0.0683268	0.180507	0.0525381	-0.127969
Igf2r	>tr|G3V824|G3V824_RAT Insulin-like growth factor 2 receptor, isoform CRA_b OS=Rattus norvegicus GN=Igf2r PE=4 SV=1		G3V824	-0.401616	-0.386129	-0.5701	-0.472709	-0.393872	-0.521405	-0.127532
Rpl13a	>tr|Q5RK10|Q5RK10_RAT 60S ribosomal protein L13a OS=Rattus norvegicus GN=Rpl13a PE=2 SV=1;>sp|P35427|RL13A_RAT 60S ribosomal protein L13a OS=Rattus norvegicus GN=Rpl13a PE=1 SV=2		Q5RK10;P35427	-3.7336	-3.69455	-3.76286	-3.91285	-3.71407	-3.83785	-0.123778
Eif3a	>sp|Q1JU68|EIF3A_RAT Eukaryotic translation initiation factor 3 subunit A OS=Rattus norvegicus GN=Eif3a PE=2 SV=2		Q1JU68	-2.62879	-2.50447	-2.73783	-2.64296	-2.56663	-2.69039	-0.123765
Impact	>sp|Q5GFD9|IMPCT_RAT Protein IMPACT OS=Rattus norvegicus GN=Impact PE=2 SV=1		Q5GFD9	-1.8523	-1.81517	-1.93137	-1.97983	-1.83374	-1.9556	-0.12186
Akr1a1	>sp|P51635|AK1A1_RAT Alcohol dehydrogenase [NADP(+)] OS=Rattus norvegicus GN=Akr1a1 PE=1 SV=2		P51635	-3.21867	-3.35514	-3.38118	-3.43531	-3.2869	-3.40824	-0.121341
Ube4a	>sp|Q6P7A2|UBE4A_RAT Ubiquitin conjugation factor E4 A OS=Rattus norvegicus GN=Ube4a PE=2 SV=1;>tr|F1M9N5|F1M9N5_RAT Ubiquitin conjugation factor E4 A OS=Rattus norvegicus GN=Ube4a PE=4 SV=1		Q6P7A2;F1M9N5	-2.82736	-2.56149	-2.83126	-2.79967	-2.69443	-2.81546	-0.121037
Slc7a11	>tr|D4ADU2|D4ADU2_RAT Protein Slc7a11 OS=Rattus norvegicus GN=Slc7a11 PE=4 SV=1	Yes	D4ADU2	-3.34887	-3.36505	-3.24879	-3.70629	-3.35696	-3.47754	-0.120578
Daam1	>tr|D4ABM3|D4ABM3_RAT Dishevelled associated activator of morphogenesis 1 (Predicted) OS=Rattus norvegicus GN=Daam1 PE=4 SV=1		D4ABM3	-1.83064	-1.19509	-2.29166	-0.974915	-1.51286	-1.63329	-0.120426
Nampt	>sp|Q80Z29|NAMPT_RAT Nicotinamide phosphoribosyltransferase OS=Rattus norvegicus GN=Nampt PE=1 SV=1		Q80Z29	-3.15072	-2.84384	-3.28588	-2.94808	-2.99728	-3.11698	-0.119705
	>sp|Q6AYT3|RTCB_RAT tRNA-splicing ligase RtcB homolog OS=Rattus norvegicus GN=Rtcb PE=2 SV=1;>tr|M0R643|M0R643_RAT tRNA-splicing ligase RtcB homolog OS=Rattus norvegicus GN=Rtcb PE=3 SV=1		Q6AYT3;M0R643	-3.45305	-3.23447	-3.48696	-3.43986	-3.34376	-3.46341	-0.119649
Map4	>sp|Q5M7W5|MAP4_RAT Microtubule-associated protein 4 OS=Rattus norvegicus GN=Map4 PE=1 SV=1		Q5M7W5	-3.62108	-3.70817	-3.79564	-3.77097	-3.66463	-3.7833	-0.118678
Tufm	>sp|P85834|EFTU_RAT Elongation factor Tu, mitochondrial OS=Rattus norvegicus GN=Tufm PE=1 SV=1		P85834	-3.9894	-4.01758	-4.1709	-4.06692	-4.00349	-4.11891	-0.115422
Gart	>tr|G3V918|G3V918_RAT Phosphoribosylglycinamide formyltransferase, isoform CRA_a OS=Rattus norvegicus GN=Gart PE=3 SV=1		G3V918	-2.67337	-2.40316	-2.78279	-2.52325	-2.53827	-2.65302	-0.114759
Plec	>tr|F1MAL6|F1MAL6_RAT Plectin (Fragment) OS=Rattus norvegicus GN=Plec PE=1 SV=2;>tr|F7F9U6|F7F9U6_RAT Plectin OS=Rattus norvegicus GN=Plec PE=1 SV=1;>tr|F7F744|F7F744_RAT Plectin OS=Rattus norvegicus GN=Plec PE=1 SV=1		F1MAL6;F7F9U6;F7F744	-4.2771	-4.21738	-4.3832	-4.33899	-4.24724	-4.3611	-0.113857
Sept9	>sp|Q9QZR6|SEPT9_RAT Septin-9 OS=Rattus norvegicus GN=Sept9 PE=1 SV=1	Yes	Q9QZR6	-3.61232	-3.2281	-3.01742	-4.0484	-3.42021	-3.53291	-0.1127
Map7d1	>tr|D4A644|D4A644_RAT Protein Map7d1 OS=Rattus norvegicus GN=Map7d1 PE=4 SV=1		D4A644	-1.6462	-1.34883	-1.42152	-1.78742	-1.49752	-1.60447	-0.10695
Dync1i2	>tr|Q6AZ35|Q6AZ35_RAT Cytoplasmic dynein 1 intermediate chain 2 OS=Rattus norvegicus GN=Dync1i2 PE=2 SV=1;>tr|D3ZU74|D3ZU74_RAT Cytoplasmic dynein 1 intermediate chain 2 OS=Rattus norvegicus GN=Dync1i2 PE=4 SV=1;>sp|Q62871|DC1I2_RAT Cytoplasmic dynein 1 in		Q6AZ35;D3ZU74;Q62871;G3V9V3	-2.97426	-2.79817	-2.98576	-2.99781	-2.88621	-2.99178	-0.10557
G3bp1	>tr|D3ZYS7|D3ZYS7_RAT Protein G3bp1 OS=Rattus norvegicus GN=G3bp1 PE=4 SV=1		D3ZYS7	-2.24147	-2.02938	-2.44214	-2.03836	-2.13543	-2.24025	-0.104825
Rps16	>sp|P62250|RS16_RAT 40S ribosomal protein S16 OS=Rattus norvegicus GN=Rps16 PE=1 SV=2		P62250	-3.59621	-3.44939	-3.58974	-3.66484	-3.5228	-3.62729	-0.104485
Rps13;LOC683961	>sp|P62278|RS13_RAT 40S ribosomal protein S13 OS=Rattus norvegicus GN=Rps13 PE=1 SV=2;>tr|M0RCY2|M0RCY2_RAT Protein LOC683961 OS=Rattus norvegicus GN=LOC683961 PE=3 SV=1		P62278;M0RCY2	-4.15	-3.52165	-4.04692	-3.83068	-3.83583	-3.9388	-0.102975
Cct8	>tr|D4ACB8|D4ACB8_RAT Chaperonin subunit 8 (Theta) (Predicted), isoform CRA_a OS=Rattus norvegicus GN=Cct8 PE=3 SV=1		D4ACB8	-2.88332	-2.90714	-2.99562	-2.99954	-2.89523	-2.99758	-0.10235
Sf3b2	>tr|D3ZMS1|D3ZMS1_RAT Protein Sf3b2 OS=Rattus norvegicus GN=Sf3b2 PE=4 SV=2		D3ZMS1	-2.71179	-2.22702	-2.65036	-2.48253	-2.46941	-2.56645	-0.0970425
Etf1	>sp|Q5U2Q7|ERF1_RAT Eukaryotic peptide chain release factor subunit 1 OS=Rattus norvegicus GN=Etf1 PE=2 SV=3		Q5U2Q7	-1.91926	-2.08645	-1.99568	-2.1974	-2.00285	-2.09654	-0.093686
Pdcd11	>tr|D3ZNI3|D3ZNI3_RAT Protein Pdcd11 OS=Rattus norvegicus GN=Pdcd11 PE=4 SV=1		D3ZNI3	-1.64368	-1.2108	-1.66713	-1.37389	-1.42724	-1.52051	-0.0932705
Msmo1	>sp|O35532|MSMO1_RAT Methylsterol monooxygenase 1 OS=Rattus norvegicus GN=Msmo1 PE=2 SV=1		O35532	-1.46985	-1.71591	-1.73006	-1.6412	-1.59288	-1.68563	-0.0927475
Eif4e	>sp|P63074|IF4E_RAT Eukaryotic translation initiation factor 4E OS=Rattus norvegicus GN=Eif4e PE=1 SV=1		P63074	-2.94419	-3.18089	-3.08058	-3.22959	-3.06254	-3.15508	-0.09254
Sf3a1	>tr|D3ZQM0|D3ZQM0_RAT Protein Sf3a1 OS=Rattus norvegicus GN=Sf3a1 PE=4 SV=1		D3ZQM0	-3.01567	-2.83362	-3.06758	-2.96477	-2.92464	-3.01617	-0.0915305
Rdx	>tr|E9PT65|E9PT65_RAT Protein Rdx OS=Rattus norvegicus GN=Rdx PE=4 SV=1		E9PT65	-3.43989	-2.52982	-3.30016	-2.85131	-2.98485	-3.07574	-0.0908835
Sec16a	>tr|D3ZN76|D3ZN76_RAT Protein Sec16a OS=Rattus norvegicus GN=Sec16a PE=4 SV=1		D3ZN76	-2.41966	-2.18043	-2.38919	-2.39259	-2.30005	-2.39089	-0.090843
Myo18a	>tr|D3ZFD0|D3ZFD0_RAT Protein Myo18a OS=Rattus norvegicus GN=Myo18a PE=1 SV=2		D3ZFD0	-2.40645	-2.80551	-2.37662	-3.01392	-2.60598	-2.69527	-0.089291
Cnn3	>sp|P37397|CNN3_RAT Calponin-3 OS=Rattus norvegicus GN=Cnn3 PE=1 SV=1		P37397	-2.07509	-2.0221	-2.08822	-2.1858	-2.0486	-2.13701	-0.0884175
Cd151	>sp|Q9QZA6|CD151_RAT CD151 antigen OS=Rattus norvegicus GN=Cd151 PE=1 SV=2		Q9QZA6	-1.26878	-1.59066	-1.46666	-1.56755	-1.42972	-1.5171	-0.087385
Rps3a;LOC100365839	>sp|P49242|RS3A_RAT 40S ribosomal protein S3a OS=Rattus norvegicus GN=Rps3a PE=1 SV=2;>tr|M0R6L4|M0R6L4_RAT 40S ribosomal protein S3a OS=Rattus norvegicus GN=LOC100365839 PE=3 SV=1		P49242;M0R6L4	-3.82744	-3.7958	-3.92378	-3.86817	-3.81162	-3.89597	-0.0843545
Gbp2	>sp|Q63663|GBP2_RAT Interferon-induced guanylate-binding protein 2 OS=Rattus norvegicus GN=Gbp2 PE=1 SV=2;>tr|Q5PQW8|Q5PQW8_RAT Guanylate binding protein 2 OS=Rattus norvegicus GN=Gbp2 PE=2 SV=1		Q63663;Q5PQW8	-1.59741	-1.86139	-1.89819	-1.72757	-1.7294	-1.81288	-0.083478
Tmem33	>sp|Q9Z142|TMM33_RAT Transmembrane protein 33 OS=Rattus norvegicus GN=Tmem33 PE=2 SV=1		Q9Z142	-1.50287	-1.42927	-1.63124	-1.46654	-1.46607	-1.54889	-0.0828205
Rpl24	>sp|P83732|RL24_RAT 60S ribosomal protein L24 OS=Rattus norvegicus GN=Rpl24 PE=2 SV=1		P83732	-3.29732	-3.19337	-3.32665	-3.32896	-3.24535	-3.3278	-0.082457
Acadl	>sp|P15650|ACADL_RAT Long-chain specific acyl-CoA dehydrogenase, mitochondrial OS=Rattus norvegicus GN=Acadl PE=1 SV=1		P15650	-4.83621	-4.43578	-4.69742	-4.73739	-4.63599	-4.71741	-0.0814125
Cand1	>sp|P97536|CAND1_RAT Cullin-associated NEDD8-dissociated protein 1 OS=Rattus norvegicus GN=Cand1 PE=1 SV=1		P97536	-3.2029	-3.14586	-3.38163	-3.12923	-3.17438	-3.25543	-0.081049
Mvp	>sp|Q62667|MVP_RAT Major vault protein OS=Rattus norvegicus GN=Mvp PE=1 SV=4		Q62667	-2.55343	-2.21364	-2.40798	-2.52052	-2.38353	-2.46425	-0.0807165
Vps4a	>sp|Q793F9|VPS4A_RAT Vacuolar protein sorting-associated protein 4A OS=Rattus norvegicus GN=Vps4a PE=2 SV=1;>tr|Q6IRG3|Q6IRG3_RAT Vacuolar protein sorting-associated protein 4A OS=Rattus norvegicus GN=Vps4a PE=2 SV=1		Q793F9;Q6IRG3	-1.84773	-2.20231	-2.21464	-1.99551	-2.02502	-2.10507	-0.080058
Huwe1	>tr|F1MAP9|F1MAP9_RAT E3 ubiquitin-protein ligase HUWE1 OS=Rattus norvegicus GN=Huwe1 PE=4 SV=2		F1MAP9	-2.29385	-2.26465	-2.41258	-2.30401	-2.27925	-2.35829	-0.079039
Tmed7	>sp|D3ZTX0|TMED7_RAT Transmembrane emp24 domain-containing protein 7 OS=Rattus norvegicus GN=Tmed7 PE=1 SV=1		D3ZTX0	-3.3244	-3.0985	-3.40857	-3.17007	-3.21145	-3.28932	-0.07787
Stag2	>tr|D3ZXT2|D3ZXT2_RAT Protein Stag2 OS=Rattus norvegicus GN=Stag2 PE=4 SV=1		D3ZXT2	-1.53822	-1.36792	-1.70134	-1.34923	-1.45307	-1.52529	-0.0722195
Psmd9	>sp|Q9WTV5|PSMD9_RAT 26S proteasome non-ATPase regulatory subunit 9 OS=Rattus norvegicus GN=Psmd9 PE=1 SV=1;>tr|G3V9P0|G3V9P0_RAT 26S proteasome non-ATPase regulatory subunit 9 OS=Rattus norvegicus GN=Psmd9 PE=4 SV=1		Q9WTV5;G3V9P0	-2.31	-2.3233	-2.28174	-2.48835	-2.31665	-2.38504	-0.0683925
Ube2k	>tr|D3ZXS8|D3ZXS8_RAT Huntingtin interacting protein 2 (Predicted), isoform CRA_a OS=Rattus norvegicus GN=Ube2k PE=3 SV=1		D3ZXS8	-3.1083	-1.65995	-2.2225	-2.68205	-2.38413	-2.45227	-0.0681475
Rpl11	>sp|P62914|RL11_RAT 60S ribosomal protein L11 OS=Rattus norvegicus GN=Rpl11 PE=1 SV=2		P62914	-3.75582	-3.97374	-3.97965	-3.8837	-3.86478	-3.93167	-0.06689
Rps18;LOC100912024;LOC100362298	>sp|P62271|RS18_RAT 40S ribosomal protein S18 OS=Rattus norvegicus GN=Rps18 PE=1 SV=3;>tr|M0R5K9|M0R5K9_RAT Protein LOC100912024 (Fragment) OS=Rattus norvegicus GN=LOC100912024 PE=3 SV=1;>tr|D3ZM33|D3ZM33_RAT Protein LOC100362298 (Fragment) OS=Rattus norve		P62271;M0R5K9;D3ZM33	-4.00574	-3.76582	-3.99348	-3.91076	-3.88578	-3.95212	-0.066345
Dync1li2	>tr|Q5D023|Q5D023_RAT Cytoplasmic dynein 1 light intermediate chain 2 OS=Rattus norvegicus GN=Dync1li2 PE=2 SV=1;>sp|Q62698|DC1L2_RAT Cytoplasmic dynein 1 light intermediate chain 2 OS=Rattus norvegicus GN=Dync1li2 PE=1 SV=1;>tr|A0A096MIY2|A0A096MIY2_RAT C		Q5D023;Q62698;A0A096MIY2;A0A096MKA1	-2.32366	-2.80228	-2.55351	-2.70435	-2.56297	-2.62893	-0.065957
Rpl18a;RGD1565566	>sp|P62718|RL18A_RAT 60S ribosomal protein L18a OS=Rattus norvegicus GN=Rpl18a PE=2 SV=1;>tr|F1M0K6|F1M0K6_RAT Protein RGD1565566 (Fragment) OS=Rattus norvegicus GN=RGD1565566 PE=3 SV=1		P62718;F1M0K6	-3.73668	-3.57556	-3.71295	-3.72432	-3.65612	-3.71864	-0.0625165
Naa15	>tr|D3ZD89|D3ZD89_RAT NMDA receptor-regulated gene 1 (Predicted), isoform CRA_b OS=Rattus norvegicus GN=Naa15 PE=4 SV=2	Yes	D3ZD89	-2.14083	-2.87303	-2.67043	-2.46283	-2.50693	-2.56663	-0.0597045
Qdpr	>sp|P11348|DHPR_RAT Dihydropteridine reductase OS=Rattus norvegicus GN=Qdpr PE=1 SV=1		P11348	-3.24428	-3.16333	-3.8011	-2.72576	-3.2038	-3.26343	-0.059624
Rnf213	>tr|F1M0R1|F1M0R1_RAT Protein Rnf213 OS=Rattus norvegicus GN=Rnf213 PE=4 SV=2		F1M0R1	-2.67034	-2.68919	-3.21638	-2.26195	-2.67977	-2.73917	-0.059401
Esd	>sp|B0BNE5|ESTD_RAT S-formylglutathione hydrolase OS=Rattus norvegicus GN=Esd PE=1 SV=1		B0BNE5	-3.5192	-3.53204	-3.02374	-4.13085	-3.52562	-3.57729	-0.051674
Rpl9;LOC100910002;LOC100911472	>sp|P17077|RL9_RAT 60S ribosomal protein L9 OS=Rattus norvegicus GN=Rpl9 PE=1 SV=1;>tr|M0R6B4|M0R6B4_RAT Protein LOC100910002 OS=Rattus norvegicus GN=LOC100910002 PE=4 SV=1;>tr|M0RBD4|M0RBD4_RAT Protein LOC100911472 OS=Rattus norvegicus GN=LOC100911472 PE=		P17077;M0R6B4;M0RBD4	-3.87745	-3.52591	-3.85557	-3.64761	-3.70168	-3.75159	-0.0499075
Rps9;RGD1566136	>sp|P29314|RS9_RAT 40S ribosomal protein S9 OS=Rattus norvegicus GN=Rps9 PE=1 SV=4;>tr|D3ZV50|D3ZV50_RAT Protein LOC100364509 OS=Rattus norvegicus GN=LOC100364509 PE=4 SV=1		P29314;D3ZV50	-4.13619	-3.44637	-4.08865	-3.59207	-3.79128	-3.84036	-0.049082
Cops4	>sp|Q68FS2|CSN4_RAT COP9 signalosome complex subunit 4 OS=Rattus norvegicus GN=Cops4 PE=1 SV=1		Q68FS2	-3.18416	-3.43753	-3.33805	-3.37992	-3.31084	-3.35898	-0.048139
Trip12	>sp|F1LP64|TRIPC_RAT E3 ubiquitin-protein ligase TRIP12 OS=Rattus norvegicus GN=Trip12 PE=2 SV=1		F1LP64	-1.14229	-0.721896	-1.07394	-0.881587	-0.932093	-0.977764	-0.0456703
LOC100911959	>tr|D3ZVQ0|D3ZVQ0_RAT Ubiquitin carboxyl-terminal hydrolase OS=Rattus norvegicus GN=Usp5 PE=3 SV=1		D3ZVQ0	-3.18469	-3.30843	-3.26008	-3.31991	-3.24656	-3.29	-0.043438
Rps10;RGD1564698;LOC100361240	>sp|P63326|RS10_RAT 40S ribosomal protein S10 OS=Rattus norvegicus GN=Rps10 PE=2 SV=1;>tr|F1LT36|F1LT36_RAT Protein RGD1564698 OS=Rattus norvegicus GN=RGD1564698 PE=4 SV=2;>tr|D3ZJY5|D3ZJY5_RAT Protein LOC100360905 OS=Rattus norvegicus GN=LOC100360905 PE=4		P63326;F1LT36;D3ZJY5	-3.94893	-3.96515	-4.26973	-3.7274	-3.95704	-3.99857	-0.041525
Rpl35a;LOC100362338;LOC100362049	>sp|P04646|RL35A_RAT 60S ribosomal protein L35a OS=Rattus norvegicus GN=Rpl35a PE=3 SV=1;>tr|D3ZZN4|D3ZZN4_RAT Protein LOC100362338 OS=Rattus norvegicus GN=LOC100362338 PE=4 SV=1;>tr|D4A771|D4A771_RAT Protein LOC100359825 OS=Rattus norvegicus GN=LOC1003620		P04646;D3ZZN4;D4A771	-3.34353	-3.91975	-3.76688	-3.57696	-3.63164	-3.67192	-0.040278
Tnc	>tr|M0RA80|M0RA80_RAT Protein Tnc OS=Rattus norvegicus GN=Tnc PE=4 SV=1	Yes	M0RA80	-1.32724	-2.64449	-2.22479	-1.8269	-1.98586	-2.02584	-0.03998
Vcpip1	>sp|Q8CF97|VCIP1_RAT Deubiquitinating protein VCIP135 OS=Rattus norvegicus GN=Vcpip1 PE=1 SV=2		Q8CF97	-1.9947	-2.00648	-2.19568	-1.87657	-2.00059	-2.03613	-0.0355375
Calr	>sp|P18418|CALR_RAT Calreticulin OS=Rattus norvegicus GN=Calr PE=1 SV=1		P18418	-3.45572	-3.38178	-3.41985	-3.48589	-3.41875	-3.45287	-0.034115
Anxa1	>sp|P07150|ANXA1_RAT Annexin A1 OS=Rattus norvegicus GN=Anxa1 PE=1 SV=2		P07150	-3.84069	-3.36105	-3.63256	-3.63621	-3.60087	-3.63438	-0.033516
Aldh9a1	>sp|Q9JLJ3|AL9A1_RAT 4-trimethylaminobutyraldehyde dehydrogenase OS=Rattus norvegicus GN=Aldh9a1 PE=1 SV=1		Q9JLJ3	-4.02395	-3.96189	-3.04907	-5.00347	-3.99292	-4.02627	-0.033348
Copb1	>sp|P23514|COPB_RAT Coatomer subunit beta OS=Rattus norvegicus GN=Copb1 PE=1 SV=1		P23514	-2.8955	-2.81188	-2.91213	-2.85778	-2.85369	-2.88496	-0.0312665
Eif2s1	>sp|P68101|IF2A_RAT Eukaryotic translation initiation factor 2 subunit 1 OS=Rattus norvegicus GN=Eif2s1 PE=1 SV=2		P68101	-3.18036	-3.36001	-3.31818	-3.28377	-3.27019	-3.30098	-0.0307915
Slc3a2	>sp|Q794F9|4F2_RAT 4F2 cell-surface antigen heavy chain OS=Rattus norvegicus GN=Slc3a2 PE=1 SV=1		Q794F9	-3.59904	-3.58745	-3.67365	-3.57371	-3.59324	-3.62368	-0.030433
Sf3b1	>tr|G3V7T6|G3V7T6_RAT Protein Sf3b1 OS=Rattus norvegicus GN=Sf3b1 PE=4 SV=1		G3V7T6	-1.88571	-1.57721	-1.88838	-1.63267	-1.73146	-1.76053	-0.0290675
Ipo7	>tr|D4AE96|D4AE96_RAT Importin 7 (Predicted), isoform CRA_c OS=Rattus norvegicus GN=Ipo7 PE=4 SV=1		D4AE96	-2.28638	-2.0908	-2.38481	-2.0499	-2.18859	-2.21736	-0.0287685
Lap3	>sp|Q68FS4|AMPL_RAT Cytosol aminopeptidase OS=Rattus norvegicus GN=Lap3 PE=1 SV=1;>tr|M0R9Q9|M0R9Q9_RAT Cytosol aminopeptidase (Fragment) OS=Rattus norvegicus GN=Lap3 PE=3 SV=1		Q68FS4;M0R9Q9	-4.08787	-4.35169	-4.50553	-3.98837	-4.21978	-4.24695	-0.0271695
Rpl12;RGD1564883;Rpl12-ps1;RGD1563956	>sp|P23358|RL12_RAT 60S ribosomal protein L12 OS=Rattus norvegicus GN=Rpl12 PE=2 SV=1;>tr|M0R4B6|M0R4B6_RAT 60S ribosomal protein L12 OS=Rattus norvegicus GN=RGD1564883 PE=3 SV=1;>tr|D3ZJE2|D3ZJE2_RAT Uncharacterized protein OS=Rattus norvegicus GN=Rpl12-p		P23358;M0R4B6;D3ZJE2;D4A8N3;M0RD35	-4.1667	-4.36915	-4.18737	-4.40229	-4.26792	-4.29483	-0.026906
Srsf1	>tr|D4A9L2|D4A9L2_RAT Protein Srsf1 OS=Rattus norvegicus GN=Srsf1 PE=4 SV=1		D4A9L2	-3.45435	-3.44624	-3.29378	-3.65958	-3.45029	-3.47668	-0.026385
	>tr|M0R4B8|M0R4B8_RAT Pyruvate kinase OS=Rattus norvegicus PE=3 SV=1		M0R4B8	-3.81261	-3.55809	-3.8995	-3.52027	-3.68535	-3.70989	-0.0245375
Ap1s1	>tr|B5DFI3|B5DFI3_RAT Adaptor protein complex AP-1, sigma 1 (Predicted), isoform CRA_b OS=Rattus norvegicus GN=Ap1s1 PE=2 SV=1	Yes	B5DFI3	-2.5992	-2.7135	-2.55877	-2.80259	-2.65635	-2.68068	-0.0243315
Nars	>tr|F1LPV0|F1LPV0_RAT Protein Nars OS=Rattus norvegicus GN=Nars PE=3 SV=2;>tr|F1LML0|F1LML0_RAT Protein Nars OS=Rattus norvegicus GN=Nars PE=3 SV=1		F1LPV0;F1LML0	-2.4027	-2.68381	-2.52201	-2.61061	-2.54326	-2.56631	-0.0230555
Naca	>tr|M0R9L0|M0R9L0_RAT Protein Naca OS=Rattus norvegicus GN=Naca PE=4 SV=1;>tr|B2RYX0|B2RYX0_RAT Naca protein OS=Rattus norvegicus GN=Naca PE=2 SV=1		M0R9L0;B2RYX0	-2.56602	-2.10377	-2.39851	-2.31732	-2.33489	-2.35792	-0.023025
Rps15a;Rps15al4;Rps15al2	>sp|P62246|RS15A_RAT 40S ribosomal protein S15a OS=Rattus norvegicus GN=Rps15a PE=1 SV=2;>tr|D3ZLL8|D3ZLL8_RAT Protein LOC100909878 OS=Rattus norvegicus GN=Rps15a-ps7 PE=3 SV=1;>tr|D3ZZC7|D3ZZC7_RAT Protein Rps15al2 OS=Rattus norvegicus GN=Rps15al2 PE=3 SV		P62246;D3ZLL8;D3ZZC7	-3.58644	-3.54987	-3.64182	-3.53992	-3.56816	-3.59087	-0.0227135
Dync1li1	>sp|Q9QXU8|DC1L1_RAT Cytoplasmic dynein 1 light intermediate chain 1 OS=Rattus norvegicus GN=Dync1li1 PE=1 SV=1;>tr|G3V7G0|G3V7G0_RAT Cytoplasmic dynein 1 light intermediate chain 1 OS=Rattus norvegicus GN=Dync1li1 PE=4 SV=1		Q9QXU8;G3V7G0	-2.95758	-2.42299	-1.98222	-3.43828	-2.69028	-2.71025	-0.019966
Lamp2	>sp|P17046|LAMP2_RAT Lysosome-associated membrane glycoprotein 2 OS=Rattus norvegicus GN=Lamp2 PE=1 SV=2;>tr|F1LLX8|F1LLX8_RAT Lysosome-associated membrane glycoprotein 2 OS=Rattus norvegicus GN=Lamp2 PE=4 SV=1		P17046;F1LLX8	-0.58249	-0.574412	-0.513934	-0.682279	-0.578451	-0.598107	-0.0196558
Rpl26;Rpl26-ps2;Rpl26-ps1	>tr|G3V6I9|G3V6I9_RAT 60S ribosomal protein L26 OS=Rattus norvegicus GN=Rpl26 PE=3 SV=1;>sp|P12749|RL26_RAT 60S ribosomal protein L26 OS=Rattus norvegicus GN=Rpl26 PE=1 SV=1;>tr|D4A1Z2|D4A1Z2_RAT Uncharacterized protein OS=Rattus norvegicus GN=Rpl26-ps2 PE		G3V6I9;P12749;D4A1Z2;D4AE42	-4.04347	-3.61943	-3.93812	-3.76123	-3.83145	-3.84968	-0.0182285
Ncl	>sp|P13383|NUCL_RAT Nucleolin OS=Rattus norvegicus GN=Ncl PE=1 SV=3;>tr|Q5U328|Q5U328_RAT Nucleolin OS=Rattus norvegicus GN=Ncl PE=1 SV=1		P13383;Q5U328	-2.60753	-2.59196	-2.70491	-2.51721	-2.59975	-2.61106	-0.0113175
Fam129a	>sp|Q9ESN0|NIBAN_RAT Protein Niban OS=Rattus norvegicus GN=Fam129a PE=2 SV=2		Q9ESN0	-3.04752	-2.86891	-2.97222	-2.96162	-2.95821	-2.96692	-0.0087075
Glrx3	>sp|Q9JLZ1|GLRX3_RAT Glutaredoxin-3 OS=Rattus norvegicus GN=Glrx3 PE=1 SV=2		Q9JLZ1	-2.9812	-2.95982	-2.99677	-2.96151	-2.97051	-2.97914	-0.008631
Bcat1	>sp|P54690|BCAT1_RAT Branched-chain-amino-acid aminotransferase, cytosolic OS=Rattus norvegicus GN=Bcat1 PE=1 SV=1		P54690	-1.95299	-2.02662	-2.12362	-1.87144	-1.9898	-1.99753	-0.0077285
Pdcd6	>tr|G3V7W1|G3V7W1_RAT Programmed cell death 6 (Predicted), isoform CRA_a OS=Rattus norvegicus GN=Pdcd6 PE=4 SV=1		G3V7W1	-2.53424	-2.49647	-2.5845	-2.45372	-2.51536	-2.51911	-0.003752
Snrpa1	>tr|D3ZZR5|D3ZZR5_RAT Protein LOC100364748 OS=Rattus norvegicus GN=Snrpa1 PE=4 SV=1;>tr|D3ZLF6|D3ZLF6_RAT Protein LOC100364748 OS=Rattus norvegicus GN=Snrpa1 PE=4 SV=2		D3ZZR5;D3ZLF6	-3.17788	-3.03493	-2.91409	-3.306	-3.10641	-3.11004	-0.0036385
Rpl30	>sp|P62890|RL30_RAT 60S ribosomal protein L30 OS=Rattus norvegicus GN=Rpl30 PE=3 SV=2		P62890	-3.5575	-3.71231	-3.71991	-3.55682	-3.6349	-3.63836	-0.0034615
Copa	>tr|G3V6T1|G3V6T1_RAT Coatomer subunit alpha OS=Rattus norvegicus GN=Copa PE=4 SV=1		G3V6T1	-2.40943	-2.4549	-2.45546	-2.4145	-2.43217	-2.43498	-0.002811
Rps6	>sp|P62755|RS6_RAT 40S ribosomal protein S6 OS=Rattus norvegicus GN=Rps6 PE=1 SV=1;>tr|M0RD75|M0RD75_RAT 40S ribosomal protein S6 (Fragment) OS=Rattus norvegicus GN=Rps6 PE=4 SV=1		P62755;M0RD75	-4.45609	-3.96682	-4.4394	-3.98834	-4.21145	-4.21387	-0.0024185
Prpf40a	>tr|D3ZJ92|D3ZJ92_RAT Pre-mRNA processing factor 40 homolog A (Yeast) (Predicted) OS=Rattus norvegicus GN=Prpf40a PE=4 SV=1		D3ZJ92	-2.18318	-2.31301	-2.43542	-2.06492	-2.2481	-2.25017	-0.0020725
Parp14	>tr|F1LZ05|F1LZ05_RAT Protein Parp14 OS=Rattus norvegicus GN=Parp14 PE=4 SV=2		F1LZ05	-2.62691	-2.14931	-2.78896	-1.99039	-2.38811	-2.38968	-0.001566
Rabep1	>sp|O35550|RABE1_RAT Rab GTPase-binding effector protein 1 OS=Rattus norvegicus GN=Rabep1 PE=1 SV=1;>tr|G3V9J7|G3V9J7_RAT Rab GTPase-binding effector protein 1 OS=Rattus norvegicus GN=Rabep1 PE=4 SV=1		O35550;G3V9J7	-3.01333	-2.84218	-3.03836	-2.8195	-2.92776	-2.92893	-0.001172
Rpl32;LOC688684	>sp|P62912|RL32_RAT 60S ribosomal protein L32 OS=Rattus norvegicus GN=Rpl32 PE=1 SV=2;>tr|D4A412|D4A412_RAT Protein LOC688684 OS=Rattus norvegicus GN=LOC688684 PE=4 SV=1		P62912;D4A412	-3.79414	-3.49166	-3.77012	-3.51672	-3.6429	-3.64342	-0.000523
Mfge8	>sp|P70490|MFGM_RAT Lactadherin OS=Rattus norvegicus GN=Mfge8 PE=2 SV=1;>tr|Q1PBJ1|Q1PBJ1_RAT Lactadherin OS=Rattus norvegicus GN=Mfge8 PE=2 SV=1		P70490;Q1PBJ1	-4.53356	-4.57691	-4.62408	-4.48397	-4.55523	-4.55403	0.001207
Cct7	>tr|D4AC23|D4AC23_RAT Protein Cct7 OS=Rattus norvegicus GN=Cct7 PE=3 SV=1		D4AC23	-2.99528	-2.91506	-2.98359	-2.92292	-2.95517	-2.95325	0.0019155
Eif4g2	>tr|F1LN59|F1LN59_RAT Protein Eif4g2 (Fragment) OS=Rattus norvegicus GN=Eif4g2 PE=4 SV=2;>tr|M0RAS7|M0RAS7_RAT Uncharacterized protein (Fragment) OS=Rattus norvegicus PE=4 SV=1		F1LN59;M0RAS7	-1.74894	-2.24934	-1.98302	-2.00237	-1.99914	-1.99269	0.006448
Rpl18	>sp|P12001|RL18_RAT 60S ribosomal protein L18 OS=Rattus norvegicus GN=Rpl18 PE=2 SV=2		P12001	-4.11751	-3.8239	-4.14341	-3.78377	-3.97071	-3.96359	0.007118
Rpl3	>sp|P21531|RL3_RAT 60S ribosomal protein L3 OS=Rattus norvegicus GN=Rpl3 PE=1 SV=3		P21531	-4.02238	-3.73693	-3.94582	-3.78914	-3.87965	-3.86748	0.0121735
Copg1	>sp|Q4AEF8|COPG1_RAT Coatomer subunit gamma-1 OS=Rattus norvegicus GN=Copg1 PE=2 SV=1		Q4AEF8	-2.33359	-2.41043	-2.30116	-2.41789	-2.37201	-2.35952	0.0124855
Vcam1	>sp|P29534|VCAM1_RAT Vascular cell adhesion protein 1 OS=Rattus norvegicus GN=Vcam1 PE=2 SV=1		P29534	-0.719162	-1.17192	-1.20417	-0.657377	-0.945542	-0.930772	0.0147697
Rps23;RGD1563705;RGD1563570	>sp|P62268|RS23_RAT 40S ribosomal protein S23 OS=Rattus norvegicus GN=Rps23 PE=1 SV=3;>tr|F1LTW8|F1LTW8_RAT Protein RGD1563705 OS=Rattus norvegicus GN=RGD1563705 PE=3 SV=2;>tr|D4A9Q3|D4A9Q3_RAT Protein RGD1563570 OS=Rattus norvegicus GN=RGD1563570 PE=3 SV=		P62268;F1LTW8;D4A9Q3	-3.89209	-3.64458	-3.7618	-3.74375	-3.76833	-3.75278	0.015559
Eif2s2	>tr|Q6P685|Q6P685_RAT Eukaryotic translation initiation factor 2, subunit 2 (Beta) OS=Rattus norvegicus GN=Eif2s2 PE=2 SV=1;>tr|D3ZBJ7|D3ZBJ7_RAT Uncharacterized protein OS=Rattus norvegicus PE=4 SV=1		Q6P685;D3ZBJ7	-2.31136	-1.7291	-2.07443	-1.89711	-2.02023	-1.98577	0.034462
Atpif1	>sp|Q03344|ATIF1_RAT ATPase inhibitor, mitochondrial OS=Rattus norvegicus GN=Atpif1 PE=3 SV=2		Q03344	-3.82595	-3.55872	-3.78315	-3.53231	-3.69233	-3.65773	0.034604
Rad21	>tr|Q4KLH7|Q4KLH7_RAT Protein Rad21 OS=Rattus norvegicus GN=Rad21 PE=2 SV=1		Q4KLH7	-1.13746	-1.15473	-1.13112	-1.08979	-1.14609	-1.11046	0.0356375
Usp19	>sp|Q6J1Y9|UBP19_RAT Ubiquitin carboxyl-terminal hydrolase 19 OS=Rattus norvegicus GN=Usp19 PE=1 SV=1;>tr|M0RDN9|M0RDN9_RAT Ubiquitin carboxyl-terminal hydrolase OS=Rattus norvegicus GN=Usp19 PE=3 SV=1		Q6J1Y9;M0RDN9	-0.658766	-0.323191	-0.451563	-0.456623	-0.490978	-0.454093	0.0368852
Ktn1	>tr|D4AD67|D4AD67_RAT Protein Ktn1 OS=Rattus norvegicus GN=Ktn1 PE=4 SV=2;>tr|D4A4Z9|D4A4Z9_RAT Protein Ktn1 OS=Rattus norvegicus GN=Ktn1 PE=4 SV=2;>tr|D4ADW6|D4ADW6_RAT Protein Ktn1 OS=Rattus norvegicus GN=Ktn1 PE=4 SV=2;>tr|D4ADW5|D4ADW5_RAT Protein Ktn1		D4AD67;D4A4Z9;D4ADW6;D4ADW5;D3ZI32	-2.58079	-2.49549	-2.5832	-2.41773	-2.53814	-2.50047	0.03767
Rpl27;RGD1563835;LOC100912027	>sp|P61354|RL27_RAT 60S ribosomal protein L27 OS=Rattus norvegicus GN=Rpl27 PE=2 SV=2;>tr|D3ZTK5|D3ZTK5_RAT 60S ribosomal protein L27 OS=Rattus norvegicus GN=RGD1563835 PE=3 SV=1;>tr|M0R7P0|M0R7P0_RAT Protein LOC100912027 OS=Rattus norvegicus GN=LOC1009120		P61354;D3ZTK5;M0R7P0	-3.80771	-3.59433	-3.66387	-3.65867	-3.70102	-3.66127	0.039754
Cbr1	>sp|P47727|CBR1_RAT Carbonyl reductase [NADPH] 1 OS=Rattus norvegicus GN=Cbr1 PE=1 SV=2		P47727	-3.80799	-3.37785	-3.48769	-3.61462	-3.59292	-3.55115	0.0417705
Tuba1b	>sp|Q6P9V9|TBA1B_RAT Tubulin alpha-1B chain OS=Rattus norvegicus GN=Tuba1b PE=1 SV=1		Q6P9V9	-2.82982	-2.92314	-4.63838	-1.01973	-2.87648	-2.82906	0.047424
Pdia3	>sp|P11598|PDIA3_RAT Protein disulfide-isomerase A3 OS=Rattus norvegicus GN=Pdia3 PE=1 SV=2		P11598	-3.2037	-3.2783	-3.24223	-3.14102	-3.241	-3.19162	0.0493815
Fbl	>sp|P22509|FBRL_RAT rRNA 2-O-methyltransferase fibrillarin OS=Rattus norvegicus GN=Fbl PE=1 SV=2		P22509	-3.34206	-3.17997	-3.12822	-3.29138	-3.26102	-3.2098	0.0512185
Ptges3	>sp|P83868|TEBP_RAT Prostaglandin E synthase 3 OS=Rattus norvegicus GN=Ptges3 PE=1 SV=2;>tr|R9PXR7|R9PXR7_RAT Prostaglandin E synthase 3 (Fragment) OS=Rattus norvegicus GN=Ptges3 PE=1 SV=1		P83868;R9PXR7	-3.11216	-2.65581	-2.80541	-2.85998	-2.88399	-2.83269	0.051291
Scaf4	>tr|F1M994|F1M994_RAT Splicing factor, arginine/serine-rich 15 OS=Rattus norvegicus GN=Scaf4 PE=4 SV=2		F1M994	-1.96162	-2.36565	-2.15733	-2.06637	-2.16363	-2.11185	0.051783
Rpl34;Rpl34-ps1	>tr|B2RZD4|B2RZD4_RAT 60S ribosomal protein L34 OS=Rattus norvegicus GN=Rpl34 PE=2 SV=1;>tr|F1LQ14|F1LQ14_RAT 60S ribosomal protein L34 OS=Rattus norvegicus GN=Rpl34 PE=4 SV=1;>tr|D4A4W9|D4A4W9_RAT Uncharacterized protein OS=Rattus norvegicus GN=Rpl34-ps1		B2RZD4;F1LQ14;D4A4W9;P11250	-3.83803	-3.66665	-3.82668	-3.56983	-3.75234	-3.69826	0.054082
Ppp6r3	>tr|F1MAH5|F1MAH5_RAT Protein Ppp6r3 OS=Rattus norvegicus GN=Ppp6r3 PE=4 SV=2;>tr|D3ZBT9|D3ZBT9_RAT Protein Ppp6r3 OS=Rattus norvegicus GN=Ppp6r3 PE=4 SV=2		F1MAH5;D3ZBT9	-2.05176	-2.07006	-2.58658	-1.42508	-2.06091	-2.00583	0.055081
LOC100362099;Snrpe	>tr|D4A8M5|D4A8M5_RAT Protein Snrpep2 OS=Rattus norvegicus GN=Snrpep2 PE=4 SV=1;>tr|D3ZSP1|D3ZSP1_RAT Protein LOC100361838 OS=Rattus norvegicus GN=LOC100361838 PE=4 SV=1		D4A8M5;D3ZSP1	-3.40787	-3.43339	-3.43322	-3.29548	-3.42063	-3.36435	0.056279
Sarnp	>sp|Q498U4|SARNP_RAT SAP domain-containing ribonucleoprotein OS=Rattus norvegicus GN=Sarnp PE=1 SV=3		Q498U4	-3.01345	-2.05373	-2.73947	-2.20689	-2.53359	-2.47318	0.06041
Snrpd2;Snrpd2l	>tr|B5DES0|B5DES0_RAT Protein Snrpd2 OS=Rattus norvegicus GN=Snrpd2 PE=2 SV=1;>tr|M0R8K2|M0R8K2_RAT Protein Snrpd2l OS=Rattus norvegicus GN=Snrpd2l PE=4 SV=1		B5DES0;M0R8K2	-3.39564	-3.27691	-3.29449	-3.25181	-3.33627	-3.27315	0.06312
Rps12;LOC100364427;LOC100360573;RGD1561453	>tr|Q6PDW1|Q6PDW1_RAT 40S ribosomal protein S12 OS=Rattus norvegicus GN=LOC100359593 PE=2 SV=1;>tr|M0R9I8|M0R9I8_RAT 40S ribosomal protein S12 OS=Rattus norvegicus GN=LOC100364427 PE=3 SV=1;>tr|D3ZHB3|D3ZHB3_RAT 40S ribosomal protein S12 OS=Rattus norvegic		Q6PDW1;M0R9I8;D3ZHB3;P63324;D3ZG05	-4.28259	-4.00699	-4.13802	-4.02093	-4.14479	-4.07947	0.0653195
Rbm39	>tr|Q5BJP4|Q5BJP4_RAT Protein LOC100910882 OS=Rattus norvegicus GN=Rbm39 PE=1 SV=1		Q5BJP4	-1.74458	-1.60555	-1.79847	-1.4204	-1.67507	-1.60943	0.065637
Dync1h1	>tr|F1LRT9|F1LRT9_RAT Cytoplasmic dynein 1 heavy chain 1 OS=Rattus norvegicus GN=Dync1h1 PE=4 SV=2;>tr|M0R9X8|M0R9X8_RAT Cytoplasmic dynein 1 heavy chain 1 OS=Rattus norvegicus GN=Dync1h1 PE=4 SV=1		F1LRT9;M0R9X8	-2.85392	-2.80682	-2.79636	-2.72442	-2.83037	-2.76039	0.069979
Psma7	>tr|F1LSQ6|F1LSQ6_RAT Proteasome subunit alpha type OS=Rattus norvegicus GN=Psma7 PE=3 SV=1;>sp|P48004|PSA7_RAT Proteasome subunit alpha type-7 OS=Rattus norvegicus GN=Psma7 PE=1 SV=1		F1LSQ6;P48004	-3.68605	-3.9625	-3.89057	-3.61656	-3.82428	-3.75357	0.0707085
Cct2	>sp|Q5XIM9|TCPB_RAT T-complex protein 1 subunit beta OS=Rattus norvegicus GN=Cct2 PE=1 SV=3		Q5XIM9	-3.34003	-3.25415	-3.33746	-3.11441	-3.29709	-3.22594	0.0711555
Rps3;RGD1560831	>sp|P62909|RS3_RAT 40S ribosomal protein S3 OS=Rattus norvegicus GN=Rps3 PE=1 SV=1;>tr|D3ZVH2|D3ZVH2_RAT Protein RGD1560831 OS=Rattus norvegicus GN=RGD1560831 PE=3 SV=1		P62909;D3ZVH2	-3.81401	-3.67125	-3.6616	-3.67994	-3.74263	-3.67077	0.071861
Txnl1	>sp|Q920J4|TXNL1_RAT Thioredoxin-like protein 1 OS=Rattus norvegicus GN=Txnl1 PE=1 SV=3		Q920J4	-2.26541	-2.20457	-2.21317	-2.09888	-2.23499	-2.15602	0.0789675
Nploc4	>sp|Q9ES54|NPL4_RAT Nuclear protein localization protein 4 homolog OS=Rattus norvegicus GN=Nploc4 PE=1 SV=3;>tr|F1LQX9|F1LQX9_RAT Nuclear protein localization protein 4 homolog OS=Rattus norvegicus GN=Nploc4 PE=4 SV=2		Q9ES54;F1LQX9	-2.7035	-2.59806	-2.71719	-2.4202	-2.65078	-2.5687	0.0820855
Hars	>tr|Q4QQV4|Q4QQV4_RAT Dead end homolog 1 (Zebrafish) OS=Rattus norvegicus GN=Hars PE=2 SV=1		Q4QQV4	-2.91659	-2.44058	-2.59553	-2.59466	-2.67858	-2.5951	0.083486
Yars	>sp|Q4KM49|SYYC_RAT Tyrosine--tRNA ligase, cytoplasmic OS=Rattus norvegicus GN=Yars PE=2 SV=3		Q4KM49	-2.9306	-2.98942	-2.94731	-2.79676	-2.96001	-2.87203	0.087977
Nmt1	>sp|Q8K1Q0|NMT1_RAT Glycylpeptide N-tetradecanoyltransferase 1 OS=Rattus norvegicus GN=Nmt1 PE=2 SV=1		Q8K1Q0	-2.78101	-2.71028	-2.52624	-2.78558	-2.74565	-2.65591	0.0897355
Ide	>sp|P35559|IDE_RAT Insulin-degrading enzyme OS=Rattus norvegicus GN=Ide PE=1 SV=1		P35559	-2.28511	-2.69329	-2.46387	-2.33068	-2.4892	-2.39728	0.0919265
Cul5	>sp|Q9JJ31|CUL5_RAT Cullin-5 OS=Rattus norvegicus GN=Cul5 PE=1 SV=3		Q9JJ31	-3.42251	-1.62207	-1.97897	-2.8796	-2.52229	-2.42929	0.0930005
Ppp1r12a	>sp|Q10728|MYPT1_RAT Protein phosphatase 1 regulatory subunit 12A OS=Rattus norvegicus GN=Ppp1r12a PE=1 SV=2;>tr|D3ZR53|D3ZR53_RAT Protein phosphatase 1 regulatory subunit 12 OS=Rattus norvegicus GN=Ppp1r12a PE=1 SV=2;>tr|D4ACS0|D4ACS0_RAT Protein phosphat		Q10728;D3ZR53;D4ACS0;D4A1S6	-2.12904	-1.91414	-1.93462	-1.91926	-2.02159	-1.92694	0.094649
Vcl	>tr|R9PXU6|R9PXU6_RAT Vinculin OS=Rattus norvegicus GN=Vcl PE=1 SV=1;>sp|P85972|VINC_RAT Vinculin OS=Rattus norvegicus GN=Vcl PE=1 SV=1		R9PXU6;P85972	-4.11017	-4.41291	-4.13256	-4.1915	-4.26154	-4.16203	0.09951
LOC681996	>tr|B0BN63|B0BN63_RAT LOC681996 protein OS=Rattus norvegicus GN=Ahsa1 PE=2 SV=1		B0BN63	-1.91007	-2.11591	-1.9333	-1.89352	-2.01299	-1.91341	0.099581
Atxn2l	>tr|B3DMA1|B3DMA1_RAT Atxn2l protein OS=Rattus norvegicus GN=Atxn2l PE=2 SV=1		B3DMA1	-1.83635	-1.95584	-1.63446	-1.93782	-1.8961	-1.78614	0.109952
Dpm1	>tr|D4A8N1|D4A8N1_RAT Protein Dpm1 OS=Rattus norvegicus GN=Dpm1 PE=4 SV=1		D4A8N1	-3.04002	-2.82327	-2.82972	-2.80672	-2.93165	-2.81822	0.113428
RT1-A;RT1-Aw2	>tr|F7ERG5|F7ERG5_RAT Protein RT1-A (Fragment) OS=Rattus norvegicus GN=RT1-A PE=3 SV=1;>tr|E9PSX3|E9PSX3_RAT Protein RT1-A OS=Rattus norvegicus GN=RT1-A PE=3 SV=2;>sp|P15978|HA11_RAT Class I histocompatibility antigen, Non-RT1.A alpha-1 chain OS=Rattus nor		F7ERG5;E9PSX3;P15978	-0.380859	-0.274669	-0.238374	-0.189302	-0.327764	-0.213838	0.113926
Ccar1;LOC100911233	>tr|D4A2P1|D4A2P1_RAT Protein Ccar1 OS=Rattus norvegicus GN=Ccar1 PE=4 SV=2;>tr|D3ZG47|D3ZG47_RAT Protein LOC100911233 OS=Rattus norvegicus GN=LOC100911233 PE=4 SV=2		D4A2P1;D3ZG47	-2.30379	-2.70595	-2.21846	-2.5492	-2.50487	-2.38383	0.121039
Me1	>sp|P13697|MAOX_RAT NADP-dependent malic enzyme OS=Rattus norvegicus GN=Me1 PE=1 SV=2		P13697	-4.38118	-4.46552	-3.97347	-4.61405	-4.42335	-4.29376	0.129594
Rpl36a;RGD1563431;LOC100910714	>sp|P83883|RL36A_RAT 60S ribosomal protein L36a OS=Rattus norvegicus GN=Rpl36a PE=1 SV=2;>tr|F1M4S5|F1M4S5_RAT Uncharacterized protein (Fragment) OS=Rattus norvegicus GN=RGD1563431 PE=3 SV=1;>tr|M0R969|M0R969_RAT Uncharacterized protein (Fragment) OS=Rattu		P83883;F1M4S5;M0R969;F1LWX1	-3.62945	-3.73545	-3.0916	-4.01066	-3.68245	-3.55113	0.131317
Vcp	>sp|P46462|TERA_RAT Transitional endoplasmic reticulum ATPase OS=Rattus norvegicus GN=Vcp PE=1 SV=3		P46462	-2.91202	-2.86944	-2.76837	-2.73543	-2.89073	-2.7519	0.13883
Ncan	>sp|P55067|NCAN_RAT Neurocan core protein OS=Rattus norvegicus GN=Ncan PE=1 SV=1;>tr|G3V8R2|G3V8R2_RAT Neurocan core protein OS=Rattus norvegicus GN=Ncan PE=4 SV=1	Yes	P55067;G3V8R2	-1.831	-2.01783	-2.27111	-1.29541	-1.92441	-1.78326	0.14115
Sod2	>sp|P07895|SODM_RAT Superoxide dismutase [Mn], mitochondrial OS=Rattus norvegicus GN=Sod2 PE=1 SV=2		P07895	-4.34019	-4.29316	-4.15259	-4.18842	-4.31668	-4.17051	0.146171
Flii	>tr|Q5RKI5|Q5RKI5_RAT Flightless I homolog (Drosophila) OS=Rattus norvegicus GN=Flii PE=2 SV=1		Q5RKI5	-2.76151	-2.3552	-2.40301	-2.41481	-2.55835	-2.40891	0.149447
Rpsa	>sp|P38983|RSSA_RAT 40S ribosomal protein SA OS=Rattus norvegicus GN=Rpsa PE=1 SV=3		P38983	-4.28692	-4.06591	-4.14084	-3.91261	-4.17642	-4.02672	0.149693
Dnaja1	>sp|P63036|DNJA1_RAT DnaJ homolog subfamily A member 1 OS=Rattus norvegicus GN=Dnaja1 PE=1 SV=1		P63036	-0.813677	-0.724921	-0.74369	-0.490517	-0.769299	-0.617103	0.152196
Rps26;LOC100361854	>sp|P62856|RS26_RAT 40S ribosomal protein S26 OS=Rattus norvegicus GN=Rps26 PE=3 SV=3;>tr|D3Z8D7|D3Z8D7_RAT Protein LOC100361854 OS=Rattus norvegicus GN=LOC100361854 PE=4 SV=1		P62856;D3Z8D7	-3.88464	-3.79981	-3.72635	-3.65006	-3.84222	-3.6882	0.154022
Btf3;RGD1563812;LOC683456	>tr|Q5U3Y8|Q5U3Y8_RAT Basic transcription factor 3 OS=Rattus norvegicus GN=Btf3 PE=2 SV=1;>tr|M0R5M7|M0R5M7_RAT Protein RGD1560568 OS=Rattus norvegicus GN=RGD1563812 PE=4 SV=1;>tr|M0RB86|M0RB86_RAT Protein LOC683456 OS=Rattus norvegicus GN=LOC683456 PE=4 S		Q5U3Y8;M0R5M7;M0RB86	-1.55924	-1.31513	-1.32182	-1.24287	-1.43718	-1.28235	0.154836
LOC100912008;Surf1	>tr|F1M9B1|F1M9B1_RAT Protein LOC100912008 (Fragment) OS=Rattus norvegicus GN=LOC100912008 PE=4 SV=2;>sp|Q9QXU2|SURF1_RAT Surfeit locus protein 1 OS=Rattus norvegicus GN=Surf1 PE=2 SV=1		F1M9B1;Q9QXU2	-2.69329	-3.30002	-2.4102	-3.26868	-2.99666	-2.83944	0.15722
Iars	>tr|F1LS86|F1LS86_RAT Isoleucine-tRNA synthetase (Predicted) OS=Rattus norvegicus GN=Iars PE=3 SV=2		F1LS86	-2.92358	-2.78946	-2.66795	-2.72814	-2.85652	-2.69805	0.158472
Rpl5;Rpl5l1	>sp|P09895|RL5_RAT 60S ribosomal protein L5 OS=Rattus norvegicus GN=Rpl5 PE=1 SV=3;>tr|D3ZET5|D3ZET5_RAT Uncharacterized protein OS=Rattus norvegicus PE=3 SV=2;>tr|D3ZHP8|D3ZHP8_RAT Protein Rpl5l1 OS=Rattus norvegicus GN=Rpl5l1 PE=3 SV=1		P09895;D3ZET5;D3ZHP8	-3.44011	-3.85021	-3.50125	-3.46865	-3.64516	-3.48495	0.160209
Ddx6	>tr|D3ZD73|D3ZD73_RAT Protein Ddx6 OS=Rattus norvegicus GN=Ddx6 PE=3 SV=1		D3ZD73	-2.02574	-1.94769	-1.73519	-1.91752	-1.98672	-1.82635	0.160364
Tsn	>tr|F7EM24|F7EM24_RAT Protein Tsn OS=Rattus norvegicus GN=Tsn PE=4 SV=1;>tr|E9PT79|E9PT79_RAT Protein Tsn OS=Rattus norvegicus GN=Tsn PE=4 SV=2		F7EM24;E9PT79	-3.27495	-3.85083	-3.07911	-3.72564	-3.56289	-3.40238	0.160514
Rpl7	>tr|B0K031|B0K031_RAT 60S ribosomal protein L7 OS=Rattus norvegicus GN=Rpl7 PE=2 SV=1;>sp|P05426|RL7_RAT 60S ribosomal protein L7 OS=Rattus norvegicus GN=Rpl7 PE=1 SV=2		B0K031;P05426	-4.37392	-4.13842	-3.92704	-4.25732	-4.25617	-4.09218	0.163992
Uso1	>sp|P41542|USO1_RAT General vesicular transport factor p115 OS=Rattus norvegicus GN=Uso1 PE=1 SV=1		P41542	-3.22594	-3.23189	-3.12343	-3.00625	-3.22891	-3.06484	0.164072
Taldo1	>sp|Q9EQS0|TALDO_RAT Transaldolase OS=Rattus norvegicus GN=Taldo1 PE=1 SV=2		Q9EQS0	-3.70546	-3.75914	-3.67085	-3.46213	-3.7323	-3.56649	0.165807
Eif6	>sp|Q3KRD8|IF6_RAT Eukaryotic translation initiation factor 6 OS=Rattus norvegicus GN=Eif6 PE=2 SV=1		Q3KRD8	-2.09598	-2.14714	-2.08326	-1.82736	-2.12156	-1.95531	0.166246
Hnrnpul2	>tr|D4ABT8|D4ABT8_RAT Protein Hnrnpul2 OS=Rattus norvegicus GN=Hnrnpul2 PE=1 SV=1		D4ABT8	-2.86691	-2.74265	-1.80435	-3.47246	-2.80478	-2.6384	0.166377
Rhob	>sp|P62747|RHOB_RAT Rho-related GTP-binding protein RhoB OS=Rattus norvegicus GN=Rhob PE=1 SV=1		P62747	-2.39236	-2.32395	-2.35949	-2.00891	-2.35816	-2.1842	0.173954
Hspa4l	>tr|B4F772|B4F772_RAT Heat shock 70 kDa protein 4L OS=Rattus norvegicus GN=Hspa4l PE=2 SV=1		B4F772	-2.68047	-2.73918	-2.3755	-2.69404	-2.70983	-2.53477	0.175058
Xpot	>tr|D3ZZ62|D3ZZ62_RAT Exportin, tRNA (Nuclear export receptor for tRNAs) (Predicted), isoform CRA_a OS=Rattus norvegicus GN=Xpot PE=4 SV=1		D3ZZ62	-1.87769	-1.53153	-1.59994	-1.45553	-1.70461	-1.52774	0.17687
Aarsd1	>sp|Q5XI97|AASD1_RAT Alanyl-tRNA editing protein Aarsd1 OS=Rattus norvegicus GN=Aarsd1 PE=2 SV=1		Q5XI97	-2.31753	-2.4226	-2.13575	-2.24831	-2.37007	-2.19203	0.178038
Eif3e	>sp|Q641X8|EIF3E_RAT Eukaryotic translation initiation factor 3 subunit E OS=Rattus norvegicus GN=Eif3e PE=2 SV=1		Q641X8	-2.60551	-2.95579	-2.72471	-2.47041	-2.78065	-2.59756	0.18309
Tcp1	>sp|P28480|TCPA_RAT T-complex protein 1 subunit alpha OS=Rattus norvegicus GN=Tcp1 PE=1 SV=1;>tr|A0A096MJA0|A0A096MJA0_RAT RCG44919, isoform CRA_b OS=Rattus norvegicus GN=Tcp1 PE=4 SV=1		P28480;A0A096MJA0	-3.46985	-3.36727	-3.23324	-3.23501	-3.41856	-3.23413	0.184433
Stat3	>sp|P52631|STAT3_RAT Signal transducer and activator of transcription 3 OS=Rattus norvegicus GN=Stat3 PE=1 SV=1		P52631	-1.05535	-0.737038	-0.635696	-0.787568	-0.896194	-0.711632	0.184562
Hnrpdl	>sp|Q3SWU3|HNRDL_RAT Heterogeneous nuclear ribonucleoprotein D-like OS=Rattus norvegicus GN=Hnrnpdl PE=2 SV=1		Q3SWU3	-0.846558	-3.16877	-1.47578	-2.16786	-2.00766	-1.82182	0.185845
Rab3gap1	>tr|F1LP59|F1LP59_RAT Uncharacterized protein OS=Rattus norvegicus GN=Rab3gap1 PE=4 SV=2;>sp|P69735|RB3GP_RAT Rab3 GTPase-activating protein catalytic subunit (Fragments) OS=Rattus norvegicus GN=Rab3gap1 PE=1 SV=2		F1LP59;P69735	-2.2194	-2.41342	-2.14229	-2.11666	-2.31641	-2.12948	0.186938
Tars	>sp|Q5XHY5|SYTC_RAT Threonine--tRNA ligase, cytoplasmic OS=Rattus norvegicus GN=Tars PE=2 SV=1		Q5XHY5	-2.71113	-2.40652	-2.34821	-2.37797	-2.55883	-2.36309	0.195739
Cct5	>sp|Q68FQ0|TCPE_RAT T-complex protein 1 subunit epsilon OS=Rattus norvegicus GN=Cct5 PE=1 SV=1		Q68FQ0	-2.95926	-3.03493	-2.83712	-2.75906	-2.9971	-2.79809	0.199004
Sept2	>sp|Q91Y81|SEPT2_RAT Septin-2 OS=Rattus norvegicus GN=Sept2 PE=1 SV=1	Yes	Q91Y81	-3.71533	-3.50506	-3.29279	-3.52639	-3.6102	-3.40959	0.200603
Ptpn23	>tr|F1M951|F1M951_RAT Tyrosine-protein phosphatase non-receptor type 23 OS=Rattus norvegicus GN=Ptpn23 PE=4 SV=1;>sp|O88902|PTN23_RAT Tyrosine-protein phosphatase non-receptor type 23 (Fragment) OS=Rattus norvegicus GN=Ptpn23 PE=1 SV=2		F1M951;O88902	-2.74198	-2.41897	-2.52433	-2.22257	-2.58047	-2.37345	0.207021
Rps19;LOC100362339;Rps19l1;LOC688899	>sp|P17074|RS19_RAT 40S ribosomal protein S19 OS=Rattus norvegicus GN=Rps19 PE=2 SV=3;>tr|D4A6G6|D4A6G6_RAT Protein LOC100362339 OS=Rattus norvegicus GN=LOC100362339 PE=4 SV=1;>tr|F1LYF3|F1LYF3_RAT Protein Rps19l1 OS=Rattus norvegicus GN=Rps19l1 PE=4 SV=2;		P17074;D4A6G6;F1LYF3;F1M764;D3ZUD7	-4.04685	-3.71759	-3.78073	-3.56231	-3.88222	-3.67152	0.210699
Rps14	>tr|Q6PDV6|Q6PDV6_RAT 40S ribosomal protein S14 OS=Rattus norvegicus GN=Rps14 PE=2 SV=1;>sp|P13471|RS14_RAT 40S ribosomal protein S14 OS=Rattus norvegicus GN=Rps14 PE=2 SV=3		Q6PDV6;P13471	-4.22891	-4.34954	-4.03931	-4.1081	-4.28923	-4.07371	0.215521
Tardbp	>tr|I6L9G6|I6L9G6_RAT Protein Tardbp OS=Rattus norvegicus GN=Tardbp PE=2 SV=1		I6L9G6	-3.37219	-3.68234	-3.26979	-3.33861	-3.52727	-3.3042	0.223065
Arhgap1	>tr|D4A6C5|D4A6C5_RAT Protein Arhgap1 OS=Rattus norvegicus GN=Arhgap1 PE=4 SV=1		D4A6C5	-2.15804	-2.51177	-1.02289	-3.17867	-2.33491	-2.10078	0.234131
Pitpnm1	>sp|Q5U2N3|PITM1_RAT Membrane-associated phosphatidylinositol transfer protein 1 OS=Rattus norvegicus GN=Pitpnm1 PE=2 SV=1		Q5U2N3	-2.72929	-2.46188	-2.69283	-2.01555	-2.59559	-2.35419	0.241397
Syne1	>tr|D3ZEA8|D3ZEA8_RAT Protein Syne1 OS=Rattus norvegicus GN=Syne1 PE=4 SV=2	Yes	D3ZEA8	-1.43436	-1.17899	-1.08792	-1.02629	-1.30668	-1.0571	0.249573
Psma3	>sp|P18422|PSA3_RAT Proteasome subunit alpha type-3 OS=Rattus norvegicus GN=Psma3 PE=1 SV=3		P18422	-3.6372	-3.53721	-3.39402	-3.26271	-3.5872	-3.32836	0.258839
Pabpc1	>sp|Q9EPH8|PABP1_RAT Polyadenylate-binding protein 1 OS=Rattus norvegicus GN=Pabpc1 PE=1 SV=1		Q9EPH8	-3.70035	-3.16618	-3.28983	-3.0405	-3.43326	-3.16516	0.268101
Ezr	>sp|P31977|EZRI_RAT Ezrin OS=Rattus norvegicus GN=Ezr PE=1 SV=3		P31977	-3.12885	-3.15303	-2.90239	-2.83867	-3.14094	-2.87053	0.270411
Pef1	>sp|Q641Z8|PEF1_RAT Peflin OS=Rattus norvegicus GN=Pef1 PE=2 SV=1		Q641Z8	-2.69255	-2.71425	-2.40805	-2.43284	-2.7034	-2.42045	0.282953
Psmc1	>sp|P62193|PRS4_RAT 26S protease regulatory subunit 4 OS=Rattus norvegicus GN=Psmc1 PE=2 SV=1		P62193	-2.83341	-2.65172	-2.4405	-2.47794	-2.74257	-2.45922	0.283346
Sars	>sp|Q6P799|SYSC_RAT Serine--tRNA ligase, cytoplasmic OS=Rattus norvegicus GN=Sars PE=1 SV=3		Q6P799	-2.9392	-2.56269	-2.55139	-2.37752	-2.75095	-2.46446	0.286489
Fkbp15	>tr|D4AE06|D4AE06_RAT Peptidyl-prolyl cis-trans isomerase (Fragment) OS=Rattus norvegicus GN=Fkbp15 PE=4 SV=2;>tr|D3ZR68|D3ZR68_RAT Peptidyl-prolyl cis-trans isomerase (Fragment) OS=Rattus norvegicus GN=Fkbp15 PE=4 SV=2;>tr|D4A6E5|D4A6E5_RAT Peptidyl-proly		D4AE06;D3ZR68;D4A6E5	-0.904629	-2.96466	-1.71383	-1.58169	-1.93464	-1.64776	0.286884
Rpl23a;RGD1564606;LOC689899;LOC688776;LOC690335	>sp|P62752|RL23A_RAT 60S ribosomal protein L23a OS=Rattus norvegicus GN=Rpl23a PE=2 SV=1;>tr|F1LT35|F1LT35_RAT Protein RGD1564606 (Fragment) OS=Rattus norvegicus GN=RGD1564606 PE=3 SV=1;>tr|D3ZTH8|D3ZTH8_RAT Protein LOC689899 OS=Rattus norvegicus GN=LOC689		P62752;F1LT35;D3ZTH8;D4AAL7;D3ZFK7	-3.995	-4.0267	-3.81018	-3.62925	-4.01085	-3.71971	0.291136
Cct4	>sp|Q7TPB1|TCPD_RAT T-complex protein 1 subunit delta OS=Rattus norvegicus GN=Cct4 PE=1 SV=3		Q7TPB1	-3.25842	-2.98256	-2.81929	-2.83599	-3.12049	-2.82764	0.292855
Magohb	>tr|F1M0X6|F1M0X6_RAT Protein Magohb OS=Rattus norvegicus GN=Magohb PE=4 SV=2		F1M0X6	-3.43698	-3.23121	-2.80339	-3.27677	-3.33409	-3.04008	0.294015
Clic4	>tr|G3V8C4|G3V8C4_RAT Chloride intracellular channel 4, isoform CRA_b OS=Rattus norvegicus GN=Clic4 PE=4 SV=1;>sp|Q9Z0W7|CLIC4_RAT Chloride intracellular channel protein 4 OS=Rattus norvegicus GN=Clic4 PE=1 SV=3		G3V8C4;Q9Z0W7	-2.51235	-2.47417	-2.44332	-1.95199	-2.49326	-2.19765	0.295606
Pgd;Kif1b	>sp|P85968|6PGD_RAT 6-phosphogluconate dehydrogenase, decarboxylating OS=Rattus norvegicus GN=Pgd PE=1 SV=1;>tr|F1M9K9|F1M9K9_RAT 6-phosphogluconate dehydrogenase, decarboxylating OS=Rattus norvegicus GN=Kif1b PE=1 SV=2		P85968;F1M9K9	-2.80208	-4.01697	-3.05577	-3.1715	-3.40953	-3.11363	0.295894
St13	>sp|P50503|F10A1_RAT Hsc70-interacting protein OS=Rattus norvegicus GN=St13 PE=1 SV=1		P50503	-2.73495	-2.68001	-2.36186	-2.45419	-2.70748	-2.40803	0.299454
Pnn	>tr|D3ZAY8|D3ZAY8_RAT Protein Pnn OS=Rattus norvegicus GN=Pnn PE=4 SV=1		D3ZAY8	-2.5039	-2.6789	-2.32366	-2.24955	-2.5914	-2.2866	0.304796
Tpt1;LOC100360791	>sp|P63029|TCTP_RAT Translationally-controlled tumor protein OS=Rattus norvegicus GN=Tpt1 PE=1 SV=1;>tr|M0R8Q2|M0R8Q2_RAT Protein LOC100360791 OS=Rattus norvegicus GN=LOC100360791 PE=4 SV=1		P63029;M0R8Q2	-2.67273	-2.51771	-2.40882	-2.16786	-2.59522	-2.28834	0.306877
Lrrc47	>tr|F1LT49|F1LT49_RAT Protein Lrrc47 OS=Rattus norvegicus GN=Lrrc47 PE=1 SV=2		F1LT49	-3.81111	-3.17723	-3.21759	-3.14484	-3.49417	-3.18122	0.312952
Cct6a	>tr|Q3MHS9|Q3MHS9_RAT Chaperonin containing Tcp1, subunit 6A (Zeta 1) OS=Rattus norvegicus GN=Cct6a PE=2 SV=1		Q3MHS9	-3.02081	-3.04632	-2.72271	-2.71293	-3.03357	-2.71782	0.315749
Aak1	>tr|F1LRI7|F1LRI7_RAT AP2-associated protein kinase 1 OS=Rattus norvegicus GN=Aak1 PE=4 SV=2;>sp|P0C1X8|AAK1_RAT AP2-associated protein kinase 1 OS=Rattus norvegicus GN=Aak1 PE=1 SV=1		F1LRI7;P0C1X8	-1.78582	-1.90579	-2.13258	-0.921172	-1.84581	-1.52687	0.318933
Srrm2	>tr|F1LRJ2|F1LRJ2_RAT Protein Srrm2 OS=Rattus norvegicus GN=Srrm2 PE=1 SV=2		F1LRJ2	-1.76224	-1.52255	-1.38304	-1.26372	-1.6424	-1.32338	0.319018
Fat1	>tr|G3V9W9|G3V9W9_RAT Protein Fat1 OS=Rattus norvegicus GN=Fat1 PE=4 SV=1		G3V9W9	0.198494	0.0140695	0.34426	0.51541	0.106282	0.429835	0.323553
Ptbp1	>tr|D3ZB30|D3ZB30_RAT Polypyrimidine tract binding protein 1, isoform CRA_c OS=Rattus norvegicus GN=Ptbp1 PE=4 SV=1;>tr|F1LM18|F1LM18_RAT Polypyrimidine tract-binding protein 1 OS=Rattus norvegicus GN=Ptbp1 PE=4 SV=1		D3ZB30;F1LM18	-2.91539	-3.06963	-2.63756	-2.69815	-2.99251	-2.66786	0.324655
Ctnna1	>tr|Q5U302|Q5U302_RAT Catenin (Cadherin associated protein), alpha 1 OS=Rattus norvegicus GN=Ctnna1 PE=1 SV=1	Yes	Q5U302	-3.12557	-2.90985	-2.7209	-2.65745	-3.01771	-2.68917	0.328541
Ostf1	>tr|R9PXU9|R9PXU9_RAT Osteoclast-stimulating factor 1 (Fragment) OS=Rattus norvegicus GN=Ostf1 PE=4 SV=1;>sp|Q6P686|OSTF1_RAT Osteoclast-stimulating factor 1 OS=Rattus norvegicus GN=Ostf1 PE=2 SV=1		R9PXU9;Q6P686	-2.56388	-2.57278	-2.25649	-2.21699	-2.56833	-2.23674	0.331589
Psma6	>sp|P60901|PSA6_RAT Proteasome subunit alpha type-6 OS=Rattus norvegicus GN=Psma6 PE=1 SV=1		P60901	-3.4899	-3.43921	-3.16566	-3.0953	-3.46456	-3.13048	0.334081
Srrt	>tr|M0R7E6|M0R7E6_RAT Protein Srrt OS=Rattus norvegicus GN=Srrt PE=4 SV=1		M0R7E6	-2.77804	-2.68149	-2.3524	-2.43051	-2.72976	-2.39145	0.33831
Hgs	>sp|Q9JJ50|HGS_RAT Hepatocyte growth factor-regulated tyrosine kinase substrate OS=Rattus norvegicus GN=Hgs PE=1 SV=1		Q9JJ50	-2.71255	-2.19502	-2.12683	-2.10408	-2.45379	-2.11545	0.338331
Psmd2	>sp|Q4FZT9|PSMD2_RAT 26S proteasome non-ATPase regulatory subunit 2 OS=Rattus norvegicus GN=Psmd2 PE=2 SV=1		Q4FZT9	-3.20224	-3.16036	-2.90779	-2.77606	-3.1813	-2.84193	0.339376
Gspt1	>tr|Q6AYD5|Q6AYD5_RAT G1 to S phase transition 1 OS=Rattus norvegicus GN=Gspt1 PE=2 SV=1		Q6AYD5	-2.63531	-2.63093	-2.29011	-2.29704	-2.63312	-2.29358	0.339547
Fth1	>tr|Q66HI5|Q66HI5_RAT Ferritin OS=Rattus norvegicus GN=Fth1 PE=2 SV=2;>sp|P19132|FRIH_RAT Ferritin heavy chain OS=Rattus norvegicus GN=Fth1 PE=1 SV=3		Q66HI5;P19132	-2.27146	-2.24318	-1.86617	-1.95702	-2.25732	-1.9116	0.345725
Eif3b	>sp|Q4G061|EIF3B_RAT Eukaryotic translation initiation factor 3 subunit B OS=Rattus norvegicus GN=Eif3b PE=1 SV=1		Q4G061	-3.31387	-3.13454	-2.88865	-2.85548	-3.22421	-2.87207	0.35214
Eif3c	>sp|B5DFC8|EIF3C_RAT Eukaryotic translation initiation factor 3 subunit C OS=Rattus norvegicus GN=Eif3c PE=2 SV=1		B5DFC8	-2.55724	-2.43175	-2.20025	-2.081	-2.4945	-2.14063	0.353872
Tnpo1	>tr|F1LQP9|F1LQP9_RAT Protein Tnpo1 (Fragment) OS=Rattus norvegicus GN=Tnpo1 PE=4 SV=2		F1LQP9	-2.40759	-2.29605	-2.15869	-1.80738	-2.35182	-1.98303	0.368789
Ptp4a2	>sp|Q6P9X4|TP4A2_RAT Protein tyrosine phosphatase type IVA 2 OS=Rattus norvegicus GN=Ptp4a2 PE=2 SV=1		Q6P9X4	-2.10383	-2.16618	-1.7456	-1.7825	-2.135	-1.76405	0.370956
Psmd6	>tr|Q6PCT9|Q6PCT9_RAT Proteasome (Prosome, macropain) 26S subunit, non-ATPase, 6 OS=Rattus norvegicus GN=Psmd6 PE=2 SV=1		Q6PCT9	-3.45981	-2.17234	-2.49037	-2.39897	-2.81608	-2.44467	0.371407
Smarca5;LOC100359912	>tr|F1LNL2|F1LNL2_RAT Protein Smarca5 OS=Rattus norvegicus GN=Smarca5 PE=4 SV=2;>tr|F1M7H3|F1M7H3_RAT Protein LOC100359912 (Fragment) OS=Rattus norvegicus GN=LOC100359912 PE=4 SV=2		F1LNL2;F1M7H3	-1.44886	-1.23494	-0.94586	-0.990624	-1.3419	-0.968242	0.37366
Pdcd6ip	>sp|Q9QZA2|PDC6I_RAT Programmed cell death 6-interacting protein OS=Rattus norvegicus GN=Pdcd6ip PE=1 SV=2		Q9QZA2	-3.14867	-2.95724	-2.78558	-2.55656	-3.05296	-2.67107	0.381888
Slc12a2	>tr|E9PTX9|E9PTX9_RAT Protein Slc12a2 OS=Rattus norvegicus GN=Slc12a2 PE=4 SV=1	Yes	E9PTX9	-3.54343	-2.79516	-3.23419	-2.34059	-3.1693	-2.78739	0.381905
Son	>tr|F1MAQ7|F1MAQ7_RAT Protein Son OS=Rattus norvegicus GN=Son PE=4 SV=2;>tr|E9PTE1|E9PTE1_RAT Protein Son OS=Rattus norvegicus GN=Son PE=4 SV=2		F1MAQ7;E9PTE1	-0.780636	-0.941088	-0.486873	-0.46967	-0.860862	-0.478271	0.382591
Psmd4	>tr|O88321|O88321_RAT Antisecretory factor OS=Rattus norvegicus GN=Psmd4 PE=2 SV=1		O88321	-2.73793	-2.66749	-2.25849	-2.37632	-2.70271	-2.31741	0.385304
Smcr8	>tr|D3ZJR6|D3ZJR6_RAT Protein Smcr8 OS=Rattus norvegicus GN=Smcr8 PE=4 SV=1		D3ZJR6	-0.200183	-0.88164	-0.16385	-0.144313	-0.540912	-0.154081	0.38683
LOC100911597;Myh9	>tr|G3V6P7|G3V6P7_RAT Myosin, heavy polypeptide 9, non-muscle OS=Rattus norvegicus GN=LOC100911597 PE=4 SV=1;>sp|Q62812|MYH9_RAT Myosin-9 OS=Rattus norvegicus GN=Myh9 PE=1 SV=3		G3V6P7;Q62812	-2.7412	-3.03611	-2.51837	-2.48253	-2.88866	-2.50045	0.388207
Hspa4	>sp|O88600|HSP74_RAT Heat shock 70 kDa protein 4 OS=Rattus norvegicus GN=Hspa4 PE=1 SV=1;>tr|F1LRV4|F1LRV4_RAT Heat shock 70 kDa protein 4 OS=Rattus norvegicus GN=Hspa4 PE=3 SV=1		O88600;F1LRV4	-2.82931	-2.79376	-2.41189	-2.42082	-2.81153	-2.41635	0.395179
Sgpl1	>sp|Q8CHN6|SGPL1_RAT Sphingosine-1-phosphate lyase 1 OS=Rattus norvegicus GN=Sgpl1 PE=2 SV=1		Q8CHN6	-2.58632	-2.57226	-2.22108	-2.13378	-2.57929	-2.17743	0.401859
Prkcg	>sp|P63319|KPCG_RAT Protein kinase C gamma type OS=Rattus norvegicus GN=Prkcg PE=1 SV=1		P63319	-1.30262	-1.43261	-0.257166	-1.65872	-1.36761	-0.957943	0.409671
Cct3	>sp|Q6P502|TCPG_RAT T-complex protein 1 subunit gamma OS=Rattus norvegicus GN=Cct3 PE=1 SV=1		Q6P502	-3.14318	-3.28532	-2.81756	-2.78438	-3.21425	-2.80097	0.413277
Ctsd	>tr|Q6P6T6|Q6P6T6_RAT Cathepsin D OS=Rattus norvegicus GN=Ctsd PE=2 SV=1;>sp|P24268|CATD_RAT Cathepsin D OS=Rattus norvegicus GN=Ctsd PE=1 SV=1		Q6P6T6;P24268	-2.93733	-2.67227	-2.47513	-2.30593	-2.8048	-2.39053	0.414264
Smg1	>tr|M0R762|M0R762_RAT Protein Smg1 OS=Rattus norvegicus GN=Smg1 PE=4 SV=1		M0R762	-2.40057	-2.30922	-2.03528	-1.83521	-2.35489	-1.93525	0.419643
Jak1	>tr|G3V9W2|G3V9W2_RAT Tyrosine-protein kinase OS=Rattus norvegicus GN=Jak1 PE=3 SV=1		G3V9W2	0.139469	0.144308	0.600746	0.522859	0.141889	0.561802	0.419914
RGD1565486	>tr|D3Z8R4|D3Z8R4_RAT Protein Rbm25l1 OS=Rattus norvegicus GN=Rbm25l1 PE=4 SV=2		D3Z8R4	-2.39433	-1.94953	-1.60029	-1.89765	-2.17193	-1.74897	0.422962
Ube4b	>tr|F1M8V2|F1M8V2_RAT Protein Ube4b OS=Rattus norvegicus GN=Ube4b PE=4 SV=2		F1M8V2	-1.29435	-1.33814	-1.04692	-0.727738	-1.31624	-0.887329	0.428916
Psma1	>sp|P18420|PSA1_RAT Proteasome subunit alpha type-1 OS=Rattus norvegicus GN=Psma1 PE=1 SV=2		P18420	-3.42824	-3.49076	-3.02456	-3.03587	-3.4595	-3.03022	0.429285
Fxr1;LOC100366044	>sp|Q5XI81|FXR1_RAT Fragile X mental retardation syndrome-related protein 1 OS=Rattus norvegicus GN=Fxr1 PE=2 SV=1;>tr|M0R875|M0R875_RAT Protein LOC100366044 (Fragment) OS=Rattus norvegicus GN=LOC100366044 PE=4 SV=1		Q5XI81;M0R875	-1.93639	-2.24004	-1.63482	-1.6736	-2.08821	-1.65421	0.434003
Blvrb	>tr|B5DF65|B5DF65_RAT Biliverdin reductase B (Flavin reductase (NADPH)) OS=Rattus norvegicus GN=Blvrb PE=2 SV=1		B5DF65	-3.88344	-3.8573	-3.46411	-3.40452	-3.87037	-3.43431	0.43606
Gpd2	>sp|P35571|GPDM_RAT Glycerol-3-phosphate dehydrogenase, mitochondrial OS=Rattus norvegicus GN=Gpd2 PE=1 SV=1;>tr|F1LNI0|F1LNI0_RAT Glycerol-3-phosphate dehydrogenase OS=Rattus norvegicus GN=Gpd2 PE=3 SV=2		P35571;F1LNI0	-3.83457	-2.99838	-3.54555	-2.41327	-3.41648	-2.97941	0.437063
Slc16a1	>sp|P53987|MOT1_RAT Monocarboxylate transporter 1 OS=Rattus norvegicus GN=Slc16a1 PE=1 SV=1		P53987	-2.77922	-3.30915	-2.41135	-2.78956	-3.04418	-2.60046	0.443729
Cbx5	>tr|B2RYU7|B2RYU7_RAT Cbx5 protein OS=Rattus norvegicus GN=Cbx5 PE=2 SV=1		B2RYU7	-1.02403	-1.4403	0.311503	-1.8822	-1.23217	-0.785348	0.44682
LOC687575	>tr|Q3KR55|Q3KR55_RAT Protein U2af1 OS=Rattus norvegicus GN=U2af1 PE=2 SV=1		Q3KR55	-3.18955	-3.36636	-3.00081	-2.65699	-3.27796	-2.8289	0.449057
Psma5	>tr|Q6P9V6|Q6P9V6_RAT Proteasome subunit alpha type OS=Rattus norvegicus GN=Psma5 PE=2 SV=1;>sp|P34064|PSA5_RAT Proteasome subunit alpha type-5 OS=Rattus norvegicus GN=Psma5 PE=2 SV=1		Q6P9V6;P34064	-3.52836	-3.44194	-3.07169	-2.97222	-3.48515	-3.02196	0.46319
Tln2	>tr|D3ZA84|D3ZA84_RAT Protein Tln2 OS=Rattus norvegicus GN=Tln2 PE=4 SV=2;>tr|D4A3B0|D4A3B0_RAT Protein Tln2 OS=Rattus norvegicus GN=Tln2 PE=4 SV=2;>tr|D3ZT58|D3ZT58_RAT Protein Tln2 OS=Rattus norvegicus GN=Tln2 PE=4 SV=2;>tr|D3ZE09|D3ZE09_RAT Protein Tln2	Yes	D3ZA84;D4A3B0;D3ZT58;D3ZE09	-2.91115	-3.07997	-3.64593	-1.39396	-2.99556	-2.51994	0.475616
Capn2	>sp|Q07009|CAN2_RAT Calpain-2 catalytic subunit OS=Rattus norvegicus GN=Capn2 PE=1 SV=3		Q07009	-4.13388	-3.74196	-3.7299	-3.18823	-3.93792	-3.45907	0.478851
Stam	>tr|B5DF55|B5DF55_RAT Protein Stam OS=Rattus norvegicus GN=Stam PE=2 SV=1		B5DF55	-2.16346	-2.40255	-1.97778	-1.60555	-2.28301	-1.79167	0.49134
LOC687711	>tr|M0R907|M0R907_RAT Protein Snrpd3 OS=Rattus norvegicus GN=Snrpd3 PE=4 SV=1		M0R907	-3.68046	-3.47207	-3.12243	-3.0341	-3.57626	-3.07826	0.498
Psma4	>sp|P21670|PSA4_RAT Proteasome subunit alpha type-4 OS=Rattus norvegicus GN=Psma4 PE=1 SV=1		P21670	-3.53066	-3.39572	-3.02304	-2.90628	-3.46319	-2.96466	0.49853
Psmb1	>tr|Q6PDW4|Q6PDW4_RAT Proteasome subunit beta type OS=Rattus norvegicus GN=Psmb1 PE=2 SV=1;>sp|P18421|PSB1_RAT Proteasome subunit beta type-1 OS=Rattus norvegicus GN=Psmb1 PE=1 SV=3		Q6PDW4;P18421	-3.54192	-3.50896	-3.00243	-3.04883	-3.52544	-3.02563	0.499813
Psmb5	>tr|G3V7Q6|G3V7Q6_RAT Proteasome subunit beta type OS=Rattus norvegicus GN=Psmb5 PE=3 SV=1;>sp|P28075|PSB5_RAT Proteasome subunit beta type-5 OS=Rattus norvegicus GN=Psmb5 PE=1 SV=3		G3V7Q6;P28075	-3.20477	-3.17033	-2.76405	-2.60674	-3.18755	-2.68539	0.502152
Psma2	>sp|P17220|PSA2_RAT Proteasome subunit alpha type-2 OS=Rattus norvegicus GN=Psma2 PE=1 SV=3		P17220	-3.76315	-3.41087	-3.1465	-3.01917	-3.58701	-3.08283	0.504178
Rars	>sp|P40329|SYRC_RAT Arginine--tRNA ligase, cytoplasmic OS=Rattus norvegicus GN=Rars PE=1 SV=2		P40329	-3.69587	-3.49297	-2.89883	-3.2525	-3.59442	-3.07567	0.518755
Hmox1	>sp|P06762|HMOX1_RAT Heme oxygenase 1 OS=Rattus norvegicus GN=Hmox1 PE=1 SV=1		P06762	1.3421	1.42761	1.77353	2.0425	1.38485	1.90802	0.523165
Hsp90ab1	>sp|P34058|HS90B_RAT Heat shock protein HSP 90-beta OS=Rattus norvegicus GN=Hsp90ab1 PE=1 SV=4		P34058	-2.44191	-2.38511	-1.88763	-1.89148	-2.41351	-1.88956	0.523952
Lphn3	>sp|Q9Z173|LPHN3_RAT Latrophilin-3 OS=Rattus norvegicus GN=Lphn3 PE=2 SV=1;>tr|D3ZH59|D3ZH59_RAT Latrophilin-3 OS=Rattus norvegicus GN=Lphn3 PE=4 SV=2;>tr|F1LRG7|F1LRG7_RAT Latrophilin-3 OS=Rattus norvegicus GN=Lphn3 PE=4 SV=2;>tr|D4AAL4|D4AAL4_RAT Latroph		Q9Z173;D3ZH59;F1LRG7;D4AAL4	-1.46144	-1.49492	-0.864281	-1.02509	-1.47818	-0.944685	0.533497
Cttn	>tr|Q66HL2|Q66HL2_RAT Cortactin OS=Rattus norvegicus GN=Cttn PE=1 SV=1;>tr|D3ZGE6|D3ZGE6_RAT Protein Cttn OS=Rattus norvegicus GN=Cttn PE=4 SV=2	Yes	Q66HL2;D3ZGE6	-3.25044	-3.13695	-2.25643	-3.06226	-3.19369	-2.65934	0.53435
LOC100364240	>tr|D4A0X3|D4A0X3_RAT Protein Btbd8 OS=Rattus norvegicus GN=Btbd8 PE=4 SV=2		D4A0X3	-2.18843	-2.03878	-1.73418	-1.40583	-2.1136	-1.57001	0.543597
Psmc6	>tr|G3V6W6|G3V6W6_RAT Protein Psmc6 OS=Rattus norvegicus GN=Psmc6 PE=3 SV=1		G3V6W6	-3.05385	-3.19284	-2.61865	-2.53835	-3.12335	-2.5785	0.54485
Nsfl1c	>sp|O35987|NSF1C_RAT NSFL1 cofactor p47 OS=Rattus norvegicus GN=Nsfl1c PE=1 SV=1		O35987	-2.73475	-2.85517	-2.25505	-2.23732	-2.79496	-2.24618	0.54878
Slc2a1	>sp|P11167|GTR1_RAT Solute carrier family 2, facilitated glucose transporter member 1 OS=Rattus norvegicus GN=Slc2a1 PE=1 SV=1		P11167	-2.41789	-2.50816	-1.85721	-1.96781	-2.46302	-1.91251	0.550511
Eif3h;LOC362695	>sp|Q6P9U8|EIF3H_RAT Eukaryotic translation initiation factor 3 subunit H OS=Rattus norvegicus GN=Eif3h PE=2 SV=1;>tr|D3ZL77|D3ZL77_RAT Eukaryotic translation initiation factor 3 subunit H (Fragment) OS=Rattus norvegicus GN=Eif3h PE=3 SV=2;>tr|M0RBU3|M0RBU		Q6P9U8;D3ZL77;M0RBU3	-2.47321	-2.744	-2.14248	-1.9729	-2.60861	-2.05769	0.550915
Acadvl	>tr|Q5M9H2|Q5M9H2_RAT Acyl-Coenzyme A dehydrogenase, very long chain OS=Rattus norvegicus GN=Acadvl PE=2 SV=1;>sp|P45953|ACADV_RAT Very long-chain specific acyl-CoA dehydrogenase, mitochondrial OS=Rattus norvegicus GN=Acadvl PE=1 SV=1		Q5M9H2;P45953	-4.44879	-4.09749	-3.55067	-3.88581	-4.27314	-3.71824	0.554904
Txn;Txn1	>sp|P11232|THIO_RAT Thioredoxin OS=Rattus norvegicus GN=Txn PE=1 SV=2;>tr|R4GNK3|R4GNK3_RAT Thioredoxin (Fragment) OS=Rattus norvegicus GN=Txn1 PE=4 SV=1		P11232;R4GNK3	-3.94342	-3.80692	-3.40428	-3.22972	-3.87517	-3.317	0.558172
Psmc5	>sp|P62198|PRS8_RAT 26S protease regulatory subunit 8 OS=Rattus norvegicus GN=Psmc5 PE=1 SV=1		P62198	-3.04252	-3.1252	-2.53091	-2.50988	-3.08386	-2.52039	0.563462
Anxa7	>tr|Q6IRJ7|Q6IRJ7_RAT Annexin OS=Rattus norvegicus GN=Anxa7 PE=2 SV=1		Q6IRJ7	-2.86155	-2.81218	-2.26347	-2.27586	-2.83687	-2.26966	0.567202
Mat2a;LOC100363915	>sp|P18298|METK2_RAT S-adenosylmethionine synthase isoform type-2 OS=Rattus norvegicus GN=Mat2a PE=1 SV=1;>tr|F1LRB8|F1LRB8_RAT S-adenosylmethionine synthase OS=Rattus norvegicus GN=LOC100363915 PE=3 SV=2		P18298;F1LRB8	-1.12281	-0.992058	-0.463211	-0.483581	-1.05743	-0.473396	0.584035
Psmc3	>sp|Q63569|PRS6A_RAT 26S protease regulatory subunit 6A OS=Rattus norvegicus GN=Psmc3 PE=2 SV=1;>tr|Q6P6U2|Q6P6U2_RAT 26S protease regulatory subunit 6A OS=Rattus norvegicus GN=Psmc3 PE=2 SV=1		Q63569;Q6P6U2	-3.48539	-3.35544	-3.01019	-2.63147	-3.42041	-2.82083	0.599584
Tcerg1	>tr|D3ZTL0|D3ZTL0_RAT Protein Tcerg1 OS=Rattus norvegicus GN=Tcerg1 PE=4 SV=1		D3ZTL0	-2.50611	-2.84394	-1.33344	-2.81472	-2.67502	-2.07408	0.600944
Rnh1;LOC100360501	>sp|P29315|RINI_RAT Ribonuclease inhibitor OS=Rattus norvegicus GN=Rnh1 PE=1 SV=2;>tr|E2RUH2|E2RUH2_RAT Ribonuclease inhibitor OS=Rattus norvegicus GN=Rnh1 PE=2 SV=1		P29315;E2RUH2	-3.6175	-3.13062	-2.9012	-2.62745	-3.37406	-2.76433	0.609733
Nop56	>tr|Q4KLK7|Q4KLK7_RAT Nucleolar protein 5A OS=Rattus norvegicus GN=Nop56 PE=1 SV=1		Q4KLK7	-3.15419	-3.2188	-2.54103	-2.58364	-3.18649	-2.56233	0.62416
Rraga;RragB	>sp|Q63486|RRAGA_RAT Ras-related GTP-binding protein A OS=Rattus norvegicus GN=Rraga PE=1 SV=1;>sp|Q63487|RRAGB_RAT Ras-related GTP-binding protein B OS=Rattus norvegicus GN=RragB PE=1 SV=1		Q63486;Q63487	-1.84539	-1.66648	-1.07391	-1.1703	-1.75594	-1.1221	0.633835
Lmna	>tr|G3V8L3|G3V8L3_RAT Lamin A, isoform CRA_b OS=Rattus norvegicus GN=Lmna PE=1 SV=1;>sp|P48679|LMNA_RAT Prelamin-A/C OS=Rattus norvegicus GN=Lmna PE=1 SV=1		G3V8L3;P48679	-3.50952	-3.28321	-2.86765	-2.64846	-3.39637	-2.75805	0.638311
Mybbp1a	>sp|O35821|MBB1A_RAT Myb-binding protein 1A OS=Rattus norvegicus GN=Mybbp1a PE=2 SV=2		O35821	-1.93165	-1.89036	-1.33323	-1.2071	-1.911	-1.27016	0.640842
Gnas	>sp|P63095|GNAS2_RAT Guanine nucleotide-binding protein G(s) subunit alpha isoforms short OS=Rattus norvegicus GN=Gnas PE=1 SV=1;>sp|Q63803|GNAS1_RAT Guanine nucleotide-binding protein G(s) subunit alpha isoforms XLas OS=Rattus norvegicus GN=Gnas PE=1 SV=3		P63095;Q63803;M0R9J4	-2.65599	-2.54928	-1.961	-1.8657	-2.60264	-1.91335	0.689285
Ghitm	>sp|Q5XIA8|GHITM_RAT Growth hormone-inducible transmembrane protein OS=Rattus norvegicus GN=Ghitm PE=2 SV=1		Q5XIA8	-1.08596	-0.800626	-0.24744	-0.240486	-0.943291	-0.243963	0.699328
Hsp90b1	>sp|Q66HD0|ENPL_RAT Endoplasmin OS=Rattus norvegicus GN=Hsp90b1 PE=1 SV=2		Q66HD0	-3.21706	-3.32298	-2.61546	-2.51986	-3.27002	-2.56766	0.702357
Srsf2	>sp|Q6PDU1|SRSF2_RAT Serine/arginine-rich splicing factor 2 OS=Rattus norvegicus GN=Srsf2 PE=1 SV=3		Q6PDU1	-4.1723	-3.92054	-3.82235	-2.82951	-4.04642	-3.32593	0.720491
Sod1	>sp|P07632|SODC_RAT Superoxide dismutase [Cu-Zn] OS=Rattus norvegicus GN=Sod1 PE=1 SV=2		P07632	-3.74727	-3.72396	-3.04442	-2.98188	-3.73562	-3.01315	0.722469
Naa50	>tr|M0RBI3|M0RBI3_RAT Protein LOC102553099 OS=Rattus norvegicus GN=LOC102553099 PE=4 SV=1;>tr|D4A5Y6|D4A5Y6_RAT Mak3 homolog (S. cerevisiae) (Predicted) OS=Rattus norvegicus GN=Naa50 PE=4 SV=1;>tr|B5DFB7|B5DFB7_RAT Nat13 protein OS=Rattus norvegicus GN=Naa		M0RBI3;D4A5Y6;B5DFB7	-2.07461	-2.05889	-1.30718	-1.31549	-2.06675	-1.31133	0.755418
Psmd7	>tr|D4AEH3|D4AEH3_RAT Proteasome (Prosome, macropain) 26S subunit, non-ATPase, 7 (Predicted) OS=Rattus norvegicus GN=Psmd7 PE=4 SV=1		D4AEH3	-3.34404	-3.41684	-2.70435	-2.54305	-3.38044	-2.6237	0.756742
Ryr2	>sp|B0LPN4|RYR2_RAT Ryanodine receptor 2 OS=Rattus norvegicus GN=Ryr2 PE=1 SV=2;>tr|F1LS89|F1LS89_RAT Ryanodine receptor 2 OS=Rattus norvegicus GN=Ryr2 PE=4 SV=2;>tr|F1LRZ1|F1LRZ1_RAT Ryanodine receptor 2 OS=Rattus norvegicus GN=Ryr2 PE=4 SV=2		B0LPN4;F1LS89;F1LRZ1	-2.20656	-2.22331	-2.66474	-0.242243	-2.21493	-1.45349	0.76144
Gstp1	>sp|P04906|GSTP1_RAT Glutathione S-transferase P OS=Rattus norvegicus GN=Gstp1 PE=1 SV=2		P04906	-4.92871	-4.97274	-4.11704	-4.24452	-4.95073	-4.18078	0.769948
Usp14	>tr|Q5U2N2|Q5U2N2_RAT Ubiquitin carboxyl-terminal hydrolase OS=Rattus norvegicus GN=Usp14 PE=2 SV=1		Q5U2N2	-2.27467	-2.36424	-1.42496	-1.66	-2.31945	-1.54248	0.776975
Serpinh1	>tr|Q5RJR9|Q5RJR9_RAT Serine (Or cysteine) proteinase inhibitor, clade H, member 1, isoform CRA_b OS=Rattus norvegicus GN=Serpinh1 PE=2 SV=1		Q5RJR9	-1.69432	-1.39149	-0.712315	-0.812612	-1.54291	-0.762464	0.780444
Psmd13	>sp|B0BN93|PSD13_RAT 26S proteasome non-ATPase regulatory subunit 13 OS=Rattus norvegicus GN=Psmd13 PE=1 SV=1		B0BN93	-3.26812	-2.99034	-2.34154	-2.32135	-3.12923	-2.33144	0.797786
Flna	>tr|C0JPT7|C0JPT7_RAT Filamin alpha OS=Rattus norvegicus GN=Flna PE=2 SV=1		C0JPT7	-4.26462	-4.1466	-3.39698	-3.41368	-4.20561	-3.40533	0.800282
Psmb6	>sp|P28073|PSB6_RAT Proteasome subunit beta type-6 OS=Rattus norvegicus GN=Psmb6 PE=1 SV=3		P28073	-3.43545	-2.94486	-2.54827	-2.22959	-3.19015	-2.38893	0.801227
Ftl1;Fam65b;LOC100363177;RGD1560687;RGD1566189;LOC100359668;LOC100362384;RGD1561055	>sp|P02793|FRIL1_RAT Ferritin light chain 1 OS=Rattus norvegicus GN=Ftl1 PE=1 SV=3;>tr|Q7TP54|Q7TP54_RAT Ab2-162 OS=Rattus norvegicus GN=Fam65b PE=2 SV=1;>tr|D4A8D3|D4A8D3_RAT Ferritin OS=Rattus norvegicus GN=LOC100363177 PE=3 SV=1;>tr|M0R6L9|M0R6L9_RAT Fe		P02793;Q7TP54;D4A8D3;M0R6L9;M0R5T8;F1M5T1;M0R597;M0RCS3	-2.15946	-2.433	-1.55249	-1.41773	-2.29623	-1.48511	0.811116
Cacybp	>sp|Q6AYK6|CYBP_RAT Calcyclin-binding protein OS=Rattus norvegicus GN=Cacybp PE=1 SV=1		Q6AYK6	-2.46124	-1.98011	-1.47001	-1.34117	-2.22068	-1.40559	0.815087
Lrrc59	>sp|Q5RJR8|LRC59_RAT Leucine-rich repeat-containing protein 59 OS=Rattus norvegicus GN=Lrrc59 PE=1 SV=1		Q5RJR8	-3.44862	-2.99827	-2.50038	-2.29853	-3.22344	-2.39946	0.823989
Psmd1	>tr|G3V8B6|G3V8B6_RAT 26S proteasome non-ATPase regulatory subunit 1 OS=Rattus norvegicus GN=Psmd1 PE=4 SV=1;>sp|O88761|PSMD1_RAT 26S proteasome non-ATPase regulatory subunit 1 OS=Rattus norvegicus GN=Psmd1 PE=2 SV=1		G3V8B6;O88761	-3.32232	-3.13949	-2.49086	-2.30886	-3.2309	-2.39986	0.831043
Psmb2	>sp|P40307|PSB2_RAT Proteasome subunit beta type-2 OS=Rattus norvegicus GN=Psmb2 PE=1 SV=1		P40307	-3.69096	-3.52706	-2.74817	-2.76131	-3.60901	-2.75474	0.854273
Psmc4	>sp|Q63570|PRS6B_RAT 26S protease regulatory subunit 6B OS=Rattus norvegicus GN=Psmc4 PE=1 SV=1		Q63570	-3.62784	-3.43165	-2.76503	-2.56713	-3.52974	-2.66608	0.863663
Lonp1	>sp|Q924S5|LONM_RAT Lon protease homolog, mitochondrial OS=Rattus norvegicus GN=Lonp1 PE=2 SV=1		Q924S5	-3.83768	-4.26804	-3.21786	-3.12809	-4.05286	-3.17298	0.879881
Ube2l3	>tr|B2RZA9|B2RZA9_RAT Protein Ube2l3 OS=Rattus norvegicus GN=Ube2l3 PE=2 SV=1		B2RZA9	-3.39258	-3.7891	-1.90882	-3.44583	-3.59084	-2.67733	0.913512
Snrpb;Snrpn	>tr|B0BN51|B0BN51_RAT Small nuclear ribonucleoprotein-associated protein OS=Rattus norvegicus GN=Snrpb PE=2 SV=1;>sp|P63164|RSMN_RAT Small nuclear ribonucleoprotein-associated protein N OS=Rattus norvegicus GN=Snrpn PE=2 SV=1;>sp|P17136|RSMB_RAT Small nucl		B0BN51;P63164;P17136	-3.2776	-3.20251	-2.32641	-2.27767	-3.24005	-2.30204	0.938014
Gldc	>tr|D4A5Q9|D4A5Q9_RAT Glycine decarboxylase (Predicted), isoform CRA_a OS=Rattus norvegicus GN=Gldc PE=4 SV=1;>tr|D3ZJJ9|D3ZJJ9_RAT Protein LOC100911814 OS=Rattus norvegicus GN=LOC100911814 PE=4 SV=2		D4A5Q9;D3ZJJ9	-3.39941	-3.87529	-1.01596	-4.35633	-3.63735	-2.68614	0.951209
Clic1	>sp|Q6MG61|CLIC1_RAT Chloride intracellular channel protein 1 OS=Rattus norvegicus GN=Clic1 PE=1 SV=1		Q6MG61	-3.32386	-3.14038	-2.28188	-2.27977	-3.23212	-2.28083	0.951296
Hspa8	>sp|P63018|HSP7C_RAT Heat shock cognate 71 kDa protein OS=Rattus norvegicus GN=Hspa8 PE=1 SV=1;>tr|M0RCB1|M0RCB1_RAT Protein LOC102549957 OS=Rattus norvegicus GN=LOC102549957 PE=3 SV=1;>tr|F1LZI1|F1LZI1_RAT Protein LOC680121 OS=Rattus norvegicus GN=LOC6801		P63018;M0RCB1;F1LZI1;M0R8M9;D4A4S3	-2.25787	-2.21183	-1.33239	-1.228	-2.23485	-1.28019	0.95466
Stip1	>sp|O35814|STIP1_RAT Stress-induced-phosphoprotein 1 OS=Rattus norvegicus GN=Stip1 PE=1 SV=1;>tr|R9PXW7|R9PXW7_RAT Stress-induced-phosphoprotein 1 OS=Rattus norvegicus GN=Stip1 PE=4 SV=1		O35814;R9PXW7	-3.33477	-3.13949	-2.33388	-2.1665	-3.23713	-2.25019	0.986937
Lama5	>tr|F1MAN8|F1MAN8_RAT Laminin, alpha 5, isoform CRA_a OS=Rattus norvegicus GN=Lama5 PE=4 SV=2		F1MAN8	-3.01008	-2.99321	-1.95876	-2.06389	-3.00164	-2.01132	0.990317
Psmd8	>tr|F1LMQ3|F1LMQ3_RAT Protein Psmd8 OS=Rattus norvegicus GN=Psmd8 PE=4 SV=1		F1LMQ3	-2.70698	-3.14127	-2.03381	-1.80717	-2.92413	-1.92049	1.00364
Psmb4	>tr|G3V8U9|G3V8U9_RAT Proteasome subunit beta type OS=Rattus norvegicus GN=Psmb4 PE=3 SV=1;>sp|P34067|PSB4_RAT Proteasome subunit beta type-4 OS=Rattus norvegicus GN=Psmb4 PE=1 SV=2		G3V8U9;P34067	-3.08143	-3.45264	-2.28518	-2.21344	-3.26704	-2.24931	1.01773
Psmd11	>sp|F1LMZ8|PSD11_RAT 26S proteasome non-ATPase regulatory subunit 11 OS=Rattus norvegicus GN=Psmd11 PE=3 SV=2;>tr|D3Z950|D3Z950_RAT 26S proteasome non-ATPase regulatory subunit 11 OS=Rattus norvegicus GN=Psmd11 PE=4 SV=1		F1LMZ8;D3Z950	-3.31129	-3.10706	-2.22115	-2.13962	-3.20917	-2.18038	1.02879
Psap	>sp|P10960|SAP_RAT Sulfated glycoprotein 1 OS=Rattus norvegicus GN=Psap PE=1 SV=1;>tr|F7EPE0|F7EPE0_RAT Sulfated glycoprotein 1 OS=Rattus norvegicus GN=Psap PE=4 SV=1		P10960;F7EPE0	-1.7441	0.0154976	-0.964658	1.31243	-0.864301	0.173888	1.03819
Ranbp2	>tr|M0R3M4|M0R3M4_RAT Protein LOC100911178 OS=Rattus norvegicus GN=LOC100911178 PE=4 SV=1;>tr|D4A054|D4A054_RAT Protein LOC100911178 OS=Rattus norvegicus GN=Ranbp2 PE=1 SV=1		M0R3M4;D4A054	-1.75035	-1.79982	-0.766308	-0.705218	-1.77509	-0.735763	1.03932
Psmc2	>tr|G3V7L6|G3V7L6_RAT 26S protease regulatory subunit 7 OS=Rattus norvegicus GN=Psmc2 PE=3 SV=1;>sp|Q63347|PRS7_RAT 26S protease regulatory subunit 7 OS=Rattus norvegicus GN=Psmc2 PE=1 SV=3		G3V7L6;Q63347	-3.40168	-3.17997	-2.41858	-2.06867	-3.29083	-2.24362	1.0472
Obscn	>tr|F1M8C9|F1M8C9_RAT Protein Obscn (Fragment) OS=Rattus norvegicus GN=Obscn PE=4 SV=2;>tr|F1LM20|F1LM20_RAT Protein Obscn (Fragment) OS=Rattus norvegicus GN=Obscn PE=4 SV=2		F1M8C9;F1LM20	-2.49997	-3.65368	-2.05721	-1.96415	-3.07683	-2.01068	1.06615
Ampd3	>tr|F1M7Q5|F1M7Q5_RAT AMP deaminase 3 OS=Rattus norvegicus GN=Ampd3 PE=4 SV=2;>sp|O09178|AMPD3_RAT AMP deaminase 3 OS=Rattus norvegicus GN=Ampd3 PE=2 SV=2		F1M7Q5;O09178	-3.81933	-3.86874	-2.73754	-2.78837	-3.84404	-2.76295	1.08108
Hspe1	>sp|P26772|CH10_RAT 10 kDa heat shock protein, mitochondrial OS=Rattus norvegicus GN=Hspe1 PE=1 SV=3		P26772	-4.4469	-4.24272	-3.21679	-3.29576	-4.34481	-3.25628	1.08853
Psmd12	>tr|Q5XIC6|Q5XIC6_RAT Proteasome (Prosome, macropain) 26S subunit, non-ATPase, 12 OS=Rattus norvegicus GN=Psmd12 PE=2 SV=1		Q5XIC6	-3.58911	-3.31416	-2.39479	-2.28321	-3.45164	-2.339	1.11263
Psmd3	>tr|Q5U2S7|Q5U2S7_RAT Proteasome (Prosome, macropain) 26S subunit, non-ATPase, 3 OS=Rattus norvegicus GN=Psmd3 PE=2 SV=1		Q5U2S7	-3.43126	-3.45272	-2.37288	-2.27355	-3.44199	-2.32322	1.11877
Nqo1	>sp|P05982|NQO1_RAT NAD(P)H dehydrogenase [quinone] 1 OS=Rattus norvegicus GN=Nqo1 PE=1 SV=4		P05982	-5.52982	-5.56354	-4.48973	-4.3341	-5.54668	-4.41191	1.13477
Hspd1	>sp|P63039|CH60_RAT 60 kDa heat shock protein, mitochondrial OS=Rattus norvegicus GN=Hspd1 PE=1 SV=1		P63039	-4.11944	-4.0206	-2.91463	-2.94342	-4.07002	-2.92902	1.141
Psmd5	>tr|G3V8G2|G3V8G2_RAT Proteasome (Prosome, macropain) 26S subunit, non-ATPase, 5 (Predicted), isoform CRA_a OS=Rattus norvegicus GN=Psmd5 PE=4 SV=1		G3V8G2	-3.29209	-3.24797	-2.19179	-2.05727	-3.27003	-2.12453	1.1455
Zwint	>sp|Q8VIL3|ZWINT_RAT ZW10 interactor OS=Rattus norvegicus GN=Zwint PE=1 SV=1		Q8VIL3	0.443819	-0.339017	1.18593	1.24166	0.0524011	1.21379	1.16139
Prdx1	>sp|Q63716|PRDX1_RAT Peroxiredoxin-1 OS=Rattus norvegicus GN=Prdx1 PE=1 SV=1		Q63716	-4.09333	-3.92397	-2.87641	-2.80249	-4.00865	-2.83945	1.1692
Msn	>tr|F1LP60|F1LP60_RAT Moesin (Fragment) OS=Rattus norvegicus GN=Msn PE=4 SV=1;>tr|A0A096MK30|A0A096MK30_RAT Moesin OS=Rattus norvegicus GN=Msn PE=4 SV=1;>sp|O35763|MOES_RAT Moesin OS=Rattus norvegicus GN=Msn PE=1 SV=3		F1LP60;A0A096MK30;O35763	-3.08082	-3.17658	-1.95467	-1.96314	-3.1287	-1.9589	1.1698
Psmd14	>tr|Q4V8E2|Q4V8E2_RAT Proteasome (Prosome, macropain) 26S subunit, non-ATPase, 14 OS=Rattus norvegicus GN=Psmd14 PE=2 SV=1		Q4V8E2	-3.95747	-2.93954	-2.44426	-2.06854	-3.4485	-2.2564	1.1921
Prdx4	>sp|Q9Z0V5|PRDX4_RAT Peroxiredoxin-4 OS=Rattus norvegicus GN=Prdx4 PE=2 SV=1		Q9Z0V5	-3.32077	-3.41972	-2.81168	-1.50693	-3.37025	-2.1593	1.21095
Eprs	>tr|Q6TXE9|Q6TXE9_RAT LRRGT00050 OS=Rattus norvegicus GN=Eprs PE=1 SV=1		Q6TXE9	-2.79396	-2.94697	-1.59092	-1.727	-2.87046	-1.65896	1.21151
Fis1	>sp|P84817|FIS1_RAT Mitochondrial fission 1 protein OS=Rattus norvegicus GN=Fis1 PE=1 SV=1		P84817	-3.27202	-2.48213	-1.98839	-1.20533	-2.87707	-1.59686	1.28021
Ldlr	>sp|P35952|LDLR_RAT Low-density lipoprotein receptor OS=Rattus norvegicus GN=Ldlr PE=1 SV=1;>tr|G3V7A5|G3V7A5_RAT Low density lipoprotein receptor, isoform CRA_a OS=Rattus norvegicus GN=Ldlr PE=1 SV=1		P35952;G3V7A5	-1.02151	-0.515171	0.417812	0.618896	-0.768341	0.518354	1.2867
Anxa2	>sp|Q07936|ANXA2_RAT Annexin A2 OS=Rattus norvegicus GN=Anxa2 PE=1 SV=2		Q07936	-2.86239	-2.94064	-1.61728	-1.6103	-2.90152	-1.61379	1.28773
Hspa9	>tr|F1M953|F1M953_RAT Stress-70 protein, mitochondrial OS=Rattus norvegicus GN=Hspa9 PE=3 SV=1;>sp|P48721|GRP75_RAT Stress-70 protein, mitochondrial OS=Rattus norvegicus GN=Hspa9 PE=1 SV=3		F1M953;P48721	-3.30915	-3.17215	-1.891	-1.99752	-3.24065	-1.94426	1.29639
Akap12	>sp|Q5QD51|AKA12_RAT A-kinase anchor protein 12 OS=Rattus norvegicus GN=Akap12 PE=1 SV=1;>tr|E9PU09|E9PU09_RAT A-kinase anchor protein 12 OS=Rattus norvegicus GN=Akap12 PE=4 SV=2		Q5QD51;E9PU09	-3.68544	-3.25884	-2.16495	-2.17482	-3.47214	-2.16988	1.30226
Rps27a	>sp|P62982|RS27A_RAT Ubiquitin-40S ribosomal protein S27a OS=Rattus norvegicus GN=Rps27a PE=1 SV=2		P62982	-1.19515	-1.12274	0.171847	0.150949	-1.15895	0.161398	1.32035
Hspa5	>sp|P06761|GRP78_RAT 78 kDa glucose-regulated protein OS=Rattus norvegicus GN=Hspa5 PE=1 SV=1		P06761	-3.06806	-3.16527	-1.78817	-1.75395	-3.11667	-1.77106	1.34561
LOC100910272	>tr|D4A7R0|D4A7R0_RAT Signal recognition particle subunit SRP72 OS=Rattus norvegicus GN=LOC100910272 PE=3 SV=2		D4A7R0	-3.29974	-2.65299	-0.290004	-2.9443	-2.97636	-1.61715	1.35921
Eif4a2	>sp|Q5RKI1|IF4A2_RAT Eukaryotic initiation factor 4A-II OS=Rattus norvegicus GN=Eif4a2 PE=1 SV=1		Q5RKI1	-2.85747	-2.93214	-4.91515	1.90858	-2.8948	-1.50328	1.39152
Akr1b1	>sp|P07943|ALDR_RAT Aldose reductase OS=Rattus norvegicus GN=Akr1b1 PE=1 SV=3		P07943	-4.08615	-3.70489	-2.45854	-2.37325	-3.89552	-2.4159	1.47962
Map6	>sp|Q63560|MAP6_RAT Microtubule-associated protein 6 OS=Rattus norvegicus GN=Map6 PE=1 SV=1;>tr|F1LQZ9|F1LQZ9_RAT Microtubule-associated protein 6 OS=Rattus norvegicus GN=Map6 PE=4 SV=2		Q63560;F1LQZ9	-2.95277	-2.58788	-0.898162	-1.66946	-2.77032	-1.28381	1.48651
Opa1	>sp|Q2TA68|OPA1_RAT Dynamin-like 120 kDa protein, mitochondrial OS=Rattus norvegicus GN=Opa1 PE=1 SV=1;>tr|D4A8U5|D4A8U5_RAT Dynamin-like 120 kDa protein, mitochondrial OS=Rattus norvegicus GN=Opa1 PE=3 SV=2		Q2TA68;D4A8U5	-3.14957	-3.2105	-1.72304	-1.57592	-3.18003	-1.64948	1.53056
Cd44	>tr|O70509|O70509_RAT CD44 antigen OS=Rattus norvegicus GN=Cd44 PE=2 SV=1;>sp|P26051|CD44_RAT CD44 antigen OS=Rattus norvegicus GN=Cd44 PE=1 SV=2;>tr|D3ZGF1|D3ZGF1_RAT CD44 antigen OS=Rattus norvegicus GN=Cd44 PE=4 SV=2;>tr|F1LSA1|F1LSA1_RAT CD44 antigen O		O70509;P26051;D3ZGF1;F1LSA1	-2.39062	-2.80148	-0.937906	-1.07643	-2.59605	-1.00717	1.58888
Hsp90aa1	>sp|P82995|HS90A_RAT Heat shock protein HSP 90-alpha OS=Rattus norvegicus GN=Hsp90aa1 PE=1 SV=3		P82995	-2.71416	-2.67844	-1.09727	-1.11048	-2.6963	-1.10387	1.59243
Lrrc16a	>tr|F1M0N7|F1M0N7_RAT Protein Lrrc16a OS=Rattus norvegicus GN=Lrrc16a PE=4 SV=2		F1M0N7	-2.6891	-2.30088	-1.92319	0.125254	-2.49499	-0.89897	1.59602
Tln1	>tr|G3V852|G3V852_RAT Protein Tln1 OS=Rattus norvegicus GN=Tln1 PE=1 SV=1	Yes	G3V852	-3.0889	-2.9712	-1.33439	-1.40446	-3.03005	-1.36942	1.66063
Lgals3	>sp|P08699|LEG3_RAT Galectin-3 OS=Rattus norvegicus GN=Lgals3 PE=1 SV=4		P08699	-2.38972	-2.40713	-0.607199	-0.777739	-2.39843	-0.692469	1.70596
Psmb3	>sp|P40112|PSB3_RAT Proteasome subunit beta type-3 OS=Rattus norvegicus GN=Psmb3 PE=1 SV=1;>tr|F1LNN1|F1LNN1_RAT Proteasome subunit beta type OS=Rattus norvegicus GN=Psmb3 PE=3 SV=2		P40112;F1LNN1	-3.61285	-3.38963	-1.77749	-1.76053	-3.50124	-1.76901	1.73223
Cdo1	>sp|P21816|CDO1_RAT Cysteine dioxygenase type 1 OS=Rattus norvegicus GN=Cdo1 PE=1 SV=1		P21816	-2.90877	-2.97324	-1.05047	-1.04499	-2.941	-1.04773	1.89328
Txnrd1	>sp|O89049|TRXR1_RAT Thioredoxin reductase 1, cytoplasmic OS=Rattus norvegicus GN=Txnrd1 PE=1 SV=5;>tr|R9PXU4|R9PXU4_RAT Thioredoxin reductase 1, cytoplasmic OS=Rattus norvegicus GN=Txnrd1 PE=3 SV=1		O89049;R9PXU4	-3.6521	-3.39056	-1.62326	-1.57755	-3.52133	-1.60041	1.92092
Mllt4	>sp|O35889|AFAD_RAT Afadin OS=Rattus norvegicus GN=Mllt4 PE=1 SV=1;>tr|F1LT10|F1LT10_RAT Afadin (Fragment) OS=Rattus norvegicus GN=Mllt4 PE=4 SV=2;>tr|F1LWK4|F1LWK4_RAT Afadin (Fragment) OS=Rattus norvegicus GN=Mllt4 PE=4 SV=2	Yes	O35889;F1LT10;F1LWK4	-2.04638	-2.37198	0.916094	-1.20327	-2.20918	-0.143587	2.0656
Hsph1	>sp|Q66HA8|HS105_RAT Heat shock protein 105 kDa OS=Rattus norvegicus GN=Hsph1 PE=2 SV=1		Q66HA8	-2.36632	-2.11979	-0.171141	-0.112849	-2.24306	-0.141995	2.10106
Nes;LOC100910255	>tr|G3V8F8|G3V8F8_RAT Nestin, isoform CRA_b OS=Rattus norvegicus GN=Nes PE=3 SV=1;>tr|D3ZWJ2|D3ZWJ2_RAT Protein LOC100910255 OS=Rattus norvegicus GN=Nes PE=3 SV=2;>sp|P21263|NEST_RAT Nestin OS=Rattus norvegicus GN=Nes PE=1 SV=2;>tr|M0R3Z1|M0R3Z1_RAT Protei		G3V8F8;D3ZWJ2;P21263;M0R3Z1;M0RCP0	-1.95584	-1.11832	0.861003	0.929942	-1.53708	0.895472	2.43255
Lmnb1	>tr|G3V7U4|G3V7U4_RAT Lamin-B1 OS=Rattus norvegicus GN=Lmnb1 PE=3 SV=1;>sp|P70615|LMNB1_RAT Lamin-B1 OS=Rattus norvegicus GN=Lmnb1 PE=1 SV=3		G3V7U4;P70615	-4.67927	-4.42805	-1.22112	-0.905737	-4.55366	-1.06343	3.49024
Flnc	>sp|D3ZHA0|FLNC_RAT Filamin-C OS=Rattus norvegicus GN=Flnc PE=1 SV=1		D3ZHA0	-3.50252	-3.41341	0.540325	0.578214	-3.45796	0.55927	4.01723
Hspb1	>tr|G3V913|G3V913_RAT Heat shock 27kDa protein 1 OS=Rattus norvegicus GN=Hspb1 PE=1 SV=1;>sp|P42930|HSPB1_RAT Heat shock protein beta-1 OS=Rattus norvegicus GN=Hspb1 PE=1 SV=1		G3V913;P42930	-3.41573	-3.24154	1.1139	1.26111	-3.32864	1.1875	4.51614
Hspa1a	>sp|Q07439|HSP71_RAT Heat shock 70 kDa protein 1A/1B OS=Rattus norvegicus GN=Hspa1a PE=2 SV=2		Q07439	-2.72757	-2.70172	1.7277	1.91453	-2.71464	1.82111	4.53576
