# Supplementary material for: The effects of proteasomal inhibition on synaptic proteostasis
Source: EMBO J. 2016 Sep 9;35(20):2238–62. doi: 10.15252/embj.201593594 (PMC5069550; doi:10.15252/embj.201593594)
Supplement: Supplementary file 4 — Table EV2 [file EMBJ-35-2238-s004.zip › EMBOJ201593594R_TableEV2/Readme_Table_EV2.txt]

Table EV2
Comparisons of half-life estimates for 1,927 proteins based on one, 24h H/L measurement to previously published estimates based on four time points (Cohen et al, 2013). Proteins with half-life estimates greater than 15 days were excluded. A graphical comparison is shown in Appendix Fig. S2.
