# Supplementary material for: The effects of proteasomal inhibition on synaptic proteostasis
Source: EMBO J. 2016 Sep 9;35(20):2238–62. doi: 10.15252/embj.201593594 (PMC5069550; doi:10.15252/embj.201593594)
Supplement: Supplementary file 4 — Table EV2 [file EMBJ-35-2238-s004.zip › EMBOJ201593594R_TableEV2/Table_EV2.xlsx]

## Sheet: Table EV2
Gene names	Fasta headers	Synaptic?	Predicted half-life (days)	Half-life in Cohen et al. 2013
Aacs	>sp|Q9JMI1|AACS_RAT Acetoacetyl-CoA synthetase OS=Rattus norvegicus GN=Aacs PE=1 SV=1		1.33037	2.12645			Proteins with t1/2 > 15 days in Cohen et al 2013 excluded
Aak1	>tr|F1LRI7|F1LRI7_RAT AP2-associated protein kinase 1 OS=Rattus norvegicus GN=Aak1 PE=4 SV=2;>sp|P0C1X8|AAK1_RAT AP2-associated protein kinase 1 OS=Rattus norvegicus GN=Aak1 PE=1 SV=1		2.27276	3.45657
Aars	>sp|P50475|SYAC_RAT Alanine--tRNA ligase, cytoplasmic OS=Rattus norvegicus GN=Aars PE=1 SV=3		2.97984	2.92567
Aarsd1	>sp|Q5XI97|AASD1_RAT Alanyl-tRNA editing protein Aarsd1 OS=Rattus norvegicus GN=Aarsd1 PE=2 SV=1		3.18177
Abat	>sp|P50554|GABT_RAT 4-aminobutyrate aminotransferase, mitochondrial OS=Rattus norvegicus GN=Abat PE=1 SV=3		5.46577	6.27598
Abca1	>tr|F1LNL3|F1LNL3_RAT Protein Abca1 OS=Rattus norvegicus GN=Abca1 PE=3 SV=2		1.91154
Abca2	>sp|Q9ESR9|ABCA2_RAT ATP-binding cassette sub-family A member 2 OS=Rattus norvegicus GN=Abca2 PE=1 SV=1;>tr|G3V7X4|G3V7X4_RAT ATP-binding cassette sub-family A member 2 OS=Rattus norvegicus GN=Abca2 PE=3 SV=2		0.777387
Abcd3	>sp|P16970|ABCD3_RAT ATP-binding cassette sub-family D member 3 OS=Rattus norvegicus GN=Abcd3 PE=1 SV=3;>tr|F1LR38|F1LR38_RAT ATP-binding cassette sub-family D member 3 (Fragment) OS=Rattus norvegicus GN=Abcd3 PE=3 SV=2		3.62834	3.487
Abce1	>tr|D3ZD23|D3ZD23_RAT ATP-binding cassette, sub-family E (OABP), member 1 OS=Rattus norvegicus GN=Abce1 PE=3 SV=1		3.06238	2.79718
Abcf1	>sp|Q6MG08|ABCF1_RAT ATP-binding cassette sub-family F member 1 OS=Rattus norvegicus GN=Abcf1 PE=1 SV=1		2.38481
Abcf3	>sp|Q66H39|ABCF3_RAT ATP-binding cassette sub-family F member 3 OS=Rattus norvegicus GN=Abcf3 PE=2 SV=1		0.998665	1.17426
Abhd14b	>sp|Q6DGG1|ABHEB_RAT Alpha/beta hydrolase domain-containing protein 14B OS=Rattus norvegicus GN=Abhd14b PE=2 SV=1;>tr|F1M5R3|F1M5R3_RAT Alpha/beta hydrolase domain-containing protein 14B (Fragment) OS=Rattus norvegicus GN=Abhd14b PE=4 SV=2		5.50312
Abhd3	>tr|D4A3D4|D4A3D4_RAT Abhydrolase domain containing 3 (Predicted) OS=Rattus norvegicus GN=Abhd3 PE=4 SV=2		2.6154	3.03177
Abhd4	>tr|D3ZAW4|D3ZAW4_RAT Abhydrolase domain containing 4 (Predicted) OS=Rattus norvegicus GN=Abhd4 PE=4 SV=1		0.540629	0.798361
Abhd6	>sp|Q5XI64|ABHD6_RAT Monoacylglycerol lipase ABHD6 OS=Rattus norvegicus GN=Abhd6 PE=1 SV=1		3.2451	3.4699
Abp10	>tr|M0RC54|M0RC54_RAT Protein Bod1l1 (Fragment) OS=Rattus norvegicus GN=Bod1l1 PE=4 SV=1		0.982242
Abr	>tr|D4A6K9|D4A6K9_RAT Active BCR-related gene (Predicted) OS=Rattus norvegicus GN=Abr PE=4 SV=1		1.90479	2.43094
Acaa1a;Acaa1b	>sp|P21775|THIKA_RAT 3-ketoacyl-CoA thiolase A, peroxisomal OS=Rattus norvegicus GN=Acaa1a PE=1 SV=2;>tr|F1LPD6|F1LPD6_RAT 3-ketoacyl-CoA thiolase A, peroxisomal OS=Rattus norvegicus GN=Acaa1b PE=3 SV=2;>sp|P07871|THIKB_RAT 3-ketoacyl-CoA thiolase B, perox		5.01244
Acaca	>sp|P11497|ACACA_RAT Acetyl-CoA carboxylase 1 OS=Rattus norvegicus GN=Acaca PE=1 SV=1		3.21435	3.5277
Acadl	>sp|P15650|ACADL_RAT Long-chain specific acyl-CoA dehydrogenase, mitochondrial OS=Rattus norvegicus GN=Acadl PE=1 SV=1		14.4948	12.7515
Acadvl	>tr|Q5M9H2|Q5M9H2_RAT Acyl-Coenzyme A dehydrogenase, very long chain OS=Rattus norvegicus GN=Acadvl PE=2 SV=1;>sp|P45953|ACADV_RAT Very long-chain specific acyl-CoA dehydrogenase, mitochondrial OS=Rattus norvegicus GN=Acadvl PE=1 SV=1		11.3207	7.51512
Acat1	>sp|P17764|THIL_RAT Acetyl-CoA acetyltransferase, mitochondrial OS=Rattus norvegicus GN=Acat1 PE=1 SV=1		8.48593	10.1102
Acat2;RGD1562948	>sp|Q5XI22|THIC_RAT Acetyl-CoA acetyltransferase, cytosolic OS=Rattus norvegicus GN=Acat2 PE=1 SV=1;>tr|F1LS48|F1LS48_RAT Acetyl-CoA acetyltransferase, cytosolic OS=Rattus norvegicus GN=RGD1562948 PE=3 SV=2;>tr|A0A096MJY8|A0A096MJY8_RAT Protein RGD1562948		4.63482
Acbd6	>sp|Q5RJK8|ACBD6_RAT Acyl-CoA-binding domain-containing protein 6 OS=Rattus norvegicus GN=Acbd6 PE=2 SV=1		2.05625
Acin1	>tr|E9PST5|E9PST5_RAT Protein Acin1 OS=Rattus norvegicus GN=Acin1 PE=1 SV=1		2.57317	5.32627
Acly	>tr|G3V888|G3V888_RAT ATP citrate lyase, isoform CRA_a OS=Rattus norvegicus GN=Acly PE=1 SV=1;>tr|G3V9G4|G3V9G4_RAT ATP citrate lyase, isoform CRA_b OS=Rattus norvegicus GN=Acly PE=1 SV=1;>sp|P16638|ACLY_RAT ATP-citrate synthase OS=Rattus norvegicus GN=Acl		2.8973	4.17409
Aco1	>tr|G3V6S2|G3V6S2_RAT Cytoplasmic aconitate hydratase OS=Rattus norvegicus GN=Aco1 PE=4 SV=1		7.04812
Aco2	>sp|Q9ER34|ACON_RAT Aconitate hydratase, mitochondrial OS=Rattus norvegicus GN=Aco2 PE=1 SV=2		9.16703	10.0514
Acot7	>tr|F8WG67|F8WG67_RAT Acyl-CoA thioesterase 7, isoform CRA_a OS=Rattus norvegicus GN=Acot7 PE=4 SV=2;>sp|Q64559|BACH_RAT Cytosolic acyl coenzyme A thioester hydrolase OS=Rattus norvegicus GN=Acot7 PE=1 SV=4		3.18846	4.18939
Acot9	>tr|Q5U2X8|Q5U2X8_RAT Acyl-CoA thioesterase 9 OS=Rattus norvegicus GN=Acot9 PE=2 SV=1		8.2578
Acox1	>tr|F1M609|F1M609_RAT Acyl-coenzyme A oxidase OS=Rattus norvegicus GN=Acox1 PE=3 SV=2;>tr|F1LQC1|F1LQC1_RAT Acyl-coenzyme A oxidase OS=Rattus norvegicus GN=Acox1 PE=3 SV=2;>sp|P07872|ACOX1_RAT Peroxisomal acyl-coenzyme A oxidase 1 OS=Rattus norvegicus GN=A		1.94073	2.4598
Acp1	>sp|P41498|PPAC_RAT Low molecular weight phosphotyrosine protein phosphatase OS=Rattus norvegicus GN=Acp1 PE=1 SV=3;>tr|Z4YNF4|Z4YNF4_RAT Low molecular weight phosphotyrosine protein phosphatase OS=Rattus norvegicus GN=Acp1 PE=4 SV=1		5.63189
Acsbg1	>sp|Q924N5|ACBG1_RAT Long-chain-fatty-acid--CoA ligase ACSBG1 OS=Rattus norvegicus GN=Acsbg1 PE=1 SV=1		2.32557	2.35861
Acsl1	>sp|P18163|ACSL1_RAT Long-chain-fatty-acid--CoA ligase 1 OS=Rattus norvegicus GN=Acsl1 PE=1 SV=1		2.12789	4.68024
Acsl3	>sp|Q63151|ACSL3_RAT Long-chain-fatty-acid--CoA ligase 3 OS=Rattus norvegicus GN=Acsl3 PE=1 SV=1		1.68634	2.01644
Acsl6	>sp|P33124|ACSL6_RAT Long-chain-fatty-acid--CoA ligase 6 OS=Rattus norvegicus GN=Acsl6 PE=1 SV=1		4.53697	5.07435
Acss1	>tr|D3ZZN3|D3ZZN3_RAT Acetyl-coenzyme A synthetase OS=Rattus norvegicus GN=Acss1 PE=3 SV=1		5.29445	7.6989
Acss2	>tr|G3V9U0|G3V9U0_RAT Acyl-CoA synthetase short-chain family member 2 (Predicted) OS=Rattus norvegicus GN=Acss2 PE=1 SV=1		7.75108	5.77599
Actc1;Acta1;Acta2;Actg2	>sp|P68035|ACTC_RAT Actin, alpha cardiac muscle 1 OS=Rattus norvegicus GN=Actc1 PE=2 SV=1;>sp|P68136|ACTS_RAT Actin, alpha skeletal muscle OS=Rattus norvegicus GN=Acta1 PE=1 SV=1;>sp|P62738|ACTA_RAT Actin, aortic smooth muscle OS=Rattus norvegicus GN=Acta2		8.73617
Actg1	>sp|P63259|ACTG_RAT Actin, cytoplasmic 2 OS=Rattus norvegicus GN=Actg1 PE=1 SV=1		6.83058
Actn1	>sp|Q9Z1P2|ACTN1_RAT Alpha-actinin-1 OS=Rattus norvegicus GN=Actn1 PE=1 SV=1	Yes	4.81258	6.06032
Actn4	>sp|Q9QXQ0|ACTN4_RAT Alpha-actinin-4 OS=Rattus norvegicus GN=Actn4 PE=1 SV=2	Yes	4.46748	4.66893
Actr10	>tr|Q5M9F7|Q5M9F7_RAT ARP10 actin-related protein 10 homolog (S. cerevisiae) OS=Rattus norvegicus GN=Actr10 PE=2 SV=1		3.01427	4.35508
Actr1a	>sp|P85515|ACTZ_RAT Alpha-centractin OS=Rattus norvegicus GN=Actr1a PE=1 SV=1		5.13199
Actr2	>sp|Q5M7U6|ARP2_RAT Actin-related protein 2 OS=Rattus norvegicus GN=Actr2 PE=1 SV=1		4.736	5.35638
Actr3	>sp|Q4V7C7|ARP3_RAT Actin-related protein 3 OS=Rattus norvegicus GN=Actr3 PE=1 SV=1		6.62959	6.62881
Actr3b	>tr|F1LY09|F1LY09_RAT Protein Actr3b (Fragment) OS=Rattus norvegicus GN=Actr3b PE=3 SV=2		3.39599	5.14295
Adam22	>tr|F1M542|F1M542_RAT Protein Adam22 OS=Rattus norvegicus GN=Adam22 PE=4 SV=2;>tr|M0R739|M0R739_RAT Protein Adam22 OS=Rattus norvegicus GN=Adam22 PE=4 SV=1;>tr|M0RA65|M0RA65_RAT Protein Adam22 OS=Rattus norvegicus GN=Adam22 PE=4 SV=1;>tr|M0R7Z8|M0R7Z8_RAT		2.31091	3.34434
Adap1	>tr|O88768|O88768_RAT ArfGAP with dual PH domains 1 OS=Rattus norvegicus GN=Adap1 PE=2 SV=1	Yes	6.21617	6.934
Adar	>sp|P55266|DSRAD_RAT Double-stranded RNA-specific adenosine deaminase OS=Rattus norvegicus GN=Adar PE=2 SV=1;>tr|G3V8T3|G3V8T3_RAT Adenosine deaminase, RNA-specific, isoform CRA_b OS=Rattus norvegicus GN=Adar PE=4 SV=1		1.08711	0.853988
Add1	>sp|Q63028|ADDA_RAT Alpha-adducin OS=Rattus norvegicus GN=Add1 PE=2 SV=2;>tr|D3ZZ99|D3ZZ99_RAT Alpha-adducin OS=Rattus norvegicus GN=Add1 PE=4 SV=2		5.73042	7.41326
Add2	>sp|Q05764|ADDB_RAT Beta-adducin OS=Rattus norvegicus GN=Add2 PE=2 SV=4;>tr|F8WFS9|F8WFS9_RAT Beta-adducin OS=Rattus norvegicus GN=Add2 PE=4 SV=1		4.45306	5.65743
Add3	>tr|G3V9D7|G3V9D7_RAT Adducin 3 (Gamma), isoform CRA_a OS=Rattus norvegicus GN=Add3 PE=4 SV=1;>tr|D3ZCH7|D3ZCH7_RAT Adducin 3 (Gamma), isoform CRA_b OS=Rattus norvegicus GN=Add3 PE=4 SV=2		3.65002	3.59215
Adh5	>sp|P12711|ADHX_RAT Alcohol dehydrogenase class-3 OS=Rattus norvegicus GN=Adh5 PE=1 SV=2		8.31213	8.58231
Adnp	>tr|G3V7G3|G3V7G3_RAT Activity-dependent neuroprotector homeobox protein OS=Rattus norvegicus GN=Adnp PE=4 SV=1;>sp|Q9JKL8|ADNP_RAT Activity-dependent neuroprotector homeobox protein OS=Rattus norvegicus GN=Adnp PE=2 SV=1		1.01919	0.839386
Adrbk1	>tr|F1LMA4|F1LMA4_RAT Beta-adrenergic receptor kinase 1 (Fragment) OS=Rattus norvegicus GN=Adrbk1 PE=3 SV=2		1.29448	1.74657
Adsl	>tr|D3ZW08|D3ZW08_RAT Adenylosuccinate lyase OS=Rattus norvegicus GN=Adsl PE=3 SV=1		7.19114	6.2407
Afap1	>sp|Q8VH46|AFAP1_RAT Actin filament-associated protein 1 OS=Rattus norvegicus GN=Afap1 PE=1 SV=1;>tr|G3V6Z3|G3V6Z3_RAT Actin filament-associated protein 1 OS=Rattus norvegicus GN=Afap1 PE=4 SV=1		1.70681
Agap2	>sp|Q8CGU4|AGAP2_RAT Arf-GAP with GTPase, ANK repeat and PH domain-containing protein 2 OS=Rattus norvegicus GN=Agap2 PE=1 SV=1	Yes	2.17464
Agap3	>tr|G3V9Z5|G3V9Z5_RAT Centaurin, gamma 3 (Predicted), isoform CRA_a OS=Rattus norvegicus GN=Agap3 PE=4 SV=1	Yes	3.71743	4.9922
Agl	>tr|D4AEH9|D4AEH9_RAT Amylo-1, 6-glucosidase, 4-alpha-glucanotransferase (Glycogen debranching enzyme, glycogen storage disease type III) (Predicted), isoform CRA_a OS=Rattus norvegicus GN=Agl PE=4 SV=1		9.93231	8.81977
Agpat1	>tr|Q6MG85|Q6MG85_RAT 1-acylglycerol-3-phosphate O-acyltransferase 1 (Lysophosphatidic acid acyltransferase, alpha) OS=Rattus norvegicus GN=Agpat1 PE=2 SV=1		3.22381	3.37934
Agpat3	>tr|G3V648|G3V648_RAT 1-acylglycerol-3-phosphate O-acyltransferase 3 (Predicted), isoform CRA_b OS=Rattus norvegicus GN=Agpat3 PE=4 SV=1		4.24841	6.35391
Agtpbp1	>tr|G3V8G1|G3V8G1_RAT ATP/GTP binding protein 1 (Predicted), isoform CRA_a OS=Rattus norvegicus GN=Agtpbp1 PE=4 SV=1		2.01658	3.0593
Ahcy	>sp|P10760|SAHH_RAT Adenosylhomocysteinase OS=Rattus norvegicus GN=Ahcy PE=1 SV=3		16.6109	11.205
Ahcyl1	>tr|D4A5X8|D4A5X8_RAT Protein Ahcyl1 OS=Rattus norvegicus GN=Ahcyl1 PE=3 SV=1		6.40486	8.1247
Ahnak	>tr|M0R9D5|M0R9D5_RAT Protein Ahnak OS=Rattus norvegicus GN=Ahnak PE=1 SV=1		3.00552	2.17547
AI314180	>tr|F1M446|F1M446_RAT Protein AI314180 (Fragment) OS=Rattus norvegicus GN=AI314180 PE=4 SV=2		2.64526
Aifm1	>sp|Q9JM53|AIFM1_RAT Apoptosis-inducing factor 1, mitochondrial OS=Rattus norvegicus GN=Aifm1 PE=1 SV=1		1.81513	10.927
Aimp2	>sp|Q32PX2|AIMP2_RAT Aminoacyl tRNA synthase complex-interacting multifunctional protein 2 OS=Rattus norvegicus GN=Aimp2 PE=2 SV=1		4.36635	4.89486
Ak1	>sp|P39069|KAD1_RAT Adenylate kinase isoenzyme 1 OS=Rattus norvegicus GN=Ak1 PE=1 SV=3;>tr|M0RC66|M0RC66_RAT Adenylate kinase isoenzyme 1 (Fragment) OS=Rattus norvegicus GN=Ak1 PE=3 SV=1		5.77161
Ak3	>tr|Q6P2A5|Q6P2A5_RAT GTP:AMP phosphotransferase AK3, mitochondrial OS=Rattus norvegicus GN=Ak3 PE=2 SV=1;>sp|P29411|KAD3_RAT GTP:AMP phosphotransferase AK3, mitochondrial OS=Rattus norvegicus GN=Ak3 PE=2 SV=2		7.94786
Ak4	>sp|Q9WUS0|KAD4_RAT Adenylate kinase 4, mitochondrial OS=Rattus norvegicus GN=Ak4 PE=2 SV=1		6.04279	7.34982
Akap12	>sp|Q5QD51|AKA12_RAT A-kinase anchor protein 12 OS=Rattus norvegicus GN=Akap12 PE=1 SV=1;>tr|E9PU09|E9PU09_RAT A-kinase anchor protein 12 OS=Rattus norvegicus GN=Akap12 PE=4 SV=2		6.59032	3.70217
Akap17a	>tr|F1MAF2|F1MAF2_RAT Protein Akap17a OS=Rattus norvegicus GN=Akap17a PE=4 SV=1		1.45055
Akap5	>tr|F1LPP6|F1LPP6_RAT A-kinase anchor protein 5 OS=Rattus norvegicus GN=Akap5 PE=4 SV=1;>sp|P24587|AKAP5_RAT A-kinase anchor protein 5 OS=Rattus norvegicus GN=Akap5 PE=2 SV=2	Yes	4.32273	4.06259
Akap7	>sp|Q6JP77|AKA7G_RAT A-kinase anchor protein 7 isoforms delta and gamma OS=Rattus norvegicus GN=Akap7 PE=1 SV=1		6.24461
Akap9	>tr|F1LPB4|F1LPB4_RAT Protein Akap9 OS=Rattus norvegicus GN=Akap9 PE=4 SV=2	Yes	1.31448
Akr1a1	>sp|P51635|AK1A1_RAT Alcohol dehydrogenase [NADP(+)] OS=Rattus norvegicus GN=Akr1a1 PE=1 SV=2		5.82208	6.77151
Akr1b1	>sp|P07943|ALDR_RAT Aldose reductase OS=Rattus norvegicus GN=Akr1b1 PE=1 SV=3		8.7641	6.30983
Akr7a2	>sp|Q8CG45|ARK72_RAT Aflatoxin B1 aldehyde reductase member 2 OS=Rattus norvegicus GN=Akr7a2 PE=1 SV=2		12.4076	7.57253
Alcam	>sp|O35112|CD166_RAT CD166 antigen OS=Rattus norvegicus GN=Alcam PE=1 SV=1		1.81152	4.86675
Aldh18a1	>tr|D3ZIE9|D3ZIE9_RAT Protein Aldh18a1 OS=Rattus norvegicus GN=Aldh18a1 PE=4 SV=1		4.27964	3.5095
Aldh2	>tr|F1LN88|F1LN88_RAT Aldehyde dehydrogenase, mitochondrial OS=Rattus norvegicus GN=Aldh2 PE=3 SV=2;>sp|P11884|ALDH2_RAT Aldehyde dehydrogenase, mitochondrial OS=Rattus norvegicus GN=Aldh2 PE=1 SV=1		6.72654	6.76931
Aldh5a1	>tr|G3V945|G3V945_RAT Aldehyde dehydrogenase family 5, subfamily A1 OS=Rattus norvegicus GN=Aldh5a1 PE=3 SV=1;>sp|P51650|SSDH_RAT Succinate-semialdehyde dehydrogenase, mitochondrial OS=Rattus norvegicus GN=Aldh5a1 PE=1 SV=2;>tr|D3ZWV7|D3ZWV7_RAT Succinate-		6.12785	12.5985
Aldh6a1	>sp|Q02253|MMSA_RAT Methylmalonate-semialdehyde dehydrogenase [acylating], mitochondrial OS=Rattus norvegicus GN=Aldh6a1 PE=1 SV=1;>tr|G3V7J0|G3V7J0_RAT Aldehyde dehydrogenase family 6, subfamily A1, isoform CRA_b OS=Rattus norvegicus GN=Aldh6a1 PE=3 SV=1		11.1074	12.842
Aldh7a1	>sp|Q64057|AL7A1_RAT Alpha-aminoadipic semialdehyde dehydrogenase OS=Rattus norvegicus GN=Aldh7a1 PE=1 SV=2		11.2726	11.8996
Aldh9a1	>sp|Q9JLJ3|AL9A1_RAT 4-trimethylaminobutyraldehyde dehydrogenase OS=Rattus norvegicus GN=Aldh9a1 PE=1 SV=1		9.36094	7.94065
Aldoa	>sp|P05065|ALDOA_RAT Fructose-bisphosphate aldolase A OS=Rattus norvegicus GN=Aldoa PE=1 SV=2		4.67756	3.95023
Aldoc	>sp|P09117|ALDOC_RAT Fructose-bisphosphate aldolase C OS=Rattus norvegicus GN=Aldoc PE=1 SV=3		4.76042	4.84046
Alg2	>tr|G3V6U3|G3V6U3_RAT Asparagine-linked glycosylation 2 homolog (Yeast, alpha-1,3-mannosyltransferase), isoform CRA_a OS=Rattus norvegicus GN=Alg2 PE=4 SV=1		3.77259	4.27976
Ampd2	>sp|Q02356|AMPD2_RAT AMP deaminase 2 OS=Rattus norvegicus GN=Ampd2 PE=2 SV=2		4.06341	4.12962
Ampd3	>tr|F1M7Q5|F1M7Q5_RAT AMP deaminase 3 OS=Rattus norvegicus GN=Ampd3 PE=4 SV=2;>sp|O09178|AMPD3_RAT AMP deaminase 3 OS=Rattus norvegicus GN=Ampd3 PE=2 SV=2		8.4645	6.41191
Amph	>tr|F1LPP0|F1LPP0_RAT Protein LOC100910792 (Fragment) OS=Rattus norvegicus GN=Amph PE=4 SV=2;>sp|O08838|AMPH_RAT Amphiphysin OS=Rattus norvegicus GN=Amph PE=1 SV=1	Yes	4.74649	5.92856
Anapc1	>tr|F1M801|F1M801_RAT Anaphase promoting complex subunit 1 (Predicted) OS=Rattus norvegicus GN=Anapc1 PE=4 SV=2		1.67619	2.04171
Ank2	>tr|F1LM42|F1LM42_RAT Protein Ank2 OS=Rattus norvegicus GN=Ank2 PE=4 SV=2;>tr|F1M5N3|F1M5N3_RAT Protein Ank2 (Fragment) OS=Rattus norvegicus GN=Ank2 PE=4 SV=2		2.26376	3.62226
Ank3	>sp|O70511|ANK3_RAT Ankyrin-3 OS=Rattus norvegicus GN=Ank3 PE=1 SV=3		0.950735	1.53859
Ankfy1	>tr|D4A1J6|D4A1J6_RAT Protein Ankfy1 (Fragment) OS=Rattus norvegicus GN=Ankfy1 PE=4 SV=2		4.51422	4.04353
Ankmy2	>tr|D3ZC34|D3ZC34_RAT Ankyrin repeat and MYND domain containing 2 (Predicted) OS=Rattus norvegicus GN=Ankmy2 PE=4 SV=1		1.0836
Ankrd17	>tr|D4A0B4|D4A0B4_RAT Protein Ankrd17 OS=Rattus norvegicus GN=Ankrd17 PE=4 SV=1		0.796755	0.92564
Anp32a	>tr|M0R9D0|M0R9D0_RAT Protein LOC680377 OS=Rattus norvegicus GN=Anp32a PE=4 SV=1;>sp|P49911|AN32A_RAT Acidic leucine-rich nuclear phosphoprotein 32 family member A OS=Rattus norvegicus GN=Anp32a PE=2 SV=1;>tr|F7EL36|F7EL36_RAT Acidic leucine-rich nuclear p		4.08478	4.73444
Anp32b	>sp|Q9EST6|AN32B_RAT Acidic leucine-rich nuclear phosphoprotein 32 family member B OS=Rattus norvegicus GN=Anp32b PE=2 SV=1;>tr|F1LP34|F1LP34_RAT Acidic leucine-rich nuclear phosphoprotein 32 family member B (Fragment) OS=Rattus norvegicus GN=Anp32b PE=4 S		5.07993	4.90206
Anp32e	>sp|Q5XIE0|AN32E_RAT Acidic leucine-rich nuclear phosphoprotein 32 family member E OS=Rattus norvegicus GN=Anp32e PE=2 SV=1		4.66998	3.34777
Anxa1	>sp|P07150|ANXA1_RAT Annexin A1 OS=Rattus norvegicus GN=Anxa1 PE=1 SV=2		7.18524	4.12638
Anxa2	>sp|Q07936|ANXA2_RAT Annexin A2 OS=Rattus norvegicus GN=Anxa2 PE=1 SV=2		4.50692	3.1125
Anxa5	>tr|Q66HH8|Q66HH8_RAT Annexin OS=Rattus norvegicus GN=Anxa5 PE=2 SV=1;>sp|P14668|ANXA5_RAT Annexin A5 OS=Rattus norvegicus GN=Anxa5 PE=1 SV=3		5.38469	5.60218
Anxa6	>sp|P48037|ANXA6_RAT Annexin A6 OS=Rattus norvegicus GN=Anxa6 PE=1 SV=2		8.71368	7.37213
Anxa7	>tr|Q6IRJ7|Q6IRJ7_RAT Annexin OS=Rattus norvegicus GN=Anxa7 PE=2 SV=1		4.3186	4.12916
Ap1b1	>tr|G3V9N8|G3V9N8_RAT AP-1 complex subunit beta-1 OS=Rattus norvegicus GN=Ap1b1 PE=4 SV=2;>sp|P52303|AP1B1_RAT AP-1 complex subunit beta-1 OS=Rattus norvegicus GN=Ap1b1 PE=1 SV=1	Yes	5.13656	5.10685
Ap1m1	>sp|Q32Q06|AP1M1_RAT AP-1 complex subunit mu-1 OS=Rattus norvegicus GN=Ap1m1 PE=1 SV=3	Yes	5.2066	4.42001
Ap1s1	>tr|B5DFI3|B5DFI3_RAT Adaptor protein complex AP-1, sigma 1 (Predicted), isoform CRA_b OS=Rattus norvegicus GN=Ap1s1 PE=2 SV=1	Yes	3.83515
Ap2a1	>tr|D3ZUY8|D3ZUY8_RAT Adaptor protein complex AP-2, alpha 1 subunit (Predicted) OS=Rattus norvegicus GN=Ap2a1 PE=1 SV=1	Yes	4.34252	5.8981
Ap2a2	>tr|Q66HM2|Q66HM2_RAT AP-2 complex subunit alpha-2 OS=Rattus norvegicus GN=Ap2a2 PE=1 SV=1	Yes	4.31595	5.17432
Ap2b1	>sp|P62944|AP2B1_RAT AP-2 complex subunit beta OS=Rattus norvegicus GN=Ap2b1 PE=1 SV=1	Yes	4.87651	5.94684
Ap2m1	>sp|P84092|AP2M1_RAT AP-2 complex subunit mu OS=Rattus norvegicus GN=Ap2m1 PE=1 SV=1	Yes	3.81705	5.35046
Ap2s1	>sp|P62744|AP2S1_RAT AP-2 complex subunit sigma OS=Rattus norvegicus GN=Ap2s1 PE=1 SV=1	Yes	3.89314
Ap3b2	>tr|D4AE00|D4AE00_RAT AP-3 complex subunit beta OS=Rattus norvegicus GN=Ap3b2 PE=3 SV=1	Yes	3.50074	4.3748
Ap3d1	>tr|B5DFK6|B5DFK6_RAT AP-3 complex subunit delta OS=Rattus norvegicus GN=Ap3d1 PE=2 SV=1	Yes	2.9901	3.69789
Ap3m2	>sp|P53678|AP3M2_RAT AP-3 complex subunit mu-2 OS=Rattus norvegicus GN=Ap3m2 PE=2 SV=1;>tr|V9GZ82|V9GZ82_RAT AP-3 complex subunit mu-2 OS=Rattus norvegicus GN=Ap3m2 PE=4 SV=1	Yes	4.2562	4.57429
Ap3s1	>tr|G3V9Y9|G3V9Y9_RAT Adaptor-related protein complex 3, sigma 1 subunit (Predicted), isoform CRA_a OS=Rattus norvegicus GN=Ap3s1 PE=4 SV=1	Yes	5.10773
Apba1	>sp|O35430|APBA1_RAT Amyloid beta A4 precursor protein-binding family A member 1 OS=Rattus norvegicus GN=Apba1 PE=1 SV=1;>tr|F1LR60|F1LR60_RAT Amyloid beta (A4) protein-binding, family A, member 1, isoform CRA_a OS=Rattus norvegicus GN=Apba1 PE=4 SV=2		1.28038
Apc	>sp|P70478|APC_RAT Adenomatous polyposis coli protein OS=Rattus norvegicus GN=Apc PE=1 SV=1;>tr|G3V8Q9|G3V8Q9_RAT Adenomatosis polyposis coli, isoform CRA_a OS=Rattus norvegicus GN=Apc PE=1 SV=1		0.627992	0.485705
Api5	>tr|B1WC49|B1WC49_RAT Api5 protein OS=Rattus norvegicus GN=Api5 PE=2 SV=1		3.61736	2.82523
Apoa1bp	>sp|B0BNM1|NNRE_RAT NAD(P)H-hydrate epimerase OS=Rattus norvegicus GN=Apoa1bp PE=2 SV=1		16.5941	10.2658
Apoe	>sp|P02650|APOE_RAT Apolipoprotein E OS=Rattus norvegicus GN=Apoe PE=1 SV=2		0.642521	2.61395
Appl1	>tr|D3ZWA8|D3ZWA8_RAT Protein Appl1 (Fragment) OS=Rattus norvegicus GN=Appl1 PE=4 SV=2		3.38028	4.77063
Aprt	>sp|P36972|APT_RAT Adenine phosphoribosyltransferase OS=Rattus norvegicus GN=Aprt PE=1 SV=1		13.3652	7.32533
Aqp4	>sp|P47863|AQP4_RAT Aquaporin-4 OS=Rattus norvegicus GN=Aqp4 PE=1 SV=1		4.95246	12.851
Aqr	>tr|A3KNA0|A3KNA0_RAT Aqr protein OS=Rattus norvegicus GN=Aqr PE=2 SV=1		1.4514	1.90434
Araf	>sp|P14056|ARAF_RAT Serine/threonine-protein kinase A-Raf OS=Rattus norvegicus GN=Araf PE=2 SV=1		1.63496
Arcn1	>sp|Q66H80|COPD_RAT Coatomer subunit delta OS=Rattus norvegicus GN=Arcn1 PE=2 SV=1		2.96318	3.23535
Arf1;Arf3	>sp|P84079|ARF1_RAT ADP-ribosylation factor 1 OS=Rattus norvegicus GN=Arf1 PE=1 SV=2;>sp|P61206|ARF3_RAT ADP-ribosylation factor 3 OS=Rattus norvegicus GN=Arf3 PE=1 SV=2;>tr|M0R3K0|M0R3K0_RAT Uncharacterized protein OS=Rattus norvegicus GN=LOC100912045 PE=		3.05487
Arf4	>sp|P61751|ARF4_RAT ADP-ribosylation factor 4 OS=Rattus norvegicus GN=Arf4 PE=2 SV=2		1.90398
Arf5	>sp|P84083|ARF5_RAT ADP-ribosylation factor 5 OS=Rattus norvegicus GN=Arf5 PE=1 SV=2		3.19058
Arf6	>sp|P62332|ARF6_RAT ADP-ribosylation factor 6 OS=Rattus norvegicus GN=Arf6 PE=1 SV=2		6.10075
Arfgap2	>sp|Q3MID3|ARFG2_RAT ADP-ribosylation factor GTPase-activating protein 2 OS=Rattus norvegicus GN=Arfgap2 PE=2 SV=1		1.98919	2.38682
Arfgef1	>sp|D4A631|BIG1_RAT Brefeldin A-inhibited guanine nucleotide-exchange protein 1 OS=Rattus norvegicus GN=Arfgef1 PE=1 SV=1		2.58291	3.29575
Arhgap1	>tr|D4A6C5|D4A6C5_RAT Protein Arhgap1 OS=Rattus norvegicus GN=Arhgap1 PE=4 SV=1		3.11005	3.24619
Arhgap21	>tr|F1LXQ7|F1LXQ7_RAT Protein Arhgap21 (Fragment) OS=Rattus norvegicus GN=Arhgap21 PE=1 SV=2		2.39106	3.02514
Arhgap23	>tr|F1M2D4|F1M2D4_RAT Protein Arhgap23 OS=Rattus norvegicus GN=Arhgap23 PE=4 SV=2		3.0437
Arhgap32	>tr|F1MAK3|F1MAK3_RAT Protein Arhgap32 OS=Rattus norvegicus GN=Arhgap32 PE=4 SV=1		1.77391	1.40824
Arhgap35	>sp|P81128|RHG35_RAT Rho GTPase-activating protein 35 OS=Rattus norvegicus GN=Arhgap35 PE=1 SV=2		2.73235	2.60859
Arhgap39	>tr|F1LR18|F1LR18_RAT Rho GTPase-activating protein 39 OS=Rattus norvegicus GN=Arhgap39 PE=4 SV=1		3.03952
Arhgap5	>tr|Q6TUE6|Q6TUE6_RAT LRRGT00098 OS=Rattus norvegicus GN=Arhgap5 PE=2 SV=1		2.30191	2.40518
Arhgdia	>sp|Q5XI73|GDIR1_RAT Rho GDP-dissociation inhibitor 1 OS=Rattus norvegicus GN=Arhgdia PE=1 SV=1	Yes	8.5478	6.4271
Arhgef12	>tr|D3ZYR0|D3ZYR0_RAT Protein Arhgef12 OS=Rattus norvegicus GN=Arhgef12 PE=4 SV=2		2.45581	3.09273
Arhgef2	>sp|Q5FVC2|ARHG2_RAT Rho guanine nucleotide exchange factor 2 OS=Rattus norvegicus GN=Arhgef2 PE=2 SV=1		1.63479	1.96391
Arhgef7	>tr|Q52NK0|Q52NK0_RAT PAK-interacting exchange factor OS=Rattus norvegicus GN=Arhgef7 PE=2 SV=1;>sp|O55043|ARHG7_RAT Rho guanine nucleotide exchange factor 7 OS=Rattus norvegicus GN=Arhgef7 PE=1 SV=1		3.84084	3.86581
Arid1a	>tr|D4A3E3|D4A3E3_RAT AT rich interactive domain 1A (Swi1 like) (Predicted) OS=Rattus norvegicus GN=Arid1a PE=4 SV=2		1.34662
Arid1b	>tr|F1LNP1|F1LNP1_RAT Protein Arid1b (Fragment) OS=Rattus norvegicus GN=Arid1b PE=1 SV=2		1.48726
Arl1	>sp|P61212|ARL1_RAT ADP-ribosylation factor-like protein 1 OS=Rattus norvegicus GN=Arl1 PE=1 SV=1		2.80477
Arl15	>tr|F1M6C4|F1M6C4_RAT Protein Arl15 (Fragment) OS=Rattus norvegicus GN=Arl15 PE=4 SV=1;>tr|M0RB29|M0RB29_RAT Protein Arl15 (Fragment) OS=Rattus norvegicus GN=Arl15 PE=4 SV=1		4.48997
Arl2	>sp|O08697|ARL2_RAT ADP-ribosylation factor-like protein 2 OS=Rattus norvegicus GN=Arl2 PE=1 SV=1;>tr|G3V8V0|G3V8V0_RAT ADP-ribosylation factor-like 2, isoform CRA_a OS=Rattus norvegicus GN=Arl2 PE=3 SV=1		3.49389
Arl3	>tr|F8WG91|F8WG91_RAT ADP-ribosylation factor-like protein 3 (Fragment) OS=Rattus norvegicus GN=Arl3 PE=3 SV=1;>sp|P37996|ARL3_RAT ADP-ribosylation factor-like protein 3 OS=Rattus norvegicus GN=Arl3 PE=1 SV=2		3.36198	3.43537
Arl6	>tr|F7F983|F7F983_RAT ADP-ribosylation factor-like 6 (Predicted), isoform CRA_b OS=Rattus norvegicus GN=Arl6 PE=3 SV=1		3.24676	3.89957
Arl6ip1	>tr|Q7TMZ5|Q7TMZ5_RAT ADP-ribosylation factor-like 6 interacting protein 1 OS=Rattus norvegicus GN=Arl6ip1 PE=2 SV=1		2.48872
Arl6ip5	>sp|Q9ES40|PRAF3_RAT PRA1 family protein 3 OS=Rattus norvegicus GN=Arl6ip5 PE=1 SV=1	Yes	3.72142	4.14151
Arl8a	>tr|D3ZPP2|D3ZPP2_RAT Protein Arl8a OS=Rattus norvegicus GN=Arl8a PE=3 SV=1		2.51308	3.70734
Arl8b	>sp|Q66HA6|ARL8B_RAT ADP-ribosylation factor-like protein 8B OS=Rattus norvegicus GN=Arl8b PE=2 SV=1		2.11469
Armc10	>sp|B1WBW4|ARM10_RAT Armadillo repeat-containing protein 10 OS=Rattus norvegicus GN=Armc10 PE=2 SV=1		5.90487	6.65491
Arpc1a	>sp|Q99PD4|ARC1A_RAT Actin-related protein 2/3 complex subunit 1A OS=Rattus norvegicus GN=Arpc1a PE=2 SV=1;>tr|D3ZXP7|D3ZXP7_RAT Actin-related protein 2/3 complex subunit 1A OS=Rattus norvegicus GN=Arpc1a PE=4 SV=3		5.38168	5.44937
Arpc2	>sp|P85970|ARPC2_RAT Actin-related protein 2/3 complex subunit 2 OS=Rattus norvegicus GN=Arpc2 PE=1 SV=1		5.84561	5.73547
Arpc3	>tr|B2GV73|B2GV73_RAT Actin-related protein 2/3 complex subunit 3 OS=Rattus norvegicus GN=Arpc3 PE=2 SV=1		4.55155
Arpc4	>tr|B2RZ72|B2RZ72_RAT Actin related protein 2/3 complex, subunit 4 (Predicted), isoform CRA_a OS=Rattus norvegicus GN=Arpc4 PE=2 SV=1		4.91475
Arpc5	>sp|Q4KLF8|ARPC5_RAT Actin-related protein 2/3 complex subunit 5 OS=Rattus norvegicus GN=Arpc5 PE=1 SV=3		4.4046
Arpc5l	>tr|G3V7U8|G3V7U8_RAT Actin-related protein 2/3 complex subunit 5 OS=Rattus norvegicus GN=Arpc5l PE=3 SV=1;>sp|A1L108|ARP5L_RAT Actin-related protein 2/3 complex subunit 5-like protein OS=Rattus norvegicus GN=Arpc5l PE=1 SV=2		4.55305
Arrb1	>sp|P29066|ARRB1_RAT Beta-arrestin-1 OS=Rattus norvegicus GN=Arrb1 PE=1 SV=1		4.04796	5.3533
Asap1	>sp|Q1AAU6|ASAP1_RAT Arf-GAP with SH3 domain, ANK repeat and PH domain-containing protein 1 OS=Rattus norvegicus GN=Asap1 PE=2 SV=2	Yes	3.41442	3.72375
Asna1	>tr|G3V9T7|G3V9T7_RAT ATPase Asna1 OS=Rattus norvegicus GN=Asna1 PE=3 SV=1		5.47207	4.98662
Asns	>sp|P49088|ASNS_RAT Asparagine synthetase [glutamine-hydrolyzing] OS=Rattus norvegicus GN=Asns PE=2 SV=3		2.16138	2.8848
Asrgl1	>sp|Q8VI04|ASGL1_RAT Isoaspartyl peptidase/L-asparaginase OS=Rattus norvegicus GN=Asrgl1 PE=1 SV=1		5.78255	4.76763
Atad1	>sp|Q505J9|ATAD1_RAT ATPase family AAA domain-containing protein 1 OS=Rattus norvegicus GN=Atad1 PE=1 SV=1		3.57091	11.4312
Atat1	>sp|Q6MG11|ATAT_RAT Alpha-tubulin N-acetyltransferase 1 OS=Rattus norvegicus GN=Atat1 PE=3 SV=1		6.08933	4.39024
Atcay	>sp|Q1M168|ATCAY_RAT Caytaxin OS=Rattus norvegicus GN=Atcay PE=1 SV=1		1.49747	1.40904
Atic	>sp|O35567|PUR9_RAT Bifunctional purine biosynthesis protein PURH OS=Rattus norvegicus GN=Atic PE=1 SV=2		7.32745	7.01113
Atl1	>sp|Q6PST4|ATLA1_RAT Atlastin-1 OS=Rattus norvegicus GN=Atl1 PE=1 SV=1		2.99308	3.17219
Atp13a1	>tr|G3V7I3|G3V7I3_RAT ATPase type 13A1 (Predicted), isoform CRA_a OS=Rattus norvegicus GN=Atp13a1 PE=3 SV=1		3.38477	3.65097
Atp1a1	>sp|P06685|AT1A1_RAT Sodium/potassium-transporting ATPase subunit alpha-1 OS=Rattus norvegicus GN=Atp1a1 PE=1 SV=1		3.02825	3.26147
Atp1a2	>sp|P06686|AT1A2_RAT Sodium/potassium-transporting ATPase subunit alpha-2 OS=Rattus norvegicus GN=Atp1a2 PE=1 SV=1		4.67427	5.24846
Atp1a3	>sp|P06687|AT1A3_RAT Sodium/potassium-transporting ATPase subunit alpha-3 OS=Rattus norvegicus GN=Atp1a3 PE=1 SV=2		2.61758	3.61932
Atp1b1	>sp|P07340|AT1B1_RAT Sodium/potassium-transporting ATPase subunit beta-1 OS=Rattus norvegicus GN=Atp1b1 PE=1 SV=1		2.41801	3.77176
Atp1b2	>tr|Q5M9H4|Q5M9H4_RAT ATPase, Na+/K+ transporting, beta 2 polypeptide OS=Rattus norvegicus GN=Atp1b2 PE=2 SV=1;>sp|P13638|AT1B2_RAT Sodium/potassium-transporting ATPase subunit beta-2 OS=Rattus norvegicus GN=Atp1b2 PE=2 SV=1		6.55304	6.46571
Atp2a2	>sp|P11507|AT2A2_RAT Sarcoplasmic/endoplasmic reticulum calcium ATPase 2 OS=Rattus norvegicus GN=Atp2a2 PE=1 SV=1;>tr|F1LPF6|F1LPF6_RAT Calcium-transporting ATPase OS=Rattus norvegicus GN=Atp2a2 PE=3 SV=2;>tr|E9PSX6|E9PSX6_RAT Calcium-transporting ATPase O		3.28152	3.52874
Atp2b1	>sp|P11505|AT2B1_RAT Plasma membrane calcium-transporting ATPase 1 OS=Rattus norvegicus GN=Atp2b1 PE=2 SV=2;>tr|D3ZAX3|D3ZAX3_RAT Calcium-transporting ATPase OS=Rattus norvegicus GN=Atp2b1 PE=3 SV=1;>tr|D3ZAE5|D3ZAE5_RAT Calcium-transporting ATPase OS=Ratt		4.73164	6.06482
Atp2b2	>sp|P11506|AT2B2_RAT Plasma membrane calcium-transporting ATPase 2 OS=Rattus norvegicus GN=Atp2b2 PE=2 SV=2		3.50428	4.62247
Atp2b4	>tr|D3ZH00|D3ZH00_RAT Calcium-transporting ATPase OS=Rattus norvegicus GN=Atp2b4 PE=3 SV=2;>tr|D4A1Z6|D4A1Z6_RAT Calcium-transporting ATPase OS=Rattus norvegicus GN=Atp2b4 PE=3 SV=2;>sp|Q64542|AT2B4_RAT Plasma membrane calcium-transporting ATPase 4 OS=Ratt		3.65715	6.58815
Atp5a1	>sp|P15999|ATPA_RAT ATP synthase subunit alpha, mitochondrial OS=Rattus norvegicus GN=Atp5a1 PE=1 SV=2;>tr|F1LP05|F1LP05_RAT ATP synthase subunit alpha OS=Rattus norvegicus GN=Atp5a1 PE=3 SV=1;>tr|M0R4D7|M0R4D7_RAT Protein LOC100910820 OS=Rattus norvegicus		7.86682	7.98724
Atp5b	>sp|P10719|ATPB_RAT ATP synthase subunit beta, mitochondrial OS=Rattus norvegicus GN=Atp5b PE=1 SV=2;>tr|G3V6D3|G3V6D3_RAT ATP synthase subunit beta OS=Rattus norvegicus GN=Atp5b PE=3 SV=1		9.09242	9.42709
Atp5c1	>sp|P35435|ATPG_RAT ATP synthase subunit gamma, mitochondrial OS=Rattus norvegicus GN=Atp5c1 PE=1 SV=2;>tr|F7FFJ9|F7FFJ9_RAT ATP synthase subunit gamma OS=Rattus norvegicus GN=Atp5c1 PE=3 SV=1;>tr|Q6QI09|Q6QI09_RAT LRRGT00199 OS=Rattus norvegicus GN=Taf3 P		8.20669	8.56505
Atp5d	>tr|G3V7Y3|G3V7Y3_RAT ATP synthase subunit delta, mitochondrial OS=Rattus norvegicus GN=Atp5d PE=3 SV=1;>sp|P35434|ATPD_RAT ATP synthase subunit delta, mitochondrial OS=Rattus norvegicus GN=Atp5d PE=1 SV=2		6.55272
Atp5f1	>sp|P19511|AT5F1_RAT ATP synthase F(0) complex subunit B1, mitochondrial OS=Rattus norvegicus GN=Atp5f1 PE=1 SV=1		9.39437	9.35582
Atp5h	>sp|P31399|ATP5H_RAT ATP synthase subunit d, mitochondrial OS=Rattus norvegicus GN=Atp5h PE=1 SV=3;>tr|D3ZWT8|D3ZWT8_RAT ATP synthase subunit d, mitochondrial OS=Rattus norvegicus GN=Atp5h PE=4 SV=2		7.49685	12.2039
Atp5i	>sp|P29419|ATP5I_RAT ATP synthase subunit e, mitochondrial OS=Rattus norvegicus GN=Atp5i PE=1 SV=3		8.86617
Atp5j2	>sp|D3ZAF6|ATPK_RAT ATP synthase subunit f, mitochondrial OS=Rattus norvegicus GN=Atp5j2 PE=1 SV=1		11.4449
Atp5o	>sp|Q06647|ATPO_RAT ATP synthase subunit O, mitochondrial OS=Rattus norvegicus GN=Atp5o PE=1 SV=1		9.12898	9.49153
Atp6v0a1	>tr|Q2I6B2|Q2I6B2_RAT V-type proton ATPase subunit a OS=Rattus norvegicus GN=Atp6v0a1 PE=2 SV=1;>sp|P25286|VPP1_RAT V-type proton ATPase 116 kDa subunit a isoform 1 OS=Rattus norvegicus GN=Atp6v0a1 PE=2 SV=1	Yes	3.02724	3.63023
Atp6v0d1	>tr|Q5M7T6|Q5M7T6_RAT ATPase, H+ transporting, lysosomal 38kDa, V0 subunit d1 OS=Rattus norvegicus GN=Atp6v0d1 PE=2 SV=1	Yes	3.19772	3.91711
Atp6v1a	>tr|D4A133|D4A133_RAT Protein Atp6v1a OS=Rattus norvegicus GN=Atp6v1a PE=3 SV=1;>tr|M0RBP6|M0RBP6_RAT Uncharacterized protein OS=Rattus norvegicus PE=3 SV=1	Yes	3.21014	3.65459
Atp6v1b2	>sp|P62815|VATB2_RAT V-type proton ATPase subunit B, brain isoform OS=Rattus norvegicus GN=Atp6v1b2 PE=1 SV=1	Yes	4.08753	4.23097
Atp6v1c1	>sp|Q5FVI6|VATC1_RAT V-type proton ATPase subunit C 1 OS=Rattus norvegicus GN=Atp6v1c1 PE=2 SV=1	Yes	2.92845	3.14299
Atp6v1d	>tr|Q6P503|Q6P503_RAT ATPase, H+ transporting, V1 subunit D, isoform CRA_c OS=Rattus norvegicus GN=Atp6v1d PE=2 SV=1	Yes	1.95748	2.18712
Atp6v1e1	>sp|Q6PCU2|VATE1_RAT V-type proton ATPase subunit E 1 OS=Rattus norvegicus GN=Atp6v1e1 PE=1 SV=1;>tr|G3V7L8|G3V7L8_RAT ATPase, H+ transporting, V1 subunit E isoform 1, isoform CRA_a OS=Rattus norvegicus GN=Atp6v1e1 PE=3 SV=1	Yes	2.47347
Atp6v1f	>sp|P50408|VATF_RAT V-type proton ATPase subunit F OS=Rattus norvegicus GN=Atp6v1f PE=1 SV=1	Yes	1.85521
Atp6v1h	>tr|E9PTI1|E9PTI1_RAT Protein Atp6v1h OS=Rattus norvegicus GN=Atp6v1h PE=4 SV=1	Yes	2.41559	3.17997
Atp8a1	>tr|F1LUT4|F1LUT4_RAT Protein Atp8a1 (Fragment) OS=Rattus norvegicus GN=Atp8a1 PE=4 SV=2;>tr|F1M439|F1M439_RAT Protein Atp8a1 (Fragment) OS=Rattus norvegicus GN=Atp8a1 PE=4 SV=2		2.66968
Atp9a	>tr|M0R874|M0R874_RAT Protein Atp9a (Fragment) OS=Rattus norvegicus GN=Atp9a PE=4 SV=1;>tr|M0R6E0|M0R6E0_RAT Protein Atp9a (Fragment) OS=Rattus norvegicus GN=Atp9a PE=4 SV=1		1.6915
Atpif1	>sp|Q03344|ATIF1_RAT ATPase inhibitor, mitochondrial OS=Rattus norvegicus GN=Atpif1 PE=3 SV=2		7.64135
Atxn10	>sp|Q9ER24|ATX10_RAT Ataxin-10 OS=Rattus norvegicus GN=Atxn10 PE=1 SV=1	Yes	0.990159	1.07569
Atxn2	>tr|F1LXI6|F1LXI6_RAT Protein Atxn2 (Fragment) OS=Rattus norvegicus GN=Atxn2 PE=4 SV=2;>tr|F1M049|F1M049_RAT Protein Atxn2 (Fragment) OS=Rattus norvegicus GN=Atxn2 PE=4 SV=2;>tr|F1M3W2|F1M3W2_RAT Protein Atxn2 (Fragment) OS=Rattus norvegicus GN=Atxn2 PE=4		1.70092
Atxn2l	>tr|B3DMA1|B3DMA1_RAT Atxn2l protein OS=Rattus norvegicus GN=Atxn2l PE=2 SV=1		2.34649	2.09018
Auh	>tr|F1LU71|F1LU71_RAT AU RNA binding protein/enoyl-coenzyme A hydratase (Predicted), isoform CRA_a OS=Rattus norvegicus GN=Auh PE=3 SV=2		6.17383	7.24595
Bag6	>sp|Q6MG49|BAG6_RAT Large proline-rich protein BAG6 OS=Rattus norvegicus GN=Bag6 PE=2 SV=2		1.97903
Baiap2	>sp|Q6GMN2|BAIP2_RAT Brain-specific angiogenesis inhibitor 1-associated protein 2 OS=Rattus norvegicus GN=Baiap2 PE=1 SV=1;>tr|D3ZI67|D3ZI67_RAT Brain-specific angiogenesis inhibitor 1-associated protein 2 OS=Rattus norvegicus GN=Baiap2 PE=4 SV=2;>tr|F1LML		1.88847
Bcap31	>tr|Q6AY58|Q6AY58_RAT B-cell receptor-associated protein 31 OS=Rattus norvegicus GN=Bcap31 PE=2 SV=1		4.28633	3.52785
Bcat1	>sp|P54690|BCAT1_RAT Branched-chain-amino-acid aminotransferase, cytosolic OS=Rattus norvegicus GN=Bcat1 PE=1 SV=1		2.49084	2.34645
Bclaf1	>tr|D4A450|D4A450_RAT Protein Bclaf1 OS=Rattus norvegicus GN=Bclaf1 PE=1 SV=2		3.24854
Bdh1	>sp|P29147|BDH_RAT D-beta-hydroxybutyrate dehydrogenase, mitochondrial OS=Rattus norvegicus GN=Bdh1 PE=1 SV=2		7.90196
Bin1	>sp|O08839|BIN1_RAT Myc box-dependent-interacting protein 1 OS=Rattus norvegicus GN=Bin1 PE=1 SV=1;>tr|D4A4P1|D4A4P1_RAT Myc box-dependent-interacting protein 1 OS=Rattus norvegicus GN=Bin1 PE=4 SV=2;>tr|F1LMX1|F1LMX1_RAT Myc box-dependent-interacting prot		4.74245	6.1043
Birc6	>tr|F1LY70|F1LY70_RAT Protein Birc6 (Fragment) OS=Rattus norvegicus GN=Birc6 PE=4 SV=2		1.61521	1.63814
Blmh	>sp|P70645|BLMH_RAT Bleomycin hydrolase OS=Rattus norvegicus GN=Blmh PE=1 SV=1;>tr|A1A5L1|A1A5L1_RAT Bleomycin hydrolase OS=Rattus norvegicus GN=LOC100911400 PE=2 SV=1		5.91784	7.2735
Blvra	>sp|P46844|BIEA_RAT Biliverdin reductase A OS=Rattus norvegicus GN=Blvra PE=1 SV=1		5.12484	6.76065
Blvrb	>tr|B5DF65|B5DF65_RAT Biliverdin reductase B (Flavin reductase (NADPH)) OS=Rattus norvegicus GN=Blvrb PE=2 SV=1		8.61642	9.49745
Bpnt1	>sp|Q9Z1N4|BPNT1_RAT 3(2),5-bisphosphate nucleotidase 1 OS=Rattus norvegicus GN=Bpnt1 PE=1 SV=1		4.19133	5.29641
Brd4	>tr|D3ZGX8|D3ZGX8_RAT Protein Brd4 OS=Rattus norvegicus GN=Brd4 PE=4 SV=2		0.788332
Bri3bp	>tr|Q5U3Z5|Q5U3Z5_RAT Bri3 binding protein OS=Rattus norvegicus GN=Bri3bp PE=2 SV=1		2.76124
Brox	>sp|Q4V8K5|BROX_RAT BRO1 domain-containing protein BROX OS=Rattus norvegicus GN=Brox PE=2 SV=1		2.70982	3.80045
Brsk1	>sp|B2DD29|BRSK1_RAT Serine/threonine-protein kinase BRSK1 OS=Rattus norvegicus GN=Brsk1 PE=1 SV=1		3.04528
Bsg	>sp|P26453|BASI_RAT Basigin OS=Rattus norvegicus GN=Bsg PE=1 SV=2		5.3293	8.79145
Bsn	>tr|G3V984|G3V984_RAT Protein bassoon OS=Rattus norvegicus GN=Bsn PE=4 SV=1	Yes	2.04807	2.56771
Btf3;RGD1563812;LOC683456	>tr|Q5U3Y8|Q5U3Y8_RAT Basic transcription factor 3 OS=Rattus norvegicus GN=Btf3 PE=2 SV=1;>tr|M0R5M7|M0R5M7_RAT Protein RGD1560568 OS=Rattus norvegicus GN=RGD1563812 PE=4 SV=1;>tr|M0RB86|M0RB86_RAT Protein LOC683456 OS=Rattus norvegicus GN=LOC683456 PE=4 S		1.75879
Bzw1	>sp|Q6P7P5|BZW1_RAT Basic leucine zipper and W2 domain-containing protein 1 OS=Rattus norvegicus GN=Bzw1 PE=2 SV=1;>tr|M0R8L4|M0R8L4_RAT Uncharacterized protein OS=Rattus norvegicus PE=4 SV=1;>tr|M0RC31|M0RC31_RAT Uncharacterized protein OS=Rattus norvegic		1.67389	1.97552
Bzw2	>sp|Q9WTT7|BZW2_RAT Basic leucine zipper and W2 domain-containing protein 2 OS=Rattus norvegicus GN=Bzw2 PE=2 SV=1		2.03701	2.92681
Cab39	>tr|D3ZJ77|D3ZJ77_RAT Calcium binding protein 39 (Predicted), isoform CRA_a OS=Rattus norvegicus GN=Cab39 PE=4 SV=1		1.92573	2.43541
Cacna2d1	>sp|P54290|CA2D1_RAT Voltage-dependent calcium channel subunit alpha-2/delta-1 OS=Rattus norvegicus GN=Cacna2d1 PE=1 SV=1	Yes	3.53334	5.59936
Cacybp	>sp|Q6AYK6|CYBP_RAT Calcyclin-binding protein OS=Rattus norvegicus GN=Cacybp PE=1 SV=1		2.88864	3.08944
Cad	>tr|D4A8A0|D4A8A0_RAT DNA fragmentation factor subunit beta OS=Rattus norvegicus GN=Cad PE=3 SV=2		4.40841	4.33451
Cadm2	>sp|Q1WIM2|CADM2_RAT Cell adhesion molecule 2 OS=Rattus norvegicus GN=Cadm2 PE=1 SV=2		3.39709	5.00968
Cadm4	>tr|F1M7V6|F1M7V6_RAT Cell adhesion molecule 4 (Fragment) OS=Rattus norvegicus GN=Cadm4 PE=4 SV=1;>sp|Q1WIM1|CADM4_RAT Cell adhesion molecule 4 OS=Rattus norvegicus GN=Cadm4 PE=1 SV=1		1.59791	2.13589
Cadps	>sp|Q62717|CAPS1_RAT Calcium-dependent secretion activator 1 OS=Rattus norvegicus GN=Cadps PE=1 SV=1	Yes	2.60628	3.15134
Calb2	>sp|P47728|CALB2_RAT Calretinin OS=Rattus norvegicus GN=Calb2 PE=1 SV=1		3.27985	3.52193
Calm1;Calml3	>sp|P62161|CALM_RAT Calmodulin OS=Rattus norvegicus GN=Calm1 PE=1 SV=2;>sp|Q5U206|CALL3_RAT Calmodulin-like protein 3 OS=Rattus norvegicus GN=Calml3 PE=2 SV=1		3.82202
Calr	>sp|P18418|CALR_RAT Calreticulin OS=Rattus norvegicus GN=Calr PE=1 SV=1		6.35872	4.58814
Camk2a	>sp|P11275|KCC2A_RAT Calcium/calmodulin-dependent protein kinase type II subunit alpha OS=Rattus norvegicus GN=Camk2a PE=1 SV=1;>tr|F1LZG4|F1LZG4_RAT Uncharacterized protein OS=Rattus norvegicus PE=4 SV=2	Yes	2.59526	3.01912
Camk2b	>tr|G3V9G3|G3V9G3_RAT Calcium/calmodulin-dependent protein kinase II, beta, isoform CRA_a OS=Rattus norvegicus GN=Camk2b PE=4 SV=1;>sp|P08413|KCC2B_RAT Calcium/calmodulin-dependent protein kinase type II subunit beta OS=Rattus norvegicus GN=Camk2b PE=1 SV=	Yes	3.36504	3.81403
Camk2d	>sp|P15791|KCC2D_RAT Calcium/calmodulin-dependent protein kinase type II subunit delta OS=Rattus norvegicus GN=Camk2d PE=1 SV=1;>tr|F1LWF6|F1LWF6_RAT Calcium/calmodulin-dependent protein kinase type II subunit delta OS=Rattus norvegicus GN=Camk2d PE=4 SV=2	Yes	3.72183	4.20708
Camk2g	>sp|P11730|KCC2G_RAT Calcium/calmodulin-dependent protein kinase type II subunit gamma OS=Rattus norvegicus GN=Camk2g PE=2 SV=1;>tr|F1LMC3|F1LMC3_RAT Calcium/calmodulin-dependent protein kinase type II subunit gamma (Fragment) OS=Rattus norvegicus GN=Camk2	Yes	4.17663	5.0255
Camk4	>sp|P13234|KCC4_RAT Calcium/calmodulin-dependent protein kinase type IV OS=Rattus norvegicus GN=Camk4 PE=1 SV=3	Yes	2.3423	2.36699
Camkk2	>sp|O88831|KKCC2_RAT Calcium/calmodulin-dependent protein kinase kinase 2 OS=Rattus norvegicus GN=Camkk2 PE=1 SV=1;>tr|F1LPT4|F1LPT4_RAT Calcium/calmodulin-dependent protein kinase kinase 2 OS=Rattus norvegicus GN=Camkk2 PE=4 SV=2		1.53815
Camkv	>sp|Q63092|CAMKV_RAT CaM kinase-like vesicle-associated protein OS=Rattus norvegicus GN=Camkv PE=1 SV=1;>tr|F1LR80|F1LR80_RAT CaM kinase-like vesicle-associated protein OS=Rattus norvegicus GN=Camkv PE=4 SV=2	Yes	3.13314	4.01547
Camsap1	>sp|D3Z8E6|CAMP1_RAT Calmodulin-regulated spectrin-associated protein 1 OS=Rattus norvegicus GN=Camsap1 PE=1 SV=2		1.78533
Camsap2	>tr|D4AEC2|D4AEC2_RAT Protein Camsap2 OS=Rattus norvegicus GN=Camsap2 PE=4 SV=1		2.25554	3.04536
Camsap3	>tr|D3ZXQ2|D3ZXQ2_RAT Protein Camsap3 OS=Rattus norvegicus GN=Camsap3 PE=4 SV=2		4.22659
Cand1	>sp|P97536|CAND1_RAT Cullin-associated NEDD8-dissociated protein 1 OS=Rattus norvegicus GN=Cand1 PE=1 SV=1		5.40126	5.63222
Canx	>sp|P35565|CALX_RAT Calnexin OS=Rattus norvegicus GN=Canx PE=1 SV=1	Yes	4.90819	4.77978
Cap1	>sp|Q08163|CAP1_RAT Adenylyl cyclase-associated protein 1 OS=Rattus norvegicus GN=Cap1 PE=1 SV=3		5.35914	4.86898
Capn2	>sp|Q07009|CAN2_RAT Calpain-2 catalytic subunit OS=Rattus norvegicus GN=Capn2 PE=1 SV=3		9.01896	7.05696
Caprin1	>sp|Q5M9G3|CAPR1_RAT Caprin-1 OS=Rattus norvegicus GN=Caprin1 PE=1 SV=2		1.6634	1.35646
Capza2	>sp|Q3T1K5|CAZA2_RAT F-actin-capping protein subunit alpha-2 OS=Rattus norvegicus GN=Capza2 PE=1 SV=1		5.18769	5.06947
Capzb	>sp|Q5XI32|CAPZB_RAT F-actin-capping protein subunit beta OS=Rattus norvegicus GN=Capzb PE=1 SV=1		4.04206	7.05642
Carkd	>tr|D3ZLK9|D3ZLK9_RAT ATP-dependent (S)-NAD(P)H-hydrate dehydratase OS=Rattus norvegicus GN=Carkd PE=3 SV=1;>sp|D4AAT7|NNRD_RAT ATP-dependent (S)-NAD(P)H-hydrate dehydratase OS=Rattus norvegicus GN=Carkd PE=3 SV=1		11.2463	10.7463
Cars	>tr|G3V9K0|G3V9K0_RAT Cysteinyl-tRNA synthetase (Predicted), isoform CRA_b OS=Rattus norvegicus GN=Cars PE=3 SV=1		3.34519	4.86633
Cask	>sp|Q62915|CSKP_RAT Peripheral plasma membrane protein CASK OS=Rattus norvegicus GN=Cask PE=1 SV=1	Yes	4.2011	6.35275
Caskin1	>sp|Q8VHK2|CSKI1_RAT Caskin-1 OS=Rattus norvegicus GN=Caskin1 PE=1 SV=1;>tr|D3ZE17|D3ZE17_RAT Caskin-1 OS=Rattus norvegicus GN=Caskin1 PE=4 SV=2	Yes	4.02959	5.66007
Casp3	>sp|P55213|CASP3_RAT Caspase-3 OS=Rattus norvegicus GN=Casp3 PE=2 SV=2		2.75892	3.39786
Cat	>sp|P04762|CATA_RAT Catalase OS=Rattus norvegicus GN=Cat PE=1 SV=3		2.85512	3.15615
Cbr1	>sp|P47727|CBR1_RAT Carbonyl reductase [NADPH] 1 OS=Rattus norvegicus GN=Cbr1 PE=1 SV=2		7.14696	7.89921
Cbx3;LOC100360260	>tr|Q5RJK5|Q5RJK5_RAT Chromobox homolog 3 (HP1 gamma homolog, Drosophila) OS=Rattus norvegicus GN=Cbx3 PE=2 SV=1;>tr|D3ZRS6|D3ZRS6_RAT Protein LOC100360260 OS=Rattus norvegicus GN=LOC100360260 PE=4 SV=1		2.72807
Cbx5	>tr|B2RYU7|B2RYU7_RAT Cbx5 protein OS=Rattus norvegicus GN=Cbx5 PE=2 SV=1		1.54987
Ccar1;LOC100911233	>tr|D4A2P1|D4A2P1_RAT Protein Ccar1 OS=Rattus norvegicus GN=Ccar1 PE=4 SV=2;>tr|D3ZG47|D3ZG47_RAT Protein LOC100911233 OS=Rattus norvegicus GN=LOC100911233 PE=4 SV=2		3.47342
Ccdc132	>tr|F1LSG8|F1LSG8_RAT Protein Ccdc132 OS=Rattus norvegicus GN=Ccdc132 PE=4 SV=1		3.65442	3.6308
Ccdc88a	>tr|D3ZDQ5|D3ZDQ5_RAT Protein Ccdc88a OS=Rattus norvegicus GN=Ccdc88a PE=4 SV=2;>tr|D3ZYD7|D3ZYD7_RAT Protein Ccdc88a OS=Rattus norvegicus GN=Ccdc88a PE=4 SV=2;>tr|D3ZAF0|D3ZAF0_RAT Protein Ccdc88a OS=Rattus norvegicus GN=Ccdc88a PE=4 SV=2		1.84922	2.36292
Ccs	>sp|Q9JK72|CCS_RAT Copper chaperone for superoxide dismutase OS=Rattus norvegicus GN=Ccs PE=1 SV=1;>tr|E9PSS2|E9PSS2_RAT Superoxide dismutase [Cu-Zn] OS=Rattus norvegicus GN=Ccs PE=3 SV=1		3.73193
Cct2	>sp|Q5XIM9|TCPB_RAT T-complex protein 1 subunit beta OS=Rattus norvegicus GN=Cct2 PE=1 SV=3		5.86183	4.97248
Cct3	>sp|Q6P502|TCPG_RAT T-complex protein 1 subunit gamma OS=Rattus norvegicus GN=Cct3 PE=1 SV=1		5.54663	5.17898
Cct4	>sp|Q7TPB1|TCPD_RAT T-complex protein 1 subunit delta OS=Rattus norvegicus GN=Cct4 PE=1 SV=3		5.21102	5.18467
Cct5	>sp|Q68FQ0|TCPE_RAT T-complex protein 1 subunit epsilon OS=Rattus norvegicus GN=Cct5 PE=1 SV=1		4.80119	4.72689
Cct6a	>tr|Q3MHS9|Q3MHS9_RAT Chaperonin containing Tcp1, subunit 6A (Zeta 1) OS=Rattus norvegicus GN=Cct6a PE=2 SV=1		4.9187	4.427
Cct7	>tr|D4AC23|D4AC23_RAT Protein Cct7 OS=Rattus norvegicus GN=Cct7 PE=3 SV=1		4.66971	4.49622
Cct8	>tr|D4ACB8|D4ACB8_RAT Chaperonin subunit 8 (Theta) (Predicted), isoform CRA_a OS=Rattus norvegicus GN=Cct8 PE=3 SV=1		4.48823	4.38501
Cd151	>sp|Q9QZA6|CD151_RAT CD151 antigen OS=Rattus norvegicus GN=Cd151 PE=1 SV=2		1.75067
Cd200	>sp|P04218|OX2G_RAT OX-2 membrane glycoprotein OS=Rattus norvegicus GN=Cd200 PE=2 SV=1		4.03402	6.35356
Cd44	>tr|O70509|O70509_RAT CD44 antigen OS=Rattus norvegicus GN=Cd44 PE=2 SV=1;>sp|P26051|CD44_RAT CD44 antigen OS=Rattus norvegicus GN=Cd44 PE=1 SV=2;>tr|D3ZGF1|D3ZGF1_RAT CD44 antigen OS=Rattus norvegicus GN=Cd44 PE=4 SV=2;>tr|F1LSA1|F1LSA1_RAT CD44 antigen O		3.68663	4.72814
Cd47	>sp|P97829|CD47_RAT Leukocyte surface antigen CD47 OS=Rattus norvegicus GN=Cd47 PE=1 SV=1	Yes	4.21025	5.19732
Cd81	>tr|Q6P9V1|Q6P9V1_RAT Tetraspanin OS=Rattus norvegicus GN=Cd81 PE=2 SV=1;>sp|Q62745|CD81_RAT CD81 antigen OS=Rattus norvegicus GN=Cd81 PE=1 SV=1		1.95892
Cdc42	>sp|Q8CFN2|CDC42_RAT Cell division control protein 42 homolog OS=Rattus norvegicus GN=Cdc42 PE=1 SV=2		4.23563
Cdc42bpa	>sp|O54874|MRCKA_RAT Serine/threonine-protein kinase MRCK alpha OS=Rattus norvegicus GN=Cdc42bpa PE=1 SV=1;>tr|G3V6C9|G3V6C9_RAT CDC42 binding protein kinase alpha, isoform CRA_a OS=Rattus norvegicus GN=Cdc42bpa PE=1 SV=1		1.97035	2.97159
Cdc42bpb	>sp|Q7TT49|MRCKB_RAT Serine/threonine-protein kinase MRCK beta OS=Rattus norvegicus GN=Cdc42bpb PE=1 SV=1		3.088	3.25492
Cdh2	>sp|Q9Z1Y3|CADH2_RAT Cadherin-2 OS=Rattus norvegicus GN=Cdh2 PE=1 SV=1;>tr|G3V803|G3V803_RAT Cadherin-2 OS=Rattus norvegicus GN=Cdh2 PE=4 SV=1	Yes	3.09932	2.305
Cdipt	>sp|P70500|CDIPT_RAT CDP-diacylglycerol--inositol 3-phosphatidyltransferase OS=Rattus norvegicus GN=Cdipt PE=1 SV=1		3.20805
Cdk5	>sp|Q03114|CDK5_RAT Cyclin-dependent-like kinase 5 OS=Rattus norvegicus GN=Cdk5 PE=1 SV=1	Yes	3.66261	3.58711
Cdo1	>sp|P21816|CDO1_RAT Cysteine dioxygenase type 1 OS=Rattus norvegicus GN=Cdo1 PE=1 SV=1		4.62614
Cds2	>sp|Q91XU8|CDS2_RAT Phosphatidate cytidylyltransferase 2 OS=Rattus norvegicus GN=Cds2 PE=2 SV=1;>tr|G3V8W2|G3V8W2_RAT Phosphatidate cytidylyltransferase OS=Rattus norvegicus GN=Cds2 PE=3 SV=1		6.8901	4.28924
Celf2	>tr|Z4YNP1|Z4YNP1_RAT CUGBP Elav-like family member 2 OS=Rattus norvegicus GN=Celf2 PE=4 SV=1;>sp|Q792H5|CELF2_RAT CUGBP Elav-like family member 2 OS=Rattus norvegicus GN=Celf2 PE=2 SV=1		3.00315	2.92441
Celsr2	>tr|G3V8P3|G3V8P3_RAT Cadherin EGF LAG seven-pass G-type receptor 2 OS=Rattus norvegicus GN=Celsr2 PE=4 SV=1;>sp|Q9QYP2|CELR2_RAT Cadherin EGF LAG seven-pass G-type receptor 2 (Fragment) OS=Rattus norvegicus GN=Celsr2 PE=2 SV=1		0.854756	1.03526
Cep170b	>tr|D4A1G8|D4A1G8_RAT Protein Cep170b OS=Rattus norvegicus GN=Cep170b PE=1 SV=1		1.99905
Cfl1	>sp|P45592|COF1_RAT Cofilin-1 OS=Rattus norvegicus GN=Cfl1 PE=1 SV=3		4.58298	5.02345
Cfl2	>tr|M0RC65|M0RC65_RAT Cofilin 2, muscle (Predicted), isoform CRA_b OS=Rattus norvegicus GN=Cfl2 PE=4 SV=1		6.36998
Champ1	>tr|B5DEG7|B5DEG7_RAT Protein Champ1 OS=Rattus norvegicus GN=Champ1 PE=2 SV=1		1.73036
Chd3	>tr|F1LPP8|F1LPP8_RAT Protein Chd3 (Fragment) OS=Rattus norvegicus GN=Chd3 PE=4 SV=2		1.65617
Chd4	>tr|E9PU01|E9PU01_RAT Protein Chd4 OS=Rattus norvegicus GN=Chd4 PE=4 SV=2		1.43332	1.32065
Chl1	>tr|M0RC17|M0RC17_RAT Protein Chl1 (Fragment) OS=Rattus norvegicus GN=Chl1 PE=4 SV=1		0.794497	0.790058
Chmp2a	>tr|B2RZB5|B2RZB5_RAT Chromatin modifying protein 2A OS=Rattus norvegicus GN=Chmp2a PE=2 SV=1		1.76564	2.32026
Chmp3	>sp|Q8CGS4|CHMP3_RAT Charged multivesicular body protein 3 OS=Rattus norvegicus GN=Chmp3 PE=1 SV=3		2.45044
Chmp4bl1	>tr|D4A9Z8|D4A9Z8_RAT Protein Chmp4b OS=Rattus norvegicus GN=Chmp4bl1 PE=4 SV=1		1.96953
Cisd1	>sp|B0K020|CISD1_RAT CDGSH iron-sulfur domain-containing protein 1 OS=Rattus norvegicus GN=Cisd1 PE=3 SV=1		4.83349
Ckap4	>tr|D3ZH41|D3ZH41_RAT Cytoskeleton-associated protein 4 (Predicted) OS=Rattus norvegicus GN=Ckap4 PE=4 SV=2		10.4521	9.03852
Ckap5	>tr|F1M949|F1M949_RAT Protein Ckap5 OS=Rattus norvegicus GN=Ckap5 PE=4 SV=2;>tr|F1M0X7|F1M0X7_RAT Protein Ckap5 OS=Rattus norvegicus GN=Ckap5 PE=4 SV=2		1.77244	1.80936
Ckb	>sp|P07335|KCRB_RAT Creatine kinase B-type OS=Rattus norvegicus GN=Ckb PE=1 SV=2		5.42067	5.83829
Clasp1	>tr|F1LNR1|F1LNR1_RAT Protein Clasp1 OS=Rattus norvegicus GN=Clasp1 PE=4 SV=2;>tr|F1LNQ9|F1LNQ9_RAT Protein Clasp1 OS=Rattus norvegicus GN=Clasp1 PE=4 SV=2		2.39847	2.20368
Clasp2	>sp|Q99JD4|CLAP2_RAT CLIP-associating protein 2 OS=Rattus norvegicus GN=Clasp2 PE=2 SV=1		2.62558	2.81791
Clcn3	>sp|P51792|CLCN3_RAT H(+)/Cl(-) exchange transporter 3 OS=Rattus norvegicus GN=Clcn3 PE=2 SV=2		1.75848	2.22565
Clic1	>sp|Q6MG61|CLIC1_RAT Chloride intracellular channel protein 1 OS=Rattus norvegicus GN=Clic1 PE=1 SV=1		5.61311	3.88225
Clic4	>tr|G3V8C4|G3V8C4_RAT Chloride intracellular channel 4, isoform CRA_b OS=Rattus norvegicus GN=Clic4 PE=4 SV=1;>sp|Q9Z0W7|CLIC4_RAT Chloride intracellular channel protein 4 OS=Rattus norvegicus GN=Clic4 PE=1 SV=3		3.44723	2.95345
Clip1	>tr|F1MAH8|F1MAH8_RAT Protein Clip1 OS=Rattus norvegicus GN=Clip1 PE=4 SV=2		2.75383	2.12699
Clip2	>tr|G3V949|G3V949_RAT CAP-Gly domain-containing linker protein 2 OS=Rattus norvegicus GN=Clip2 PE=4 SV=1;>sp|O55156|CLIP2_RAT CAP-Gly domain-containing linker protein 2 OS=Rattus norvegicus GN=Clip2 PE=1 SV=1		3.50329	3.66358
Clptm1	>tr|B2RYF6|B2RYF6_RAT Cleft lip and palate associated transmembrane protein 1 OS=Rattus norvegicus GN=Clptm1 PE=2 SV=1		1.03958	1.00677
Clta	>sp|P08081|CLCA_RAT Clathrin light chain A OS=Rattus norvegicus GN=Clta PE=1 SV=1		3.18361	3.17737
Cltb	>sp|P08082|CLCB_RAT Clathrin light chain B OS=Rattus norvegicus GN=Cltb PE=1 SV=1		4.56487	4.64976
Cltc	>tr|F1M779|F1M779_RAT Clathrin heavy chain OS=Rattus norvegicus GN=Cltc PE=3 SV=1;>sp|P11442|CLH1_RAT Clathrin heavy chain 1 OS=Rattus norvegicus GN=Cltc PE=1 SV=3		4.9296	4.83953
Clu	>tr|G3V836|G3V836_RAT Clusterin OS=Rattus norvegicus GN=Clu PE=3 SV=1;>sp|P05371|CLUS_RAT Clusterin OS=Rattus norvegicus GN=Clu PE=1 SV=2		1.5578	4.39142
Cluh	>tr|D3ZKG9|D3ZKG9_RAT Clustered mitochondria protein homolog OS=Rattus norvegicus GN=Cluh PE=3 SV=2;>tr|F1M0Y0|F1M0Y0_RAT Clustered mitochondria protein homolog OS=Rattus norvegicus GN=Cluh PE=3 SV=2		1.55675
Cmpk1	>sp|Q4KM73|KCY_RAT UMP-CMP kinase OS=Rattus norvegicus GN=Cmpk1 PE=1 SV=2		5.49164	6.04146
Cnbp	>sp|P62634|CNBP_RAT Cellular nucleic acid-binding protein OS=Rattus norvegicus GN=Cnbp PE=2 SV=1		1.03475
Cnksr2	>sp|Q9Z1T4|CNKR2_RAT Connector enhancer of kinase suppressor of ras 2 OS=Rattus norvegicus GN=Cnksr2 PE=1 SV=1		0.987286	1.61119
Cnn3	>sp|P37397|CNN3_RAT Calponin-3 OS=Rattus norvegicus GN=Cnn3 PE=1 SV=1		2.58624	2.34287
Cnot1	>tr|G3V7M0|G3V7M0_RAT Protein Cnot1 OS=Rattus norvegicus GN=Cnot1 PE=4 SV=1		3.39819	3.19045
Cnp	>sp|P13233|CN37_RAT 2,3-cyclic-nucleotide 3-phosphodiesterase OS=Rattus norvegicus GN=Cnp PE=1 SV=2		4.34277	5.30962
Cnrip1	>sp|Q5M7A7|CNRP1_RAT CB1 cannabinoid receptor-interacting protein 1 OS=Rattus norvegicus GN=Cnrip1 PE=1 SV=1		6.68037
Cntfr	>tr|M0R9L2|M0R9L2_RAT Ciliary neurotrophic factor receptor subunit alpha OS=Rattus norvegicus GN=Cntfr PE=4 SV=1;>sp|Q08406|CNTFR_RAT Ciliary neurotrophic factor receptor subunit alpha OS=Rattus norvegicus GN=Cntfr PE=2 SV=2		3.08541	4.81619
Cntn1	>sp|Q63198|CNTN1_RAT Contactin-1 OS=Rattus norvegicus GN=Cntn1 PE=1 SV=2		3.70265	6.40991
Comt	>sp|P22734|COMT_RAT Catechol O-methyltransferase OS=Rattus norvegicus GN=Comt PE=1 SV=2		6.0973	5.20823
Copa	>tr|G3V6T1|G3V6T1_RAT Coatomer subunit alpha OS=Rattus norvegicus GN=Copa PE=4 SV=1		3.31277	3.58375
Copb1	>sp|P23514|COPB_RAT Coatomer subunit beta OS=Rattus norvegicus GN=Copb1 PE=1 SV=1		4.36679	4.10921
Copb2	>sp|O35142|COPB2_RAT Coatomer subunit beta OS=Rattus norvegicus GN=Copb2 PE=1 SV=3		3.251	3.68472
Cope	>tr|G3V8Q1|G3V8Q1_RAT Protein Cope OS=Rattus norvegicus GN=Cope PE=4 SV=2		5.70442	3.8699
Copg1	>sp|Q4AEF8|COPG1_RAT Coatomer subunit gamma-1 OS=Rattus norvegicus GN=Copg1 PE=2 SV=1		3.18579
Copg2	>sp|D4ABY2|COPG2_RAT Coatomer subunit gamma-2 OS=Rattus norvegicus GN=Copg2 PE=3 SV=2		3.06533
Cops2	>sp|P61203|CSN2_RAT COP9 signalosome complex subunit 2 OS=Rattus norvegicus GN=Cops2 PE=2 SV=1		5.33503
Cops4	>sp|Q68FS2|CSN4_RAT COP9 signalosome complex subunit 4 OS=Rattus norvegicus GN=Cops4 PE=1 SV=1		5.91592	5.4842
Cops7a	>tr|F1MAA2|F1MAA2_RAT Protein Cops7a OS=Rattus norvegicus GN=Cops7a PE=4 SV=1;>tr|G3V8Z9|G3V8Z9_RAT COP9 (Constitutive photomorphogenic) homolog, subunit 7a (Arabidopsis thaliana) (Predicted) OS=Rattus norvegicus GN=Cops7a PE=4 SV=1		4.51377	3.6681
Coro1a	>sp|Q91ZN1|COR1A_RAT Coronin-1A OS=Rattus norvegicus GN=Coro1a PE=1 SV=3		6.42422	4.63935
Coro1b	>tr|G3V940|G3V940_RAT Coronin OS=Rattus norvegicus GN=Coro1b PE=3 SV=1;>sp|O89046|COR1B_RAT Coronin-1B OS=Rattus norvegicus GN=Coro1b PE=1 SV=1		5.85168	4.37577
Coro1c	>tr|G3V624|G3V624_RAT Coronin OS=Rattus norvegicus GN=Coro1c PE=3 SV=1		4.60823	5.32414
Coro7	>sp|O35828|CORO7_RAT Coronin-7 OS=Rattus norvegicus GN=Coro7 PE=2 SV=2		3.23444	5.81682
Cotl1	>sp|B0BNA5|COTL1_RAT Coactosin-like protein OS=Rattus norvegicus GN=Cotl1 PE=1 SV=1		8.19368
Cox4i1	>sp|P10888|COX41_RAT Cytochrome c oxidase subunit 4 isoform 1, mitochondrial OS=Rattus norvegicus GN=Cox4i1 PE=1 SV=1		5.68222
Cp	>tr|G3V7K3|G3V7K3_RAT Ceruloplasmin OS=Rattus norvegicus GN=Cp PE=4 SV=1;>sp|P13635|CERU_RAT Ceruloplasmin OS=Rattus norvegicus GN=Cp PE=1 SV=3		3.87787	2.51434
Cpd	>sp|Q9JHW1|CBPD_RAT Carboxypeptidase D OS=Rattus norvegicus GN=Cpd PE=2 SV=2;>tr|F1LPC6|F1LPC6_RAT Carboxypeptidase D OS=Rattus norvegicus GN=Cpd PE=4 SV=2		1.02402	1.1616
Cpne6	>tr|D4ACG7|D4ACG7_RAT Protein Cpne6 OS=Rattus norvegicus GN=Cpne6 PE=4 SV=2		3.83215	2.18542
Cpt1a	>sp|P32198|CPT1A_RAT Carnitine O-palmitoyltransferase 1, liver isoform OS=Rattus norvegicus GN=Cpt1a PE=1 SV=2		7.86015	8.74429
Crebbp	>tr|F1M9G7|F1M9G7_RAT CREB-binding protein OS=Rattus norvegicus GN=Crebbp PE=4 SV=1;>sp|Q6JHU9|CBP_RAT CREB-binding protein OS=Rattus norvegicus GN=Crebbp PE=2 SV=1		0.793531
Crip2;RGD1563606	>sp|P36201|CRIP2_RAT Cysteine-rich protein 2 OS=Rattus norvegicus GN=Crip2 PE=2 SV=1;>tr|D4ACX1|D4ACX1_RAT Protein RGD1563606 OS=Rattus norvegicus GN=RGD1563606 PE=4 SV=2		4.34376
Crk	>sp|Q63768|CRK_RAT Adapter molecule crk OS=Rattus norvegicus GN=Crk PE=1 SV=1		3.72206	4.63351
Crmp1	>sp|Q62950|DPYL1_RAT Dihydropyrimidinase-related protein 1 OS=Rattus norvegicus GN=Crmp1 PE=1 SV=1		8.13931	14.7966
Cs	>tr|G3V936|G3V936_RAT Citrate synthase OS=Rattus norvegicus GN=Cs PE=3 SV=1;>sp|Q8VHF5|CISY_RAT Citrate synthase, mitochondrial OS=Rattus norvegicus GN=Cs PE=1 SV=1		9.41798
Csde1	>sp|P18395|CSDE1_RAT Cold shock domain-containing protein E1 OS=Rattus norvegicus GN=Csde1 PE=2 SV=1		1.35009	1.22673
Cse1l	>tr|D3ZPR0|D3ZPR0_RAT Chromosome segregation 1-like (S. cerevisiae) (Predicted) OS=Rattus norvegicus GN=Cse1l PE=4 SV=1		3.07018	3.93533
Csk	>sp|P32577|CSK_RAT Tyrosine-protein kinase CSK OS=Rattus norvegicus GN=Csk PE=1 SV=1		3.24429	3.25357
Csnk1a1	>tr|A0JPL2|A0JPL2_RAT Casein kinase 1, alpha 1, isoform CRA_d OS=Rattus norvegicus GN=Csnk1a1 PE=2 SV=1;>sp|P97633|KC1A_RAT Casein kinase I isoform alpha OS=Rattus norvegicus GN=Csnk1a1 PE=2 SV=1;>tr|D3ZRE3|D3ZRE3_RAT Casein kinase I isoform alpha OS=Rattu		0.941764	0.756646
Csnk1e	>tr|Q9JJ76|Q9JJ76_RAT Casein kinase 1 epsilon OS=Rattus norvegicus GN=Csnk1e PE=2 SV=1		1.3616
Csnk2a1	>sp|P19139|CSK21_RAT Casein kinase II subunit alpha OS=Rattus norvegicus GN=Csnk2a1 PE=1 SV=2		2.91363	3.2263
Csnk2b	>sp|P67874|CSK2B_RAT Casein kinase II subunit beta OS=Rattus norvegicus GN=Csnk2b PE=1 SV=1;>tr|A0A096MJD3|A0A096MJD3_RAT Casein kinase II subunit beta OS=Rattus norvegicus GN=Csnk2b PE=4 SV=1;>tr|A0A096MKB7|A0A096MKB7_RAT Casein kinase II subunit beta (Fr		4.09845	3.87
Cspg4	>sp|Q00657|CSPG4_RAT Chondroitin sulfate proteoglycan 4 OS=Rattus norvegicus GN=Cspg4 PE=1 SV=2		1.69076	2.25823
Cspg5	>tr|F1M4R7|F1M4R7_RAT Chondroitin sulfate proteoglycan 5 (Fragment) OS=Rattus norvegicus GN=Cspg5 PE=4 SV=2;>sp|Q9ERQ6|CSPG5_RAT Chondroitin sulfate proteoglycan 5 OS=Rattus norvegicus GN=Cspg5 PE=1 SV=1		2.44877	3.70614
Csrp1	>sp|P47875|CSRP1_RAT Cysteine and glycine-rich protein 1 OS=Rattus norvegicus GN=Csrp1 PE=2 SV=2		6.13489	4.82646
Ctbp1	>tr|Q6AZ26|Q6AZ26_RAT C-terminal binding protein 1 OS=Rattus norvegicus GN=Ctbp1 PE=1 SV=1;>sp|Q9Z2F5|CTBP1_RAT C-terminal-binding protein 1 OS=Rattus norvegicus GN=Ctbp1 PE=1 SV=3		3.32519	3.51378
Ctnna1	>tr|Q5U302|Q5U302_RAT Catenin (Cadherin associated protein), alpha 1 OS=Rattus norvegicus GN=Ctnna1 PE=1 SV=1	Yes	4.86725	3.92503
Ctnna2	>tr|D4A6H8|D4A6H8_RAT Protein Ctnna2 (Fragment) OS=Rattus norvegicus GN=Ctnna2 PE=4 SV=2	Yes	4.37498	5.71314
Ctnnb1	>sp|Q9WU82|CTNB1_RAT Catenin beta-1 OS=Rattus norvegicus GN=Ctnnb1 PE=1 SV=1	Yes	2.30107	2.77874
Ctnnd1	>tr|D3ZZZ9|D3ZZZ9_RAT Catenin (Cadherin associated protein), delta 1 (Predicted), isoform CRA_a OS=Rattus norvegicus GN=Ctnnd1 PE=1 SV=1	Yes	2.80946	2.51709
Ctnnd2	>tr|F1M787|F1M787_RAT Catenin delta-2 (Fragment) OS=Rattus norvegicus GN=Ctnnd2 PE=4 SV=2	Yes	3.33067	4.06149
Ctps	>tr|B1WC02|B1WC02_RAT CTP synthase OS=Rattus norvegicus GN=Ctps1 PE=2 SV=1		2.02035	2.7601
Ctsb	>tr|Q6IN22|Q6IN22_RAT Cathepsin B OS=Rattus norvegicus GN=Ctsb PE=2 SV=1;>sp|P00787|CATB_RAT Cathepsin B OS=Rattus norvegicus GN=Ctsb PE=1 SV=2		2.82802	2.22945
Ctsd	>tr|Q6P6T6|Q6P6T6_RAT Cathepsin D OS=Rattus norvegicus GN=Ctsd PE=2 SV=1;>sp|P24268|CATD_RAT Cathepsin D OS=Rattus norvegicus GN=Ctsd PE=1 SV=1		4.22825	5.1731
Cttn	>tr|Q66HL2|Q66HL2_RAT Cortactin OS=Rattus norvegicus GN=Cttn PE=1 SV=1;>tr|D3ZGE6|D3ZGE6_RAT Protein Cttn OS=Rattus norvegicus GN=Cttn PE=4 SV=2	Yes	5.47118	5.98327
Cul1	>tr|B1WBY1|B1WBY1_RAT Cul1 protein OS=Rattus norvegicus GN=Cul1 PE=2 SV=1		1.77094	2.15322
Cul2	>tr|D4A0H4|D4A0H4_RAT Cullin 2 (Predicted), isoform CRA_a OS=Rattus norvegicus GN=Cul2 PE=3 SV=1		2.63087	4.02138
Cul3	>sp|B5DF89|CUL3_RAT Cullin-3 OS=Rattus norvegicus GN=Cul3 PE=1 SV=2		2.35858	2.62363
Cul5	>sp|Q9JJ31|CUL5_RAT Cullin-5 OS=Rattus norvegicus GN=Cul5 PE=1 SV=3		3.51312	4.15676
Cul7	>sp|D3ZEF4|CUL7_RAT Cullin-7 OS=Rattus norvegicus GN=Cul7 PE=1 SV=1		1.18601
Cul9	>tr|D3ZZP8|D3ZZP8_RAT Protein Cul9 OS=Rattus norvegicus GN=Cul9 PE=3 SV=2		2.33777	2.68016
Cxadr	>sp|Q9R066|CXAR_RAT Coxsackievirus and adenovirus receptor homolog OS=Rattus norvegicus GN=Cxadr PE=2 SV=2		5.00866	14.3838
Cyb5a	>tr|D4A1G4|D4A1G4_RAT Cytochrome b5 OS=Rattus norvegicus GN=Cyb5a PE=3 SV=1;>sp|P00173|CYB5_RAT Cytochrome b5 OS=Rattus norvegicus GN=Cyb5a PE=1 SV=2		4.04485
Cyb5r3	>sp|P20070|NB5R3_RAT NADH-cytochrome b5 reductase 3 OS=Rattus norvegicus GN=Cyb5r3 PE=1 SV=2		7.38879	6.92295
Cyc1	>tr|D3ZFQ8|D3ZFQ8_RAT Cytochrome c-1 (Predicted), isoform CRA_b OS=Rattus norvegicus GN=Cyc1 PE=4 SV=2		6.08238
Cycs;LOC690675	>sp|P62898|CYC_RAT Cytochrome c, somatic OS=Rattus norvegicus GN=Cycs PE=1 SV=2;>tr|D4A5L9|D4A5L9_RAT Protein LOC679794 OS=Rattus norvegicus GN=LOC679794 PE=3 SV=1;>tr|M0RBT2|M0RBT2_RAT Uncharacterized protein OS=Rattus norvegicus PE=3 SV=1		8.17858
Cyfip1	>tr|D4A8H8|D4A8H8_RAT Cytoplasmic FMR1 interacting protein 1 (Predicted) OS=Rattus norvegicus GN=Cyfip1 PE=4 SV=1	Yes	4.46131	4.04353
Cyfip2	>tr|D3ZX82|D3ZX82_RAT Cytoplasmic FMR1 interacting protein 2 (Predicted) OS=Rattus norvegicus GN=Cyfip2 PE=4 SV=2	Yes	3.52028	3.54885
Cyp51a1	>sp|Q64654|CP51A_RAT Lanosterol 14-alpha demethylase OS=Rattus norvegicus GN=Cyp51a1 PE=2 SV=1		1.12592
Daam1	>tr|D4ABM3|D4ABM3_RAT Dishevelled associated activator of morphogenesis 1 (Predicted) OS=Rattus norvegicus GN=Daam1 PE=4 SV=1		1.84353
Dag1	>tr|F1M8K0|F1M8K0_RAT Protein Dag1 OS=Rattus norvegicus GN=Dag1 PE=1 SV=1		3.4661	2.9697
Dars	>sp|P15178|SYDC_RAT Aspartate--tRNA ligase, cytoplasmic OS=Rattus norvegicus GN=Dars PE=2 SV=1		5.9359	4.95809
Dbi	>sp|P11030|ACBP_RAT Acyl-CoA-binding protein OS=Rattus norvegicus GN=Dbi PE=1 SV=3;>tr|M0RDC5|M0RDC5_RAT Acyl-CoA-binding protein (Fragment) OS=Rattus norvegicus GN=Dbi PE=4 SV=1;>tr|Q6TXF3|Q6TXF3_RAT Acyl-CoA-binding protein OS=Rattus norvegicus GN=Dbi PE		14.3351	10.8191
Dbn1	>sp|Q07266|DREB_RAT Drebrin OS=Rattus norvegicus GN=Dbn1 PE=1 SV=3	Yes	4.97432	6.26955
Dbnl	>sp|Q9JHL4|DBNL_RAT Drebrin-like protein OS=Rattus norvegicus GN=Dbnl PE=1 SV=1	Yes	3.64472	4.42918
Dcakd	>sp|Q6AY55|DCAKD_RAT Dephospho-CoA kinase domain-containing protein OS=Rattus norvegicus GN=Dcakd PE=2 SV=1		3.09368	4.22995
Dchs1	>sp|D4ACX8|PCD16_RAT Protocadherin-16 OS=Rattus norvegicus GN=Dchs1 PE=3 SV=2		1.29139
Dclk1	>sp|O08875|DCLK1_RAT Serine/threonine-protein kinase DCLK1 OS=Rattus norvegicus GN=Dclk1 PE=2 SV=1	Yes	3.13899	4.20419
Dclk2	>tr|E9PSS1|E9PSS1_RAT Serine/threonine-protein kinase DCLK2 OS=Rattus norvegicus GN=Dclk2 PE=1 SV=2;>sp|Q5MPA9|DCLK2_RAT Serine/threonine-protein kinase DCLK2 OS=Rattus norvegicus GN=Dclk2 PE=1 SV=2	Yes	3.58364	3.19079
Dctn1	>tr|D4A8U7|D4A8U7_RAT Dynactin 1, isoform CRA_a OS=Rattus norvegicus GN=Dctn1 PE=4 SV=2;>sp|P28023|DCTN1_RAT Dynactin subunit 1 OS=Rattus norvegicus GN=Dctn1 PE=1 SV=2		3.97624	4.12131
Dctn2	>sp|Q6AYH5|DCTN2_RAT Dynactin subunit 2 OS=Rattus norvegicus GN=Dctn2 PE=1 SV=1		3.53951	3.99996
Dctn3	>tr|D4A1B8|D4A1B8_RAT Protein Dctn3 OS=Rattus norvegicus GN=Dctn3 PE=4 SV=1		3.4009	4.31759
Dcx	>tr|G3V997|G3V997_RAT Neuronal migration protein doublecortin OS=Rattus norvegicus GN=Dcx PE=4 SV=1;>sp|Q9ESI7|DCX_RAT Neuronal migration protein doublecortin OS=Rattus norvegicus GN=Dcx PE=1 SV=2		2.80012	2.91882
Ddah1	>sp|O08557|DDAH1_RAT N(G),N(G)-dimethylarginine dimethylaminohydrolase 1 OS=Rattus norvegicus GN=Ddah1 PE=1 SV=3		8.78263	11.4581
Ddah2	>sp|Q6MG60|DDAH2_RAT N(G),N(G)-dimethylarginine dimethylaminohydrolase 2 OS=Rattus norvegicus GN=Ddah2 PE=1 SV=1		8.84139	9.88265
Ddb1	>tr|G3V8T4|G3V8T4_RAT DNA damage-binding protein 1 OS=Rattus norvegicus GN=Ddb1 PE=4 SV=1;>sp|Q9ESW0|DDB1_RAT DNA damage-binding protein 1 OS=Rattus norvegicus GN=Ddb1 PE=2 SV=1		1.99774	1.86193
Ddost	>sp|Q641Y0|OST48_RAT Dolichyl-diphosphooligosaccharide--protein glycosyltransferase 48 kDa subunit OS=Rattus norvegicus GN=Ddost PE=2 SV=1;>tr|F1LM69|F1LM69_RAT Dolichyl-diphosphooligosaccharide--protein glycosyltransferase 48 kDa subunit OS=Rattus norvegi		8.19928	5.87743
Ddx1	>sp|Q641Y8|DDX1_RAT ATP-dependent RNA helicase DDX1 OS=Rattus norvegicus GN=Ddx1 PE=2 SV=1		4.8544	5.08976
Ddx19b	>tr|F7DP80|F7DP80_RAT Protein Ddx19a OS=Rattus norvegicus GN=Ddx19b PE=4 SV=1		2.69885
Ddx39b	>sp|Q63413|DX39B_RAT Spliceosome RNA helicase Ddx39b OS=Rattus norvegicus GN=Ddx39b PE=1 SV=3		8.05147	5.74568
Ddx42	>tr|D4A031|D4A031_RAT DEAD (Asp-Glu-Ala-Asp) box polypeptide 42 (Predicted) OS=Rattus norvegicus GN=Ddx42 PE=3 SV=1		1.80852
Ddx46	>sp|Q62780|DDX46_RAT Probable ATP-dependent RNA helicase DDX46 OS=Rattus norvegicus GN=Ddx46 PE=1 SV=1		2.88317	3.50399
Ddx5	>tr|Q6AYI1|Q6AYI1_RAT DEAD (Asp-Glu-Ala-Asp) box polypeptide 5 OS=Rattus norvegicus GN=Ddx5 PE=1 SV=1		1.15869	0.852537
Ddx58	>tr|D4ADT5|D4ADT5_RAT Protein Ddx58 OS=Rattus norvegicus GN=Ddx58 PE=4 SV=2		4.82539	4.14758
Ddx6	>tr|D3ZD73|D3ZD73_RAT Protein Ddx6 OS=Rattus norvegicus GN=Ddx6 PE=3 SV=1		2.48593	2.11536
Dhcr7	>sp|Q9Z2Z8|DHCR7_RAT 7-dehydrocholesterol reductase OS=Rattus norvegicus GN=Dhcr7 PE=2 SV=1		5.82174	6.98503
Dhx15	>tr|D3ZD97|D3ZD97_RAT DEAH (Asp-Glu-Ala-His) box polypeptide 15 (Predicted), isoform CRA_b OS=Rattus norvegicus GN=Dhx15 PE=4 SV=1		3.85345	3.28834
Dhx30	>sp|Q5BJS0|DHX30_RAT Putative ATP-dependent RNA helicase DHX30 OS=Rattus norvegicus GN=Dhx30 PE=1 SV=1		2.07793	2.0863
Dhx57	>tr|F1LSC4|F1LSC4_RAT Protein Dhx57 OS=Rattus norvegicus GN=Dhx57 PE=4 SV=1		2.22913	2.70335
Dhx9	>tr|D4A9D6|D4A9D6_RAT DEAH (Asp-Glu-Ala-His) box polypeptide 9 (Predicted) OS=Rattus norvegicus GN=Dhx9 PE=4 SV=1		4.62699	3.9057
Dido1	>tr|D3ZWL9|D3ZWL9_RAT Protein Dido1 OS=Rattus norvegicus GN=Dido1 PE=4 SV=1		2.0538
Dip2b	>tr|F1M8R8|F1M8R8_RAT Protein Dip2b (Fragment) OS=Rattus norvegicus GN=Dip2b PE=4 SV=2;>tr|M0R4K7|M0R4K7_RAT Protein Dip2b (Fragment) OS=Rattus norvegicus GN=Dip2b PE=4 SV=1		3.0482	3.79877
Dip2c	>tr|D3ZZB0|D3ZZB0_RAT Protein Dip2c OS=Rattus norvegicus GN=Dip2c PE=4 SV=1		2.10117	2.97842
Diras1	>tr|D4A304|D4A304_RAT Protein Diras1 OS=Rattus norvegicus GN=Diras1 PE=4 SV=1		1.89093
Diras2	>tr|D3ZHX3|D3ZHX3_RAT Protein Diras2 OS=Rattus norvegicus GN=Diras2 PE=4 SV=1		1.65151	2.6367
Dlat	>sp|P08461|ODP2_RAT Dihydrolipoyllysine-residue acetyltransferase component of pyruvate dehydrogenase complex, mitochondrial OS=Rattus norvegicus GN=Dlat PE=1 SV=3;>tr|M0RAP9|M0RAP9_RAT Acetyltransferase component of pyruvate dehydrogenase complex OS=Rattu		8.42499	10.2898
Dld	>sp|Q6P6R2|DLDH_RAT Dihydrolipoyl dehydrogenase, mitochondrial OS=Rattus norvegicus GN=Dld PE=1 SV=1		8.96366	10.5629
Dlg1	>sp|Q62696|DLG1_RAT Disks large homolog 1 OS=Rattus norvegicus GN=Dlg1 PE=1 SV=1;>tr|F1LNM0|F1LNM0_RAT Disks large homolog 1 OS=Rattus norvegicus GN=Dlg1 PE=4 SV=1	Yes	2.84182	5.01296
Dlg3	>sp|Q62936|DLG3_RAT Disks large homolog 3 OS=Rattus norvegicus GN=Dlg3 PE=1 SV=1;>tr|A0A096MJ42|A0A096MJ42_RAT Disks large homolog 3 OS=Rattus norvegicus GN=Dlg3 PE=4 SV=1	Yes	2.23566	2.13239
Dlg4	>sp|P31016|DLG4_RAT Disks large homolog 4 OS=Rattus norvegicus GN=Dlg4 PE=1 SV=1	Yes	2.24448	3.66584
Dlst	>tr|G3V6P2|G3V6P2_RAT Dihydrolipoamide S-succinyltransferase (E2 component of 2-oxo-glutarate complex), isoform CRA_a OS=Rattus norvegicus GN=Dlst PE=3 SV=1;>sp|Q01205|ODO2_RAT Dihydrolipoyllysine-residue succinyltransferase component of 2-oxoglutarate deh		8.90201	11.1861
Dmxl2	>tr|F1M164|F1M164_RAT Protein Dmxl2 (Fragment) OS=Rattus norvegicus GN=Dmxl2 PE=4 SV=2;>tr|F1M3W5|F1M3W5_RAT Protein Dmxl2 (Fragment) OS=Rattus norvegicus GN=Dmxl2 PE=4 SV=2		3.12805
Dnah8	>tr|F1MAM6|F1MAM6_RAT Protein Dnah8 OS=Rattus norvegicus GN=Dnah8 PE=4 SV=2		5.79851
Dnaja1	>sp|P63036|DNJA1_RAT DnaJ homolog subfamily A member 1 OS=Rattus norvegicus GN=Dnaja1 PE=1 SV=1		1.1716	1.27223
Dnaja2	>tr|Q5M9H7|Q5M9H7_RAT DnaJ (Hsp40) homolog, subfamily A, member 2 OS=Rattus norvegicus GN=Dnaja2 PE=2 SV=1;>sp|O35824|DNJA2_RAT DnaJ homolog subfamily A member 2 OS=Rattus norvegicus GN=Dnaja2 PE=2 SV=1		2.44027	2.58986
Dnajc10	>sp|Q498R3|DJC10_RAT DnaJ homolog subfamily C member 10 OS=Rattus norvegicus GN=Dnajc10 PE=2 SV=2		2.52879	2.11637
Dnajc13	>tr|D3ZN27|D3ZN27_RAT Protein Dnajc13 OS=Rattus norvegicus GN=Dnajc13 PE=4 SV=2;>tr|D3ZNI6|D3ZNI6_RAT Protein Dnajc13 OS=Rattus norvegicus GN=Dnajc13 PE=4 SV=2		2.95438	4.26889
Dnajc6	>tr|D4A0I5|D4A0I5_RAT DnaJ (Hsp40) homolog, subfamily C, member 6 (Predicted) OS=Rattus norvegicus GN=Dnajc6 PE=4 SV=1		2.26028	3.32468
Dnal1	>tr|F1LMV0|F1LMV0_RAT Protein Dnal1 (Fragment) OS=Rattus norvegicus GN=Dnal1 PE=4 SV=1;>tr|A0A096MJZ0|A0A096MJZ0_RAT Protein Dnal1 OS=Rattus norvegicus GN=Dnal1 PE=4 SV=1		1.04646
Dnm1	>sp|P21575|DYN1_RAT Dynamin-1 OS=Rattus norvegicus GN=Dnm1 PE=1 SV=2;>tr|D3ZQQ5|D3ZQQ5_RAT Dynamin-1 OS=Rattus norvegicus GN=Dnm1 PE=3 SV=2	Yes	2.66318	3.01565
Dnm1l	>sp|O35303|DNM1L_RAT Dynamin-1-like protein OS=Rattus norvegicus GN=Dnm1l PE=1 SV=1	Yes	2.88785	3.83153
Dnm2	>sp|P39052|DYN2_RAT Dynamin-2 OS=Rattus norvegicus GN=Dnm2 PE=1 SV=1	Yes	3.23057	4.36406
Dnmt3a	>sp|Q1LZ53|DNM3A_RAT DNA (cytosine-5)-methyltransferase 3A OS=Rattus norvegicus GN=Dnmt3a PE=2 SV=1		0.843115
Dnpep	>tr|Q4V8H5|Q4V8H5_RAT Aspartyl aminopeptidase OS=Rattus norvegicus GN=Dnpep PE=2 SV=1		7.54402	7.08952
Dnph1	>sp|O35820|DNPH1_RAT 2-deoxynucleoside 5-phosphate N-hydrolase 1 OS=Rattus norvegicus GN=Dnph1 PE=1 SV=1		9.65252
Dock1	>tr|D3ZZW1|D3ZZW1_RAT Protein Dock1 OS=Rattus norvegicus GN=Dock1 PE=4 SV=1		4.2035	3.70886
Dock3	>tr|F1M4N6|F1M4N6_RAT Protein Dock3 (Fragment) OS=Rattus norvegicus GN=Dock3 PE=4 SV=2		1.67785	1.46453
Dock7	>tr|F1LRS2|F1LRS2_RAT Protein Dock7 OS=Rattus norvegicus GN=Dock7 PE=4 SV=2		3.13979	3.21232
Dock9	>tr|F1LSM8|F1LSM8_RAT Dedicator of cytokinesis protein 9 OS=Rattus norvegicus GN=Dock9 PE=4 SV=2		3.12219
Dpm1	>tr|D4A8N1|D4A8N1_RAT Protein Dpm1 OS=Rattus norvegicus GN=Dpm1 PE=4 SV=1		4.59759
Dpp3	>sp|O55096|DPP3_RAT Dipeptidyl peptidase 3 OS=Rattus norvegicus GN=Dpp3 PE=1 SV=2		5.23309	5.88062
Dpp6	>sp|P46101|DPP6_RAT Dipeptidyl aminopeptidase-like protein 6 OS=Rattus norvegicus GN=Dpp6 PE=1 SV=1;>tr|F1LMR7|F1LMR7_RAT Dipeptidyl aminopeptidase-like protein 6 OS=Rattus norvegicus GN=Dpp6 PE=4 SV=1		1.68885	2.66981
Dpysl2	>sp|P47942|DPYL2_RAT Dihydropyrimidinase-related protein 2 OS=Rattus norvegicus GN=Dpysl2 PE=1 SV=1		6.57833	8.44811
Dpysl3	>sp|Q62952|DPYL3_RAT Dihydropyrimidinase-related protein 3 OS=Rattus norvegicus GN=Dpysl3 PE=1 SV=2		10.0709	14.9242
Dpysl4	>sp|Q62951|DPYL4_RAT Dihydropyrimidinase-related protein 4 (Fragment) OS=Rattus norvegicus GN=Dpysl4 PE=1 SV=1;>tr|F1LNT0|F1LNT0_RAT Dihydropyrimidinase-related protein 4 OS=Rattus norvegicus GN=Dpysl4 PE=4 SV=1		5.46133	7.15846
Dpysl5;LOC100911610	>sp|Q9JHU0|DPYL5_RAT Dihydropyrimidinase-related protein 5 OS=Rattus norvegicus GN=Dpysl5 PE=1 SV=1;>tr|A0A096MJR9|A0A096MJR9_RAT Protein LOC100911610 (Fragment) OS=Rattus norvegicus GN=LOC100911610 PE=4 SV=1;>tr|M0RAT9|M0RAT9_RAT Protein LOC100911610 (Fra		7.09925
Drg2	>tr|D3ZDC1|D3ZDC1_RAT Protein Drg2 OS=Rattus norvegicus GN=Drg2 PE=4 SV=2		3.13327	2.52593
Dst	>tr|F1M0Y4|F1M0Y4_RAT Protein Dst (Fragment) OS=Rattus norvegicus GN=Dst PE=1 SV=2;>tr|F1M118|F1M118_RAT Protein Dst (Fragment) OS=Rattus norvegicus GN=Dst PE=1 SV=2;>tr|D3ZC56|D3ZC56_RAT Protein Dst (Fragment) OS=Rattus norvegicus GN=Dst PE=1 SV=2;>tr|F1L		1.38463	1.6113
Dstn;LOC680058	>sp|Q7M0E3|DEST_RAT Destrin OS=Rattus norvegicus GN=Dstn PE=1 SV=3;>tr|D4A315|D4A315_RAT Protein LOC680058 OS=Rattus norvegicus GN=LOC680058 PE=4 SV=2		4.85272
Dtna	>tr|D4ACH6|D4ACH6_RAT Dystrobrevin OS=Rattus norvegicus GN=Dtna PE=3 SV=2;>tr|D3ZD04|D3ZD04_RAT Dystrobrevin OS=Rattus norvegicus GN=Dtna PE=3 SV=2;>tr|D4A772|D4A772_RAT Protein Dtna OS=Rattus norvegicus GN=Dtna PE=4 SV=2;>tr|M0R9L4|M0R9L4_RAT Protein Dtna	Yes	3.09842
Dync1h1	>tr|F1LRT9|F1LRT9_RAT Cytoplasmic dynein 1 heavy chain 1 OS=Rattus norvegicus GN=Dync1h1 PE=4 SV=2;>tr|M0R9X8|M0R9X8_RAT Cytoplasmic dynein 1 heavy chain 1 OS=Rattus norvegicus GN=Dync1h1 PE=4 SV=1		4.30013	3.90255
Dync1i1	>sp|Q63100|DC1I1_RAT Cytoplasmic dynein 1 intermediate chain 1 OS=Rattus norvegicus GN=Dync1i1 PE=1 SV=1		2.96852	3.10048
Dync1i2	>tr|Q6AZ35|Q6AZ35_RAT Cytoplasmic dynein 1 intermediate chain 2 OS=Rattus norvegicus GN=Dync1i2 PE=2 SV=1;>tr|D3ZU74|D3ZU74_RAT Cytoplasmic dynein 1 intermediate chain 2 OS=Rattus norvegicus GN=Dync1i2 PE=4 SV=1;>sp|Q62871|DC1I2_RAT Cytoplasmic dynein 1 in		4.46157	4.37689
Dync1li1	>sp|Q9QXU8|DC1L1_RAT Cytoplasmic dynein 1 light intermediate chain 1 OS=Rattus norvegicus GN=Dync1li1 PE=1 SV=1;>tr|G3V7G0|G3V7G0_RAT Cytoplasmic dynein 1 light intermediate chain 1 OS=Rattus norvegicus GN=Dync1li1 PE=4 SV=1		3.92149	3.2898
Dync1li2	>tr|Q5D023|Q5D023_RAT Cytoplasmic dynein 1 light intermediate chain 2 OS=Rattus norvegicus GN=Dync1li2 PE=2 SV=1;>sp|Q62698|DC1L2_RAT Cytoplasmic dynein 1 light intermediate chain 2 OS=Rattus norvegicus GN=Dync1li2 PE=1 SV=1;>tr|A0A096MIY2|A0A096MIY2_RAT C		3.60773	3.36435
Dync2h1	>sp|Q9JJ79|DYHC2_RAT Cytoplasmic dynein 2 heavy chain 1 OS=Rattus norvegicus GN=Dync2h1 PE=1 SV=1;>tr|D3ZBB8|D3ZBB8_RAT Cytoplasmic dynein 2 heavy chain 1 OS=Rattus norvegicus GN=Dync2h1 PE=4 SV=2		4.19108	3.48695
Dynll1	>sp|P63170|DYL1_RAT Dynein light chain 1, cytoplasmic OS=Rattus norvegicus GN=Dynll1 PE=1 SV=1		3.319
Ech1	>sp|Q62651|ECH1_RAT Delta(3,5)-Delta(2,4)-dienoyl-CoA isomerase, mitochondrial OS=Rattus norvegicus GN=Ech1 PE=1 SV=2		6.73968	5.00813
Echdc1	>sp|Q6AYG5|ECHD1_RAT Ethylmalonyl-CoA decarboxylase OS=Rattus norvegicus GN=Echdc1 PE=1 SV=1		7.19355	6.99433
Echs1	>sp|P14604|ECHM_RAT Enoyl-CoA hydratase, mitochondrial OS=Rattus norvegicus GN=Echs1 PE=1 SV=1		15.5181	10.4985
Eci1	>tr|Q68G41|Q68G41_RAT Dodecenoyl-Coenzyme A delta isomerase (3,2 trans-enoyl-Coenzyme A isomerase) OS=Rattus norvegicus GN=Eci1 PE=2 SV=1;>sp|P23965|ECI1_RAT Enoyl-CoA delta isomerase 1, mitochondrial OS=Rattus norvegicus GN=Eci1 PE=1 SV=1		15.7812	12.2638
Edc4	>sp|Q3ZAV8|EDC4_RAT Enhancer of mRNA-decapping protein 4 OS=Rattus norvegicus GN=Edc4 PE=2 SV=1		2.26423	2.10556
Ednrb	>sp|P21451|EDNRB_RAT Endothelin B receptor OS=Rattus norvegicus GN=Ednrb PE=2 SV=2		0.853737	0.427028
Eea1	>tr|F1LUA1|F1LUA1_RAT Protein Eea1 (Fragment) OS=Rattus norvegicus GN=Eea1 PE=4 SV=1		4.27233	4.04579
Eef1a1;LOC100360413;LOC100360150	>sp|P62630|EF1A1_RAT Elongation factor 1-alpha 1 OS=Rattus norvegicus GN=Eef1a1 PE=1 SV=1;>tr|M0R757|M0R757_RAT Elongation factor 1-alpha OS=Rattus norvegicus GN=LOC100360413 PE=3 SV=1;>tr|F1M6C2|F1M6C2_RAT Elongation factor 1-alpha (Fragment) OS=Rattus no		3.744
Eef1a2	>sp|P62632|EF1A2_RAT Elongation factor 1-alpha 2 OS=Rattus norvegicus GN=Eef1a2 PE=2 SV=1	Yes	1.71803	2.33777
Eef1b2	>tr|B5DEN5|B5DEN5_RAT Eukaryotic translation elongation factor 1 beta 2 OS=Rattus norvegicus GN=Eef1b2 PE=1 SV=1	Yes	5.63414	7.02044
Eef1d	>sp|Q68FR9|EF1D_RAT Elongation factor 1-delta OS=Rattus norvegicus GN=Eef1d PE=1 SV=2	Yes	8.55359	6.72097
Eef1e1	>tr|B2RYN3|B2RYN3_RAT Eukaryotic translation elongation factor 1 epsilon 1 OS=Rattus norvegicus GN=Eef1e1 PE=2 SV=1		7.71337
Eef1g	>sp|Q68FR6|EF1G_RAT Elongation factor 1-gamma OS=Rattus norvegicus GN=Eef1g PE=1 SV=3	Yes	8.06494	7.30116
Eef2	>sp|P05197|EF2_RAT Elongation factor 2 OS=Rattus norvegicus GN=Eef2 PE=1 SV=4	Yes	3.15005	3.11258
Efhd2	>sp|Q4FZY0|EFHD2_RAT EF-hand domain-containing protein D2 OS=Rattus norvegicus GN=Efhd2 PE=1 SV=1		3.33645	3.58927
Eftud2	>tr|F1LM66|F1LM66_RAT Protein Eftud2 OS=Rattus norvegicus GN=Eftud2 PE=4 SV=1		4.63623	4.16439
Egfr	>tr|G3V6K6|G3V6K6_RAT Epidermal growth factor receptor, isoform CRA_b OS=Rattus norvegicus GN=Egfr PE=3 SV=1		1.3892	1.41313
Ehbp1	>tr|F1LVX2|F1LVX2_RAT Protein Ehbp1 OS=Rattus norvegicus GN=Ehbp1 PE=4 SV=2		2.4877	3.07654
Ehd1	>sp|Q641Z6|EHD1_RAT EH domain-containing protein 1 OS=Rattus norvegicus GN=Ehd1 PE=1 SV=1		3.35879	3.6378
Eif2b1	>sp|Q64270|EI2BA_RAT Translation initiation factor eIF-2B subunit alpha OS=Rattus norvegicus GN=Eif2b1 PE=2 SV=1		4.37196	3.28417
Eif2b4	>sp|Q63186|EI2BD_RAT Translation initiation factor eIF-2B subunit delta OS=Rattus norvegicus GN=Eif2b4 PE=2 SV=1;>tr|A0A096MIS3|A0A096MIS3_RAT Translation initiation factor eIF-2B subunit delta OS=Rattus norvegicus GN=Eif2b4 PE=4 SV=1		4.18894	3.22133
Eif2s1	>sp|P68101|IF2A_RAT Eukaryotic translation initiation factor 2 subunit 1 OS=Rattus norvegicus GN=Eif2s1 PE=1 SV=2		5.75747	3.7084
Eif2s2	>tr|Q6P685|Q6P685_RAT Eukaryotic translation initiation factor 2, subunit 2 (Beta) OS=Rattus norvegicus GN=Eif2s2 PE=2 SV=1;>tr|D3ZBJ7|D3ZBJ7_RAT Uncharacterized protein OS=Rattus norvegicus PE=4 SV=1		2.53973	4.30847
Eif2s3	>sp|P81795|IF2G_RAT Eukaryotic translation initiation factor 2 subunit 3 OS=Rattus norvegicus GN=Eif2s3 PE=1 SV=2		3.90948
Eif3a	>sp|Q1JU68|EIF3A_RAT Eukaryotic translation initiation factor 3 subunit A OS=Rattus norvegicus GN=Eif3a PE=2 SV=2		3.61636	3.1786
Eif3b	>sp|Q4G061|EIF3B_RAT Eukaryotic translation initiation factor 3 subunit B OS=Rattus norvegicus GN=Eif3b PE=1 SV=1		5.58356	4.9345
Eif3c	>sp|B5DFC8|EIF3C_RAT Eukaryotic translation initiation factor 3 subunit C OS=Rattus norvegicus GN=Eif3c PE=2 SV=1		3.45001	3.11853
Eif3d	>sp|Q6AYK8|EIF3D_RAT Eukaryotic translation initiation factor 3 subunit D OS=Rattus norvegicus GN=Eif3d PE=2 SV=1		4.44983	3.62618
Eif3e	>sp|Q641X8|EIF3E_RAT Eukaryotic translation initiation factor 3 subunit E OS=Rattus norvegicus GN=Eif3e PE=2 SV=1		4.16153
Eif3g	>sp|Q5RK09|EIF3G_RAT Eukaryotic translation initiation factor 3 subunit G OS=Rattus norvegicus GN=Eif3g PE=2 SV=1		2.92246	2.72329
Eif3h;LOC362695	>sp|Q6P9U8|EIF3H_RAT Eukaryotic translation initiation factor 3 subunit H OS=Rattus norvegicus GN=Eif3h PE=2 SV=1;>tr|D3ZL77|D3ZL77_RAT Eukaryotic translation initiation factor 3 subunit H (Fragment) OS=Rattus norvegicus GN=Eif3h PE=3 SV=2;>tr|M0RBU3|M0RBU		3.71704
Eif3i	>sp|B0BNA7|EIF3I_RAT Eukaryotic translation initiation factor 3 subunit I OS=Rattus norvegicus GN=Eif3i PE=2 SV=1;>tr|M0RCH0|M0RCH0_RAT Eukaryotic translation initiation factor 3 subunit I (Fragment) OS=Rattus norvegicus GN=Eif3i PE=3 SV=1		2.95023	2.54077
Eif3s6ip	>tr|G3V7G9|G3V7G9_RAT Eukaryotic translation initiation factor 3 subunit L OS=Rattus norvegicus GN=Eif3l PE=2 SV=2		3.85944	3.49526
Eif4a1	>tr|Q6P3V8|Q6P3V8_RAT Eukaryotic translation initiation factor 4A1 OS=Rattus norvegicus GN=Eif4a1 PE=1 SV=1		3.14631
Eif4a2	>sp|Q5RKI1|IF4A2_RAT Eukaryotic initiation factor 4A-II OS=Rattus norvegicus GN=Eif4a2 PE=1 SV=1		4.48697	3.29757
Eif4a3	>sp|Q3B8Q2|IF4A3_RAT Eukaryotic initiation factor 4A-III OS=Rattus norvegicus GN=Eif4a3 PE=1 SV=1		3.71855
Eif4b	>tr|Q5RKG9|Q5RKG9_RAT Eukaryotic translation initiation factor 4B OS=Rattus norvegicus GN=Eif4b PE=2 SV=1		5.25502	4.39985
Eif4e	>sp|P63074|IF4E_RAT Eukaryotic translation initiation factor 4E OS=Rattus norvegicus GN=Eif4e PE=1 SV=1		5.01419	4.37391
Eif4g2	>tr|F1LN59|F1LN59_RAT Protein Eif4g2 (Fragment) OS=Rattus norvegicus GN=Eif4g2 PE=4 SV=2;>tr|M0RAS7|M0RAS7_RAT Uncharacterized protein (Fragment) OS=Rattus norvegicus PE=4 SV=1		2.50573	2.24929
Eif4g3	>tr|D4A554|D4A554_RAT Eukaryotic translation initiation factor 4 gamma, 3 (Predicted), isoform CRA_a OS=Rattus norvegicus GN=Eif4g3 PE=4 SV=2		3.78024	3.111
Eif4h	>sp|Q5XI72|IF4H_RAT Eukaryotic translation initiation factor 4H OS=Rattus norvegicus GN=Eif4h PE=1 SV=1		3.86476	3.21826
Eif5a;Eif5a2	>sp|Q3T1J1|IF5A1_RAT Eukaryotic translation initiation factor 5A-1 OS=Rattus norvegicus GN=Eif5a PE=1 SV=3;>tr|G3V7J7|G3V7J7_RAT Eukaryotic translation initiation factor 5A2 (Predicted) OS=Rattus norvegicus GN=Eif5a2 PE=4 SV=1		3.79902
Eif5b	>sp|B2GUV7|IF2P_RAT Eukaryotic translation initiation factor 5B OS=Rattus norvegicus GN=Eif5b PE=1 SV=1;>tr|M0R7Z0|M0R7Z0_RAT Eukaryotic translation initiation factor 5B OS=Rattus norvegicus GN=Eif5b PE=4 SV=1		2.25328	2.40157
Eif6	>sp|Q3KRD8|IF6_RAT Eukaryotic translation initiation factor 6 OS=Rattus norvegicus GN=Eif6 PE=2 SV=1		2.71011	2.91496
Elavl1	>tr|B5DF91|B5DF91_RAT ELAV (Embryonic lethal, abnormal vision, Drosophila)-like 1 (Hu antigen R) OS=Rattus norvegicus GN=Elavl1 PE=2 SV=1		3.65931	3.37144
Elavl3	>tr|Q76IJ9|Q76IJ9_RAT ELAV (Embryonic lethal, abnormal vision, Drosophila)-like 3 (Hu antigen C), isoform CRA_b OS=Rattus norvegicus GN=Elavl3 PE=2 SV=1		1.78175	2.12061
Elavl4	>sp|O09032|ELAV4_RAT ELAV-like protein 4 OS=Rattus norvegicus GN=Elavl4 PE=1 SV=1		2.14014	2.20499
Elmo2	>tr|G3V982|G3V982_RAT Engulfment and cell motility 2, ced-12 homolog (C. elegans), isoform CRA_b OS=Rattus norvegicus GN=Elmo2 PE=4 SV=1		2.68173	3.67696
Elp3	>tr|D4ACM1|D4ACM1_RAT Protein Elp3 OS=Rattus norvegicus GN=Elp3 PE=4 SV=1		2.24603
Emc1	>tr|D4A994|D4A994_RAT Protein Emc1 OS=Rattus norvegicus GN=Emc1 PE=4 SV=1		3.63084
Emc10	>sp|Q6AYH6|EMC10_RAT ER membrane protein complex subunit 10 OS=Rattus norvegicus GN=Emc10 PE=1 SV=1		1.01665
Emc2	>sp|B0BNG0|EMC2_RAT ER membrane protein complex subunit 2 OS=Rattus norvegicus GN=Emc2 PE=2 SV=1		4.53045
Emc3	>sp|Q5U2V8|EMC3_RAT ER membrane protein complex subunit 3 OS=Rattus norvegicus GN=Emc3 PE=2 SV=3		2.02382
Emc8	>sp|Q5FVL2|EMC8_RAT ER membrane protein complex subunit 8 OS=Rattus norvegicus GN=Emc8 PE=2 SV=1		3.97987
Enah	>tr|Q5XHX3|Q5XHX3_RAT Enabled homolog (Drosophila) OS=Rattus norvegicus GN=Enah PE=1 SV=1		2.53596	4.31637
Eno1	>sp|P04764|ENOA_RAT Alpha-enolase OS=Rattus norvegicus GN=Eno1 PE=1 SV=4;>tr|M0R5J4|M0R5J4_RAT Uncharacterized protein OS=Rattus norvegicus PE=3 SV=1;>tr|M0RAU4|M0RAU4_RAT Uncharacterized protein (Fragment) OS=Rattus norvegicus PE=3 SV=1		6.0755
Eno2	>sp|P07323|ENOG_RAT Gamma-enolase OS=Rattus norvegicus GN=Eno2 PE=1 SV=2		3.87735	4.14806
Entpd2	>tr|Q5RJP4|Q5RJP4_RAT Ectonucleoside triphosphate diphosphohydrolase 2 OS=Rattus norvegicus GN=Entpd2 PE=1 SV=1;>sp|O35795|ENTP2_RAT Ectonucleoside triphosphate diphosphohydrolase 2 OS=Rattus norvegicus GN=Entpd2 PE=1 SV=1;>tr|F1M7N2|F1M7N2_RAT Ectonucleos		5.70208	8.25547
Ep400	>tr|D3ZQ89|D3ZQ89_RAT E1A binding protein p400, isoform CRA_a OS=Rattus norvegicus GN=Ep400 PE=4 SV=1		1.15504
Epb41l1	>tr|D3ZMI4|D3ZMI4_RAT Band 4.1-like protein 1 OS=Rattus norvegicus GN=Epb41l1 PE=1 SV=1;>sp|Q9WTP0|E41L1_RAT Band 4.1-like protein 1 OS=Rattus norvegicus GN=Epb41l1 PE=1 SV=1;>tr|D4A9L5|D4A9L5_RAT Band 4.1-like protein 1 OS=Rattus norvegicus GN=Epb41l1 PE=	Yes	6.00185	7.46245
Epb41l2	>tr|D3ZDT1|D3ZDT1_RAT Protein Epb41l2 OS=Rattus norvegicus GN=Epb41l2 PE=4 SV=2;>tr|D3ZM69|D3ZM69_RAT Protein Epb41l2 OS=Rattus norvegicus GN=Epb41l2 PE=4 SV=1	Yes	7.01432
Epb41l3	>tr|Q9JMB3|Q9JMB3_RAT Erythrocyte protein band 4.1-like 3, isoform CRA_d OS=Rattus norvegicus GN=Epb41l3 PE=2 SV=1;>tr|A3E0T0|A3E0T0_RAT Erythrocyte protein band 4.1-like 3 OS=Rattus norvegicus GN=Epb41l3 PE=2 SV=1	Yes	4.08394	5.80071
Epha4	>tr|D3ZZK3|D3ZZK3_RAT Protein Epha4 OS=Rattus norvegicus GN=Epha4 PE=4 SV=1		1.21082	1.94611
Epha5	>tr|D4A7A0|D4A7A0_RAT Ephrin type-A receptor 5 OS=Rattus norvegicus GN=Epha5 PE=4 SV=2;>tr|D3ZBZ7|D3ZBZ7_RAT Ephrin type-A receptor 5 OS=Rattus norvegicus GN=Epha5 PE=4 SV=1;>tr|D3ZCV9|D3ZCV9_RAT Ephrin type-A receptor 5 OS=Rattus norvegicus GN=Epha5 PE=4	Yes	0.743212	2.40702
Ephb6	>sp|P0C0K7|EPHB6_RAT Ephrin type-B receptor 6 OS=Rattus norvegicus GN=Ephb6 PE=3 SV=3		3.0517
Ephx1	>sp|P07687|HYEP_RAT Epoxide hydrolase 1 OS=Rattus norvegicus GN=Ephx1 PE=1 SV=1		4.86697	3.26513
Epm2aip1	>tr|F1M471|F1M471_RAT Protein Epm2aip1 OS=Rattus norvegicus GN=Epm2aip1 PE=4 SV=2		2.33046	2.60514
Eprs	>tr|Q6TXE9|Q6TXE9_RAT LRRGT00050 OS=Rattus norvegicus GN=Eprs PE=1 SV=1		4.41541	4.12092
Eps15	>tr|E9PSY8|E9PSY8_RAT Protein Eps15 OS=Rattus norvegicus GN=Eps15 PE=4 SV=1		5.47571	3.68876
Erc1	>sp|Q811U3|RB6I2_RAT ELKS/Rab6-interacting/CAST family member 1 OS=Rattus norvegicus GN=Erc1 PE=1 SV=1;>tr|F1LPE9|F1LPE9_RAT ELKS/Rab6-interacting/CAST family member 1 OS=Rattus norvegicus GN=Erc1 PE=4 SV=1	Yes	2.07017	3.30021
Ergic1	>tr|F1LU48|F1LU48_RAT Protein Ergic1 (Fragment) OS=Rattus norvegicus GN=Ergic1 PE=4 SV=1		6.85603	6.20492
Eri3	>tr|M0R8C5|M0R8C5_RAT Protein Eri3 OS=Rattus norvegicus GN=Eri3 PE=4 SV=1;>tr|D4AA56|D4AA56_RAT Protein Eri3 OS=Rattus norvegicus GN=Eri3 PE=4 SV=2		5.11693	5.69293
Erlin2	>sp|B5DEH2|ERLN2_RAT Erlin-2 OS=Rattus norvegicus GN=Erlin2 PE=1 SV=1		6.01197	5.68929
Ermp1	>sp|Q6UPR8|ERMP1_RAT Endoplasmic reticulum metallopeptidase 1 OS=Rattus norvegicus GN=Ermp1 PE=1 SV=1;>tr|F1M6W2|F1M6W2_RAT Endoplasmic reticulum metallopeptidase 1 OS=Rattus norvegicus GN=Ermp1 PE=4 SV=1		5.97882	5.37371
Erp29	>sp|P52555|ERP29_RAT Endoplasmic reticulum resident protein 29 OS=Rattus norvegicus GN=Erp29 PE=1 SV=2		5.56916	3.89236
Erp44	>tr|Q5VLR5|Q5VLR5_RAT BWK4 OS=Rattus norvegicus GN=Erp44 PE=2 SV=1		3.72959	4.81533
Esd	>sp|B0BNE5|ESTD_RAT S-formylglutathione hydrolase OS=Rattus norvegicus GN=Esd PE=1 SV=1		6.83105	7.90576
Etf1	>sp|Q5U2Q7|ERF1_RAT Eukaryotic peptide chain release factor subunit 1 OS=Rattus norvegicus GN=Etf1 PE=2 SV=3		2.51168
Etfa	>sp|P13803|ETFA_RAT Electron transfer flavoprotein subunit alpha, mitochondrial OS=Rattus norvegicus GN=Etfa PE=1 SV=4		11.7017	11.0671
Etfb	>sp|Q68FU3|ETFB_RAT Electron transfer flavoprotein subunit beta OS=Rattus norvegicus GN=Etfb PE=2 SV=3		13.589	11.6194
Exoc2	>sp|O54921|EXOC2_RAT Exocyst complex component 2 OS=Rattus norvegicus GN=Exoc2 PE=1 SV=1;>tr|F1LMB9|F1LMB9_RAT Exocyst complex component 2 OS=Rattus norvegicus GN=Exoc2 PE=4 SV=1		3.33609	3.98277
Exoc4	>sp|Q62824|EXOC4_RAT Exocyst complex component 4 OS=Rattus norvegicus GN=Exoc4 PE=1 SV=1		2.72159	3.44624
Ezr	>sp|P31977|EZRI_RAT Ezrin OS=Rattus norvegicus GN=Ezr PE=1 SV=3		5.28237	5.05583
Fabp3	>sp|P07483|FABPH_RAT Fatty acid-binding protein, heart OS=Rattus norvegicus GN=Fabp3 PE=1 SV=2		4.38082
Fabp5	>sp|P55053|FABP5_RAT Fatty acid-binding protein, epidermal OS=Rattus norvegicus GN=Fabp5 PE=1 SV=3		7.36323
Fabp7	>sp|P55051|FABP7_RAT Fatty acid-binding protein, brain OS=Rattus norvegicus GN=Fabp7 PE=1 SV=2		10.1204	12.8509
Fads1	>sp|Q920R3|FADS1_RAT Fatty acid desaturase 1 OS=Rattus norvegicus GN=Fads1 PE=2 SV=1		1.57884	1.62652
Fads2	>sp|Q9Z122|FADS2_RAT Fatty acid desaturase 2 OS=Rattus norvegicus GN=Fads2 PE=2 SV=1		0.67771	0.824915
Fam120a	>tr|D4AB03|D4AB03_RAT Protein Fam120a OS=Rattus norvegicus GN=Fam120a PE=4 SV=2		4.3445	3.74193
Fam120b	>tr|D4AE88|D4AE88_RAT Protein Fam120b OS=Rattus norvegicus GN=Fam120b PE=4 SV=1		2.30106	2.50369
FAM120C	>tr|D3ZNI4|D3ZNI4_RAT Protein FAM120C (Fragment) OS=Rattus norvegicus GN=FAM120C PE=4 SV=2		2.87134	4.04368
Fam129a	>sp|Q9ESN0|NIBAN_RAT Protein Niban OS=Rattus norvegicus GN=Fam129a PE=2 SV=2		4.67913	3.71861
Fam162a	>sp|Q4QQV3|F162A_RAT Protein FAM162A OS=Rattus norvegicus GN=Fam162a PE=2 SV=1;>tr|D4ADP1|D4ADP1_RAT Protein FAM162A OS=Rattus norvegicus GN=Fam162a PE=4 SV=1		7.31493
Fam213a	>sp|Q6AXX6|F213A_RAT Redox-regulatory protein FAM213A OS=Rattus norvegicus GN=Fam213a PE=1 SV=1		4.17248
Fam21c	>tr|F1LPG9|F1LPG9_RAT Protein Fam21c OS=Rattus norvegicus GN=Fam21c PE=4 SV=2		2.90622	2.99682
Fam49a	>tr|B0BN65|B0BN65_RAT Family with sequence similarity 49, member A OS=Rattus norvegicus GN=Fam49a PE=2 SV=1		1.12553	1.60209
Fam49b	>tr|B2GUZ9|B2GUZ9_RAT Fam49b protein OS=Rattus norvegicus GN=Fam49b PE=2 SV=1		5.08957	4.81019
Farp1	>sp|F1LYQ8|FARP1_RAT FERM, RhoGEF and pleckstrin domain-containing protein 1 OS=Rattus norvegicus GN=Farp1 PE=1 SV=2		5.01736	6.31403
Farsa	>sp|Q505J8|SYFA_RAT Phenylalanine--tRNA ligase alpha subunit OS=Rattus norvegicus GN=Farsa PE=1 SV=1		6.21886	6.6917
Farsb	>tr|Q68FT7|Q68FT7_RAT Phenylalanyl-tRNA synthetase, beta subunit OS=Rattus norvegicus GN=Farsb PE=2 SV=1		8.51665	7.65259
Fasn	>sp|P12785|FAS_RAT Fatty acid synthase OS=Rattus norvegicus GN=Fasn PE=1 SV=3		3.36178	3.58269
Fat1	>tr|G3V9W9|G3V9W9_RAT Protein Fat1 OS=Rattus norvegicus GN=Fat1 PE=4 SV=1		0.704589
Fat3	>sp|Q8R508|FAT3_RAT Protocadherin Fat 3 OS=Rattus norvegicus GN=Fat3 PE=1 SV=1;>tr|F1LMF4|F1LMF4_RAT Protocadherin Fat 3 (Fragment) OS=Rattus norvegicus GN=Fat3 PE=4 SV=2		1.82969
Fbl	>sp|P22509|FBRL_RAT rRNA 2-O-methyltransferase fibrillarin OS=Rattus norvegicus GN=Fbl PE=1 SV=2		5.72235	4.93202
Fbxl16	>sp|Q5MJ12|FXL16_RAT F-box/LRR-repeat protein 16 OS=Rattus norvegicus GN=Fbxl16 PE=2 SV=1		1.23121
Fbxo2	>tr|G3V774|G3V774_RAT F-box only protein 2 OS=Rattus norvegicus GN=Fbxo2 PE=4 SV=1		8.09875	8.49263
Fbxo6	>sp|Q923V4|FBX6_RAT F-box only protein 6 OS=Rattus norvegicus GN=Fbxo6 PE=2 SV=1		4.55195	3.33863
Fdps;LOC100360417	>sp|P05369|FPPS_RAT Farnesyl pyrophosphate synthase OS=Rattus norvegicus GN=Fdps PE=2 SV=2;>tr|F1LND7|F1LND7_RAT Farnesyl pyrophosphate synthase OS=Rattus norvegicus GN=Fdps PE=3 SV=2;>tr|F1LMQ2|F1LMQ2_RAT Farnesyl pyrophosphate synthase OS=Rattus norvegic		2.23903
Fermt2	>tr|Q5XI19|Q5XI19_RAT Fermitin family homolog 2 (Drosophila) OS=Rattus norvegicus GN=Fermt2 PE=2 SV=1		4.9121	4.61706
Fgf2	>sp|P13109|FGF2_RAT Fibroblast growth factor 2 OS=Rattus norvegicus GN=Fgf2 PE=2 SV=1		5.29642
Fh	>sp|P14408|FUMH_RAT Fumarate hydratase, mitochondrial OS=Rattus norvegicus GN=Fh PE=1 SV=1;>tr|Q5M964|Q5M964_RAT Fumarate hydratase 1 OS=Rattus norvegicus GN=Fh PE=2 SV=1		8.44499	8.4203
Fhl1	>sp|Q9WUH4|FHL1_RAT Four and a half LIM domains protein 1 OS=Rattus norvegicus GN=Fhl1 PE=2 SV=1;>tr|Q6P792|Q6P792_RAT Four and a half LIM domains 1 OS=Rattus norvegicus GN=Fhl1 PE=2 SV=1;>tr|Q8K3G3|Q8K3G3_RAT Four and a half LIM domains 1, isoform CRA_e O		4.58728	3.81946
Fis1	>sp|P84817|FIS1_RAT Mitochondrial fission 1 protein OS=Rattus norvegicus GN=Fis1 PE=1 SV=1		4.43472
Fkbp15	>tr|D4AE06|D4AE06_RAT Peptidyl-prolyl cis-trans isomerase (Fragment) OS=Rattus norvegicus GN=Fkbp15 PE=4 SV=2;>tr|D3ZR68|D3ZR68_RAT Peptidyl-prolyl cis-trans isomerase (Fragment) OS=Rattus norvegicus GN=Fkbp15 PE=4 SV=2;>tr|D4A6E5|D4A6E5_RAT Peptidyl-proly		2.40475	3.73408
Fkbp1a	>sp|Q62658|FKB1A_RAT Peptidyl-prolyl cis-trans isomerase FKBP1A OS=Rattus norvegicus GN=Fkbp1a PE=1 SV=3		3.00394
Fkbp3	>tr|G3V6L9|G3V6L9_RAT Peptidyl-prolyl cis-trans isomerase OS=Rattus norvegicus GN=Fkbp3 PE=4 SV=1		4.01403	3.91022
Fkbp4	>sp|Q9QVC8|FKBP4_RAT Peptidyl-prolyl cis-trans isomerase FKBP4 OS=Rattus norvegicus GN=Fkbp4 PE=1 SV=3		2.51589
Fkbp8	>sp|Q3B7U9|FKBP8_RAT Peptidyl-prolyl cis-trans isomerase FKBP8 OS=Rattus norvegicus GN=Fkbp8 PE=2 SV=1		1.20696	1.02676
Flii	>tr|Q5RKI5|Q5RKI5_RAT Flightless I homolog (Drosophila) OS=Rattus norvegicus GN=Flii PE=2 SV=1		3.59685	2.91836
Flna	>tr|C0JPT7|C0JPT7_RAT Filamin alpha OS=Rattus norvegicus GN=Flna PE=2 SV=1		10.813	6.49755
Flnb	>tr|D4A8D5|D4A8D5_RAT Filamin, beta (Predicted) OS=Rattus norvegicus GN=Flnb PE=4 SV=1		7.21563	6.48878
Flnc	>sp|D3ZHA0|FLNC_RAT Filamin-C OS=Rattus norvegicus GN=Flnc PE=1 SV=1		6.52799	7.39621
Flot1	>sp|Q9Z1E1|FLOT1_RAT Flotillin-1 OS=Rattus norvegicus GN=Flot1 PE=2 SV=2	Yes	0.801514
Flot2	>sp|Q9Z2S9|FLOT2_RAT Flotillin-2 OS=Rattus norvegicus GN=Flot2 PE=1 SV=1	Yes	2.80002	3.00294
Fmnl2	>tr|M0R655|M0R655_RAT Protein Fmnl2 (Fragment) OS=Rattus norvegicus GN=Fmnl2 PE=4 SV=1;>tr|M0R9R1|M0R9R1_RAT Protein Fmnl2 OS=Rattus norvegicus GN=Fmnl2 PE=4 SV=1;>tr|F1M2F8|F1M2F8_RAT Protein Fmnl2 (Fragment) OS=Rattus norvegicus GN=Fmnl2 PE=4 SV=2;>tr|F1		3.41991
Fmr1	>sp|Q80WE1|FMR1_RAT Fragile X mental retardation protein 1 homolog OS=Rattus norvegicus GN=Fmr1 PE=1 SV=2	Yes	2.4717	3.10614
Fn1	>sp|P04937|FINC_RAT Fibronectin OS=Rattus norvegicus GN=Fn1 PE=1 SV=2;>tr|A0A096P6L8|A0A096P6L8_RAT Fibronectin OS=Rattus norvegicus GN=Fn1 PE=4 SV=1;>tr|F1LST1|F1LST1_RAT Fibronectin OS=Rattus norvegicus GN=Fn1 PE=4 SV=2		0.57243
Folh1	>sp|P70627|FOLH1_RAT Glutamate carboxypeptidase 2 OS=Rattus norvegicus GN=Folh1 PE=2 SV=1;>tr|G3V7S0|G3V7S0_RAT Folate hydrolase OS=Rattus norvegicus GN=Folh1 PE=4 SV=1		7.56428	6.81421
Fry	>tr|E9PTY6|E9PTY6_RAT Protein Fry (Fragment) OS=Rattus norvegicus GN=Fry PE=4 SV=2		1.39495	2.01738
Fryl	>tr|D3ZQY4|D3ZQY4_RAT Protein Fryl OS=Rattus norvegicus GN=Fryl PE=4 SV=1		2.56301
Fscn1	>sp|P85845|FSCN1_RAT Fascin OS=Rattus norvegicus GN=Fscn1 PE=1 SV=2		4.21105
Fth1	>tr|Q66HI5|Q66HI5_RAT Ferritin OS=Rattus norvegicus GN=Fth1 PE=2 SV=2;>sp|P19132|FRIH_RAT Ferritin heavy chain OS=Rattus norvegicus GN=Fth1 PE=1 SV=3		2.95779	1.90172
Ftl1;Fam65b;LOC100363177;RGD1560687;RGD1566189;LOC100359668;LOC100362384;RGD1561055	>sp|P02793|FRIL1_RAT Ferritin light chain 1 OS=Rattus norvegicus GN=Ftl1 PE=1 SV=3;>tr|Q7TP54|Q7TP54_RAT Ab2-162 OS=Rattus norvegicus GN=Fam65b PE=2 SV=1;>tr|D4A8D3|D4A8D3_RAT Ferritin OS=Rattus norvegicus GN=LOC100363177 PE=3 SV=1;>tr|M0R6L9|M0R6L9_RAT Fe		3.03313
Fv1	>tr|F1LMA5|F1LMA5_RAT Protein Fv1 OS=Rattus norvegicus GN=Fv1 PE=4 SV=1		0.755353
Fxr1;LOC100366044	>sp|Q5XI81|FXR1_RAT Fragile X mental retardation syndrome-related protein 1 OS=Rattus norvegicus GN=Fxr1 PE=2 SV=1;>tr|M0R875|M0R875_RAT Protein LOC100366044 (Fragment) OS=Rattus norvegicus GN=LOC100366044 PE=4 SV=1		2.65273
Fyco1	>tr|D3Z9D2|D3Z9D2_RAT FYVE and coiled-coil domain containing 1 (Predicted) OS=Rattus norvegicus GN=Fyco1 PE=4 SV=1		1.16613
Fyn	>sp|Q62844|FYN_RAT Tyrosine-protein kinase Fyn OS=Rattus norvegicus GN=Fyn PE=1 SV=1;>tr|A0A096MKC1|A0A096MKC1_RAT Tyrosine-protein kinase Fyn OS=Rattus norvegicus GN=Fyn PE=4 SV=1		3.66651	4.13256
G3bp1	>tr|D3ZYS7|D3ZYS7_RAT Protein G3bp1 OS=Rattus norvegicus GN=G3bp1 PE=4 SV=1		2.73437	3.31052
G3bp2	>tr|Q6AY21|Q6AY21_RAT GTPase activating protein (SH3 domain) binding protein 2 OS=Rattus norvegicus GN=G3bp2 PE=2 SV=1		3.36207	2.86458
G6pc	>tr|Q5FVM2|Q5FVM2_RAT Proteaseome (Prosome, macropain) 28 subunit, 3 OS=Rattus norvegicus GN=G6pc PE=2 SV=1;>tr|A0A096MK74|A0A096MK74_RAT Glucose-6-phosphatase OS=Rattus norvegicus GN=G6pc PE=4 SV=1;>tr|F1LR41|F1LR41_RAT Glucose-6-phosphatase OS=Rattus nor		1.62358
G6pdx	>sp|P05370|G6PD_RAT Glucose-6-phosphate 1-dehydrogenase OS=Rattus norvegicus GN=G6pdx PE=1 SV=3		7.29754
Gaa	>sp|Q6P7A9|LYAG_RAT Lysosomal alpha-glucosidase OS=Rattus norvegicus GN=Gaa PE=2 SV=1;>tr|M0R544|M0R544_RAT Glucosidase, alpha, acid, isoform CRA_a OS=Rattus norvegicus GN=Gaa PE=3 SV=1		4.18579	3.59758
Gabarapl2;RGD1562165	>sp|P60522|GBRL2_RAT Gamma-aminobutyric acid receptor-associated protein-like 2 OS=Rattus norvegicus GN=Gabarapl2 PE=3 SV=1;>tr|F1M1J6|F1M1J6_RAT Protein RGD1562165 (Fragment) OS=Rattus norvegicus GN=RGD1562165 PE=3 SV=2		1.29022
Gabbr1	>sp|Q9Z0U4|GABR1_RAT Gamma-aminobutyric acid type B receptor subunit 1 OS=Rattus norvegicus GN=Gabbr1 PE=1 SV=1;>tr|F7FE05|F7FE05_RAT Gamma-aminobutyric acid type B receptor subunit 1 OS=Rattus norvegicus GN=Gabbr1 PE=4 SV=1	Yes	1.68272	2.6976
Gabbr2	>sp|O88871|GABR2_RAT Gamma-aminobutyric acid type B receptor subunit 2 OS=Rattus norvegicus GN=Gabbr2 PE=1 SV=2	Yes	1.53269
Gabrb3	>tr|D3ZW84|D3ZW84_RAT Gamma-aminobutyric acid receptor subunit beta-3 (Fragment) OS=Rattus norvegicus GN=Gabrb3 PE=1 SV=2;>tr|F1LRQ0|F1LRQ0_RAT Gamma-aminobutyric acid receptor subunit beta-3 OS=Rattus norvegicus GN=Gabrb3 PE=1 SV=2;>sp|P63079|GBRB3_RAT Ga	Yes	1.84511
Gak	>sp|P97874|GAK_RAT Cyclin-G-associated kinase OS=Rattus norvegicus GN=Gak PE=2 SV=1;>tr|F1LMD9|F1LMD9_RAT Cyclin-G-associated kinase OS=Rattus norvegicus GN=Gak PE=4 SV=1		2.58408	2.48914
Galk1	>tr|Q5RKH2|Q5RKH2_RAT Galactokinase 1 OS=Rattus norvegicus GN=Galk1 PE=2 SV=1		5.02541	6.15876
Ganab	>tr|D3ZAN3|D3ZAN3_RAT Alpha glucosidase 2 alpha neutral subunit (Predicted) OS=Rattus norvegicus GN=Ganab PE=1 SV=1		6.13529	4.27937
Gapdh;LOC685186;RGD1560797;RGD1565368	>sp|P04797|G3P_RAT Glyceraldehyde-3-phosphate dehydrogenase OS=Rattus norvegicus GN=Gapdh PE=1 SV=3;>tr|M0R590|M0R590_RAT Glyceraldehyde-3-phosphate dehydrogenase OS=Rattus norvegicus GN=LOC685186 PE=3 SV=1;>tr|D3ZGY4|D3ZGY4_RAT Glyceraldehyde-3-phosphate		5.83626
Gapvd1	>tr|D3ZBJ3|D3ZBJ3_RAT Protein Gapvd1 OS=Rattus norvegicus GN=Gapvd1 PE=4 SV=2;>tr|D4A022|D4A022_RAT Protein Gapvd1 OS=Rattus norvegicus GN=Gapvd1 PE=4 SV=2		2.32071	2.56107
Gars	>tr|G3V7G8|G3V7G8_RAT Glycine--tRNA ligase OS=Rattus norvegicus GN=Gars PE=3 SV=1;>sp|Q5I0G4|SYG_RAT Glycine--tRNA ligase (Fragment) OS=Rattus norvegicus GN=Gars PE=1 SV=1		3.32407	3.43661
Gart	>tr|G3V918|G3V918_RAT Phosphoribosylglycinamide formyltransferase, isoform CRA_a OS=Rattus norvegicus GN=Gart PE=3 SV=1		3.54996	2.78953
Gatm	>sp|P50442|GATM_RAT Glycine amidinotransferase, mitochondrial OS=Rattus norvegicus GN=Gatm PE=1 SV=1		5.43126	3.17704
Gbas	>tr|Q5RK08|Q5RK08_RAT Glioblastoma amplified sequence OS=Rattus norvegicus GN=Gbas PE=2 SV=1		10.1825	11.5387
Gbf1	>tr|F1M8X9|F1M8X9_RAT Protein Gbf1 OS=Rattus norvegicus GN=Gbf1 PE=4 SV=2		1.63119	2.17611
Gbp2	>sp|Q63663|GBP2_RAT Interferon-induced guanylate-binding protein 2 OS=Rattus norvegicus GN=Gbp2 PE=1 SV=2;>tr|Q5PQW8|Q5PQW8_RAT Guanylate binding protein 2 OS=Rattus norvegicus GN=Gbp2 PE=2 SV=1		2.11151	1.37557
Gca	>tr|D3ZYI0|D3ZYI0_RAT Grancalcin (Predicted) OS=Rattus norvegicus GN=Gca PE=4 SV=2		3.79547
Gcn1l1	>tr|F1LRI5|F1LRI5_RAT Protein Gcn1l1 OS=Rattus norvegicus GN=Gcn1l1 PE=4 SV=2		3.22016	3.44291
Gda	>tr|Q9JKB7|Q9JKB7_RAT Guanine deaminase OS=Rattus norvegicus GN=Gda PE=2 SV=1;>sp|Q9WTT6|GUAD_RAT Guanine deaminase OS=Rattus norvegicus GN=Gda PE=1 SV=1		2.77941	3.49673
Gde1	>sp|Q9JL55|GDE1_RAT Glycerophosphodiester phosphodiesterase 1 OS=Rattus norvegicus GN=Gde1 PE=1 SV=2;>tr|M0R5Q9|M0R5Q9_RAT Glycerophosphodiester phosphodiesterase 1 OS=Rattus norvegicus GN=Gde1 PE=4 SV=1		4.3687	4.00966
Gdi1	>sp|P50398|GDIA_RAT Rab GDP dissociation inhibitor alpha OS=Rattus norvegicus GN=Gdi1 PE=1 SV=1	Yes	5.43871	5.27474
Gdi2	>sp|P50399|GDIB_RAT Rab GDP dissociation inhibitor beta OS=Rattus norvegicus GN=Gdi2 PE=1 SV=2	Yes	6.03216	5.98232
Gdpd1	>sp|Q0VGK4|GDPD1_RAT Glycerophosphodiester phosphodiesterase domain-containing protein 1 OS=Rattus norvegicus GN=Gdpd1 PE=2 SV=1		4.33534	4.77041
Gfap	>sp|P47819|GFAP_RAT Glial fibrillary acidic protein OS=Rattus norvegicus GN=Gfap PE=1 SV=2		8.79364	11.12
Ghitm	>sp|Q5XIA8|GHITM_RAT Growth hormone-inducible transmembrane protein OS=Rattus norvegicus GN=Ghitm PE=2 SV=1		1.30031	0.905378
Git1	>sp|Q9Z272|GIT1_RAT ARF GTPase-activating protein GIT1 OS=Rattus norvegicus GN=Git1 PE=1 SV=1;>tr|F1M3T0|F1M3T0_RAT ARF GTPase-activating protein GIT1 (Fragment) OS=Rattus norvegicus GN=Git1 PE=4 SV=2	Yes	3.94801	3.7437
Gja1	>sp|P08050|CXA1_RAT Gap junction alpha-1 protein OS=Rattus norvegicus GN=Gja1 PE=1 SV=2		1.61151	2.29885
Gldc;LOC100911814	>tr|D4A5Q9|D4A5Q9_RAT Glycine decarboxylase (Predicted), isoform CRA_a OS=Rattus norvegicus GN=Gldc PE=4 SV=1;>tr|D3ZJJ9|D3ZJJ9_RAT Protein LOC100911814 OS=Rattus norvegicus GN=LOC100911814 PE=4 SV=2		7.36371
Glg1	>tr|G3V8G5|G3V8G5_RAT Golgi apparatus protein 1 OS=Rattus norvegicus GN=Glg1 PE=4 SV=1;>sp|Q62638|GSLG1_RAT Golgi apparatus protein 1 OS=Rattus norvegicus GN=Glg1 PE=1 SV=1		1.19685	1.56177
Glo1	>sp|Q6P7Q4|LGUL_RAT Lactoylglutathione lyase OS=Rattus norvegicus GN=Glo1 PE=1 SV=3		6.50425	5.9328
Glod4	>sp|Q5I0D1|GLOD4_RAT Glyoxalase domain-containing protein 4 OS=Rattus norvegicus GN=Glod4 PE=1 SV=1		5.8898	5.80225
Glrx3	>sp|Q9JLZ1|GLRX3_RAT Glutaredoxin-3 OS=Rattus norvegicus GN=Glrx3 PE=1 SV=2		4.71737	3.41763
Gls	>sp|P13264|GLSK_RAT Glutaminase kidney isoform, mitochondrial OS=Rattus norvegicus GN=Gls PE=1 SV=2		3.67965	3.79548
Glul	>sp|P09606|GLNA_RAT Glutamine synthetase OS=Rattus norvegicus GN=Glul PE=1 SV=3		4.70668	6.17812
Gmfb	>sp|Q63228|GMFB_RAT Glia maturation factor beta OS=Rattus norvegicus GN=Gmfb PE=1 SV=2;>tr|M0RDJ4|M0RDJ4_RAT Glia maturation factor beta OS=Rattus norvegicus GN=Gmfb PE=4 SV=1		4.4704
Gmps	>sp|Q4V7C6|GUAA_RAT GMP synthase [glutamine-hydrolyzing] OS=Rattus norvegicus GN=Gmps PE=1 SV=1;>tr|A0A096MJ75|A0A096MJ75_RAT GMP synthase [glutamine-hydrolyzing] OS=Rattus norvegicus GN=Gmps PE=4 SV=1		3.13152	2.91796
Gna11	>sp|Q9JID2|GNA11_RAT Guanine nucleotide-binding protein subunit alpha-11 OS=Rattus norvegicus GN=Gna11 PE=2 SV=1;>tr|G3V6Q6|G3V6Q6_RAT Guanine nucleotide binding protein, alpha 11 OS=Rattus norvegicus GN=Gna11 PE=4 SV=1		4.48503	4.48516
Gna13	>sp|Q6Q7Y5|GNA13_RAT Guanine nucleotide-binding protein subunit alpha-13 OS=Rattus norvegicus GN=Gna13 PE=1 SV=1;>tr|F1LNG7|F1LNG7_RAT Guanine nucleotide-binding protein subunit alpha-13 (Fragment) OS=Rattus norvegicus GN=Gna13 PE=4 SV=2		4.44989	5.28994
Gna14	>tr|Q5EAP4|Q5EAP4_RAT Guanine nucleotide binding protein, alpha 14 OS=Rattus norvegicus GN=Gna14 PE=2 SV=1		5.9716
Gnai1	>sp|P10824|GNAI1_RAT Guanine nucleotide-binding protein G(i) subunit alpha-1 OS=Rattus norvegicus GN=Gnai1 PE=1 SV=3;>tr|F1LZ83|F1LZ83_RAT Guanine nucleotide-binding protein G(i) subunit alpha-1 OS=Rattus norvegicus GN=Gnai1 PE=4 SV=2		3.86435	4.46597
Gnai2	>sp|P04897|GNAI2_RAT Guanine nucleotide-binding protein G(i) subunit alpha-2 OS=Rattus norvegicus GN=Gnai2 PE=1 SV=3		4.78062	4.44571
Gnai3	>sp|P08753|GNAI3_RAT Guanine nucleotide-binding protein G(k) subunit alpha OS=Rattus norvegicus GN=Gnai3 PE=1 SV=3		3.43899	2.91783
Gnao1	>tr|D4ABT0|D4ABT0_RAT Guanine nucleotide-binding protein G(o) subunit alpha OS=Rattus norvegicus GN=Gnao1 PE=4 SV=2		6.56946	9.26093
Gnaq	>tr|D4AE68|D4AE68_RAT Guanine nucleotide binding protein, alpha q polypeptide, isoform CRA_a OS=Rattus norvegicus GN=Gnaq PE=4 SV=2;>sp|P82471|GNAQ_RAT Guanine nucleotide-binding protein G(q) subunit alpha OS=Rattus norvegicus GN=Gnaq PE=1 SV=2		5.24958	6.17955
Gnas	>sp|P63095|GNAS2_RAT Guanine nucleotide-binding protein G(s) subunit alpha isoforms short OS=Rattus norvegicus GN=Gnas PE=1 SV=1;>sp|Q63803|GNAS1_RAT Guanine nucleotide-binding protein G(s) subunit alpha isoforms XLas OS=Rattus norvegicus GN=Gnas PE=1 SV=3		3.70254	3.86078
Gnaz	>sp|P19627|GNAZ_RAT Guanine nucleotide-binding protein G(z) subunit alpha OS=Rattus norvegicus GN=Gnaz PE=2 SV=3		6.04383	7.79862
Gnb1	>sp|P54311|GBB1_RAT Guanine nucleotide-binding protein G(I)/G(S)/G(T) subunit beta-1 OS=Rattus norvegicus GN=Gnb1 PE=1 SV=4		5.68822	7.70485
Gnb2	>sp|P54313|GBB2_RAT Guanine nucleotide-binding protein G(I)/G(S)/G(T) subunit beta-2 OS=Rattus norvegicus GN=Gnb2 PE=1 SV=4		6.89283	8.33189
Gnb2l1	>sp|P63245|GBLP_RAT Guanine nucleotide-binding protein subunit beta-2-like 1 OS=Rattus norvegicus GN=Gnb2l1 PE=1 SV=3		5.39095
Gnb5	>sp|P62882|GBB5_RAT Guanine nucleotide-binding protein subunit beta-5 OS=Rattus norvegicus GN=Gnb5 PE=2 SV=1;>tr|M0RAX4|M0RAX4_RAT Guanine nucleotide-binding protein subunit beta-5 OS=Rattus norvegicus GN=Gnb5 PE=4 SV=1		4.37757	6.24866
Gnl1	>sp|Q6MG06|GNL1_RAT Guanine nucleotide-binding protein-like 1 OS=Rattus norvegicus GN=Gnl1 PE=2 SV=1		4.84867	4.75194
Gnpda2	>tr|B5DEZ6|B5DEZ6_RAT Glucosamine-6-phosphate isomerase OS=Rattus norvegicus GN=Gnpda2 PE=2 SV=1		3.53402	8.00517
Golga2	>sp|Q62839|GOGA2_RAT Golgin subfamily A member 2 OS=Rattus norvegicus GN=Golga2 PE=1 SV=3;>tr|F1LSS0|F1LSS0_RAT Golgin subfamily A member 2 OS=Rattus norvegicus GN=Golga2 PE=4 SV=2		1.72814
Golga3	>tr|D3ZLD5|D3ZLD5_RAT Protein Golga3 OS=Rattus norvegicus GN=Golga3 PE=4 SV=1		2.63342
Golgb1	>tr|G3V6A8|G3V6A8_RAT Golgi autoantigen, golgin subfamily b, macrogolgin 1, isoform CRA_c OS=Rattus norvegicus GN=Golgb1 PE=1 SV=1		1.61195	1.84393
Gosr2	>sp|O35165|GOSR2_RAT Golgi SNAP receptor complex member 2 OS=Rattus norvegicus GN=Gosr2 PE=1 SV=2		2.13425	2.21129
Got1	>sp|P13221|AATC_RAT Aspartate aminotransferase, cytoplasmic OS=Rattus norvegicus GN=Got1 PE=1 SV=3		4.17216	5.01232
Got2	>sp|P00507|AATM_RAT Aspartate aminotransferase, mitochondrial OS=Rattus norvegicus GN=Got2 PE=1 SV=2		7.29855	8.42344
Gpam	>tr|G3V9J8|G3V9J8_RAT Glycerol-3-phosphate acyltransferase 1, mitochondrial OS=Rattus norvegicus GN=Gpam PE=1 SV=1;>sp|P97564|GPAT1_RAT Glycerol-3-phosphate acyltransferase 1, mitochondrial OS=Rattus norvegicus GN=Gpam PE=1 SV=3		0.652683	0.696792
Gpd1l	>tr|D3ZAP9|D3ZAP9_RAT Glycerol-3-phosphate dehydrogenase [NAD(+)] OS=Rattus norvegicus GN=Gpd1l PE=3 SV=1		4.69838	5.83853
Gpd2	>sp|P35571|GPDM_RAT Glycerol-3-phosphate dehydrogenase, mitochondrial OS=Rattus norvegicus GN=Gpd2 PE=1 SV=1;>tr|F1LNI0|F1LNI0_RAT Glycerol-3-phosphate dehydrogenase OS=Rattus norvegicus GN=Gpd2 PE=3 SV=2		6.34903	9.61934
Gphn	>sp|Q03555|GEPH_RAT Gephyrin OS=Rattus norvegicus GN=Gphn PE=1 SV=3	Yes	4.66025
Gpi	>sp|Q6P6V0|G6PI_RAT Glucose-6-phosphate isomerase OS=Rattus norvegicus GN=Gpi PE=1 SV=1		5.22582	5.73521
Gpm6a	>sp|Q812E9|GPM6A_RAT Neuronal membrane glycoprotein M6-a OS=Rattus norvegicus GN=Gpm6a PE=1 SV=1		3.90942	4.16085
Gpm6b	>tr|E9PSV8|E9PSV8_RAT Neuronal membrane glycoprotein M6-b OS=Rattus norvegicus GN=Gpm6b PE=4 SV=2;>sp|Q9JJK1|GPM6B_RAT Neuronal membrane glycoprotein M6-b OS=Rattus norvegicus GN=Gpm6b PE=1 SV=1		3.36065	5.28215
Gpr37l1	>sp|Q9QYC5|ETBR2_RAT Prosaposin receptor GPR37L1 OS=Rattus norvegicus GN=Gpr37l1 PE=2 SV=1;>tr|B4F7C1|B4F7C1_RAT G protein-coupled receptor 37-like 1, isoform CRA_a OS=Rattus norvegicus GN=Gpr37l1 PE=2 SV=1		5.23561	2.34901
Gprc5b	>tr|D4A3F5|D4A3F5_RAT G protein-coupled receptor, family C, group 5, member B (Predicted), isoform CRA_a OS=Rattus norvegicus GN=Gprc5b PE=4 SV=1		1.52166
Gpsm1	>sp|Q9R080|GPSM1_RAT G-protein-signaling modulator 1 OS=Rattus norvegicus GN=Gpsm1 PE=1 SV=2;>tr|G3V9X2|G3V9X2_RAT G-protein signalling modulator 1 (AGS3-like, C. elegans), isoform CRA_c OS=Rattus norvegicus GN=Gpsm1 PE=4 SV=1		2.25384	2.87935
Gpx1	>sp|P04041|GPX1_RAT Glutathione peroxidase 1 OS=Rattus norvegicus GN=Gpx1 PE=1 SV=4;>tr|Q6PDW8|Q6PDW8_RAT Glutathione peroxidase OS=Rattus norvegicus GN=Gpx1 PE=2 SV=1		10.1094	5.43274
Gpx4	>sp|P36970|GPX41_RAT Phospholipid hydroperoxide glutathione peroxidase, mitochondrial OS=Rattus norvegicus GN=Gpx4 PE=1 SV=3;>tr|F8WFK6|F8WFK6_RAT Glutathione peroxidase OS=Rattus norvegicus GN=Gpx4 PE=3 SV=2;>sp|Q91XR8|GPX42_RAT Phospholipid hydroperoxide		2.05909
Grb2	>sp|P62994|GRB2_RAT Growth factor receptor-bound protein 2 OS=Rattus norvegicus GN=Grb2 PE=1 SV=1		1.8737
Gria2	>tr|G3V914|G3V914_RAT Glutamate receptor 2 OS=Rattus norvegicus GN=Gria2 PE=4 SV=2;>tr|F1LNE4|F1LNE4_RAT Glutamate receptor 2 OS=Rattus norvegicus GN=Gria2 PE=4 SV=2;>sp|P19491|GRIA2_RAT Glutamate receptor 2 OS=Rattus norvegicus GN=Gria2 PE=1 SV=2	Yes	1.69703	1.95307
Grin1	>sp|P35439|NMDZ1_RAT Glutamate receptor ionotropic, NMDA 1 OS=Rattus norvegicus GN=Grin1 PE=1 SV=1	Yes	1.55761	1.61439
Grin2b	>tr|G3V746|G3V746_RAT Glutamate receptor ionotropic, NMDA 2B OS=Rattus norvegicus GN=Grin2b PE=4 SV=1;>sp|Q00960|NMDE2_RAT Glutamate receptor ionotropic, NMDA 2B OS=Rattus norvegicus GN=Grin2b PE=1 SV=1	Yes	1.95066	1.80156
Grip1	>tr|F1LRA4|F1LRA4_RAT Glutamate receptor-interacting protein 1 (Fragment) OS=Rattus norvegicus GN=Grip1 PE=4 SV=2;>tr|F1LMX8|F1LMX8_RAT Glutamate receptor-interacting protein 1 (Fragment) OS=Rattus norvegicus GN=Grip1 PE=4 SV=2;>sp|P97879|GRIP1_RAT Glutama	Yes	1.8061
Grm5	>sp|P31424|GRM5_RAT Metabotropic glutamate receptor 5 OS=Rattus norvegicus GN=Grm5 PE=1 SV=2	Yes	2.90783
Gsk3a	>tr|F1LP91|F1LP91_RAT Glycogen synthase kinase-3 alpha OS=Rattus norvegicus GN=Gsk3a PE=4 SV=2;>sp|P18265|GSK3A_RAT Glycogen synthase kinase-3 alpha OS=Rattus norvegicus GN=Gsk3a PE=1 SV=1		3.16765
Gsk3b	>sp|P18266|GSK3B_RAT Glycogen synthase kinase-3 beta OS=Rattus norvegicus GN=Gsk3b PE=1 SV=1		2.41558	3.06917
Gspt1	>tr|Q6AYD5|Q6AYD5_RAT G1 to S phase transition 1 OS=Rattus norvegicus GN=Gspt1 PE=2 SV=1		3.77721	3.36459
Gsta3;Gsta5	>sp|P04904|GSTA3_RAT Glutathione S-transferase alpha-3 OS=Rattus norvegicus GN=Gsta3 PE=1 SV=3;>tr|M0RDI1|M0RDI1_RAT Glutathione S-transferase OS=Rattus norvegicus GN=LOC102550391 PE=3 SV=1;>sp|P46418|GSTA5_RAT Glutathione S-transferase alpha-5 OS=Rattus n		8.72451
Gsta4	>sp|P14942|GSTA4_RAT Glutathione S-transferase alpha-4 OS=Rattus norvegicus GN=Gsta4 PE=1 SV=2		9.41254
Gstm1	>sp|P04905|GSTM1_RAT Glutathione S-transferase Mu 1 OS=Rattus norvegicus GN=Gstm1 PE=1 SV=2;>tr|G3V983|G3V983_RAT Glutathione S-transferase Mu 1 OS=Rattus norvegicus GN=Gstm1 PE=3 SV=1		7.57052	8.32119
Gstm3	>sp|P08009|GSTM4_RAT Glutathione S-transferase Yb-3 OS=Rattus norvegicus GN=Gstm3 PE=1 SV=2		7.6297
Gstm5	>sp|Q9Z1B2|GSTM5_RAT Glutathione S-transferase Mu 5 OS=Rattus norvegicus GN=Gstm5 PE=1 SV=3		9.27905	8.92444
Gsto1	>tr|Q6AXR6|Q6AXR6_RAT Glutathione S-transferase omega 1 OS=Rattus norvegicus GN=Gsto1 PE=2 SV=1;>tr|A0A096MJ04|A0A096MJ04_RAT Glutathione S-transferase omega 1, isoform CRA_a OS=Rattus norvegicus GN=Gsto1 PE=4 SV=1;>sp|Q9Z339|GSTO1_RAT Glutathione S-transf		6.88734	5.76756
Gstp1	>sp|P04906|GSTP1_RAT Glutathione S-transferase P OS=Rattus norvegicus GN=Gstp1 PE=1 SV=2		17.9741	11.4885
Gstt2	>sp|P30713|GSTT2_RAT Glutathione S-transferase theta-2 OS=Rattus norvegicus GN=Gstt2 PE=1 SV=3		9.31398	11.8839
Gtf2i	>sp|Q5U2Y1|GTF2I_RAT General transcription factor II-I OS=Rattus norvegicus GN=Gtf2i PE=2 SV=2		0.977264
Gucy1b3	>sp|P20595|GCYB1_RAT Guanylate cyclase soluble subunit beta-1 OS=Rattus norvegicus GN=Gucy1b3 PE=1 SV=2		1.9352
Gys1	>sp|A2RRU1|GYS1_RAT Glycogen [starch] synthase, muscle OS=Rattus norvegicus GN=Gys1 PE=2 SV=1		6.17127	6.13936
H1f0	>sp|P43278|H10_RAT Histone H1.0 OS=Rattus norvegicus GN=H1f0 PE=2 SV=2		8.45097	7.82588
H1fx	>tr|D3ZIX4|D3ZIX4_RAT Protein H1fx OS=Rattus norvegicus GN=H1fx PE=3 SV=1		2.49543	3.42475
H2afy	>sp|Q02874|H2AY_RAT Core histone macro-H2A.1 OS=Rattus norvegicus GN=H2afy PE=1 SV=4		11.1954	10.167
H2afz;H2afv	>sp|P0C0S7|H2AZ_RAT Histone H2A.Z OS=Rattus norvegicus GN=H2afz PE=1 SV=2;>tr|D4AEC0|D4AEC0_RAT Histone H2A OS=Rattus norvegicus GN=H2afv PE=3 SV=1		9.65607
Hadha	>sp|Q64428|ECHA_RAT Trifunctional enzyme subunit alpha, mitochondrial OS=Rattus norvegicus GN=Hadha PE=1 SV=2		8.94292	9.38304
Hadhb	>sp|Q60587|ECHB_RAT Trifunctional enzyme subunit beta, mitochondrial OS=Rattus norvegicus GN=Hadhb PE=1 SV=1		5.45078	6.81726
Hagh	>tr|F1LQI1|F1LQI1_RAT Hydroxyacyl glutathione hydrolase OS=Rattus norvegicus GN=Hagh PE=3 SV=2;>sp|O35952|GLO2_RAT Hydroxyacylglutathione hydrolase, mitochondrial OS=Rattus norvegicus GN=Hagh PE=1 SV=2		3.92742	5.5128
Hars	>tr|Q4QQV4|Q4QQV4_RAT Dead end homolog 1 (Zebrafish) OS=Rattus norvegicus GN=Hars PE=2 SV=1		3.8915	4.42933
Hcfc1	>tr|D3ZN95|D3ZN95_RAT Protein Hcfc1 OS=Rattus norvegicus GN=Hcfc1 PE=1 SV=1		2.14704	3.08345
Hdac1;Hdac1l	>sp|Q4QQW4|HDAC1_RAT Histone deacetylase 1 OS=Rattus norvegicus GN=Hdac1 PE=1 SV=1;>tr|D3ZVU7|D3ZVU7_RAT Protein Hdac1l (Fragment) OS=Rattus norvegicus GN=Hdac1l PE=4 SV=2		2.76738
Hdac4	>sp|Q99P99|HDAC4_RAT Histone deacetylase 4 OS=Rattus norvegicus GN=Hdac4 PE=1 SV=2		2.56401
Hdac6	>tr|D3ZVD8|D3ZVD8_RAT Protein Hdac6 OS=Rattus norvegicus GN=Hdac6 PE=4 SV=2		5.00339	5.37498
Hdgfrp3	>sp|Q923W4|HDGR3_RAT Hepatoma-derived growth factor-related protein 3 OS=Rattus norvegicus GN=Hdgfrp3 PE=2 SV=1		5.87935	9.04724
Hdhd2	>tr|Q6QI86|Q6QI86_RAT Haloacid dehalogenase-like hydrolase domain-containing protein 2 OS=Rattus norvegicus GN=Hdhd2 PE=2 SV=1		6.88497	7.30432
Hdlbp	>tr|Q3KRF2|Q3KRF2_RAT High density lipoprotein binding protein (Vigilin) OS=Rattus norvegicus GN=Hdlbp PE=2 SV=1;>sp|Q9Z1A6|VIGLN_RAT Vigilin OS=Rattus norvegicus GN=Hdlbp PE=2 SV=1		2.20084	2.26608
Heatr5b	>tr|F1LST0|F1LST0_RAT Protein Heatr5b OS=Rattus norvegicus GN=Heatr5b PE=4 SV=2		2.18174
Hectd1	>tr|D3ZLS5|D3ZLS5_RAT Protein Hectd1 OS=Rattus norvegicus GN=Hectd1 PE=4 SV=2		1.13222	0.975166
Hecw1	>tr|F1M4Q8|F1M4Q8_RAT Protein Hecw1 OS=Rattus norvegicus GN=Hecw1 PE=4 SV=2		1.19883
Hecw2	>tr|D4ADD3|D4ADD3_RAT Protein Hecw2 OS=Rattus norvegicus GN=Hecw2 PE=4 SV=1		1.5278
Herc1	>tr|D4A3S5|D4A3S5_RAT Protein Herc1 (Fragment) OS=Rattus norvegicus GN=Herc1 PE=4 SV=2		1.22436	1.53769
Herc2	>tr|D4ACN3|D4ACN3_RAT Hect (Homologous to the E6-AP (UBE3A) carboxyl terminus) domain and RCC1 (CHC1)-like domain (RLD) 2 (Predicted) OS=Rattus norvegicus GN=Herc2 PE=4 SV=2		0.671206	0.822894
Hgs	>sp|Q9JJ50|HGS_RAT Hepatocyte growth factor-regulated tyrosine kinase substrate OS=Rattus norvegicus GN=Hgs PE=1 SV=1		3.35971	3.02755
Hint1	>sp|P62959|HINT1_RAT Histidine triad nucleotide-binding protein 1 OS=Rattus norvegicus GN=Hint1 PE=1 SV=5;>tr|D4A269|D4A269_RAT Uncharacterized protein OS=Rattus norvegicus PE=4 SV=1		5.08677
Hip1	>tr|G3V8Y8|G3V8Y8_RAT Huntingtin interacting protein 1, isoform CRA_a OS=Rattus norvegicus GN=Hip1 PE=4 SV=1	Yes	2.301	2.78504
Hip1r	>tr|F1LML7|F1LML7_RAT Protein Hip1r OS=Rattus norvegicus GN=Hip1r PE=4 SV=1	Yes	2.24976	3.29357
Hist1h1e	>sp|P15865|H14_RAT Histone H1.4 OS=Rattus norvegicus GN=Hist1h1e PE=1 SV=3		9.59526
Hist1h2bk;LOC684797	>tr|G3V9C7|G3V9C7_RAT Histone H2B OS=Rattus norvegicus GN=Hist1h2bk PE=3 SV=1;>tr|G3V8B3|G3V8B3_RAT Histone H2B OS=Rattus norvegicus GN=LOC100910200 PE=3 SV=1		13.5118
Hist1h4b	>sp|P62804|H4_RAT Histone H4 OS=Rattus norvegicus GN=Hist1h4b PE=1 SV=2		16.317
Hist2h2ac;Hist2h2aa3	>tr|D4ACV3|D4ACV3_RAT Histone H2A OS=Rattus norvegicus GN=Hist2h2ac PE=3 SV=1;>sp|P0CC09|H2A2A_RAT Histone H2A type 2-A OS=Rattus norvegicus GN=Hist2h2aa3 PE=1 SV=1;>sp|P02262|H2A1_RAT Histone H2A type 1 OS=Rattus norvegicus PE=1 SV=2		14.8475
Hist2h3c2	>tr|D3ZJ08|D3ZJ08_RAT Histone H3 OS=Rattus norvegicus GN=Hist2h3c2 PE=1 SV=1		16.7314
Hk1	>sp|P05708|HXK1_RAT Hexokinase-1 OS=Rattus norvegicus GN=Hk1 PE=1 SV=4		6.3466	7.58014
Hk2	>sp|P27881|HXK2_RAT Hexokinase-2 OS=Rattus norvegicus GN=Hk2 PE=1 SV=1		2.01413	2.73364
Hmg1l1;Hmgb1;LOC685520;LOC100909581;LOC100911637;Hmgb1-ps3	>tr|D4A9T3|D4A9T3_RAT Protein Hmg1l1 OS=Rattus norvegicus GN=Hmg1l1 PE=4 SV=2;>sp|P63159|HMGB1_RAT High mobility group protein B1 OS=Rattus norvegicus GN=Hmgb1 PE=1 SV=2;>tr|F1MA29|F1MA29_RAT Protein LOC681718 OS=Rattus norvegicus GN=LOC681718 PE=4 SV=1;>t		6.63515
Hmgb3	>tr|B0BN99|B0BN99_RAT Hmgb3 protein OS=Rattus norvegicus GN=Hmgb3 PE=2 SV=1		4.63249	4.658
Hmgcs1	>sp|P17425|HMCS1_RAT Hydroxymethylglutaryl-CoA synthase, cytoplasmic OS=Rattus norvegicus GN=Hmgcs1 PE=1 SV=1		0.863285
Hmox1	>sp|P06762|HMOX1_RAT Heme oxygenase 1 OS=Rattus norvegicus GN=Hmox1 PE=1 SV=1		0.335496
Hnrnpa0	>tr|F1M3H8|F1M3H8_RAT Protein Hnrnpa0 OS=Rattus norvegicus GN=Hnrnpa0 PE=4 SV=2		3.09341
Hnrnpa1	>tr|F7FEZ6|F7FEZ6_RAT Heterogeneous nuclear ribonucleoprotein A1 OS=Rattus norvegicus GN=Hnrnpa1 PE=4 SV=1;>sp|P04256|ROA1_RAT Heterogeneous nuclear ribonucleoprotein A1 OS=Rattus norvegicus GN=Hnrnpa1 PE=1 SV=3;>tr|M0R584|M0R584_RAT Uncharacterized protei		7.58834
Hnrnpa2b1	>tr|F1LNF1|F1LNF1_RAT Heterogeneous nuclear ribonucleoproteins A2/B1 (Fragment) OS=Rattus norvegicus GN=Hnrnpa2b1 PE=4 SV=1;>tr|M0R6J9|M0R6J9_RAT Heterogeneous nuclear ribonucleoproteins A2/B1 OS=Rattus norvegicus GN=Hnrnpa2b1 PE=4 SV=1;>tr|F1LM82|F1LM82_R		6.73461	5.59535
Hnrnpa3;LOC100360986	>sp|Q6URK4|ROA3_RAT Heterogeneous nuclear ribonucleoprotein A3 OS=Rattus norvegicus GN=Hnrnpa3 PE=1 SV=1;>tr|D3ZJF4|D3ZJF4_RAT Uncharacterized protein (Fragment) OS=Rattus norvegicus GN=Hnrnpa3-ps1 PE=4 SV=2		6.7131
Hnrnpab	>tr|Q9QX80|Q9QX80_RAT CArG-binding factor A OS=Rattus norvegicus GN=Hnrnpab PE=2 SV=1;>tr|Q9QX81|Q9QX81_RAT Protein Hnrnpab OS=Rattus norvegicus GN=Hnrnpab PE=2 SV=1		3.69691
Hnrnpc	>tr|G3V9R8|G3V9R8_RAT Heterogeneous nuclear ribonucleoprotein C OS=Rattus norvegicus GN=Hnrnpc PE=1 SV=2		3.20868	2.92228
Hnrnpf	>sp|Q794E4|HNRPF_RAT Heterogeneous nuclear ribonucleoprotein F OS=Rattus norvegicus GN=Hnrnpf PE=1 SV=3		2.39844	2.61981
Hnrnph2	>sp|Q6AY09|HNRH2_RAT Heterogeneous nuclear ribonucleoprotein H2 OS=Rattus norvegicus GN=Hnrnph2 PE=1 SV=1		3.8956	4.58294
Hnrnpk;Gm7964	>sp|P61980|HNRPK_RAT Heterogeneous nuclear ribonucleoprotein K OS=Rattus norvegicus GN=Hnrnpk PE=1 SV=1;>tr|Q5D059|Q5D059_RAT Hnrpk protein OS=Rattus norvegicus GN=Hnrpk PE=2 SV=1;>tr|M0R9K1|M0R9K1_RAT Protein Gm7964 OS=Rattus norvegicus GN=Gm7964 PE=4 SV=		4.17464
Hnrnpl	>tr|F1LQ48|F1LQ48_RAT Protein Fblim1 OS=Rattus norvegicus GN=Hnrnpl PE=4 SV=2		8.39625	7.74034
Hnrnpm	>tr|F1LV13|F1LV13_RAT Heterogeneous nuclear ribonucleoprotein M OS=Rattus norvegicus GN=Hnrnpm PE=4 SV=1;>tr|F1M3D3|F1M3D3_RAT Heterogeneous nuclear ribonucleoprotein M OS=Rattus norvegicus GN=Hnrnpm PE=4 SV=1;>sp|Q62826|HNRPM_RAT Heterogeneous nuclear rib		5.92106
Hnrnpr	>tr|Q566E4|Q566E4_RAT Heterogeneous nuclear ribonucleoprotein R OS=Rattus norvegicus GN=Hnrnpr PE=2 SV=1;>tr|M0RAR9|M0RAR9_RAT Uncharacterized protein (Fragment) OS=Rattus norvegicus PE=4 SV=1		5.75151	4.23639
Hnrnpu	>tr|Q6IMY8|Q6IMY8_RAT Heterogeneous nuclear ribonucleoprotein U OS=Rattus norvegicus GN=Hnrnpu PE=2 SV=1		5.06414
Hnrnpul1	>tr|D4A962|D4A962_RAT Heterogeneous nuclear ribonucleoprotein U-like 1 (Predicted) OS=Rattus norvegicus GN=Hnrnpul1 PE=4 SV=1		4.93378	3.68342
Hnrnpul2	>tr|D4ABT8|D4ABT8_RAT Protein Hnrnpul2 OS=Rattus norvegicus GN=Hnrnpul2 PE=1 SV=1		4.22821
Hnrpd;Hnrnpd	>tr|G3V6A4|G3V6A4_RAT Heterogeneous nuclear ribonucleoprotein D, isoform CRA_b OS=Rattus norvegicus GN=Hnrpd PE=1 SV=1;>sp|Q9JJ54|HNRPD_RAT Heterogeneous nuclear ribonucleoprotein D0 OS=Rattus norvegicus GN=Hnrnpd PE=1 SV=1;>tr|G3V9G2|G3V9G2_RAT Heterogene		7.72213
Hnrpdl	>sp|Q3SWU3|HNRDL_RAT Heterogeneous nuclear ribonucleoprotein D-like OS=Rattus norvegicus GN=Hnrnpdl PE=2 SV=1		2.51941	2.65821
Hnrph1;Hnrnph1	>tr|G3V9Q3|G3V9Q3_RAT Heterogeneous nuclear ribonucleoprotein H OS=Rattus norvegicus GN=Hnrnph1 PE=4 SV=1;>tr|D3ZYW2|D3ZYW2_RAT Heterogeneous nuclear ribonucleoprotein H OS=Rattus norvegicus GN=Hnrnph1 PE=4 SV=1;>sp|Q8VHV7|HNRH1_RAT Heterogeneous nuclear r		4.21652
Hnrpll	>tr|D4A3E1|D4A3E1_RAT Protein Hnrnpll OS=Rattus norvegicus GN=Hnrnpll PE=4 SV=1		4.9402	4.40708
Hp1bp3	>sp|Q6P747|HP1B3_RAT Heterochromatin protein 1-binding protein 3 OS=Rattus norvegicus GN=Hp1bp3 PE=2 SV=1;>tr|F1M6V1|F1M6V1_RAT Heterochromatin protein 1-binding protein 3 OS=Rattus norvegicus GN=Hp1bp3 PE=3 SV=2;>tr|A0A096MKG6|A0A096MKG6_RAT Heterochromat		8.9099	7.3812
Hpca	>sp|P84076|HPCA_RAT Neuron-specific calcium-binding protein hippocalcin OS=Rattus norvegicus GN=Hpca PE=1 SV=2		2.41569
Hprt1	>sp|P27605|HPRT_RAT Hypoxanthine-guanine phosphoribosyltransferase OS=Rattus norvegicus GN=Hprt1 PE=1 SV=1;>tr|F1LNY0|F1LNY0_RAT Uncharacterized protein OS=Rattus norvegicus PE=4 SV=2		3.24712	2.82659
Hras1	>sp|P20171|RASH_RAT GTPase HRas OS=Rattus norvegicus GN=Hras PE=1 SV=2		5.6441
Hrsp12	>sp|P52759|UK114_RAT Ribonuclease UK114 OS=Rattus norvegicus GN=Hrsp12 PE=1 SV=3		8.25936	9.30003
Hsd17b10	>sp|O70351|HCD2_RAT 3-hydroxyacyl-CoA dehydrogenase type-2 OS=Rattus norvegicus GN=Hsd17b10 PE=1 SV=3;>tr|B0BMW2|B0BMW2_RAT 3-hydroxyacyl-CoA dehydrogenase type-2 OS=Rattus norvegicus GN=Hsd17b10 PE=2 SV=1		13.1592	9.99374
Hsd17b12	>sp|Q6P7R8|DHB12_RAT Estradiol 17-beta-dehydrogenase 12 OS=Rattus norvegicus GN=Hsd17b12 PE=2 SV=1;>tr|D3ZPU3|D3ZPU3_RAT Estradiol 17-beta-dehydrogenase 12 OS=Rattus norvegicus GN=Hsd17b12 PE=3 SV=1		5.16307	4.24196
Hsd17b4	>sp|P97852|DHB4_RAT Peroxisomal multifunctional enzyme type 2 OS=Rattus norvegicus GN=Hsd17b4 PE=1 SV=3		3.49224	3.3612
Hsdl1	>sp|Q4V8B7|HSDL1_RAT Inactive hydroxysteroid dehydrogenase-like protein 1 OS=Rattus norvegicus GN=Hsdl1 PE=2 SV=1		3.53617	4.81593
Hsp90aa1	>sp|P82995|HS90A_RAT Heat shock protein HSP 90-alpha OS=Rattus norvegicus GN=Hsp90aa1 PE=1 SV=3		3.93702	3.48299
Hsp90ab1	>sp|P34058|HS90B_RAT Heat shock protein HSP 90-beta OS=Rattus norvegicus GN=Hsp90ab1 PE=1 SV=4		3.27283	2.80745
Hsp90b1	>sp|Q66HD0|ENPL_RAT Endoplasmin OS=Rattus norvegicus GN=Hsp90b1 PE=1 SV=2		5.75682	4.08267
Hspa12a	>tr|D3ZC55|D3ZC55_RAT Heat shock 70kDa protein 12A (Predicted), isoform CRA_a OS=Rattus norvegicus GN=Hspa12a PE=1 SV=1		5.20471	4.86452
Hspa1a	>sp|Q07439|HSP71_RAT Heat shock 70 kDa protein 1A/1B OS=Rattus norvegicus GN=Hspa1a PE=2 SV=2		3.98474
Hspa2	>sp|P14659|HSP72_RAT Heat shock-related 70 kDa protein 2 OS=Rattus norvegicus GN=Hspa2 PE=1 SV=2		5.02461	3.91587
Hspa4	>sp|O88600|HSP74_RAT Heat shock 70 kDa protein 4 OS=Rattus norvegicus GN=Hspa4 PE=1 SV=1;>tr|F1LRV4|F1LRV4_RAT Heat shock 70 kDa protein 4 OS=Rattus norvegicus GN=Hspa4 PE=3 SV=1		4.24706	4.0953
Hspa4l	>tr|B4F772|B4F772_RAT Heat shock 70 kDa protein 4L OS=Rattus norvegicus GN=Hspa4l PE=2 SV=1		3.97215	3.77932
Hspa5	>sp|P06761|GRP78_RAT 78 kDa glucose-regulated protein OS=Rattus norvegicus GN=Hspa5 PE=1 SV=1		5.19778	3.98596
Hspa8;LOC680121	>sp|P63018|HSP7C_RAT Heat shock cognate 71 kDa protein OS=Rattus norvegicus GN=Hspa8 PE=1 SV=1;>tr|M0RCB1|M0RCB1_RAT Protein LOC102549957 OS=Rattus norvegicus GN=LOC102549957 PE=3 SV=1;>tr|F1LZI1|F1LZI1_RAT Protein LOC680121 OS=Rattus norvegicus GN=LOC6801		2.91518
Hspa9	>tr|F1M953|F1M953_RAT Stress-70 protein, mitochondrial OS=Rattus norvegicus GN=Hspa9 PE=3 SV=1;>sp|P48721|GRP75_RAT Stress-70 protein, mitochondrial OS=Rattus norvegicus GN=Hspa9 PE=1 SV=3		5.64511	4.13148
Hspb1	>tr|G3V913|G3V913_RAT Heat shock 27kDa protein 1 OS=Rattus norvegicus GN=Hspb1 PE=1 SV=1;>sp|P42930|HSPB1_RAT Heat shock protein beta-1 OS=Rattus norvegicus GN=Hspb1 PE=1 SV=1		5.98667	2.68893
Hspbp1	>sp|Q6IMX7|HPBP1_RAT Hsp70-binding protein 1 OS=Rattus norvegicus GN=Hspbp1 PE=2 SV=1		1.6483	2.02493
Hspd1	>sp|P63039|CH60_RAT 60 kDa heat shock protein, mitochondrial OS=Rattus norvegicus GN=Hspd1 PE=1 SV=1		9.86278	9.58277
Hspe1	>sp|P26772|CH10_RAT 10 kDa heat shock protein, mitochondrial OS=Rattus norvegicus GN=Hspe1 PE=1 SV=3		11.886
Hsph1	>sp|Q66HA8|HS105_RAT Heat shock protein 105 kDa OS=Rattus norvegicus GN=Hsph1 PE=2 SV=1		2.93066	2.66238
Htatsf1	>tr|D4A997|D4A997_RAT HIV TAT specific factor 1 (Predicted) OS=Rattus norvegicus GN=Htatsf1 PE=4 SV=2		3.47294
Htt	>tr|G3V9P7|G3V9P7_RAT Huntingtin OS=Rattus norvegicus GN=Htt PE=4 SV=1;>sp|P51111|HD_RAT Huntingtin OS=Rattus norvegicus GN=Htt PE=1 SV=1	Yes	3.49142	3.74508
Huwe1	>tr|F1MAP9|F1MAP9_RAT E3 ubiquitin-protein ligase HUWE1 OS=Rattus norvegicus GN=Huwe1 PE=4 SV=2		3.00001
Hyou1	>tr|F1LN18|F1LN18_RAT Hypoxia up-regulated protein 1 OS=Rattus norvegicus GN=Hyou1 PE=3 SV=1;>sp|Q63617|HYOU1_RAT Hypoxia up-regulated protein 1 OS=Rattus norvegicus GN=Hyou1 PE=1 SV=1		5.06238	3.67645
Iars	>tr|F1LS86|F1LS86_RAT Isoleucine-tRNA synthetase (Predicted) OS=Rattus norvegicus GN=Iars PE=3 SV=2		4.37496	3.93234
Icam5	>tr|D4A435|D4A435_RAT Protein Icam5 OS=Rattus norvegicus GN=Icam5 PE=4 SV=1		1.81886
Ide	>sp|P35559|IDE_RAT Insulin-degrading enzyme OS=Rattus norvegicus GN=Ide PE=1 SV=1		3.43812	3.49725
Idh1	>sp|P41562|IDHC_RAT Isocitrate dehydrogenase [NADP] cytoplasmic OS=Rattus norvegicus GN=Idh1 PE=1 SV=1		7.20231	9.58438
Idh2	>sp|P56574|IDHP_RAT Isocitrate dehydrogenase [NADP], mitochondrial OS=Rattus norvegicus GN=Idh2 PE=1 SV=2		13.7352	9.85457
Idh3a	>sp|Q99NA5|IDH3A_RAT Isocitrate dehydrogenase [NAD] subunit alpha, mitochondrial OS=Rattus norvegicus GN=Idh3a PE=1 SV=1;>tr|F1LNF7|F1LNF7_RAT Isocitrate dehydrogenase [NAD] subunit alpha, mitochondrial OS=Rattus norvegicus GN=Idh3a PE=3 SV=1		8.83305	8.85737
Idh3B	>sp|Q68FX0|IDH3B_RAT Isocitrate dehydrogenase [NAD] subunit beta, mitochondrial OS=Rattus norvegicus GN=Idh3B PE=1 SV=1		5.57391	5.84003
Idi1	>sp|O35760|IDI1_RAT Isopentenyl-diphosphate Delta-isomerase 1 OS=Rattus norvegicus GN=Idi1 PE=2 SV=2		2.45879	5.53856
ifitm3	>sp|P26376|IFM3_RAT Interferon-induced transmembrane protein 3 OS=Rattus norvegicus GN=ifitm3 PE=2 SV=1		0.965195
Igf2r	>tr|G3V824|G3V824_RAT Insulin-like growth factor 2 receptor, isoform CRA_b OS=Rattus norvegicus GN=Igf2r PE=4 SV=1		0.939194
Igfbp5	>sp|P24594|IBP5_RAT Insulin-like growth factor-binding protein 5 OS=Rattus norvegicus GN=Igfbp5 PE=1 SV=1		0.606643
Ik	>sp|Q66HG8|RED_RAT Protein Red OS=Rattus norvegicus GN=Ik PE=1 SV=1		0.777604
Ikbkap	>tr|F1LP76|F1LP76_RAT Elongator complex protein 1 OS=Rattus norvegicus GN=Ikbkap PE=4 SV=2;>sp|Q8VHU4|ELP1_RAT Elongator complex protein 1 OS=Rattus norvegicus GN=Ikbkap PE=2 SV=1		2.78979	3.26013
Ilf2	>sp|Q7TP98|ILF2_RAT Interleukin enhancer-binding factor 2 OS=Rattus norvegicus GN=Ilf2 PE=2 SV=1		5.63748	7.00093
Ilf3	>sp|Q9JIL3|ILF3_RAT Interleukin enhancer-binding factor 3 OS=Rattus norvegicus GN=Ilf3 PE=1 SV=2		4.48244	5.99292
Immt	>sp|Q3KR86|MIC60_RAT MICOS complex subunit Mic60 (Fragment) OS=Rattus norvegicus GN=Immt PE=1 SV=1		7.55589	8.63306
Impa1	>tr|F1M978|F1M978_RAT Inositol monophosphatase 1 OS=Rattus norvegicus GN=Impa1 PE=4 SV=1;>sp|P97697|IMPA1_RAT Inositol monophosphatase 1 OS=Rattus norvegicus GN=Impa1 PE=1 SV=2		6.62236	6.66434
Impact	>sp|Q5GFD9|IMPCT_RAT Protein IMPACT OS=Rattus norvegicus GN=Impact PE=2 SV=1		2.25544	3.09542
Impdh2	>sp|E9PU28|IMDH2_RAT Inosine-5-monophosphate dehydrogenase 2 OS=Rattus norvegicus GN=Impdh2 PE=3 SV=1		2.14343	1.41571
Ina	>sp|P23565|AINX_RAT Alpha-internexin OS=Rattus norvegicus GN=Ina PE=1 SV=2		3.58737	7.79027
Inpp4a	>tr|D3ZAN1|D3ZAN1_RAT Type I inositol 3,4-bisphosphate 4-phosphatase OS=Rattus norvegicus GN=Inpp4a PE=4 SV=2;>tr|D3ZBL5|D3ZBL5_RAT Type I inositol 3,4-bisphosphate 4-phosphatase OS=Rattus norvegicus GN=Inpp4a PE=4 SV=2;>sp|Q62784|INP4A_RAT Type I inositol		2.34353	3.10297
Inppl1	>sp|Q9WVR3|SHIP2_RAT Phosphatidylinositol 3,4,5-trisphosphate 5-phosphatase 2 OS=Rattus norvegicus GN=Inppl1 PE=1 SV=1;>tr|V9GZ88|V9GZ88_RAT Phosphatidylinositol 3,4,5-trisphosphate 5-phosphatase 2 OS=Rattus norvegicus GN=Inppl1 PE=4 SV=1		3.32257	3.38985
Ipo4	>tr|D4A2D7|D4A2D7_RAT Importin 4 (Predicted), isoform CRA_b OS=Rattus norvegicus GN=Ipo4 PE=4 SV=2		3.57984	3.21626
Ipo5	>tr|D4A781|D4A781_RAT Protein Ipo5 OS=Rattus norvegicus GN=Ipo5 PE=4 SV=1;>tr|M0RB74|M0RB74_RAT Protein Ipo5 OS=Rattus norvegicus GN=Ipo5 PE=4 SV=1		3.16256	3.26958
Ipo7	>tr|D4AE96|D4AE96_RAT Importin 7 (Predicted), isoform CRA_c OS=Rattus norvegicus GN=Ipo7 PE=4 SV=1		2.82951	2.87288
Ipo9	>tr|D4A857|D4A857_RAT Importin 9 (Predicted) OS=Rattus norvegicus GN=Ipo9 PE=4 SV=2		2.56396	2.79114
Irgq	>tr|M0R686|M0R686_RAT Protein Irgq OS=Rattus norvegicus GN=Irgq PE=4 SV=1		2.8822
Isoc1	>tr|F2Z3T7|F2Z3T7_RAT Isochorismatase domain-containing protein 1 OS=Rattus norvegicus GN=Isoc1 PE=4 SV=1;>sp|Q6I7R3|ISOC1_RAT Isochorismatase domain-containing protein 1 OS=Rattus norvegicus GN=Isoc1 PE=2 SV=1		8.08847	6.31016
Ist1	>sp|Q568Z6|IST1_RAT IST1 homolog OS=Rattus norvegicus GN=Ist1 PE=2 SV=1		3.74063	3.5672
Itfg1	>tr|Q5U355|Q5U355_RAT Itfg1 protein OS=Rattus norvegicus GN=Itfg1 PE=2 SV=1;>sp|Q8R4E1|TIP_RAT T-cell immunomodulatory protein OS=Rattus norvegicus GN=Itfg1 PE=2 SV=1		1.64213	1.66206
Itga6	>tr|G3V667|G3V667_RAT Integrin, alpha 6, isoform CRA_a OS=Rattus norvegicus GN=Itga6 PE=3 SV=1;>tr|G3V991|G3V991_RAT Integrin, alpha 6, isoform CRA_b OS=Rattus norvegicus GN=Itga6 PE=3 SV=1		4.77925	4.36677
Itgav	>tr|F1LZX9|F1LZX9_RAT Protein Itgav OS=Rattus norvegicus GN=Itgav PE=3 SV=2		3.2053	5.88703
Itih5	>tr|M0R433|M0R433_RAT Protein Itih5 (Fragment) OS=Rattus norvegicus GN=Itih5 PE=4 SV=1;>tr|M0RAR2|M0RAR2_RAT Protein Itih5 (Fragment) OS=Rattus norvegicus GN=Itih5 PE=4 SV=1		4.53982
Itpa	>sp|D3ZW55|ITPA_RAT Inosine triphosphate pyrophosphatase OS=Rattus norvegicus GN=Itpa PE=3 SV=1		5.83967	5.98391
Itpr1	>sp|P29994|ITPR1_RAT Inositol 1,4,5-trisphosphate receptor type 1 OS=Rattus norvegicus GN=Itpr1 PE=1 SV=2;>tr|F1LNT1|F1LNT1_RAT Inositol 1,4,5-trisphosphate receptor type 1 OS=Rattus norvegicus GN=Itpr1 PE=4 SV=2;>tr|F1LQX8|F1LQX8_RAT Inositol 1,4,5-trisph		2.62179	3.31775
Itsn1	>sp|Q9WVE9|ITSN1_RAT Intersectin-1 OS=Rattus norvegicus GN=Itsn1 PE=1 SV=1;>tr|F1M823|F1M823_RAT Intersectin-1 OS=Rattus norvegicus GN=Itsn1 PE=4 SV=2;>tr|D3ZV52|D3ZV52_RAT Intersectin-1 OS=Rattus norvegicus GN=Itsn1 PE=4 SV=2	Yes	5.81103	5.98161
Ivd	>sp|P12007|IVD_RAT Isovaleryl-CoA dehydrogenase, mitochondrial OS=Rattus norvegicus GN=Ivd PE=1 SV=2		11.0734	8.55757
Jagn1	>sp|Q4KM64|JAGN1_RAT Protein jagunal homolog 1 OS=Rattus norvegicus GN=Jagn1 PE=2 SV=1		3.99951
Jak1	>tr|G3V9W2|G3V9W2_RAT Tyrosine-protein kinase OS=Rattus norvegicus GN=Jak1 PE=3 SV=1		0.690486
Kalrn	>sp|P97924|KALRN_RAT Kalirin OS=Rattus norvegicus GN=Kalrn PE=1 SV=3	Yes	2.5089	2.90572
Kars	>tr|Q5XIM7|Q5XIM7_RAT Lysine--tRNA ligase OS=Rattus norvegicus GN=Kars PE=2 SV=1		5.79293	4.62608
Kctd4	>tr|D3ZXL9|D3ZXL9_RAT Protein Kctd4 OS=Rattus norvegicus GN=Kctd4 PE=4 SV=1		2.09457
Khdrbs1	>sp|Q91V33|KHDR1_RAT KH domain-containing, RNA-binding, signal transduction-associated protein 1 OS=Rattus norvegicus GN=Khdrbs1 PE=1 SV=1		6.52153	3.73381
Khsrp	>sp|Q99PF5|FUBP2_RAT Far upstream element-binding protein 2 OS=Rattus norvegicus GN=Khsrp PE=1 SV=1;>tr|M0R961|M0R961_RAT Far upstream element-binding protein 2 OS=Rattus norvegicus GN=Khsrp PE=4 SV=1		4.62758	3.12672
Kidins220	>tr|D4ABK9|D4ABK9_RAT Kinase D-interacting substrate of 220 kDa OS=Rattus norvegicus GN=Kidins220 PE=4 SV=2;>sp|Q9EQG6|KDIS_RAT Kinase D-interacting substrate of 220 kDa OS=Rattus norvegicus GN=Kidins220 PE=1 SV=2;>tr|D3ZWB2|D3ZWB2_RAT Kinase D-interacting		0.988357	1.39595
Kif21a	>tr|D3ZYN2|D3ZYN2_RAT Protein Kif21a (Fragment) OS=Rattus norvegicus GN=Kif21a PE=1 SV=2;>tr|D3ZCG2|D3ZCG2_RAT Protein Kif21a (Fragment) OS=Rattus norvegicus GN=Kif21a PE=1 SV=2;>tr|D4A1V5|D4A1V5_RAT Protein Kif21a (Fragment) OS=Rattus norvegicus GN=Kif21a		2.89313	2.7741
Kif21b	>tr|F1M5N7|F1M5N7_RAT Kinesin family member 21B (Predicted) OS=Rattus norvegicus GN=Kif21b PE=3 SV=2		1.74335	2.0937
Kif2a	>sp|Q9WV63|KIF2A_RAT Kinesin-like protein KIF2A OS=Rattus norvegicus GN=Kif2a PE=2 SV=2		3.59573	3.63951
Kif3a	>tr|F1LQZ3|F1LQZ3_RAT Protein Kif3a OS=Rattus norvegicus GN=Kif3a PE=3 SV=2		1.67087
Kif3b	>tr|D3ZI07|D3ZI07_RAT Kinesin family member 3B (Predicted) OS=Rattus norvegicus GN=Kif3b PE=3 SV=1		3.0311	2.3763
Kif5b	>sp|Q2PQA9|KINH_RAT Kinesin-1 heavy chain OS=Rattus norvegicus GN=Kif5b PE=1 SV=1		1.62746	2.94955
Kif5c	>tr|G3V6L4|G3V6L4_RAT Kinesin heavy chain isoform 5C (Fragment) OS=Rattus norvegicus GN=Kif5c PE=3 SV=2		1.2056	1.75568
Kifap3	>tr|D3ZWA5|D3ZWA5_RAT Protein Kifap3 OS=Rattus norvegicus GN=Kifap3 PE=4 SV=2		0.938683	1.14462
Klc1	>sp|P37285|KLC1_RAT Kinesin light chain 1 OS=Rattus norvegicus GN=Klc1 PE=1 SV=2;>tr|D3ZHG2|D3ZHG2_RAT Kinesin light chain 1 OS=Rattus norvegicus GN=Klc1 PE=4 SV=2		1.42569	1.99749
Kpna3	>tr|Q56R18|Q56R18_RAT Importin subunit alpha OS=Rattus norvegicus GN=Kpna3 PE=2 SV=1		1.82711	2.67879
Kpna6	>tr|F1LT58|F1LT58_RAT Protein Kpna6 (Fragment) OS=Rattus norvegicus GN=Kpna6 PE=4 SV=2		1.17353	1.4857
Kpnb1	>tr|F2Z3Q8|F2Z3Q8_RAT Importin subunit beta-1 OS=Rattus norvegicus GN=Kpnb1 PE=4 SV=1;>sp|P52296|IMB1_RAT Importin subunit beta-1 OS=Rattus norvegicus GN=Kpnb1 PE=1 SV=1		5.04084	4.2293
Ktn1	>tr|D4AD67|D4AD67_RAT Protein Ktn1 OS=Rattus norvegicus GN=Ktn1 PE=4 SV=2;>tr|D4A4Z9|D4A4Z9_RAT Protein Ktn1 OS=Rattus norvegicus GN=Ktn1 PE=4 SV=2;>tr|D4ADW6|D4ADW6_RAT Protein Ktn1 OS=Rattus norvegicus GN=Ktn1 PE=4 SV=2;>tr|D4ADW5|D4ADW5_RAT Protein Ktn1		3.54967	3.41934
L1cam	>tr|D3ZPC4|D3ZPC4_RAT Neural cell adhesion molecule L1 OS=Rattus norvegicus GN=L1cam PE=4 SV=2;>sp|Q05695|L1CAM_RAT Neural cell adhesion molecule L1 OS=Rattus norvegicus GN=L1cam PE=2 SV=3	Yes	3.93494	7.36479
Lama5	>tr|F1MAN8|F1MAN8_RAT Laminin, alpha 5, isoform CRA_a OS=Rattus norvegicus GN=Lama5 PE=4 SV=2		4.81568	10.7349
Lamp1	>sp|P14562|LAMP1_RAT Lysosome-associated membrane glycoprotein 1 OS=Rattus norvegicus GN=Lamp1 PE=1 SV=1		1.24933	1.54377
Lamp2	>sp|P17046|LAMP2_RAT Lysosome-associated membrane glycoprotein 2 OS=Rattus norvegicus GN=Lamp2 PE=1 SV=2;>tr|F1LLX8|F1LLX8_RAT Lysosome-associated membrane glycoprotein 2 OS=Rattus norvegicus GN=Lamp2 PE=4 SV=1		1.04638	1.18516
Lancl1	>sp|Q9QX69|LANC1_RAT LanC-like protein 1 OS=Rattus norvegicus GN=Lancl1 PE=2 SV=2		2.88252	3.60841
Lancl2	>tr|Q68FQ9|Q68FQ9_RAT LanC lantibiotic synthetase component C-like 2 (Bacterial) OS=Rattus norvegicus GN=Lancl2 PE=2 SV=1		6.98833	7.32687
Lap3	>sp|Q68FS4|AMPL_RAT Cytosol aminopeptidase OS=Rattus norvegicus GN=Lap3 PE=1 SV=1;>tr|M0R9Q9|M0R9Q9_RAT Cytosol aminopeptidase (Fragment) OS=Rattus norvegicus GN=Lap3 PE=3 SV=1		10.9176	7.97436
Larp1	>tr|F1M062|F1M062_RAT Protein Larp1 (Fragment) OS=Rattus norvegicus GN=Larp1 PE=4 SV=2		2.76144	1.61202
Lars	>tr|Q5PPJ6|Q5PPJ6_RAT Leucyl-tRNA synthetase OS=Rattus norvegicus GN=Lars PE=2 SV=1		3.2488	3.67832
Lasp1	>sp|Q99MZ8|LASP1_RAT LIM and SH3 domain protein 1 OS=Rattus norvegicus GN=Lasp1 PE=1 SV=1		5.6544	5.21825
Ldha;LOC687068	>sp|P04642|LDHA_RAT L-lactate dehydrogenase A chain OS=Rattus norvegicus GN=Ldha PE=1 SV=1;>tr|M0RBY5|M0RBY5_RAT Uncharacterized protein OS=Rattus norvegicus PE=3 SV=1		5.8085
Ldhb	>sp|P42123|LDHB_RAT L-lactate dehydrogenase B chain OS=Rattus norvegicus GN=Ldhb PE=1 SV=2		7.0373	7.04208
Ldlr	>sp|P35952|LDLR_RAT Low-density lipoprotein receptor OS=Rattus norvegicus GN=Ldlr PE=1 SV=1;>tr|G3V7A5|G3V7A5_RAT Low density lipoprotein receptor, isoform CRA_a OS=Rattus norvegicus GN=Ldlr PE=1 SV=1		1.17093
Letm1	>sp|Q5XIN6|LETM1_RAT LETM1 and EF-hand domain-containing protein 1, mitochondrial OS=Rattus norvegicus GN=Letm1 PE=1 SV=1		8.16235	10.6754
Lgals1	>sp|P11762|LEG1_RAT Galectin-1 OS=Rattus norvegicus GN=Lgals1 PE=1 SV=2		6.93163
Lgals3	>sp|P08699|LEG3_RAT Galectin-3 OS=Rattus norvegicus GN=Lgals3 PE=1 SV=4		3.2409	3.19792
Lgalsl	>tr|B4F7A3|B4F7A3_RAT Galectin OS=Rattus norvegicus GN=Lgalsl PE=1 SV=1		4.29562
Limch1	>tr|F1M392|F1M392_RAT Protein Limch1 OS=Rattus norvegicus GN=Limch1 PE=4 SV=2		1.61485	2.36633
Lin7c	>sp|Q792I0|LIN7C_RAT Protein lin-7 homolog C OS=Rattus norvegicus GN=Lin7c PE=1 SV=1	Yes	3.07135	5.2859
Llgl1	>tr|G3V6I1|G3V6I1_RAT Lethal(2) giant larvae protein homolog 1 OS=Rattus norvegicus GN=Llgl1 PE=4 SV=1;>sp|Q8K4K5|L2GL1_RAT Lethal(2) giant larvae protein homolog 1 OS=Rattus norvegicus GN=Llgl1 PE=1 SV=1		5.91279	6.49413
Lman2	>tr|B0BNG3|B0BNG3_RAT Lman2 protein OS=Rattus norvegicus GN=Lman2 PE=2 SV=1		2.26042	2.46048
Lmna	>tr|G3V8L3|G3V8L3_RAT Lamin A, isoform CRA_b OS=Rattus norvegicus GN=Lmna PE=1 SV=1;>sp|P48679|LMNA_RAT Prelamin-A/C OS=Rattus norvegicus GN=Lmna PE=1 SV=1		6.26412	9.24336
Lmnb1	>tr|G3V7U4|G3V7U4_RAT Lamin-B1 OS=Rattus norvegicus GN=Lmnb1 PE=3 SV=1;>sp|P70615|LMNB1_RAT Lamin-B1 OS=Rattus norvegicus GN=Lmnb1 PE=1 SV=3		13.703
Lmtk2	>tr|D3ZBH5|D3ZBH5_RAT Protein Lmtk2 OS=Rattus norvegicus GN=Lmtk2 PE=3 SV=1		0.544722
LOC100361060;LOC100361644;LOC100360439;Rpl36;RGD1563135;LOC100361079	>tr|D3ZZ95|D3ZZ95_RAT 60S ribosomal protein L36 OS=Rattus norvegicus GN=LOC100361060 PE=3 SV=1;>tr|D4A1Q0|D4A1Q0_RAT Protein LOC100361644 OS=Rattus norvegicus GN=LOC100361644 PE=4 SV=1;>tr|F1M706|F1M706_RAT 60S ribosomal protein L36 OS=Rattus norvegicus GN		8.5612
LOC100362099;Snrpe	>tr|D4A8M5|D4A8M5_RAT Protein Snrpep2 OS=Rattus norvegicus GN=Snrpep2 PE=4 SV=1;>tr|D3ZSP1|D3ZSP1_RAT Protein LOC100361838 OS=Rattus norvegicus GN=LOC100361838 PE=4 SV=1		6.36671
LOC100362928;Kif1a	>tr|F1M4A4|F1M4A4_RAT Protein Kif1a OS=Rattus norvegicus GN=Kif1a PE=3 SV=2;>tr|F1LM24|F1LM24_RAT Protein Kif1a OS=Rattus norvegicus GN=Kif1a PE=3 SV=2;>tr|M0RA34|M0RA34_RAT Protein Kif1a OS=Rattus norvegicus GN=Kif1a PE=3 SV=1		0.383737
LOC100363782;Rab1b	>tr|G3V6H0|G3V6H0_RAT Protein LOC102555167 OS=Rattus norvegicus GN=LOC100363782 PE=3 SV=1;>sp|P10536|RAB1B_RAT Ras-related protein Rab-1B OS=Rattus norvegicus GN=Rab1b PE=1 SV=1		3.54969
LOC100364240	>tr|D4A0X3|D4A0X3_RAT Protein Btbd8 OS=Rattus norvegicus GN=Btbd8 PE=4 SV=2		2.6963
LOC100909464	>tr|F1MAA3|F1MAA3_RAT Protein LOC100909464 OS=Rattus norvegicus GN=LOC100909464 PE=4 SV=1		4.09622
LOC100910109;Rpl7a;RGD1562953;LOC680161;RGD1559149	>tr|F1M013|F1M013_RAT Protein LOC365039 (Fragment) OS=Rattus norvegicus GN=LOC100910109 PE=4 SV=2;>sp|P62425|RL7A_RAT 60S ribosomal protein L7a OS=Rattus norvegicus GN=Rpl7a PE=1 SV=2;>tr|D3ZU22|D3ZU22_RAT Protein LOC100361311 OS=Rattus norvegicus GN=LOC10		9.80038
LOC100910272	>tr|D4A7R0|D4A7R0_RAT Signal recognition particle subunit SRP72 OS=Rattus norvegicus GN=LOC100910272 PE=3 SV=2		4.7357
LOC100910284;Bcan	>tr|G3V8G4|G3V8G4_RAT Brevican core protein OS=Rattus norvegicus GN=Bcan PE=4 SV=1;>sp|P55068|PGCB_RAT Brevican core protein OS=Rattus norvegicus GN=Bcan PE=1 SV=2		1.73451
LOC100910710	>tr|F1LXA0|F1LXA0_RAT NADH dehydrogenase (Ubiquinone) 1 alpha subcomplex, 12 (Predicted), isoform CRA_b OS=Rattus norvegicus GN=Ndufa12 PE=4 SV=2		4.24561
LOC100910934	>tr|Q4V797|Q4V797_RAT Interferon-gamma-inducible GTPase Ifgga1 protein OS=Rattus norvegicus GN=LOC100910934 PE=2 SV=1		1.62264
LOC100911178;Ranbp2	>tr|M0R3M4|M0R3M4_RAT Protein LOC100911178 OS=Rattus norvegicus GN=LOC100911178 PE=4 SV=1;>tr|D4A054|D4A054_RAT Protein LOC100911178 OS=Rattus norvegicus GN=Ranbp2 PE=1 SV=1		2.17327
LOC100911365	>tr|D3ZVI9|D3ZVI9_RAT Parkinson disease 7 domain containing 1 (Predicted), isoform CRA_a OS=Rattus norvegicus GN=LOC100911365 PE=4 SV=1		4.19749
LOC100911422;Nudc	>tr|M0R9U5|M0R9U5_RAT Protein LOC100911422 (Fragment) OS=Rattus norvegicus GN=LOC100911422 PE=4 SV=1;>sp|Q63525|NUDC_RAT Nuclear migration protein nudC OS=Rattus norvegicus GN=Nudc PE=1 SV=1		3.02108
LOC100911431;LOC680559	>tr|D3ZU13|D3ZU13_RAT Protein Eif4g1 OS=Rattus norvegicus GN=LOC100911431 PE=4 SV=1;>tr|D4AD15|D4AD15_RAT Protein Eif4g1 OS=Rattus norvegicus GN=Eif4g1 PE=4 SV=1		1.89788
LOC100911597;Myh9	>tr|G3V6P7|G3V6P7_RAT Myosin, heavy polypeptide 9, non-muscle OS=Rattus norvegicus GN=LOC100911597 PE=4 SV=1;>sp|Q62812|MYH9_RAT Myosin-9 OS=Rattus norvegicus GN=Myh9 PE=1 SV=3		4.46878
LOC100911677	>tr|M0R9Q1|M0R9Q1_RAT Protein LOC100911677 OS=Rattus norvegicus GN=LOC100911677 PE=4 SV=1;>tr|M0R7L9|M0R7L9_RAT Protein LOC100911677 OS=Rattus norvegicus GN=LOC100911677 PE=4 SV=1;>tr|M0R3R6|M0R3R6_RAT Protein LOC100911677 OS=Rattus norvegicus GN=LOC100911		5.36194
LOC100911774	>tr|Q1RP74|Q1RP74_RAT Protein LOC100911774 OS=Rattus norvegicus GN=LOC100911774 PE=2 SV=1		2.65582
LOC100911918;Mapre2	>tr|M0R5N3|M0R5N3_RAT Uncharacterized protein (Fragment) OS=Rattus norvegicus PE=4 SV=1;>tr|M0R7M8|M0R7M8_RAT Protein LOC100911918 (Fragment) OS=Rattus norvegicus GN=LOC100911918 PE=4 SV=1;>sp|Q3B8Q0|MARE2_RAT Microtubule-associated protein RP/EB family me		3.3969
LOC100911959	>tr|D3ZVQ0|D3ZVQ0_RAT Ubiquitin carboxyl-terminal hydrolase OS=Rattus norvegicus GN=Usp5 PE=3 SV=1		5.66741
LOC100912008;Surf1	>tr|F1M9B1|F1M9B1_RAT Protein LOC100912008 (Fragment) OS=Rattus norvegicus GN=LOC100912008 PE=4 SV=2;>sp|Q9QXU2|SURF1_RAT Surfeit locus protein 1 OS=Rattus norvegicus GN=Surf1 PE=2 SV=1		4.7998
LOC100912512;Ngef	>tr|G3V856|G3V856_RAT Neuronal guanine nucleotide exchange factor (Predicted) OS=Rattus norvegicus GN=LOC100912512 PE=4 SV=1;>sp|Q5BKC9|NGEF_RAT Ephexin-1 OS=Rattus norvegicus GN=Ngef PE=1 SV=2		0.796592
LOC100912599	>tr|D3ZCZ9|D3ZCZ9_RAT Protein LOC100912599 OS=Rattus norvegicus GN=LOC100912599 PE=4 SV=1		5.08979
LOC100912618;Gm8325	>tr|D3ZFY8|D3ZFY8_RAT Protein Ube2v1 OS=Rattus norvegicus GN=LOC100912618 PE=4 SV=1;>tr|F1M227|F1M227_RAT Uncharacterized protein OS=Rattus norvegicus PE=4 SV=2		3.41015
LOC361414	>tr|D3ZE32|D3ZE32_RAT Protein Vat1l OS=Rattus norvegicus GN=Vat1l PE=4 SV=2;>tr|M0R3N4|M0R3N4_RAT Protein Vat1l OS=Rattus norvegicus GN=Vat1l PE=4 SV=1		2.43904
LOC364561	>tr|B0BNL2|B0BNL2_RAT Peptidylprolyl cis/trans isomerase, NIMA-interacting 1 OS=Rattus norvegicus GN=LOC364561 PE=2 SV=1		3.45935
LOC679974	>tr|M0RBL8|M0RBL8_RAT Protein Tceal3 OS=Rattus norvegicus GN=Tceal6 PE=4 SV=1		3.23572
LOC681825	>tr|M0R919|M0R919_RAT Protein Vbp1 OS=Rattus norvegicus GN=Vbp1 PE=4 SV=1		3.93789	3.65137
LOC681996	>tr|B0BN63|B0BN63_RAT LOC681996 protein OS=Rattus norvegicus GN=Ahsa1 PE=2 SV=1		2.528	2.58379
LOC683007	>tr|M0RBX9|M0RBX9_RAT Protein Mia3 (Fragment) OS=Rattus norvegicus GN=Mia3 PE=4 SV=1;>tr|M0R3L6|M0R3L6_RAT Protein Mia3 OS=Rattus norvegicus GN=Mia3 PE=4 SV=1		2.00683	2.35751
LOC684558	>tr|F1LY19|F1LY19_RAT Protein Upf1 OS=Rattus norvegicus GN=Upf1 PE=4 SV=2		2.77972	2.26465
LOC685707	>tr|F1LYK3|F1LYK3_RAT Protein LOC685707 OS=Rattus norvegicus GN=Nav1 PE=1 SV=2;>tr|F1M031|F1M031_RAT Protein LOC685707 OS=Rattus norvegicus GN=Nav1 PE=1 SV=2		0.764979
LOC686590	>tr|M0R5C6|M0R5C6_RAT Protein Iqsec1 OS=Rattus norvegicus GN=Iqsec1 PE=4 SV=1;>tr|M0RBD0|M0RBD0_RAT Protein Iqsec1 OS=Rattus norvegicus GN=Iqsec1 PE=4 SV=1;>tr|M0R4G7|M0R4G7_RAT Protein Iqsec1 OS=Rattus norvegicus GN=Iqsec1 PE=4 SV=1		2.51454
LOC687575	>tr|Q3KR55|Q3KR55_RAT Protein U2af1 OS=Rattus norvegicus GN=U2af1 PE=2 SV=1		5.7874	3.60401
LOC687711	>tr|M0R907|M0R907_RAT Protein Snrpd3 OS=Rattus norvegicus GN=Snrpd3 PE=4 SV=1		7.0674
LOC690073	>tr|F1M0U5|F1M0U5_RAT Protein Nbas OS=Rattus norvegicus GN=Nbas PE=4 SV=2		4.09895
Lonp1	>sp|Q924S5|LONM_RAT Lon protease homolog, mitochondrial OS=Rattus norvegicus GN=Lonp1 PE=2 SV=1		9.74874	8.29173
Lphn1	>tr|D3ZBB0|D3ZBB0_RAT Latrophilin-1 OS=Rattus norvegicus GN=Lphn1 PE=1 SV=1;>tr|D4A144|D4A144_RAT Latrophilin-1 OS=Rattus norvegicus GN=Lphn1 PE=1 SV=1;>sp|O88917|LPHN1_RAT Latrophilin-1 OS=Rattus norvegicus GN=Lphn1 PE=1 SV=1;>tr|F1LSR4|F1LSR4_RAT Latroph		1.53962	2.29475
Lphn3	>sp|Q9Z173|LPHN3_RAT Latrophilin-3 OS=Rattus norvegicus GN=Lphn3 PE=2 SV=1;>tr|D3ZH59|D3ZH59_RAT Latrophilin-3 OS=Rattus norvegicus GN=Lphn3 PE=4 SV=2;>tr|F1LRG7|F1LRG7_RAT Latrophilin-3 OS=Rattus norvegicus GN=Lphn3 PE=4 SV=2;>tr|D4AAL4|D4AAL4_RAT Latroph		1.80416
Lppr4	>tr|G3V864|G3V864_RAT Lipid phosphate phosphatase-related protein type 4 OS=Rattus norvegicus GN=Lppr4 PE=4 SV=1;>sp|Q7TMB7|LPPR4_RAT Lipid phosphate phosphatase-related protein type 4 OS=Rattus norvegicus GN=Lppr4 PE=2 SV=1		1.39811
Lrba	>tr|F1LZG6|F1LZG6_RAT Protein Lrba (Fragment) OS=Rattus norvegicus GN=Lrba PE=4 SV=2		3.48538	4.02479
Lrp1	>tr|G3V928|G3V928_RAT Protein Lrp1 OS=Rattus norvegicus GN=Lrp1 PE=4 SV=1		1.35301	1.54849
Lrpap1	>sp|Q99068|AMRP_RAT Alpha-2-macroglobulin receptor-associated protein OS=Rattus norvegicus GN=Lrpap1 PE=1 SV=2		1.71119	2.40364
Lrpprc	>tr|F1LM33|F1LM33_RAT Leucine-rich PPR motif-containing protein, mitochondrial OS=Rattus norvegicus GN=Lrpprc PE=4 SV=2;>sp|Q5SGE0|LPPRC_RAT Leucine-rich PPR motif-containing protein, mitochondrial OS=Rattus norvegicus GN=Lrpprc PE=1 SV=1		4.33153	4.10229
Lrrc16a	>tr|F1M0N7|F1M0N7_RAT Protein Lrrc16a OS=Rattus norvegicus GN=Lrrc16a PE=4 SV=2		3.45112	4.39088
Lrrc47	>tr|F1LT49|F1LT49_RAT Protein Lrrc47 OS=Rattus norvegicus GN=Lrrc47 PE=1 SV=2		6.6884	5.9308
Lrrc4b	>sp|P0CC10|LRC4B_RAT Leucine-rich repeat-containing protein 4B OS=Rattus norvegicus GN=Lrrc4b PE=1 SV=1		2.65771	5.26833
Lrrc59	>sp|Q5RJR8|LRC59_RAT Leucine-rich repeat-containing protein 59 OS=Rattus norvegicus GN=Lrrc59 PE=1 SV=1		5.58073	4.65141
Lrrc7	>sp|P70587|LRRC7_RAT Leucine-rich repeat-containing protein 7 OS=Rattus norvegicus GN=Lrrc7 PE=1 SV=2;>tr|F1M4K6|F1M4K6_RAT Leucine-rich repeat-containing protein 7 (Fragment) OS=Rattus norvegicus GN=Lrrc7 PE=4 SV=2;>tr|F1LS33|F1LS33_RAT Leucine-rich repea		3.01796
Lrrc8a	>sp|Q4V8I7|LRC8A_RAT Volume-regulated anion channel subunit LRRC8A OS=Rattus norvegicus GN=Lrrc8a PE=2 SV=1		3.76572	4.97031
Lsamp	>sp|Q62813|LSAMP_RAT Limbic system-associated membrane protein OS=Rattus norvegicus GN=Lsamp PE=1 SV=1		3.93552	4.96982
Lsm12	>tr|D4A8G0|D4A8G0_RAT Protein Lsm12 OS=Rattus norvegicus GN=Lsm12 PE=4 SV=1		1.61974
Lss	>sp|P48450|ERG7_RAT Lanosterol synthase OS=Rattus norvegicus GN=Lss PE=1 SV=2;>tr|G3V998|G3V998_RAT Lanosterol synthase OS=Rattus norvegicus GN=Lss PE=4 SV=2		4.34996	4.78738
Ltn1	>tr|F1M9Q3|F1M9Q3_RAT Protein Ltn1 OS=Rattus norvegicus GN=Ltn1 PE=4 SV=1		1.42229	1.78501
Luc7l2	>tr|B2RYP6|B2RYP6_RAT LUC7-like 2 (S. cerevisiae) OS=Rattus norvegicus GN=Luc7l2 PE=2 SV=1		1.65217
Lxn	>sp|Q64361|LXN_RAT Latexin OS=Rattus norvegicus GN=Lxn PE=1 SV=1		17.9107	10.9139
Ly6h	>tr|A0A096MJ90|A0A096MJ90_RAT Protein Ly6h OS=Rattus norvegicus GN=Ly6h PE=4 SV=1;>tr|F1LNW6|F1LNW6_RAT Lymphocyte antigen 6 complex, locus H (Predicted), isoform CRA_a OS=Rattus norvegicus GN=Ly6h PE=4 SV=2		4.40052
Lypla2	>sp|Q9QYL8|LYPA2_RAT Acyl-protein thioesterase 2 OS=Rattus norvegicus GN=Lypla2 PE=1 SV=1		5.80963	4.96068
Macf1	>tr|M9MMM9|M9MMM9_RAT Microtubule-actin cross-linking factor 1 OS=Rattus norvegicus GN=Macf1 PE=1 SV=1;>sp|D3ZHV2|MACF1_RAT Microtubule-actin cross-linking factor 1 OS=Rattus norvegicus GN=Macf1 PE=1 SV=1	Yes	3.2794	3.45364
Macrod1	>tr|G3V8V6|G3V8V6_RAT O-acetyl-ADP-ribose deacetylase MACROD1 OS=Rattus norvegicus GN=Macrod1 PE=4 SV=2;>sp|Q8K4G6|MACD1_RAT O-acetyl-ADP-ribose deacetylase MACROD1 (Fragment) OS=Rattus norvegicus GN=Macrod1 PE=2 SV=2		3.57493	6.73846
Madd	>sp|O08873|MADD_RAT MAP kinase-activating death domain protein OS=Rattus norvegicus GN=Madd PE=1 SV=1		1.81831	2.32093
Magi1	>tr|F1M7H7|F1M7H7_RAT Membrane-associated guanylate kinase, WW and PDZ domain-containing protein 1 (Fragment) OS=Rattus norvegicus GN=Magi1 PE=4 SV=2;>tr|M0R8T1|M0R8T1_RAT Membrane-associated guanylate kinase, WW and PDZ domain-containing protein 1 (Fragme		1.7715
Magi2	>tr|D3ZY03|D3ZY03_RAT Membrane associated guanylate kinase, WW and PDZ domain containing 2, isoform CRA_a OS=Rattus norvegicus GN=Magi2 PE=4 SV=2;>sp|O88382|MAGI2_RAT Membrane-associated guanylate kinase, WW and PDZ domain-containing protein 2 OS=Rattus no		2.09345
Magohb	>tr|F1M0X6|F1M0X6_RAT Protein Magohb OS=Rattus norvegicus GN=Magohb PE=4 SV=2		6.00855
Manf	>sp|P0C5H9|MANF_RAT Mesencephalic astrocyte-derived neurotrophic factor OS=Rattus norvegicus GN=Manf PE=1 SV=1		5.78467
Maoa	>tr|G3V9Z3|G3V9Z3_RAT Amine oxidase [flavin-containing] A OS=Rattus norvegicus GN=Maoa PE=4 SV=1;>sp|P21396|AOFA_RAT Amine oxidase [flavin-containing] A OS=Rattus norvegicus GN=Maoa PE=1 SV=1		9.50773	8.59727
Maob	>tr|F1LPM4|F1LPM4_RAT Amine oxidase [flavin-containing] B OS=Rattus norvegicus GN=Maob PE=4 SV=1;>sp|P19643|AOFB_RAT Amine oxidase [flavin-containing] B OS=Rattus norvegicus GN=Maob PE=1 SV=3		8.83379	6.93242
Map1a	>sp|P34926|MAP1A_RAT Microtubule-associated protein 1A OS=Rattus norvegicus GN=Map1a PE=1 SV=1		2.81869	2.49244
Map1b	>tr|F1LRL9|F1LRL9_RAT Microtubule-associated protein 1B OS=Rattus norvegicus GN=Map1b PE=1 SV=1;>sp|P15205|MAP1B_RAT Microtubule-associated protein 1B OS=Rattus norvegicus GN=Map1b PE=1 SV=2		2.74213	2.55387
Map1lc3a	>sp|Q6XVN8|MLP3A_RAT Microtubule-associated proteins 1A/1B light chain 3A OS=Rattus norvegicus GN=Map1lc3a PE=1 SV=1		3.02869
Map1lc3b	>sp|Q62625|MLP3B_RAT Microtubule-associated proteins 1A/1B light chain 3B OS=Rattus norvegicus GN=Map1lc3b PE=1 SV=3;>tr|Q7TQ75|Q7TQ75_RAT Protein LOC100363716 OS=Rattus norvegicus GN=LOC100359928 PE=2 SV=1		2.09286
Map1s	>sp|P0C5W1|MAP1S_RAT Microtubule-associated protein 1S OS=Rattus norvegicus GN=Map1s PE=1 SV=1		4.48206	3.92383
Map2	>tr|F1MAQ5|F1MAQ5_RAT Microtubule-associated protein OS=Rattus norvegicus GN=Map2 PE=4 SV=2	Yes	3.77012	3.36481
Map2k1	>sp|Q01986|MP2K1_RAT Dual specificity mitogen-activated protein kinase kinase 1 OS=Rattus norvegicus GN=Map2k1 PE=1 SV=2		4.20934	3.24899
Map3k5	>tr|D3ZW27|D3ZW27_RAT Protein Map3k5 OS=Rattus norvegicus GN=Map3k5 PE=4 SV=2;>tr|D3ZZH6|D3ZZH6_RAT Protein Map3k5 OS=Rattus norvegicus GN=Map3k5 PE=4 SV=2		3.30483
Map4	>sp|Q5M7W5|MAP4_RAT Microtubule-associated protein 4 OS=Rattus norvegicus GN=Map4 PE=1 SV=1		7.50011	5.44211
Map4k4	>tr|F1M754|F1M754_RAT Mitogen-activated protein kinase kinase kinase kinase 4 (Predicted) OS=Rattus norvegicus GN=Map4k4 PE=4 SV=2		3.19345	2.41715
Map6	>sp|Q63560|MAP6_RAT Microtubule-associated protein 6 OS=Rattus norvegicus GN=Map6 PE=1 SV=1;>tr|F1LQZ9|F1LQZ9_RAT Microtubule-associated protein 6 OS=Rattus norvegicus GN=Map6 PE=4 SV=2		4.13334
Map7d1	>tr|D4A644|D4A644_RAT Protein Map7d1 OS=Rattus norvegicus GN=Map7d1 PE=4 SV=1		1.82599	1.75242
Mapk1	>sp|P63086|MK01_RAT Mitogen-activated protein kinase 1 OS=Rattus norvegicus GN=Mapk1 PE=1 SV=3		2.80551	4.55724
Mapk3	>sp|P21708|MK03_RAT Mitogen-activated protein kinase 3 OS=Rattus norvegicus GN=Mapk3 PE=1 SV=5		4.96075	6.63319
Mapk8ip3	>tr|E9PSK7|E9PSK7_RAT Protein Mapk8ip3 OS=Rattus norvegicus GN=Mapk8ip3 PE=4 SV=2		1.44721	1.99358
Mapre1	>sp|Q66HR2|MARE1_RAT Microtubule-associated protein RP/EB family member 1 OS=Rattus norvegicus GN=Mapre1 PE=1 SV=3		5.45727	4.55725
Mapre3	>sp|Q5XIT1|MARE3_RAT Microtubule-associated protein RP/EB family member 3 OS=Rattus norvegicus GN=Mapre3 PE=1 SV=1		2.59596	3.76777
March5	>tr|B0BNF6|B0BNF6_RAT Membrane-associated ring finger (C3HC4) 5 OS=Rattus norvegicus GN=March5 PE=2 SV=1		3.21131
Marcks	>sp|P30009|MARCS_RAT Myristoylated alanine-rich C-kinase substrate OS=Rattus norvegicus GN=Marcks PE=1 SV=2;>tr|F1LMW7|F1LMW7_RAT Myristoylated alanine-rich C-kinase substrate OS=Rattus norvegicus GN=Marcks PE=4 SV=2	Yes	5.39577	7.76191
Marcksl1	>sp|Q9EPH2|MRP_RAT MARCKS-related protein OS=Rattus norvegicus GN=Marcksl1 PE=2 SV=3	Yes	6.68926	9.64377
Mark3	>tr|F1M836|F1M836_RAT MAP/microtubule affinity-regulating kinase 3 OS=Rattus norvegicus GN=Mark3 PE=4 SV=1;>sp|Q8VHF0|MARK3_RAT MAP/microtubule affinity-regulating kinase 3 OS=Rattus norvegicus GN=Mark3 PE=2 SV=1		2.03769	2.57814
Mars	>tr|D3Z941|D3Z941_RAT Protein Mars OS=Rattus norvegicus GN=Mars PE=3 SV=1		4.2799
Mat2a;LOC100363915	>sp|P18298|METK2_RAT S-adenosylmethionine synthase isoform type-2 OS=Rattus norvegicus GN=Mat2a PE=1 SV=1;>tr|F1LRB8|F1LRB8_RAT S-adenosylmethionine synthase OS=Rattus norvegicus GN=LOC100363915 PE=3 SV=2		1.3932
Mat2b	>sp|Q5U2R0|MAT2B_RAT Methionine adenosyltransferase 2 subunit beta OS=Rattus norvegicus GN=Mat2b PE=2 SV=1		2.15298	2.59966
Matr3	>sp|P43244|MATR3_RAT Matrin-3 OS=Rattus norvegicus GN=Matr3 PE=1 SV=2		2.50013	2.68002
Mblac2	>tr|D4A249|D4A249_RAT Protein Mblac2 OS=Rattus norvegicus GN=Mblac2 PE=4 SV=1		2.05121	2.74019
Mcts1	>sp|Q4G009|MCTS1_RAT Malignant T-cell-amplified sequence 1 OS=Rattus norvegicus GN=Mcts1 PE=2 SV=1		5.83776
Mcu	>tr|M0RDI5|M0RDI5_RAT Protein Mcu OS=Rattus norvegicus GN=Mcu PE=4 SV=1		8.32839	11.6377
Mdh1	>sp|O88989|MDHC_RAT Malate dehydrogenase, cytoplasmic OS=Rattus norvegicus GN=Mdh1 PE=1 SV=3		5.36334	5.36264
Mdh2	>sp|P04636|MDHM_RAT Malate dehydrogenase, mitochondrial OS=Rattus norvegicus GN=Mdh2 PE=1 SV=2		10.8686	10.292
Me1	>sp|P13697|MAOX_RAT NADP-dependent malic enzyme OS=Rattus norvegicus GN=Me1 PE=1 SV=2		12.5387	8.31125
Metap1	>tr|D3ZE72|D3ZE72_RAT Methionine aminopeptidase 1 OS=Rattus norvegicus GN=Metap1 PE=3 SV=1		3.12715	3.25402
Metap2;RGD1560341	>sp|P38062|MAP2_RAT Methionine aminopeptidase 2 OS=Rattus norvegicus GN=Metap2 PE=1 SV=2;>tr|F7FJ19|F7FJ19_RAT Methionine aminopeptidase (Fragment) OS=Rattus norvegicus GN=RGD1560341 PE=3 SV=1;>tr|F1LRI8|F1LRI8_RAT Methionine aminopeptidase (Fragment) OS=R		0.899048
Mettl7a	>tr|Q3KRE2|Q3KRE2_RAT Methyltransferase like 7A OS=Rattus norvegicus GN=Mettl7a PE=2 SV=1		5.25002	4.61207
Mgea5	>sp|Q8VIJ5|OGA_RAT Protein O-GlcNAcase OS=Rattus norvegicus GN=Mgea5 PE=1 SV=1;>tr|D3ZFC2|D3ZFC2_RAT Bifunctional protein NCOAT OS=Rattus norvegicus GN=Mgea5 PE=4 SV=1;>tr|D3ZZE2|D3ZZE2_RAT Bifunctional protein NCOAT OS=Rattus norvegicus GN=Mgea5 PE=4 SV=1		2.17574	2.35307
Mgll	>sp|Q8R431|MGLL_RAT Monoglyceride lipase OS=Rattus norvegicus GN=Mgll PE=1 SV=1		1.53535	2.29085
Mgst3;RGD1561381	>tr|D4ADS4|D4ADS4_RAT Protein Mgst3 OS=Rattus norvegicus GN=Mgst3 PE=4 SV=1;>tr|D3ZZQ8|D3ZZQ8_RAT Protein RGD1561381 OS=Rattus norvegicus GN=RGD1561381 PE=4 SV=1		5.46206
Mical3	>tr|D3ZGN7|D3ZGN7_RAT Protein Mical3 OS=Rattus norvegicus GN=Mical3 PE=4 SV=2		3.57308
Mif	>sp|P30904|MIF_RAT Macrophage migration inhibitory factor OS=Rattus norvegicus GN=Mif PE=1 SV=4		7.78824	11.1799
Mink1	>tr|F1LN69|F1LN69_RAT Misshapen-like kinase 1 (Fragment) OS=Rattus norvegicus GN=Mink1 PE=4 SV=2;>sp|F1LP90|MINK1_RAT Misshapen-like kinase 1 OS=Rattus norvegicus GN=Mink1 PE=1 SV=2		4.21589	2.6276
Mlc1	>tr|D4ABB2|D4ABB2_RAT Megalencephalic leukoencephalopathy with subcortical cysts 1 homolog (Human) (Predicted) OS=Rattus norvegicus GN=Mlc1 PE=4 SV=1		0.799876	1.16639
Mllt4	>sp|O35889|AFAD_RAT Afadin OS=Rattus norvegicus GN=Mllt4 PE=1 SV=1;>tr|F1LT10|F1LT10_RAT Afadin (Fragment) OS=Rattus norvegicus GN=Mllt4 PE=4 SV=2;>tr|F1LWK4|F1LWK4_RAT Afadin (Fragment) OS=Rattus norvegicus GN=Mllt4 PE=4 SV=2	Yes	2.86731	3.81684
Mob1b;Mob1a	>tr|D4A1V7|D4A1V7_RAT MOB1, Mps One Binder kinase activator-like 1A (Yeast) (Predicted) OS=Rattus norvegicus GN=Mob1b PE=4 SV=1;>sp|Q3T1J9|MOB1A_RAT MOB kinase activator 1A OS=Rattus norvegicus GN=Mob1a PE=2 SV=3		1.54301
Mon2	>tr|D3ZKH2|D3ZKH2_RAT Protein Mon2 (Fragment) OS=Rattus norvegicus GN=Mon2 PE=4 SV=2;>tr|D3ZCG3|D3ZCG3_RAT Protein Mon2 (Fragment) OS=Rattus norvegicus GN=Mon2 PE=4 SV=2		2.31923	2.60683
Mpc2	>sp|P38718|MPC2_RAT Mitochondrial pyruvate carrier 2 OS=Rattus norvegicus GN=Mpc2 PE=2 SV=1		9.13202
Mpdu1	>tr|D3Z865|D3Z865_RAT Mannose-P-dolichol utilization defect 1 OS=Rattus norvegicus GN=Mpdu1 PE=4 SV=1		6.25779
Mprip	>tr|G3V9F3|G3V9F3_RAT Myosin phosphatase Rho-interacting protein OS=Rattus norvegicus GN=Mprip PE=4 SV=1;>sp|Q9ERE6|MPRIP_RAT Myosin phosphatase Rho-interacting protein OS=Rattus norvegicus GN=Mprip PE=2 SV=1		1.36625
Mpst	>sp|P97532|THTM_RAT 3-mercaptopyruvate sulfurtransferase OS=Rattus norvegicus GN=Mpst PE=1 SV=3		10.1054	10.2717
Mrc2	>sp|Q4TU93|MRC2_RAT C-type mannose receptor 2 OS=Rattus norvegicus GN=Mrc2 PE=1 SV=1;>tr|F1LMA7|F1LMA7_RAT C-type mannose receptor 2 OS=Rattus norvegicus GN=Mrc2 PE=4 SV=1		2.37748	4.48562
Mrpl15	>tr|D4A4B1|D4A4B1_RAT Mitochondrial ribosomal protein L15 (Predicted), isoform CRA_c OS=Rattus norvegicus GN=Mrpl15 PE=3 SV=2		4.18046
Msi2	>tr|F1LWE6|F1LWE6_RAT Protein Msi2 (Fragment) OS=Rattus norvegicus GN=Msi2 PE=4 SV=2;>tr|F1M0Z9|F1M0Z9_RAT Protein Msi2 (Fragment) OS=Rattus norvegicus GN=Msi2 PE=4 SV=2;>tr|M0R9R5|M0R9R5_RAT Protein Msi2 (Fragment) OS=Rattus norvegicus GN=Msi2 PE=4 SV=1		7.26351	3.42377
Msmo1	>sp|O35532|MSMO1_RAT Methylsterol monooxygenase 1 OS=Rattus norvegicus GN=Msmo1 PE=2 SV=1		1.93799	2.39991
Msn	>tr|F1LP60|F1LP60_RAT Moesin (Fragment) OS=Rattus norvegicus GN=Msn PE=4 SV=1;>tr|A0A096MK30|A0A096MK30_RAT Moesin OS=Rattus norvegicus GN=Msn PE=4 SV=1;>sp|O35763|MOES_RAT Moesin OS=Rattus norvegicus GN=Msn PE=1 SV=3		5.23953	4.83125
Mta1	>sp|Q62599|MTA1_RAT Metastasis-associated protein MTA1 OS=Rattus norvegicus GN=Mta1 PE=1 SV=1;>tr|F1LQS1|F1LQS1_RAT Metastasis-associated protein MTA1 (Fragment) OS=Rattus norvegicus GN=Mta1 PE=4 SV=1		2.3192	1.96498
Mta2	>tr|B2GV01|B2GV01_RAT Metastasis-associated gene family, member 2 OS=Rattus norvegicus GN=Mta2 PE=2 SV=1		2.83574	2.66212
Mtch1	>tr|B0BN30|B0BN30_RAT Mtch1 protein OS=Rattus norvegicus GN=Mtch1 PE=2 SV=1		5.60029	4.63517
Mtch2	>tr|B0BN52|B0BN52_RAT Mitochondrial carrier homolog 2 (C. elegans) OS=Rattus norvegicus GN=Mtch2 PE=2 SV=1		8.55305	8.51825
Mt-co1	>tr|Q8SEZ6|Q8SEZ6_RAT Cytochrome c oxidase subunit 1 OS=Rattus norvegicus GN=COI PE=3 SV=1;>tr|Q8HIC9|Q8HIC9_RAT Cytochrome c oxidase subunit 1 OS=Rattus norvegicus GN=Mt-co1 PE=3 SV=1		4.23118
Mt-co2	>tr|Q8SEZ5|Q8SEZ5_RAT Cytochrome c oxidase subunit 2 OS=Rattus norvegicus GN=Mt-co2 PE=3 SV=1		9.53723
Mthfd1	>tr|G3V6S5|G3V6S5_RAT C-1-tetrahydrofolate synthase, cytoplasmic OS=Rattus norvegicus GN=Mthfd1 PE=3 SV=1;>sp|P27653|C1TC_RAT C-1-tetrahydrofolate synthase, cytoplasmic OS=Rattus norvegicus GN=Mthfd1 PE=1 SV=3;>tr|D3ZZM8|D3ZZM8_RAT Uncharacterized protein		7.6525	5.92133
Mthfd1l	>tr|B2GUZ3|B2GUZ3_RAT Mthfd1l protein OS=Rattus norvegicus GN=Mthfd1l PE=2 SV=1		8.55362	9.00271
Mtmr9	>tr|Q5XIN4|Q5XIN4_RAT Myotubularin related protein 9 OS=Rattus norvegicus GN=Mtmr9 PE=2 SV=1		1.3512	1.7343
Mtor	>sp|P42346|MTOR_RAT Serine/threonine-protein kinase mTOR OS=Rattus norvegicus GN=Mtor PE=1 SV=1	Yes	3.57334	4.61151
Mtpn	>sp|P62775|MTPN_RAT Myotrophin OS=Rattus norvegicus GN=Mtpn PE=1 SV=2		3.6819
Mvd	>tr|Q642E5|Q642E5_RAT Diphosphomevalonate decarboxylase OS=Rattus norvegicus GN=Mvd PE=2 SV=1;>sp|Q62967|MVD1_RAT Diphosphomevalonate decarboxylase OS=Rattus norvegicus GN=Mvd PE=2 SV=1		2.5272	4.59426
Mvk	>sp|P17256|KIME_RAT Mevalonate kinase OS=Rattus norvegicus GN=Mvk PE=1 SV=1;>tr|M0R5W4|M0R5W4_RAT Mevalonate kinase OS=Rattus norvegicus GN=Mvk PE=3 SV=1		3.78317	7.0311
Mvp	>sp|Q62667|MVP_RAT Major vault protein OS=Rattus norvegicus GN=Mvp PE=1 SV=4		3.20971	3.04274
Mx1	>tr|Q499S4|Q499S4_RAT Interferon-induced GTP-binding protein Mx1 OS=Rattus norvegicus GN=Mx1 PE=2 SV=1;>sp|P18588|MX1_RAT Interferon-induced GTP-binding protein Mx1 OS=Rattus norvegicus GN=Mx1 PE=1 SV=1		1.89874	2.45772
Mx2;Mx3	>tr|Q499Q3|Q499Q3_RAT Interferon-induced GTP-binding protein Mx2 OS=Rattus norvegicus GN=Mx2 PE=2 SV=1;>sp|P18590|MX3_RAT Interferon-induced GTP-binding protein Mx3 OS=Rattus norvegicus GN=Mx3 PE=2 SV=1;>sp|P18589|MX2_RAT Interferon-induced GTP-binding pro		0.491047
Mybbp1a	>sp|O35821|MBB1A_RAT Myb-binding protein 1A OS=Rattus norvegicus GN=Mybbp1a PE=2 SV=2		2.36884	1.57606
Mycbp2	>tr|D4A2D3|D4A2D3_RAT Protein Mycbp2 (Fragment) OS=Rattus norvegicus GN=Mycbp2 PE=4 SV=2		1.07721	1.62569
Mycn	>sp|Q63379|MYCN_RAT N-myc proto-oncogene protein OS=Rattus norvegicus GN=Mycn PE=3 SV=1;>tr|G3V6T6|G3V6T6_RAT N-myc proto-oncogene protein OS=Rattus norvegicus GN=Mycn PE=4 SV=1		22.0643
Myg1	>sp|Q641W2|MYG1_RAT UPF0160 protein MYG1, mitochondrial OS=Rattus norvegicus GN=Myg1 PE=1 SV=1		4.87461	4.95734
Myh10	>tr|G3V9Y1|G3V9Y1_RAT Myosin, heavy polypeptide 10, non-muscle, isoform CRA_b OS=Rattus norvegicus GN=Myh10 PE=4 SV=1;>sp|Q9JLT0|MYH10_RAT Myosin-10 OS=Rattus norvegicus GN=Myh10 PE=2 SV=1		6.21361	4.99548
Myh11	>tr|E9PTU4|E9PTU4_RAT Myosin-11 OS=Rattus norvegicus GN=Myh11 PE=4 SV=2;>sp|Q63862|MYH11_RAT Myosin-11 (Fragments) OS=Rattus norvegicus GN=Myh11 PE=2 SV=3		5.36375
Myl6	>sp|Q64119|MYL6_RAT Myosin light polypeptide 6 OS=Rattus norvegicus GN=Myl6 PE=1 SV=3		2.09571
Myo18a	>tr|D3ZFD0|D3ZFD0_RAT Protein Myo18a OS=Rattus norvegicus GN=Myo18a PE=1 SV=2		3.71065	3.95666
Myo1b	>sp|Q05096|MYO1B_RAT Unconventional myosin-Ib OS=Rattus norvegicus GN=Myo1b PE=1 SV=1;>tr|D3ZNP7|D3ZNP7_RAT Unconventional myosin-Ib OS=Rattus norvegicus GN=Myo1b PE=4 SV=2;>tr|D3ZC71|D3ZC71_RAT Unconventional myosin-Ib OS=Rattus norvegicus GN=Myo1b PE=4 S		2.92159
Myo5a	>sp|Q9QYF3|MYO5A_RAT Unconventional myosin-Va OS=Rattus norvegicus GN=Myo5a PE=1 SV=1		3.53392	3.2293
Myo6	>tr|D4A5I9|D4A5I9_RAT Protein Myo6 OS=Rattus norvegicus GN=Myo6 PE=4 SV=2;>tr|D3ZYX5|D3ZYX5_RAT Protein Myo6 OS=Rattus norvegicus GN=Myo6 PE=4 SV=2		4.99154	4.93343
Myo9a	>sp|Q9Z1N3|MYO9A_RAT Unconventional myosin-IXa OS=Rattus norvegicus GN=Myo9a PE=1 SV=1;>tr|F1LMQ1|F1LMQ1_RAT Myosin IXA, isoform CRA_a OS=Rattus norvegicus GN=Myo9a PE=4 SV=2		0.933835
Naa15	>tr|D3ZD89|D3ZD89_RAT NMDA receptor-regulated gene 1 (Predicted), isoform CRA_b OS=Rattus norvegicus GN=Naa15 PE=4 SV=2	Yes	3.47809	3.69494
Naa50	>tr|M0RBI3|M0RBI3_RAT Protein LOC102553099 OS=Rattus norvegicus GN=LOC102553099 PE=4 SV=1;>tr|D4A5Y6|D4A5Y6_RAT Mak3 homolog (S. cerevisiae) (Predicted) OS=Rattus norvegicus GN=Naa50 PE=4 SV=1;>tr|B5DFB7|B5DFB7_RAT Nat13 protein OS=Rattus norvegicus GN=Naa		2.61649
Naca	>tr|M0R9L0|M0R9L0_RAT Protein Naca OS=Rattus norvegicus GN=Naca PE=4 SV=1;>tr|B2RYX0|B2RYX0_RAT Naca protein OS=Rattus norvegicus GN=Naca PE=2 SV=1		3.11002	3.02173
Nacad	>tr|F1M6E5|F1M6E5_RAT Protein Nacad OS=Rattus norvegicus GN=Nacad PE=4 SV=2		2.91509	3.89263
Nampt	>sp|Q80Z29|NAMPT_RAT Nicotinamide phosphoribosyltransferase OS=Rattus norvegicus GN=Nampt PE=1 SV=1		4.80177	4.19326
Nap1l1	>tr|G3V6H9|G3V6H9_RAT Nucleosome assembly protein 1-like 1 OS=Rattus norvegicus GN=Nap1l1 PE=3 SV=1;>sp|Q9Z2G8|NP1L1_RAT Nucleosome assembly protein 1-like 1 OS=Rattus norvegicus GN=Nap1l1 PE=2 SV=1		3.36499	3.9499
Napa	>sp|P54921|SNAA_RAT Alpha-soluble NSF attachment protein OS=Rattus norvegicus GN=Napa PE=1 SV=2	Yes	2.02019	2.4788
Napb	>tr|F8WFM2|F8WFM2_RAT Beta-soluble NSF attachment protein OS=Rattus norvegicus GN=Napb PE=4 SV=1;>sp|P85969|SNAB_RAT Beta-soluble NSF attachment protein OS=Rattus norvegicus GN=Napb PE=1 SV=1	Yes	1.98645	2.91713
Napg	>tr|D4A0E2|D4A0E2_RAT Protein Napg OS=Rattus norvegicus GN=Napg PE=4 SV=1	Yes	2.24743	3.55657
Nars	>tr|F1LPV0|F1LPV0_RAT Protein Nars OS=Rattus norvegicus GN=Nars PE=3 SV=2;>tr|F1LML0|F1LML0_RAT Protein Nars OS=Rattus norvegicus GN=Nars PE=3 SV=1		3.56155	3.91961
Nasp	>sp|Q66HD3|NASP_RAT Nuclear autoantigenic sperm protein OS=Rattus norvegicus GN=Nasp PE=2 SV=1		3.69019
Nav3	>tr|F1M3U0|F1M3U0_RAT Protein Nav3 OS=Rattus norvegicus GN=Nav3 PE=4 SV=2		1.48472
Nbea	>tr|F1LXU4|F1LXU4_RAT Protein Nbea (Fragment) OS=Rattus norvegicus GN=Nbea PE=4 SV=2;>tr|F1LX73|F1LX73_RAT Protein Nbea (Fragment) OS=Rattus norvegicus GN=Nbea PE=4 SV=2		3.62086
Ncan	>sp|P55067|NCAN_RAT Neurocan core protein OS=Rattus norvegicus GN=Ncan PE=1 SV=1;>tr|G3V8R2|G3V8R2_RAT Neurocan core protein OS=Rattus norvegicus GN=Ncan PE=4 SV=1	Yes	2.38914
Ncbp1	>sp|Q56A27|NCBP1_RAT Nuclear cap-binding protein subunit 1 OS=Rattus norvegicus GN=Ncbp1 PE=2 SV=1		2.77269	2.62423
Ncdn	>sp|O35095|NCDN_RAT Neurochondrin OS=Rattus norvegicus GN=Ncdn PE=1 SV=2	Yes	1.2732
Nckap1	>sp|P55161|NCKP1_RAT Nck-associated protein 1 OS=Rattus norvegicus GN=Nckap1 PE=2 SV=1;>tr|F1LSM5|F1LSM5_RAT Nck-associated protein 1 (Fragment) OS=Rattus norvegicus GN=Nckap1 PE=4 SV=2		3.68079	4.15587
Ncl	>sp|P13383|NUCL_RAT Nucleolin OS=Rattus norvegicus GN=Ncl PE=1 SV=3;>tr|Q5U328|Q5U328_RAT Nucleolin OS=Rattus norvegicus GN=Ncl PE=1 SV=1		3.69555	3.08673
Ncor1	>tr|D3ZN55|D3ZN55_RAT Nuclear receptor corepressor 1 (Fragment) OS=Rattus norvegicus GN=Ncor1 PE=1 SV=2		0.779325
Ncor2	>tr|D3ZXN9|D3ZXN9_RAT Nuclear receptor co-repressor 2 (Predicted), isoform CRA_a OS=Rattus norvegicus GN=Ncor2 PE=1 SV=1		0.718315
Ncstn	>sp|Q8CGU6|NICA_RAT Nicastrin OS=Rattus norvegicus GN=Ncstn PE=1 SV=1		2.0424	2.11234
Ndrg2	>sp|Q8VBU2|NDRG2_RAT Protein NDRG2 OS=Rattus norvegicus GN=Ndrg2 PE=1 SV=1		3.27954	3.33155
Ndrg3	>sp|Q6AYR2|NDRG3_RAT Protein NDRG3 OS=Rattus norvegicus GN=Ndrg3 PE=2 SV=1		1.6179	2.0879
Ndufa10	>sp|Q561S0|NDUAA_RAT NADH dehydrogenase [ubiquinone] 1 alpha subcomplex subunit 10, mitochondrial OS=Rattus norvegicus GN=Ndufa10 PE=1 SV=1		5.9248	6.78145
Ndufa13	>tr|D3ZE15|D3ZE15_RAT Protein LOC100911483 OS=Rattus norvegicus GN=LOC100911483 PE=4 SV=1;>tr|F1LZC5|F1LZC5_RAT Protein Ndufa13 (Fragment) OS=Rattus norvegicus GN=Ndufa13 PE=4 SV=1		5.96739
Ndufa6	>tr|D4A3V2|D4A3V2_RAT NADH dehydrogenase [ubiquinone] 1 alpha subcomplex subunit 6 OS=Rattus norvegicus GN=Ndufa6 PE=3 SV=1		6.00564
Ndufa8	>tr|Q7TP78|Q7TP78_RAT Aa2-258 OS=Rattus norvegicus GN=Ndufa8 PE=2 SV=1		9.63103
Ndufa9	>sp|Q5BK63|NDUA9_RAT NADH dehydrogenase [ubiquinone] 1 alpha subcomplex subunit 9, mitochondrial OS=Rattus norvegicus GN=Ndufa9 PE=1 SV=2		5.22673	6.66149
Ndufb10	>tr|D4A0T0|D4A0T0_RAT Protein Ndufb10 OS=Rattus norvegicus GN=Ndufb10 PE=4 SV=1		7.5436	10.6555
Ndufb5	>tr|D4A565|D4A565_RAT NADH dehydrogenase (Ubiquinone) 1 beta subcomplex, 5 (Predicted), isoform CRA_b OS=Rattus norvegicus GN=Ndufb5 PE=4 SV=1		17.5951
Ndufb7	>tr|D3ZLT1|D3ZLT1_RAT NADH dehydrogenase (Ubiquinone) 1 beta subcomplex, 7 (Predicted) OS=Rattus norvegicus GN=Ndufb7 PE=4 SV=1		6.77735
Ndufc2	>tr|Q5PQZ9|Q5PQZ9_RAT NADH dehydrogenase [ubiquinone] 1 subunit C2 OS=Rattus norvegicus GN=Ndufc2 PE=2 SV=1		9.10653
Ndufs1	>sp|Q66HF1|NDUS1_RAT NADH-ubiquinone oxidoreductase 75 kDa subunit, mitochondrial OS=Rattus norvegicus GN=Ndufs1 PE=1 SV=1		7.26925	6.22848
Ndufs2	>sp|Q641Y2|NDUS2_RAT NADH dehydrogenase [ubiquinone] iron-sulfur protein 2, mitochondrial OS=Rattus norvegicus GN=Ndufs2 PE=1 SV=1		5.80001	7.27807
Ndufs3	>tr|D3ZG43|D3ZG43_RAT NADH dehydrogenase (Ubiquinone) Fe-S protein 3 (Predicted), isoform CRA_c OS=Rattus norvegicus GN=Ndufs3 PE=3 SV=1		8.37912	8.2892
Ndufs4	>sp|Q5XIF3|NDUS4_RAT NADH dehydrogenase [ubiquinone] iron-sulfur protein 4, mitochondrial OS=Rattus norvegicus GN=Ndufs4 PE=1 SV=1		3.65123
Ndufs7	>tr|Q5RJN0|Q5RJN0_RAT NADH dehydrogenase (Ubiquinone) Fe-S protein 7 OS=Rattus norvegicus GN=Ndufs7 PE=2 SV=1		6.1677	6.56447
Ndufv1	>tr|Q5XIH3|Q5XIH3_RAT NADH dehydrogenase (Ubiquinone) flavoprotein 1 OS=Rattus norvegicus GN=Ndufv1 PE=2 SV=1		4.52321	5.87834
Nedd4	>sp|Q62940|NEDD4_RAT E3 ubiquitin-protein ligase NEDD4 OS=Rattus norvegicus GN=Nedd4 PE=1 SV=1	Yes	0.914169	0.775902
Nedd4l	>tr|F1LRN8|F1LRN8_RAT Protein Nedd4l (Fragment) OS=Rattus norvegicus GN=Nedd4l PE=4 SV=2	Yes	3.02628	3.05741
Nefm	>sp|P12839|NFM_RAT Neurofilament medium polypeptide OS=Rattus norvegicus GN=Nefm PE=1 SV=4;>tr|G3V7S2|G3V7S2_RAT Neurofilament medium polypeptide OS=Rattus norvegicus GN=Nefm PE=4 SV=2;>tr|M0R8Q3|M0R8Q3_RAT Neurofilament medium polypeptide OS=Rattus norveg		4.19553	7.63332
Negr1	>sp|Q9Z0J8|NEGR1_RAT Neuronal growth regulator 1 OS=Rattus norvegicus GN=Negr1 PE=1 SV=1;>tr|D4A2V0|D4A2V0_RAT Neuronal growth regulator 1 (Fragment) OS=Rattus norvegicus GN=Negr1 PE=4 SV=2	Yes	5.20022	5.37602
Nemf	>tr|D4A512|D4A512_RAT Protein Nemf OS=Rattus norvegicus GN=Nemf PE=4 SV=2		2.32256
Neo1	>sp|P97603|NEO1_RAT Neogenin (Fragment) OS=Rattus norvegicus GN=Neo1 PE=2 SV=1;>tr|F1M4H1|F1M4H1_RAT Neogenin (Fragment) OS=Rattus norvegicus GN=Neo1 PE=4 SV=1;>tr|F1LWF5|F1LWF5_RAT Neogenin (Fragment) OS=Rattus norvegicus GN=Neo1 PE=4 SV=1;>tr|F1M0Z6|F1M0		3.69507	5.69091
Nes;LOC100910255	>tr|G3V8F8|G3V8F8_RAT Nestin, isoform CRA_b OS=Rattus norvegicus GN=Nes PE=3 SV=1;>tr|D3ZWJ2|D3ZWJ2_RAT Protein LOC100910255 OS=Rattus norvegicus GN=Nes PE=3 SV=2;>sp|P21263|NEST_RAT Nestin OS=Rattus norvegicus GN=Nes PE=1 SV=2;>tr|M0R3Z1|M0R3Z1_RAT Protei		1.87158
Nf1	>tr|F1LM28|F1LM28_RAT Neurofibromin (Fragment) OS=Rattus norvegicus GN=Nf1 PE=4 SV=2		3.92795	3.95907
Nfasc	>tr|R9PY05|R9PY05_RAT Neurofascin OS=Rattus norvegicus GN=Nfasc PE=4 SV=1;>sp|P97685|NFASC_RAT Neurofascin OS=Rattus norvegicus GN=Nfasc PE=1 SV=2	Yes	6.55575	6.9661
Nisch	>sp|Q4G017|NISCH_RAT Nischarin OS=Rattus norvegicus GN=Nisch PE=2 SV=2		0.520891	0.417019
Nlgn3	>tr|D3ZAJ5|D3ZAJ5_RAT Neuroligin-3 OS=Rattus norvegicus GN=Nlgn3 PE=4 SV=1;>tr|D4A2G5|D4A2G5_RAT Neuroligin-3 OS=Rattus norvegicus GN=Nlgn3 PE=4 SV=1;>tr|D3ZDC0|D3ZDC0_RAT Neuroligin-3 OS=Rattus norvegicus GN=Nlgn3 PE=4 SV=1;>sp|Q62889|NLGN3_RAT Neuroligin	Yes	2.73184	2.60566
Nln	>sp|P42676|NEUL_RAT Neurolysin, mitochondrial OS=Rattus norvegicus GN=Nln PE=1 SV=1		4.57515	6.29722
Nme1	>sp|Q05982|NDKA_RAT Nucleoside diphosphate kinase A OS=Rattus norvegicus GN=Nme1 PE=1 SV=1		7.25346
Nme2	>sp|P19804|NDKB_RAT Nucleoside diphosphate kinase B OS=Rattus norvegicus GN=Nme2 PE=1 SV=1		7.40891
Nmt1	>sp|Q8K1Q0|NMT1_RAT Glycylpeptide N-tetradecanoyltransferase 1 OS=Rattus norvegicus GN=Nmt1 PE=2 SV=1		4.06678	3.00073
Nnt	>tr|Q5BJZ3|Q5BJZ3_RAT Nicotinamide nucleotide transhydrogenase OS=Rattus norvegicus GN=Nnt PE=2 SV=1		8.54061	10.8254
Nol6	>tr|A0A096MKG2|A0A096MKG2_RAT Protein Nol6 OS=Rattus norvegicus GN=Nol6 PE=4 SV=1;>tr|B0BNB6|B0BNB6_RAT Nol6 protein OS=Rattus norvegicus GN=Nol6 PE=2 SV=1		0.718341
Nolc1	>sp|P41777|NOLC1_RAT Nucleolar and coiled-body phosphoprotein 1 OS=Rattus norvegicus GN=Nolc1 PE=1 SV=1;>tr|F1LPS3|F1LPS3_RAT Nucleolar and coiled-body phosphoprotein 1 OS=Rattus norvegicus GN=Nolc1 PE=4 SV=1		3.48583
Nomo1	>tr|D3ZSA9|D3ZSA9_RAT Protein Nomo1 OS=Rattus norvegicus GN=Nomo1 PE=4 SV=1		7.79428	8.50955
Nono	>sp|Q5FVM4|NONO_RAT Non-POU domain-containing octamer-binding protein OS=Rattus norvegicus GN=Nono PE=1 SV=3		4.81149	4.04459
Nop56	>tr|Q4KLK7|Q4KLK7_RAT Nucleolar protein 5A OS=Rattus norvegicus GN=Nop56 PE=1 SV=1		5.44499	4.15639
Nos1	>tr|F1LQL1|F1LQL1_RAT Nitric oxide synthase OS=Rattus norvegicus GN=Nos1 PE=3 SV=2;>tr|D3ZEW7|D3ZEW7_RAT Nitric oxide synthase, brain OS=Rattus norvegicus GN=Nos1 PE=4 SV=2;>sp|P29476|NOS1_RAT Nitric oxide synthase, brain OS=Rattus norvegicus GN=Nos1 PE=1		3.23303	3.56083
Nova2	>tr|F1M4H5|F1M4H5_RAT Protein Nova2 (Fragment) OS=Rattus norvegicus GN=Nova2 PE=4 SV=2		1.55965	1.68344
Npepps	>tr|F1M9V7|F1M9V7_RAT Protein Npepps OS=Rattus norvegicus GN=Npepps PE=4 SV=1		5.81684	7.38919
Nploc4	>sp|Q9ES54|NPL4_RAT Nuclear protein localization protein 4 homolog OS=Rattus norvegicus GN=Nploc4 PE=1 SV=3;>tr|F1LQX9|F1LQX9_RAT Nuclear protein localization protein 4 homolog OS=Rattus norvegicus GN=Nploc4 PE=4 SV=2		3.82118	3.58009
Npm1	>sp|P13084|NPM_RAT Nucleophosmin OS=Rattus norvegicus GN=Npm1 PE=1 SV=1		5.68251	4.94414
Nptn	>sp|P97546|NPTN_RAT Neuroplastin OS=Rattus norvegicus GN=Nptn PE=1 SV=2;>tr|D3ZDF0|D3ZDF0_RAT Neuroplastin OS=Rattus norvegicus GN=Nptn PE=4 SV=2	Yes	5.03411	6.31834
Nqo1	>sp|P05982|NQO1_RAT NAD(P)H dehydrogenase [quinone] 1 OS=Rattus norvegicus GN=Nqo1 PE=1 SV=4		27.0529	9.09366
Nras	>sp|Q04970|RASN_RAT GTPase NRas OS=Rattus norvegicus GN=Nras PE=1 SV=1		6.04384	8.51912
Nrbp2	>tr|D3ZA69|D3ZA69_RAT Protein Nrbp2 OS=Rattus norvegicus GN=Nrbp2 PE=4 SV=1		3.27243
Nrcam	>tr|D4A8C2|D4A8C2_RAT Neuronal cell adhesion molecule OS=Rattus norvegicus GN=Nrcam PE=1 SV=2;>tr|D3ZXM9|D3ZXM9_RAT Neuronal cell adhesion molecule OS=Rattus norvegicus GN=Nrcam PE=1 SV=2;>tr|F1LQV4|F1LQV4_RAT Neuronal cell adhesion molecule OS=Rattus norv	Yes	1.89044	2.5846
Nrd1	>sp|P47245|NRDC_RAT Nardilysin OS=Rattus norvegicus GN=Nrd1 PE=2 SV=1;>tr|G3V700|G3V700_RAT Nardilysin OS=Rattus norvegicus GN=Nrd1 PE=3 SV=1;>tr|D3ZQ59|D3ZQ59_RAT Nardilysin OS=Rattus norvegicus GN=Nrd1 PE=3 SV=1		2.10673	2.53263
Nrxn1	>sp|Q63372|NRX1A_RAT Neurexin-1 OS=Rattus norvegicus GN=Nrxn1 PE=1 SV=3	Yes	1.49249	2.88551
Nrxn2	>sp|Q63374|NRX2A_RAT Neurexin-2 OS=Rattus norvegicus GN=Nrxn2 PE=1 SV=3;>tr|D3ZDF1|D3ZDF1_RAT Neurexin-2-beta OS=Rattus norvegicus GN=Nrxn2 PE=4 SV=2;>tr|D3ZS08|D3ZS08_RAT Neurexin-2-beta OS=Rattus norvegicus GN=Nrxn2 PE=4 SV=2;>tr|D3ZJ74|D3ZJ74_RAT Neurex	Yes	2.53868	10.9614
Nsdhl	>sp|Q5PPL3|NSDHL_RAT Sterol-4-alpha-carboxylate 3-dehydrogenase, decarboxylating OS=Rattus norvegicus GN=Nsdhl PE=2 SV=1		3.87531	3.67149
Nsf	>sp|Q9QUL6|NSF_RAT Vesicle-fusing ATPase OS=Rattus norvegicus GN=Nsf PE=1 SV=1;>tr|F1LQ81|F1LQ81_RAT Vesicle-fusing ATPase (Fragment) OS=Rattus norvegicus GN=Nsf PE=3 SV=2	Yes	3.40739	3.59302
Nsfl1c	>sp|O35987|NSF1C_RAT NSFL1 cofactor p47 OS=Rattus norvegicus GN=Nsfl1c PE=1 SV=1		4.20095	3.98358
Nt5c2	>tr|D3ZMY7|D3ZMY7_RAT Protein Nt5c2 (Fragment) OS=Rattus norvegicus GN=Nt5c2 PE=4 SV=2		3.13077
Ntm	>tr|G3V964|G3V964_RAT Neurotrimin OS=Rattus norvegicus GN=Ntm PE=4 SV=1;>sp|Q62718|NTRI_RAT Neurotrimin OS=Rattus norvegicus GN=Ntm PE=1 SV=1		8.17522	8.28395
Ntrk2	>sp|Q63604|NTRK2_RAT BDNF/NT-3 growth factors receptor OS=Rattus norvegicus GN=Ntrk2 PE=1 SV=1	Yes	1.08793	0.723811
Nub1	>tr|F7ES73|F7ES73_RAT Protein Nub1 OS=Rattus norvegicus GN=Nub1 PE=4 SV=1		0.989183	1.24908
Nudcd3	>tr|A0A096MJN2|A0A096MJN2_RAT Protein Nudcd3 OS=Rattus norvegicus GN=Nudcd3 PE=4 SV=1;>tr|M0R6G6|M0R6G6_RAT Protein Nudcd3 OS=Rattus norvegicus GN=Nudcd3 PE=4 SV=1		1.49234
Nudt10	>tr|D3ZYH3|D3ZYH3_RAT Protein LOC100912928 OS=Rattus norvegicus GN=LOC100912928 PE=3 SV=1		2.4634
Nudt16l1	>tr|B0BNG7|B0BNG7_RAT Nudt16l1 protein OS=Rattus norvegicus GN=Nudt16l1 PE=2 SV=1		1.21187	1.3019
Nudt2;LOC100910067	>sp|Q6PEC0|AP4A_RAT Bis(5-nucleosyl)-tetraphosphatase [asymmetrical] OS=Rattus norvegicus GN=Nudt2 PE=2 SV=3;>tr|D3ZH27|D3ZH27_RAT Protein LOC100910067 OS=Rattus norvegicus GN=LOC100910067 PE=3 SV=2		6.80423
Nudt21	>sp|Q4KM65|CPSF5_RAT Cleavage and polyadenylation specificity factor subunit 5 OS=Rattus norvegicus GN=Nudt21 PE=2 SV=1		2.25385	2.33858
Numa1	>tr|F1LW91|F1LW91_RAT Protein Numa1 (Fragment) OS=Rattus norvegicus GN=Numa1 PE=4 SV=1		1.68473	1.84085
Nup155	>tr|F1LS02|F1LS02_RAT Nuclear pore complex protein Nup155 OS=Rattus norvegicus GN=Nup155 PE=4 SV=1;>sp|P37199|NU155_RAT Nuclear pore complex protein Nup155 OS=Rattus norvegicus GN=Nup155 PE=1 SV=1		2.93532	9.37389
Nup85	>sp|Q4QQS8|NUP85_RAT Nuclear pore complex protein Nup85 OS=Rattus norvegicus GN=Nup85 PE=2 SV=1		6.31115	7.78991
Oas1a	>tr|G3V9A4|G3V9A4_RAT 2-5-oligoadenylate synthase 1A OS=Rattus norvegicus GN=Oas1a PE=4 SV=1;>tr|F7EEP6|F7EEP6_RAT 2-5-oligoadenylate synthase 1A OS=Rattus norvegicus GN=Oas1a PE=4 SV=1;>sp|Q05961|OAS1A_RAT 2-5-oligoadenylate synthase 1A OS=Rattus no		5.3372	2.08119
Oat	>sp|P04182|OAT_RAT Ornithine aminotransferase, mitochondrial OS=Rattus norvegicus GN=Oat PE=1 SV=1		4.79952	4.71548
Ociad1	>sp|Q5XIG4|OCAD1_RAT OCIA domain-containing protein 1 OS=Rattus norvegicus GN=Ociad1 PE=1 SV=1		1.83358	2.07456
Odz4	>tr|F1LZ38|F1LZ38_RAT Protein Tenm4 OS=Rattus norvegicus GN=Tenm4 PE=4 SV=2		2.34148
Ogdh	>sp|Q5XI78|ODO1_RAT 2-oxoglutarate dehydrogenase, mitochondrial OS=Rattus norvegicus GN=Ogdh PE=1 SV=1		6.5855	5.70107
Ogfr	>tr|Q3MID9|Q3MID9_RAT Ogfr protein OS=Rattus norvegicus GN=Ogfr PE=2 SV=1;>sp|Q9QXY4|OGFR_RAT Opioid growth factor receptor OS=Rattus norvegicus GN=Ogfr PE=2 SV=1		3.23452	3.15862
Ogt	>tr|G3V6F4|G3V6F4_RAT O-linked N-acetylglucosamine (GlcNAc) transferase (UDP-N-acetylglucosamine:polypeptide-N-acetylglucosaminyl transferase), isoform CRA_b OS=Rattus norvegicus GN=Ogt PE=4 SV=2;>sp|P56558|OGT1_RAT UDP-N-acetylglucosamine--peptide N-acety		3.71689	3.29292
Ola1	>sp|A0JPJ7|OLA1_RAT Obg-like ATPase 1 OS=Rattus norvegicus GN=Ola1 PE=2 SV=1		4.21574	4.77896
Opa1	>sp|Q2TA68|OPA1_RAT Dynamin-like 120 kDa protein, mitochondrial OS=Rattus norvegicus GN=Opa1 PE=1 SV=1;>tr|D4A8U5|D4A8U5_RAT Dynamin-like 120 kDa protein, mitochondrial OS=Rattus norvegicus GN=Opa1 PE=3 SV=2		5.42162	6.46568
Opcml	>sp|P32736|OPCM_RAT Opioid-binding protein/cell adhesion molecule OS=Rattus norvegicus GN=Opcml PE=1 SV=2;>tr|F1M2I5|F1M2I5_RAT Opioid-binding protein/cell adhesion molecule OS=Rattus norvegicus GN=Opcml PE=4 SV=2		5.07908
Oplah	>sp|P97608|OPLA_RAT 5-oxoprolinase OS=Rattus norvegicus GN=Oplah PE=1 SV=2		7.74497	8.0967
Osbpl1a	>sp|Q8K4M9|OSBL1_RAT Oxysterol-binding protein-related protein 1 OS=Rattus norvegicus GN=Osbpl1a PE=1 SV=1;>tr|M0R916|M0R916_RAT Oxysterol-binding protein OS=Rattus norvegicus GN=Osbpl1a PE=3 SV=1		2.63245	3.03504
Ostf1	>tr|R9PXU9|R9PXU9_RAT Osteoclast-stimulating factor 1 (Fragment) OS=Rattus norvegicus GN=Ostf1 PE=4 SV=1;>sp|Q6P686|OSTF1_RAT Osteoclast-stimulating factor 1 OS=Rattus norvegicus GN=Ostf1 PE=2 SV=1		3.62038	2.98583
Otub1	>sp|B2RYG6|OTUB1_RAT Ubiquitin thioesterase OTUB1 OS=Rattus norvegicus GN=Otub1 PE=1 SV=1		4.4702	4.27742
Oxct1	>sp|B2GV06|SCOT1_RAT Succinyl-CoA:3-ketoacid coenzyme A transferase 1, mitochondrial OS=Rattus norvegicus GN=Oxct1 PE=1 SV=1		6.22556	6.48014
P4ha1	>sp|P54001|P4HA1_RAT Prolyl 4-hydroxylase subunit alpha-1 OS=Rattus norvegicus GN=P4ha1 PE=2 SV=2		1.27256	2.34308
P4hb	>sp|P04785|PDIA1_RAT Protein disulfide-isomerase OS=Rattus norvegicus GN=P4hb PE=1 SV=2		7.21899	4.3528
Pa2g4	>tr|Q6AYD3|Q6AYD3_RAT Proliferation-associated 2G4 OS=Rattus norvegicus GN=Pa2g4 PE=2 SV=1		5.9379	5.07393
Pabpc1	>sp|Q9EPH8|PABP1_RAT Polyadenylate-binding protein 1 OS=Rattus norvegicus GN=Pabpc1 PE=1 SV=1		6.42082	4.77831
Pacs1	>sp|O88588|PACS1_RAT Phosphofurin acidic cluster sorting protein 1 OS=Rattus norvegicus GN=Pacs1 PE=2 SV=1;>tr|F1LPG3|F1LPG3_RAT Phosphofurin acidic cluster sorting protein 1 OS=Rattus norvegicus GN=Pacs1 PE=4 SV=1		3.15866	3.8944
Pacs2	>tr|D3ZXF1|D3ZXF1_RAT Protein Pacs2 OS=Rattus norvegicus GN=Pacs2 PE=4 SV=1;>tr|D3ZJG4|D3ZJG4_RAT Protein Pacs2 OS=Rattus norvegicus GN=Pacs2 PE=4 SV=1		4.719
Pacsin1	>sp|Q9Z0W5|PACN1_RAT Protein kinase C and casein kinase substrate in neurons protein 1 OS=Rattus norvegicus GN=Pacsin1 PE=1 SV=1;>tr|F1LPP3|F1LPP3_RAT Protein kinase C and casein kinase substrate in neurons protein 1 OS=Rattus norvegicus GN=Pacsin1 PE=4 SV	Yes	1.53632	3.77078
Pacsin3	>tr|G3V9N7|G3V9N7_RAT Protein Pacsin3 OS=Rattus norvegicus GN=Pacsin3 PE=4 SV=2	Yes	1.92839
Pafah1b1	>sp|P63004|LIS1_RAT Platelet-activating factor acetylhydrolase IB subunit alpha OS=Rattus norvegicus GN=Pafah1b1 PE=1 SV=2		2.16891	2.83808
Pafah1b2	>sp|O35264|PA1B2_RAT Platelet-activating factor acetylhydrolase IB subunit beta OS=Rattus norvegicus GN=Pafah1b2 PE=1 SV=1		5.44864	5.21077
Pafah1b3	>sp|O35263|PA1B3_RAT Platelet-activating factor acetylhydrolase IB subunit gamma OS=Rattus norvegicus GN=Pafah1b3 PE=2 SV=1		6.84307	6.34662
Paics;LOC100359876	>sp|P51583|PUR6_RAT Multifunctional protein ADE2 OS=Rattus norvegicus GN=Paics PE=2 SV=3;>tr|F8WFR8|F8WFR8_RAT Protein LOC100359876 (Fragment) OS=Rattus norvegicus GN=LOC100359876 PE=4 SV=2		4.18465
Pak2	>sp|Q64303|PAK2_RAT Serine/threonine-protein kinase PAK 2 OS=Rattus norvegicus GN=Pak2 PE=1 SV=1		3.49109	3.65148
Palm	>sp|Q920Q0|PALM_RAT Paralemmin-1 OS=Rattus norvegicus GN=Palm PE=1 SV=1	Yes	9.18872	9.4091
Pam16	>tr|D3ZZV1|D3ZZV1_RAT Mitochondrial import inner membrane translocase subunit TIM16 OS=Rattus norvegicus GN=Pam16 PE=4 SV=1		1.67161
Park7	>sp|O88767|PARK7_RAT Protein DJ-1 OS=Rattus norvegicus GN=Park7 PE=1 SV=1		8.17533	7.19466
Parp14	>tr|F1LZ05|F1LZ05_RAT Protein Parp14 OS=Rattus norvegicus GN=Parp14 PE=4 SV=2		3.21927	1.73281
Pbdc1	>tr|G3V6C3|G3V6C3_RAT Protein Pbdc1 OS=Rattus norvegicus GN=Pbdc1 PE=4 SV=1		3.98263
Pbrm1	>tr|D3ZT38|D3ZT38_RAT Protein Pbrm1 OS=Rattus norvegicus GN=Pbrm1 PE=4 SV=1;>tr|D3Z833|D3Z833_RAT Protein Pbrm1 OS=Rattus norvegicus GN=Pbrm1 PE=4 SV=1;>tr|D3ZT52|D3ZT52_RAT Protein Pbrm1 OS=Rattus norvegicus GN=Pbrm1 PE=4 SV=1		1.83922
Pc	>sp|P52873|PYC_RAT Pyruvate carboxylase, mitochondrial OS=Rattus norvegicus GN=Pc PE=1 SV=2		7.27846	8.13749
Pcbp2	>tr|Q6AYU5|Q6AYU5_RAT Poly(RC) binding protein 2 OS=Rattus norvegicus GN=Pcbp2 PE=2 SV=1		3.57717
Pcbp3	>tr|Q6AY48|Q6AY48_RAT Poly(RC) binding protein 3 OS=Rattus norvegicus GN=Pcbp3 PE=2 SV=1		3.82597	3.61465
Pcbp4	>tr|D3ZCS3|D3ZCS3_RAT Protein Pcbp4 OS=Rattus norvegicus GN=Pcbp4 PE=4 SV=1		2.31606
Pcdh1	>tr|F1M8K1|F1M8K1_RAT Protein Pcdh1 (Fragment) OS=Rattus norvegicus GN=Pcdh1 PE=4 SV=2		2.09382	3.08269
Pcdh7	>tr|Q68HB6|Q68HB6_RAT Protein Pcdh7 OS=Rattus norvegicus GN=Pcdh7 PE=2 SV=1		1.4095
Pcdhga12	>tr|D4A498|D4A498_RAT Protein Pcdhga12 OS=Rattus norvegicus GN=Pcdhga12 PE=4 SV=2		0.878437
Pclo	>sp|Q9JKS6|PCLO_RAT Protein piccolo OS=Rattus norvegicus GN=Pclo PE=1 SV=1	Yes	2.72315	2.53563
Pcm1	>tr|G3V7E6|G3V7E6_RAT Pericentriolar material 1, isoform CRA_b OS=Rattus norvegicus GN=Pcm1 PE=4 SV=1		0.54511	0.435722
Pcmt1	>sp|P22062|PIMT_RAT Protein-L-isoaspartate(D-aspartate) O-methyltransferase OS=Rattus norvegicus GN=Pcmt1 PE=1 SV=2		7.09672	5.02348
Pcna	>sp|P04961|PCNA_RAT Proliferating cell nuclear antigen OS=Rattus norvegicus GN=Pcna PE=1 SV=1		0.939272	0.945973
Pcyox1	>sp|Q99ML5|PCYOX_RAT Prenylcysteine oxidase OS=Rattus norvegicus GN=Pcyox1 PE=1 SV=1		4.31225	4.17568
Pdap1	>sp|Q62785|HAP28_RAT 28 kDa heat- and acid-stable phosphoprotein OS=Rattus norvegicus GN=Pdap1 PE=1 SV=1		5.09341	3.92313
Pdcd11	>tr|D3ZNI3|D3ZNI3_RAT Protein Pdcd11 OS=Rattus norvegicus GN=Pdcd11 PE=4 SV=1		1.74797	6.1319
Pdcd6	>tr|G3V7W1|G3V7W1_RAT Programmed cell death 6 (Predicted), isoform CRA_a OS=Rattus norvegicus GN=Pdcd6 PE=4 SV=1		3.49727
Pdcd6ip	>sp|Q9QZA2|PDC6I_RAT Programmed cell death 6-interacting protein OS=Rattus norvegicus GN=Pdcd6ip PE=1 SV=2		4.9824	6.59228
Pde2a	>tr|F8WFW5|F8WFW5_RAT cGMP-dependent 3,5-cyclic phosphodiesterase OS=Rattus norvegicus GN=Pde2a PE=4 SV=1;>sp|Q01062|PDE2A_RAT cGMP-dependent 3,5-cyclic phosphodiesterase OS=Rattus norvegicus GN=Pde2a PE=1 SV=2		2.79611	3.88874
Pde4dip	>tr|F1M7R5|F1M7R5_RAT Myomegalin OS=Rattus norvegicus GN=Pde4dip PE=4 SV=2;>sp|Q9WUJ3|MYOME_RAT Myomegalin OS=Rattus norvegicus GN=Pde4dip PE=1 SV=1		0.701623
Pdha1	>sp|P26284|ODPA_RAT Pyruvate dehydrogenase E1 component subunit alpha, somatic form, mitochondrial OS=Rattus norvegicus GN=Pdha1 PE=1 SV=2		5.92843	7.25761
Pdhb	>sp|P49432|ODPB_RAT Pyruvate dehydrogenase E1 component subunit beta, mitochondrial OS=Rattus norvegicus GN=Pdhb PE=1 SV=2		11.2941	10.0153
Pdia3	>sp|P11598|PDIA3_RAT Protein disulfide-isomerase A3 OS=Rattus norvegicus GN=Pdia3 PE=1 SV=2		5.64645	3.95199
Pdia4	>tr|G3V6T7|G3V6T7_RAT Protein disulfide-isomerase A4 OS=Rattus norvegicus GN=Pdia4 PE=3 SV=1;>sp|P38659|PDIA4_RAT Protein disulfide-isomerase A4 OS=Rattus norvegicus GN=Pdia4 PE=1 SV=2		4.89501	4.36028
Pdia6	>sp|Q63081|PDIA6_RAT Protein disulfide-isomerase A6 OS=Rattus norvegicus GN=Pdia6 PE=1 SV=2		5.00046	4.5541
Pds5b	>tr|D3ZMU3|D3ZMU3_RAT Sister chromatid cohesion protein PDS5 homolog B OS=Rattus norvegicus GN=Pds5b PE=4 SV=2;>tr|D3ZU56|D3ZU56_RAT Sister chromatid cohesion protein PDS5 homolog B OS=Rattus norvegicus GN=Pds5b PE=4 SV=1;>tr|F1M797|F1M797_RAT Sister chrom		2.00702	2.87028
Pdxk;RGD1566085	>sp|O35331|PDXK_RAT Pyridoxal kinase OS=Rattus norvegicus GN=Pdxk PE=1 SV=1;>tr|G3V647|G3V647_RAT Pyridoxal kinase OS=Rattus norvegicus GN=Pdxk PE=4 SV=1;>tr|D3Z8P5|D3Z8P5_RAT Protein RGD1566085 (Fragment) OS=Rattus norvegicus GN=RGD1566085 PE=4 SV=2		4.48208
Pdxp	>tr|B2GV79|B2GV79_RAT Pdxp protein OS=Rattus norvegicus GN=Pdxp PE=2 SV=1;>tr|M0R416|M0R416_RAT Pyridoxal phosphate phosphatase OS=Rattus norvegicus GN=Pdxp PE=4 SV=1;>sp|Q8VD52|PLPP_RAT Pyridoxal phosphate phosphatase OS=Rattus norvegicus GN=Pdxp PE=1 SV=		4.83779	6.25197
Pdzd8	>tr|D3ZXY2|D3ZXY2_RAT PDZ domain containing 8 (Predicted) OS=Rattus norvegicus GN=Pdzd8 PE=4 SV=1		2.24107	2.99368
Pebp1	>sp|P31044|PEBP1_RAT Phosphatidylethanolamine-binding protein 1 OS=Rattus norvegicus GN=Pebp1 PE=1 SV=3		7.66132	8.3811
Pef1	>sp|Q641Z8|PEF1_RAT Peflin OS=Rattus norvegicus GN=Pef1 PE=2 SV=1		3.95542	3.38826
Pepd	>sp|Q5I0D7|PEPD_RAT Xaa-Pro dipeptidase OS=Rattus norvegicus GN=Pepd PE=2 SV=1		4.9413	4.07429
Pfas	>tr|D4AB17|D4AB17_RAT Protein LOC100912917 OS=Rattus norvegicus GN=LOC100912917 PE=4 SV=2		11.1268	12.1363
Pfdn1	>tr|D3ZX38|D3ZX38_RAT Prefoldin 1 (Predicted) OS=Rattus norvegicus GN=Pfdn1 PE=4 SV=1		2.01489
Pfkl	>sp|P30835|PFKAL_RAT ATP-dependent 6-phosphofructokinase, liver type OS=Rattus norvegicus GN=Pfkl PE=2 SV=3		5.14037	5.06877
Pfkm	>tr|Q52KS1|Q52KS1_RAT 6-phosphofructokinase OS=Rattus norvegicus GN=Pfkm PE=2 SV=1;>sp|P47858|PFKAM_RAT ATP-dependent 6-phosphofructokinase, muscle type OS=Rattus norvegicus GN=Pfkm PE=2 SV=3		5.84831	6.39789
Pfkp	>sp|P47860|PFKAP_RAT ATP-dependent 6-phosphofructokinase, platelet type OS=Rattus norvegicus GN=Pfkp PE=1 SV=2		4.02757	5.38961
Pfn1	>sp|P62963|PROF1_RAT Profilin-1 OS=Rattus norvegicus GN=Pfn1 PE=1 SV=2;>P02584 SWISS-PROT:P02584 (Bos taurus) Profilin-1		5.31209
Pfn2;LOC100909840	>sp|Q9EPC6|PROF2_RAT Profilin-2 OS=Rattus norvegicus GN=Pfn2 PE=1 SV=3;>tr|D3ZDU5|D3ZDU5_RAT Profilin OS=Rattus norvegicus GN=Pfn2 PE=3 SV=1		4.29677
Pgam1	>sp|P25113|PGAM1_RAT Phosphoglycerate mutase 1 OS=Rattus norvegicus GN=Pgam1 PE=1 SV=4		4.47522	5.85833
Pgap1	>sp|Q765A7|PGAP1_RAT GPI inositol-deacylase OS=Rattus norvegicus GN=Pgap1 PE=1 SV=1		3.39301	4.03097
Pgd;Kif1b	>sp|P85968|6PGD_RAT 6-phosphogluconate dehydrogenase, decarboxylating OS=Rattus norvegicus GN=Pgd PE=1 SV=1;>tr|F1M9K9|F1M9K9_RAT 6-phosphogluconate dehydrogenase, decarboxylating OS=Rattus norvegicus GN=Kif1b PE=1 SV=2		6.31956
Pgk1	>sp|P16617|PGK1_RAT Phosphoglycerate kinase 1 OS=Rattus norvegicus GN=Pgk1 PE=1 SV=2		6.43745	5.94713
Pgls	>sp|P85971|6PGL_RAT 6-phosphogluconolactonase OS=Rattus norvegicus GN=Pgls PE=1 SV=1;>tr|G3V8D5|G3V8D5_RAT 6-phosphogluconolactonase OS=Rattus norvegicus GN=Pgls PE=4 SV=1		8.04166	7.83942
Pgm1	>tr|Q499Q4|Q499Q4_RAT Phosphoglucomutase 1 OS=Rattus norvegicus GN=Pgm1 PE=2 SV=2;>sp|P38652|PGM1_RAT Phosphoglucomutase-1 OS=Rattus norvegicus GN=Pgm1 PE=1 SV=2		8.33454	8.26284
Pgm2l1	>tr|D3Z955|D3Z955_RAT Protein Pgm2l1 OS=Rattus norvegicus GN=Pgm2l1 PE=4 SV=1		1.6992	2.40746
Pgm3	>tr|D3ZFX4|D3ZFX4_RAT Phosphoglucomutase 3 (Predicted), isoform CRA_a OS=Rattus norvegicus GN=Pgm3 PE=3 SV=1		8.23557	9.18314
Pgrmc1	>sp|P70580|PGRC1_RAT Membrane-associated progesterone receptor component 1 OS=Rattus norvegicus GN=Pgrmc1 PE=1 SV=3		4.74973
Pgrmc2	>sp|Q5XIU9|PGRC2_RAT Membrane-associated progesterone receptor component 2 OS=Rattus norvegicus GN=Pgrmc2 PE=2 SV=1		4.29576	3.89938
Phb	>sp|P67779|PHB_RAT Prohibitin OS=Rattus norvegicus GN=Phb PE=1 SV=1		9.03421	9.51596
Phb2	>sp|Q5XIH7|PHB2_RAT Prohibitin-2 OS=Rattus norvegicus GN=Phb2 PE=1 SV=1		10.6695	9.5403
Phf2	>tr|F1LWX5|F1LWX5_RAT PHD finger protein 2 (Predicted) OS=Rattus norvegicus GN=Phf2 PE=4 SV=2		1.38429
Phgdh	>sp|O08651|SERA_RAT D-3-phosphoglycerate dehydrogenase OS=Rattus norvegicus GN=Phgdh PE=1 SV=3		7.08103	6.6851
Phyhip	>sp|Q568Z9|PHYIP_RAT Phytanoyl-CoA hydroxylase-interacting protein OS=Rattus norvegicus GN=Phyhip PE=2 SV=1		1.34203	1.71193
Phyhipl	>sp|Q6AYN4|PHIPL_RAT Phytanoyl-CoA hydroxylase-interacting protein-like OS=Rattus norvegicus GN=Phyhipl PE=2 SV=2		2.93826	2.93198
Pi4ka	>tr|F1LRW9|F1LRW9_RAT Phosphatidylinositol 4-kinase alpha OS=Rattus norvegicus GN=Pi4ka PE=4 SV=2;>sp|O08662|PI4KA_RAT Phosphatidylinositol 4-kinase alpha OS=Rattus norvegicus GN=Pi4ka PE=1 SV=1		2.65595	3.79119
Picalm	>tr|E9PTD2|E9PTD2_RAT Phosphatidylinositol-binding clathrin assembly protein OS=Rattus norvegicus GN=Picalm PE=4 SV=2		2.5219	2.72345
Pik3r4	>sp|P0C0R5|PI3R4_RAT Phosphoinositide 3-kinase regulatory subunit 4 OS=Rattus norvegicus GN=Pik3r4 PE=3 SV=2		2.14975
Pithd1	>tr|D4ABS5|D4ABS5_RAT Protein Pithd1 OS=Rattus norvegicus GN=Pithd1 PE=4 SV=1		3.60542	3.71812
Pitpna	>sp|P16446|PIPNA_RAT Phosphatidylinositol transfer protein alpha isoform OS=Rattus norvegicus GN=Pitpna PE=1 SV=2;>tr|R9PXS4|R9PXS4_RAT Phosphatidylinositol transfer protein alpha isoform OS=Rattus norvegicus GN=Pitpna PE=4 SV=1		3.5757	4.72865
Pitpnm1	>sp|Q5U2N3|PITM1_RAT Membrane-associated phosphatidylinositol transfer protein 1 OS=Rattus norvegicus GN=Pitpnm1 PE=2 SV=1		3.6855	3.90082
Pitpnm2	>tr|F1LXD6|F1LXD6_RAT Protein Pitpnm2 (Fragment) OS=Rattus norvegicus GN=Pitpnm2 PE=4 SV=1		3.12242	3.60579
Pkm	>sp|P11980|KPYM_RAT Pyruvate kinase PKM OS=Rattus norvegicus GN=Pkm PE=1 SV=3		5.12055	4.04032
Pkp4	>tr|F1M3R5|F1M3R5_RAT Protein Pkp4 OS=Rattus norvegicus GN=Pkp4 PE=4 SV=2;>tr|F1M2K6|F1M2K6_RAT Protein Pkp4 OS=Rattus norvegicus GN=Pkp4 PE=4 SV=2		2.41381
Plaa	>sp|P54319|PLAP_RAT Phospholipase A-2-activating protein OS=Rattus norvegicus GN=Plaa PE=2 SV=3		4.6997	5.08476
Plcb1	>sp|P10687|PLCB1_RAT 1-phosphatidylinositol 4,5-bisphosphate phosphodiesterase beta-1 OS=Rattus norvegicus GN=Plcb1 PE=1 SV=1;>tr|R9PXY3|R9PXY3_RAT Phosphoinositide phospholipase C (Fragment) OS=Rattus norvegicus GN=Plcb1 PE=4 SV=1;>tr|F1M084|F1M084_RAT Ph		3.83285	6.11308
Plcg1	>tr|G3V845|G3V845_RAT Phosphoinositide phospholipase C OS=Rattus norvegicus GN=Plcg1 PE=4 SV=1;>sp|P10686|PLCG1_RAT 1-phosphatidylinositol 4,5-bisphosphate phosphodiesterase gamma-1 OS=Rattus norvegicus GN=Plcg1 PE=1 SV=1		2.25288
Plcl1	>sp|Q62688|PLCL1_RAT Inactive phospholipase C-like protein 1 OS=Rattus norvegicus GN=Plcl1 PE=1 SV=1;>tr|F1LP62|F1LP62_RAT Phosphoinositide phospholipase C OS=Rattus norvegicus GN=Plcl1 PE=4 SV=2		3.82535
Pld3	>sp|Q5FVH2|PLD3_RAT Phospholipase D3 OS=Rattus norvegicus GN=Pld3 PE=2 SV=1		0.784594	0.726065
Plec	>tr|F1MAL6|F1MAL6_RAT Plectin (Fragment) OS=Rattus norvegicus GN=Plec PE=1 SV=2;>tr|F7F9U6|F7F9U6_RAT Plectin OS=Rattus norvegicus GN=Plec PE=1 SV=1;>tr|F7F744|F7F744_RAT Plectin OS=Rattus norvegicus GN=Plec PE=1 SV=1		11.1231	11.2559
Plekha5	>tr|E9PTG5|E9PTG5_RAT Protein Plekha5 OS=Rattus norvegicus GN=Plekha5 PE=4 SV=2		1.68252
Plxna2	>tr|D3ZWP6|D3ZWP6_RAT Protein Plxna2 OS=Rattus norvegicus GN=Plxna2 PE=4 SV=1	Yes	1.28804	3.04789
Plxna4a	>tr|D3ZES7|D3ZES7_RAT Protein Plxna4a OS=Rattus norvegicus GN=Plxna4a PE=4 SV=1	Yes	4.33163	5.31425
Plxnb1	>tr|D3ZDX5|D3ZDX5_RAT Protein Plxnb1 OS=Rattus norvegicus GN=Plxnb1 PE=4 SV=1	Yes	2.04028	5.77912
Plxnb2	>tr|D3ZQ57|D3ZQ57_RAT Plexin B2 OS=Rattus norvegicus GN=Plxnb2 PE=4 SV=1	Yes	3.85162	3.47651
Plxnd1	>tr|D4AA77|D4AA77_RAT Plexin D1 (Predicted) OS=Rattus norvegicus GN=Plxnd1 PE=4 SV=2	Yes	3.79351	5.59843
Pml	>tr|F1M589|F1M589_RAT Protein Pml (Fragment) OS=Rattus norvegicus GN=Pml PE=1 SV=2;>tr|M0R9I4|M0R9I4_RAT Protein Pml (Fragment) OS=Rattus norvegicus GN=Pml PE=4 SV=1		2.72409	2.15245
Pmm1	>tr|Q5RK25|Q5RK25_RAT Phosphomannomutase OS=Rattus norvegicus GN=Pmm1 PE=2 SV=1		1.24971
Pnn	>tr|D3ZAY8|D3ZAY8_RAT Protein Pnn OS=Rattus norvegicus GN=Pnn PE=4 SV=1		3.67542	3.64705
Pnp	>sp|P85973|PNPH_RAT Purine nucleoside phosphorylase OS=Rattus norvegicus GN=Pnp PE=1 SV=1;>tr|D3ZXK9|D3ZXK9_RAT Purine nucleoside phosphorylase (Fragment) OS=Rattus norvegicus GN=Pnp PE=4 SV=2		9.94414	6.3567
Pogz	>tr|D3ZV33|D3ZV33_RAT Pogo transposable element with ZNF domain (Predicted), isoform CRA_a OS=Rattus norvegicus GN=Pogz PE=1 SV=1		1.74286	2.08794
Polr2a	>tr|D3ZGF8|D3ZGF8_RAT DNA-directed RNA polymerase OS=Rattus norvegicus GN=Polr2a PE=3 SV=1;>tr|D4A5A6|D4A5A6_RAT DNA-directed RNA polymerase OS=Rattus norvegicus GN=Polr2a PE=3 SV=1		1.21012
Polr2b	>tr|G3V8Y5|G3V8Y5_RAT DNA-directed RNA polymerase OS=Rattus norvegicus GN=Polr2b PE=3 SV=1		2.25629
Pon2	>sp|Q6AXM8|PON2_RAT Serum paraoxonase/arylesterase 2 OS=Rattus norvegicus GN=Pon2 PE=2 SV=1		4.22621	3.99661
Por	>sp|P00388|NCPR_RAT NADPH--cytochrome P450 reductase OS=Rattus norvegicus GN=Por PE=1 SV=3		2.8588	3.50132
Ppa1	>tr|F7EPH4|F7EPH4_RAT Protein Ppa1 OS=Rattus norvegicus GN=Ppa1 PE=4 SV=1		5.98391	5.70304
Ppap2b	>tr|Q6IMX4|Q6IMX4_RAT Lipid phosphate phosphohydrolase 3 OS=Rattus norvegicus GN=Ppap2b PE=2 SV=1;>sp|P97544|LPP3_RAT Lipid phosphate phosphohydrolase 3 OS=Rattus norvegicus GN=Ppap2b PE=1 SV=1		1.48324	1.57305
Ppfia2	>tr|F1M8A4|F1M8A4_RAT Protein Ppfia2 (Fragment) OS=Rattus norvegicus GN=Ppfia2 PE=4 SV=2	Yes	1.95722	3.1751
Ppfia3	>tr|F1LSE6|F1LSE6_RAT Liprin-alpha-3 OS=Rattus norvegicus GN=Ppfia3 PE=4 SV=1;>sp|Q91Z79|LIPA3_RAT Liprin-alpha-3 OS=Rattus norvegicus GN=Ppfia3 PE=1 SV=2	Yes	2.32618	3.27115
Ppia	>sp|P10111|PPIA_RAT Peptidyl-prolyl cis-trans isomerase A OS=Rattus norvegicus GN=Ppia PE=1 SV=2		4.65095	6.12258
Ppib	>sp|P24368|PPIB_RAT Peptidyl-prolyl cis-trans isomerase B OS=Rattus norvegicus GN=Ppib PE=1 SV=3		5.13374	4.27267
Ppid;Ppidl1	>sp|Q6DGG0|PPID_RAT Peptidyl-prolyl cis-trans isomerase D OS=Rattus norvegicus GN=Ppid PE=1 SV=3;>tr|M0RB67|M0RB67_RAT Protein Ppidl1 OS=Rattus norvegicus GN=Ppidl1 PE=4 SV=1		6.01124
Ppm1a	>sp|P20650|PPM1A_RAT Protein phosphatase 1A OS=Rattus norvegicus GN=Ppm1a PE=1 SV=1		2.9714
Ppm1e	>sp|Q80Z30|PPM1E_RAT Protein phosphatase 1E OS=Rattus norvegicus GN=Ppm1e PE=1 SV=1	Yes	4.42804	3.94618
Ppm1g	>tr|F1LNI5|F1LNI5_RAT Protein Ppm1g OS=Rattus norvegicus GN=Ppm1g PE=3 SV=2		2.00899	2.28382
Ppme1	>tr|R9PXV9|R9PXV9_RAT Protein phosphatase methylesterase 1 OS=Rattus norvegicus GN=Ppme1 PE=3 SV=1;>sp|Q4FZT2|PPME1_RAT Protein phosphatase methylesterase 1 OS=Rattus norvegicus GN=Ppme1 PE=1 SV=2		1.9418	2.65515
Ppp1ca	>sp|P62138|PP1A_RAT Serine/threonine-protein phosphatase PP1-alpha catalytic subunit OS=Rattus norvegicus GN=Ppp1ca PE=1 SV=1		2.87725
Ppp1cb	>sp|P62142|PP1B_RAT Serine/threonine-protein phosphatase PP1-beta catalytic subunit OS=Rattus norvegicus GN=Ppp1cb PE=1 SV=3		2.28598
Ppp1r12a	>sp|Q10728|MYPT1_RAT Protein phosphatase 1 regulatory subunit 12A OS=Rattus norvegicus GN=Ppp1r12a PE=1 SV=2;>tr|D3ZR53|D3ZR53_RAT Protein phosphatase 1 regulatory subunit 12 OS=Rattus norvegicus GN=Ppp1r12a PE=1 SV=2;>tr|D4ACS0|D4ACS0_RAT Protein phosphat		2.54194	2.88906
Ppp1r7	>sp|Q5HZV9|PP1R7_RAT Protein phosphatase 1 regulatory subunit 7 OS=Rattus norvegicus GN=Ppp1r7 PE=1 SV=1;>tr|R9PXV7|R9PXV7_RAT Protein phosphatase 1 regulatory subunit 7 (Fragment) OS=Rattus norvegicus GN=Ppp1r7 PE=4 SV=1		4.59753	4.3539
Ppp1r9a	>sp|O35867|NEB1_RAT Neurabin-1 OS=Rattus norvegicus GN=Ppp1r9a PE=1 SV=1	Yes	2.12148	2.07566
Ppp1r9b	>sp|O35274|NEB2_RAT Neurabin-2 OS=Rattus norvegicus GN=Ppp1r9b PE=1 SV=1	Yes	2.98015	3.03827
Ppp2ca	>sp|P63331|PP2AA_RAT Serine/threonine-protein phosphatase 2A catalytic subunit alpha isoform OS=Rattus norvegicus GN=Ppp2ca PE=1 SV=1		2.00893
Ppp2r1a	>tr|Q5XI34|Q5XI34_RAT Protein Ppp2r1a OS=Rattus norvegicus GN=Ppp2r1a PE=2 SV=1		2.33473	2.81695
Ppp2r2a	>sp|P36876|2ABA_RAT Serine/threonine-protein phosphatase 2A 55 kDa regulatory subunit B alpha isoform OS=Rattus norvegicus GN=Ppp2r2a PE=2 SV=1		3.94566	4.11405
Ppp2r5e	>tr|D3ZHI9|D3ZHI9_RAT Protein Ppp2r5e OS=Rattus norvegicus GN=Ppp2r5e PE=4 SV=1		3.03511	3.11952
Ppp3ca	>sp|P63329|PP2BA_RAT Serine/threonine-protein phosphatase 2B catalytic subunit alpha isoform OS=Rattus norvegicus GN=Ppp3ca PE=1 SV=1		2.5476	3.55169
Ppp3cb	>sp|P20651|PP2BB_RAT Serine/threonine-protein phosphatase 2B catalytic subunit beta isoform OS=Rattus norvegicus GN=Ppp3cb PE=1 SV=1		3.02487	3.70459
Ppp5c	>sp|P53042|PPP5_RAT Serine/threonine-protein phosphatase 5 OS=Rattus norvegicus GN=Ppp5c PE=1 SV=1		4.11643	3.98311
Ppp6c	>sp|Q64620|PPP6_RAT Serine/threonine-protein phosphatase 6 catalytic subunit OS=Rattus norvegicus GN=Ppp6c PE=2 SV=2		4.62828	3.34359
Ppp6r2	>tr|F1M6T6|F1M6T6_RAT Protein Ppp6r2 (Fragment) OS=Rattus norvegicus GN=Ppp6r2 PE=4 SV=2		2.51332
Ppp6r3	>tr|F1MAH5|F1MAH5_RAT Protein Ppp6r3 OS=Rattus norvegicus GN=Ppp6r3 PE=4 SV=2;>tr|D3ZBT9|D3ZBT9_RAT Protein Ppp6r3 OS=Rattus norvegicus GN=Ppp6r3 PE=4 SV=2		2.60671
Prdx1	>sp|Q63716|PRDX1_RAT Peroxiredoxin-1 OS=Rattus norvegicus GN=Prdx1 PE=1 SV=1		9.46115	6.52144
Prdx2	>sp|P35704|PRDX2_RAT Peroxiredoxin-2 OS=Rattus norvegicus GN=Prdx2 PE=1 SV=3		5.61724	7.04481
Prdx3	>tr|G3V7I0|G3V7I0_RAT Peroxiredoxin 3 OS=Rattus norvegicus GN=Prdx3 PE=4 SV=1;>sp|Q9Z0V6|PRDX3_RAT Thioredoxin-dependent peroxide reductase, mitochondrial OS=Rattus norvegicus GN=Prdx3 PE=1 SV=2		10.0567	8.01245
Prdx4	>sp|Q9Z0V5|PRDX4_RAT Peroxiredoxin-4 OS=Rattus norvegicus GN=Prdx4 PE=2 SV=1		6.15559	3.83188
Prdx6	>sp|O35244|PRDX6_RAT Peroxiredoxin-6 OS=Rattus norvegicus GN=Prdx6 PE=1 SV=3		8.35534	7.84713
Prep	>sp|O70196|PPCE_RAT Prolyl endopeptidase OS=Rattus norvegicus GN=Prep PE=1 SV=1		5.95822	5.30565
Prepl	>sp|Q5HZA6|PPCEL_RAT Prolyl endopeptidase-like OS=Rattus norvegicus GN=Prepl PE=2 SV=2;>tr|D3ZZ32|D3ZZ32_RAT Prolyl endopeptidase-like OS=Rattus norvegicus GN=Prepl PE=4 SV=2		0.541055
Prex1	>tr|D3ZS72|D3ZS72_RAT Protein Prex1 (Fragment) OS=Rattus norvegicus GN=Prex1 PE=4 SV=2		1.90125	2.48923
Prkaca	>tr|A1L1M0|A1L1M0_RAT Protein kinase, cAMP-dependent, catalytic, alpha OS=Rattus norvegicus GN=Prkaca PE=2 SV=1;>sp|P27791|KAPCA_RAT cAMP-dependent protein kinase catalytic subunit alpha OS=Rattus norvegicus GN=Prkaca PE=1 SV=2;>tr|D4ACM4|D4ACM4_RAT cAMP-d		4.66676	5.30057
Prkacb	>sp|P68182|KAPCB_RAT cAMP-dependent protein kinase catalytic subunit beta OS=Rattus norvegicus GN=Prkacb PE=1 SV=2		3.10596	4.34549
Prkar1a	>sp|P09456|KAP0_RAT cAMP-dependent protein kinase type I-alpha regulatory subunit OS=Rattus norvegicus GN=Prkar1a PE=2 SV=2		0.906281	1.94841
Prkca	>sp|P05696|KPCA_RAT Protein kinase C alpha type OS=Rattus norvegicus GN=Prkca PE=1 SV=3;>tr|F1LS98|F1LS98_RAT Protein kinase C OS=Rattus norvegicus GN=Prkca PE=3 SV=2;>tr|F1M2P8|F1M2P8_RAT Protein kinase C OS=Rattus norvegicus GN=Prkca PE=3 SV=2		4.31806	4.77899
Prkcb	>tr|F1LS42|F1LS42_RAT Protein kinase C beta type (Fragment) OS=Rattus norvegicus GN=Prkcb PE=4 SV=1		2.25759	2.85931
Prkce	>tr|F1LMV8|F1LMV8_RAT Protein kinase C OS=Rattus norvegicus GN=Prkce PE=3 SV=2		2.39012	2.58235
Prkcg	>sp|P63319|KPCG_RAT Protein kinase C gamma type OS=Rattus norvegicus GN=Prkcg PE=1 SV=1		1.68463
Prkcsh	>tr|B1WC34|B1WC34_RAT Protein Prkcsh OS=Rattus norvegicus GN=Prkcsh PE=2 SV=1		5.43185	3.43011
Prmt5	>tr|D4A0E8|D4A0E8_RAT Protein arginine N-methyltransferase 5 OS=Rattus norvegicus GN=Prmt5 PE=3 SV=1		5.88243	5.89636
Prnp	>sp|P13852|PRIO_RAT Major prion protein OS=Rattus norvegicus GN=Prnp PE=1 SV=2		1.18229	1.21186
Prpf19	>sp|Q9JMJ4|PRP19_RAT Pre-mRNA-processing factor 19 OS=Rattus norvegicus GN=Prpf19 PE=1 SV=2		2.56156	2.81353
Prpf40a	>tr|D3ZJ92|D3ZJ92_RAT Pre-mRNA processing factor 40 homolog A (Yeast) (Predicted) OS=Rattus norvegicus GN=Prpf40a PE=4 SV=1		2.94021	4.05658
Prpf8	>tr|G3V6H2|G3V6H2_RAT Pre-mRNA processing factor 8, isoform CRA_a OS=Rattus norvegicus GN=Prpf8 PE=4 SV=1		1.64589	1.68479
Prps1	>sp|P60892|PRPS1_RAT Ribose-phosphate pyrophosphokinase 1 OS=Rattus norvegicus GN=Prps1 PE=1 SV=2		4.62976
Prpsap2	>sp|O08618|KPRB_RAT Phosphoribosyl pyrophosphate synthase-associated protein 2 OS=Rattus norvegicus GN=Prpsap2 PE=2 SV=1		4.71359	5.29088
Prrc2b	>tr|D3ZZ51|D3ZZ51_RAT Protein Prrc2b (Fragment) OS=Rattus norvegicus GN=Prrc2b PE=4 SV=2		0.599965
Prrt2	>sp|D3ZFB6|PRRT2_RAT Proline-rich transmembrane protein 2 OS=Rattus norvegicus GN=Prrt2 PE=1 SV=1		1.6655
Prtfdc1	>tr|B2RYS6|B2RYS6_RAT Phosphoribosyl transferase domain containing 1 OS=Rattus norvegicus GN=Prtfdc1 PE=2 SV=1		4.53055	4.84031
Psap	>sp|P10960|SAP_RAT Sulfated glycoprotein 1 OS=Rattus norvegicus GN=Psap PE=1 SV=1;>tr|F7EPE0|F7EPE0_RAT Sulfated glycoprotein 1 OS=Rattus norvegicus GN=Psap PE=4 SV=1		1.24004	1.90461
Psat1	>tr|E9PSV5|E9PSV5_RAT Phosphoserine aminotransferase OS=Rattus norvegicus GN=Psat1 PE=3 SV=2		5.71713
Psd	>tr|G3V8J5|G3V8J5_RAT PH and SEC7 domain-containing protein 1 OS=Rattus norvegicus GN=Psd PE=4 SV=1		2.16151
Psd2	>tr|D4ACB6|D4ACB6_RAT Pleckstrin and Sec7 domain containing 2 (Predicted) OS=Rattus norvegicus GN=Psd2 PE=4 SV=1		1.77214
Psd3	>tr|D3ZFY7|D3ZFY7_RAT Protein Psd3 OS=Rattus norvegicus GN=Psd3 PE=4 SV=2;>tr|D4A2Q3|D4A2Q3_RAT Protein Psd3 (Fragment) OS=Rattus norvegicus GN=Psd3 PE=4 SV=2;>tr|D3ZR34|D3ZR34_RAT Protein Psd3 (Fragment) OS=Rattus norvegicus GN=Psd3 PE=4 SV=2;>tr|D4A404|D		2.65549	3.31421
Psip1	>tr|F1SW39|F1SW39_RAT PC4 and SFRS1 interacting protein 1 OS=Rattus norvegicus GN=Psip1 PE=2 SV=1;>sp|Q812D1|PSIP1_RAT PC4 and SFRS1-interacting protein OS=Rattus norvegicus GN=Psip1 PE=2 SV=1		5.24579	3.07555
Psma1	>sp|P18420|PSA1_RAT Proteasome subunit alpha type-1 OS=Rattus norvegicus GN=Psma1 PE=1 SV=2		6.53472	6.57757
Psma2	>sp|P17220|PSA2_RAT Proteasome subunit alpha type-2 OS=Rattus norvegicus GN=Psma2 PE=1 SV=3		7.11863	6.65938
Psma3	>sp|P18422|PSA3_RAT Proteasome subunit alpha type-3 OS=Rattus norvegicus GN=Psma3 PE=1 SV=3		7.11954
Psma4	>sp|P21670|PSA4_RAT Proteasome subunit alpha type-4 OS=Rattus norvegicus GN=Psma4 PE=1 SV=1		6.55088	6.16372
Psma5	>tr|Q6P9V6|Q6P9V6_RAT Proteasome subunit alpha type OS=Rattus norvegicus GN=Psma5 PE=2 SV=1;>sp|P34064|PSA5_RAT Proteasome subunit alpha type-5 OS=Rattus norvegicus GN=Psma5 PE=2 SV=1		6.64806	6.14382
Psma6	>sp|P60901|PSA6_RAT Proteasome subunit alpha type-6 OS=Rattus norvegicus GN=Psma6 PE=1 SV=1		6.55691	6.08057
Psma7	>tr|F1LSQ6|F1LSQ6_RAT Proteasome subunit alpha type OS=Rattus norvegicus GN=Psma7 PE=3 SV=1;>sp|P48004|PSA7_RAT Proteasome subunit alpha type-7 OS=Rattus norvegicus GN=Psma7 PE=1 SV=1		8.35231	6.73717
Psmb1	>tr|Q6PDW4|Q6PDW4_RAT Proteasome subunit beta type OS=Rattus norvegicus GN=Psmb1 PE=2 SV=1;>sp|P18421|PSB1_RAT Proteasome subunit beta type-1 OS=Rattus norvegicus GN=Psmb1 PE=1 SV=3		6.83024	5.69304
Psmb2	>sp|P40307|PSB2_RAT Proteasome subunit beta type-2 OS=Rattus norvegicus GN=Psmb2 PE=1 SV=1		7.22469	5.89126
Psmb3	>sp|P40112|PSB3_RAT Proteasome subunit beta type-3 OS=Rattus norvegicus GN=Psmb3 PE=1 SV=1;>tr|F1LNN1|F1LNN1_RAT Proteasome subunit beta type OS=Rattus norvegicus GN=Psmb3 PE=3 SV=2		6.7202	6.16765
Psmb4	>tr|G3V8U9|G3V8U9_RAT Proteasome subunit beta type OS=Rattus norvegicus GN=Psmb4 PE=3 SV=1;>sp|P34067|PSB4_RAT Proteasome subunit beta type-4 OS=Rattus norvegicus GN=Psmb4 PE=1 SV=2		5.74538	6.09935
Psmb5	>tr|G3V7Q6|G3V7Q6_RAT Proteasome subunit beta type OS=Rattus norvegicus GN=Psmb5 PE=3 SV=1;>sp|P28075|PSB5_RAT Proteasome subunit beta type-5 OS=Rattus norvegicus GN=Psmb5 PE=1 SV=3		5.44882	5.47673
Psmb6	>sp|P28073|PSB6_RAT Proteasome subunit beta type-6 OS=Rattus norvegicus GN=Psmb6 PE=1 SV=3		5.45829
Psmb8	>sp|P28064|PSB8_RAT Proteasome subunit beta type-8 OS=Rattus norvegicus GN=Psmb8 PE=1 SV=3		6.96693	6.22735
Psmb9	>tr|Q6MGA6|Q6MGA6_RAT Proteasome subunit beta type OS=Rattus norvegicus GN=Psmb9 PE=2 SV=1;>sp|P28077|PSB9_RAT Proteasome subunit beta type-9 OS=Rattus norvegicus GN=Psmb9 PE=1 SV=2		5.23039	5.24013
Psmc1	>sp|P62193|PRS4_RAT 26S protease regulatory subunit 4 OS=Rattus norvegicus GN=Psmc1 PE=2 SV=1		4.05855	4.67097
Psmc2	>tr|G3V7L6|G3V7L6_RAT 26S protease regulatory subunit 7 OS=Rattus norvegicus GN=Psmc2 PE=3 SV=1;>sp|Q63347|PRS7_RAT 26S protease regulatory subunit 7 OS=Rattus norvegicus GN=Psmc2 PE=1 SV=3		5.83735	4.89005
Psmc3	>sp|Q63569|PRS6A_RAT 26S protease regulatory subunit 6A OS=Rattus norvegicus GN=Psmc3 PE=2 SV=1;>tr|Q6P6U2|Q6P6U2_RAT 26S protease regulatory subunit 6A OS=Rattus norvegicus GN=Psmc3 PE=2 SV=1		6.3658	5.6443
Psmc4	>sp|Q63570|PRS6B_RAT 26S protease regulatory subunit 6B OS=Rattus norvegicus GN=Psmc4 PE=1 SV=1		6.84999	6.27845
Psmc5	>sp|P62198|PRS8_RAT 26S protease regulatory subunit 8 OS=Rattus norvegicus GN=Psmc5 PE=1 SV=1		5.08567	5.20026
Psmc6	>tr|G3V6W6|G3V6W6_RAT Protein Psmc6 OS=Rattus norvegicus GN=Psmc6 PE=3 SV=1		5.22092	5.16288
Psmd1	>tr|G3V8B6|G3V8B6_RAT 26S proteasome non-ATPase regulatory subunit 1 OS=Rattus norvegicus GN=Psmd1 PE=4 SV=1;>sp|O88761|PSMD1_RAT 26S proteasome non-ATPase regulatory subunit 1 OS=Rattus norvegicus GN=Psmd1 PE=2 SV=1		5.60855	4.99231
Psmd11	>sp|F1LMZ8|PSD11_RAT 26S proteasome non-ATPase regulatory subunit 11 OS=Rattus norvegicus GN=Psmd11 PE=3 SV=2;>tr|D3Z950|D3Z950_RAT 26S proteasome non-ATPase regulatory subunit 11 OS=Rattus norvegicus GN=Psmd11 PE=4 SV=1		5.5279	4.61838
Psmd12	>tr|Q5XIC6|Q5XIC6_RAT Proteasome (Prosome, macropain) 26S subunit, non-ATPase, 12 OS=Rattus norvegicus GN=Psmd12 PE=2 SV=1		6.50035	6.03845
Psmd13	>sp|B0BN93|PSD13_RAT 26S proteasome non-ATPase regulatory subunit 13 OS=Rattus norvegicus GN=Psmd13 PE=1 SV=1		5.24138	5.32624
Psmd14	>tr|Q4V8E2|Q4V8E2_RAT Proteasome (Prosome, macropain) 26S subunit, non-ATPase, 14 OS=Rattus norvegicus GN=Psmd14 PE=2 SV=1		6.48672
Psmd2	>sp|Q4FZT9|PSMD2_RAT 26S proteasome non-ATPase regulatory subunit 2 OS=Rattus norvegicus GN=Psmd2 PE=2 SV=1		5.4262	4.3758
Psmd3	>tr|Q5U2S7|Q5U2S7_RAT Proteasome (Prosome, macropain) 26S subunit, non-ATPase, 3 OS=Rattus norvegicus GN=Psmd3 PE=2 SV=1		6.45847	5.70856
Psmd4	>tr|O88321|O88321_RAT Antisecretory factor OS=Rattus norvegicus GN=Psmd4 PE=2 SV=1		3.95363	3.88406
Psmd5	>tr|G3V8G2|G3V8G2_RAT Proteasome (Prosome, macropain) 26S subunit, non-ATPase, 5 (Predicted), isoform CRA_a OS=Rattus norvegicus GN=Psmd5 PE=4 SV=1		5.75686	5.44083
Psmd6	>tr|Q6PCT9|Q6PCT9_RAT Proteasome (Prosome, macropain) 26S subunit, non-ATPase, 6 OS=Rattus norvegicus GN=Psmd6 PE=2 SV=1		4.2598	5.50079
Psmd7	>tr|D4AEH3|D4AEH3_RAT Proteasome (Prosome, macropain) 26S subunit, non-ATPase, 7 (Predicted) OS=Rattus norvegicus GN=Psmd7 PE=4 SV=1		6.1977	5.32455
Psmd8	>tr|F1LMQ3|F1LMQ3_RAT Protein Psmd8 OS=Rattus norvegicus GN=Psmd8 PE=4 SV=1		4.57478	4.5127
Psmd9	>sp|Q9WTV5|PSMD9_RAT 26S proteasome non-ATPase regulatory subunit 9 OS=Rattus norvegicus GN=Psmd9 PE=1 SV=1;>tr|G3V9P0|G3V9P0_RAT 26S proteasome non-ATPase regulatory subunit 9 OS=Rattus norvegicus GN=Psmd9 PE=4 SV=1		3.07349	3.26917
Psme1	>tr|Q6P9V7|Q6P9V7_RAT Proteasome (Prosome, macropain) activator subunit 1 OS=Rattus norvegicus GN=Psme1 PE=2 SV=1;>sp|Q63797|PSME1_RAT Proteasome activator complex subunit 1 OS=Rattus norvegicus GN=Psme1 PE=2 SV=1		7.42019	5.13781
Psme2	>sp|Q63798|PSME2_RAT Proteasome activator complex subunit 2 OS=Rattus norvegicus GN=Psme2 PE=2 SV=3;>tr|Z4YNS1|Z4YNS1_RAT Proteasome activator complex subunit 2 OS=Rattus norvegicus GN=Psme2 PE=4 SV=1		8.27697	5.54541
Psme4	>tr|F1LS68|F1LS68_RAT Protein Psme4 OS=Rattus norvegicus GN=Psme4 PE=4 SV=2		2.37621	3.25772
Pspc1	>sp|Q4KLH4|PSPC1_RAT Paraspeckle component 1 OS=Rattus norvegicus GN=Pspc1 PE=2 SV=1		8.56553	4.80218
Psph	>sp|Q5M819|SERB_RAT Phosphoserine phosphatase OS=Rattus norvegicus GN=Psph PE=2 SV=1		4.15829	4.89108
Ptbp1	>tr|D3ZB30|D3ZB30_RAT Polypyrimidine tract binding protein 1, isoform CRA_c OS=Rattus norvegicus GN=Ptbp1 PE=4 SV=1;>tr|F1LM18|F1LM18_RAT Polypyrimidine tract-binding protein 1 OS=Rattus norvegicus GN=Ptbp1 PE=4 SV=1		4.78663	4.80572
Ptbp2	>sp|Q66H20|PTBP2_RAT Polypyrimidine tract-binding protein 2 OS=Rattus norvegicus GN=Ptbp2 PE=2 SV=1		3.19114	3.0324
Ptges3	>sp|P83868|TEBP_RAT Prostaglandin E synthase 3 OS=Rattus norvegicus GN=Ptges3 PE=1 SV=2;>tr|R9PXR7|R9PXR7_RAT Prostaglandin E synthase 3 (Fragment) OS=Rattus norvegicus GN=Ptges3 PE=1 SV=1		4.45501	3.75731
Ptk2	>tr|R9PXT6|R9PXT6_RAT Focal adhesion kinase 1 OS=Rattus norvegicus GN=Ptk2 PE=4 SV=1;>sp|O35346|FAK1_RAT Focal adhesion kinase 1 OS=Rattus norvegicus GN=Ptk2 PE=1 SV=1		3.38448	3.16776
Ptk2b	>sp|P70600|FAK2_RAT Protein-tyrosine kinase 2-beta OS=Rattus norvegicus GN=Ptk2b PE=1 SV=1		0.923224	3.38961
Ptn	>sp|P63090|PTN_RAT Pleiotrophin OS=Rattus norvegicus GN=Ptn PE=1 SV=1		1.36539
Ptp4a2	>sp|Q6P9X4|TP4A2_RAT Protein tyrosine phosphatase type IVA 2 OS=Rattus norvegicus GN=Ptp4a2 PE=2 SV=1		2.73362
Ptplad1	>tr|D4ABI7|D4ABI7_RAT Protein LOC100365676 OS=Rattus norvegicus GN=LOC100365676 PE=4 SV=2		5.2184
Ptpn11	>sp|P41499|PTN11_RAT Tyrosine-protein phosphatase non-receptor type 11 OS=Rattus norvegicus GN=Ptpn11 PE=1 SV=4		3.27044	3.41218
Ptpn23	>tr|F1M951|F1M951_RAT Tyrosine-protein phosphatase non-receptor type 23 OS=Rattus norvegicus GN=Ptpn23 PE=4 SV=1;>sp|O88902|PTN23_RAT Tyrosine-protein phosphatase non-receptor type 23 (Fragment) OS=Rattus norvegicus GN=Ptpn23 PE=1 SV=2		3.64924	3.16979
Ptpra	>tr|Q66HJ7|Q66HJ7_RAT Receptor-type tyrosine-protein phosphatase OS=Rattus norvegicus GN=Ptpra PE=2 SV=1	Yes	2.47999	3.58555
Ptprd	>tr|F1M678|F1M678_RAT Protein Ptprd (Fragment) OS=Rattus norvegicus GN=Ptprd PE=4 SV=2;>tr|M0RB22|M0RB22_RAT Protein Ptprd (Fragment) OS=Rattus norvegicus GN=Ptprd PE=4 SV=1;>tr|M0R5M1|M0R5M1_RAT Protein Ptprd (Fragment) OS=Rattus norvegicus GN=Ptprd PE=4		1.35894
Ptprf	>tr|G3V8P4|G3V8P4_RAT RCG50226, isoform CRA_a OS=Rattus norvegicus GN=Ptprf PE=4 SV=1	Yes	1.19322	1.15311
Ptprs	>sp|Q64605|PTPRS_RAT Receptor-type tyrosine-protein phosphatase S OS=Rattus norvegicus GN=Ptprs PE=1 SV=2;>tr|M0RA99|M0RA99_RAT Receptor-type tyrosine-protein phosphatase S OS=Rattus norvegicus GN=Ptprs PE=4 SV=1;>tr|M0R711|M0R711_RAT Receptor-type tyrosin		1.06631	1.9082
Ptprz1	>sp|Q62656|PTPRZ_RAT Receptor-type tyrosine-protein phosphatase zeta OS=Rattus norvegicus GN=Ptprz1 PE=1 SV=1;>tr|F1LMY3|F1LMY3_RAT Receptor-type tyrosine-protein phosphatase zeta OS=Rattus norvegicus GN=Ptprz1 PE=4 SV=2	Yes	1.19414
Ptrh2	>tr|Q5XI86|Q5XI86_RAT Peptidyl-tRNA hydrolase 2 OS=Rattus norvegicus GN=Ptrh2 PE=1 SV=1		4.08398	5.61994
Puf60	>sp|Q9WV25|PUF60_RAT Poly(U)-binding-splicing factor PUF60 OS=Rattus norvegicus GN=Puf60 PE=2 SV=2		1.41159
Pum1	>tr|D3Z8L5|D3Z8L5_RAT Protein Pum1 OS=Rattus norvegicus GN=Pum1 PE=4 SV=1		0.930665	1.64749
Pum2	>tr|D3ZQL8|D3ZQL8_RAT Protein Pum2 OS=Rattus norvegicus GN=Pum2 PE=4 SV=2		1.4889
Pura	>tr|F1LPS8|F1LPS8_RAT Transcriptional activator protein Pur-alpha OS=Rattus norvegicus GN=Pura PE=4 SV=2;>sp|P86252|PURA_RAT Transcriptional activator protein Pur-alpha (Fragments) OS=Rattus norvegicus GN=Pura PE=1 SV=1		9.75374	7.90708
Purb	>sp|Q68A21|PURB_RAT Transcriptional activator protein Pur-beta OS=Rattus norvegicus GN=Purb PE=1 SV=3		7.08807	14.1811
Pycr2	>sp|Q6AY23|P5CR2_RAT Pyrroline-5-carboxylate reductase 2 OS=Rattus norvegicus GN=Pycr2 PE=2 SV=1		5.2379	5.57494
Pygb	>tr|G3V6Y6|G3V6Y6_RAT Alpha-1,4 glucan phosphorylase OS=Rattus norvegicus GN=Pygb PE=3 SV=1;>sp|P53534|PYGB_RAT Glycogen phosphorylase, brain form (Fragment) OS=Rattus norvegicus GN=Pygb PE=1 SV=3		8.65368	10.3923
Qdpr	>sp|P11348|DHPR_RAT Dihydropteridine reductase OS=Rattus norvegicus GN=Qdpr PE=1 SV=1		5.50815	5.92909
Qki;Qk;LOC100910212	>sp|Q91XU1|QKI_RAT Protein quaking OS=Rattus norvegicus GN=Qki PE=1 SV=2;>tr|F8WFY1|F8WFY1_RAT Protein LOC100910212 (Fragment) OS=Rattus norvegicus GN=Qk PE=4 SV=2;>tr|D4A2X0|D4A2X0_RAT Protein LOC100910212 (Fragment) OS=Rattus norvegicus GN=LOC100910212 P		1.08875
Rab10	>tr|Q5RKJ9|Q5RKJ9_RAT RAB10, member RAS oncogene family OS=Rattus norvegicus GN=Rab10 PE=2 SV=1	Yes	3.44399	4.31087
Rab11b;Rab11a	>sp|O35509|RB11B_RAT Ras-related protein Rab-11B OS=Rattus norvegicus GN=Rab11b PE=1 SV=4;>sp|P62494|RB11A_RAT Ras-related protein Rab-11A OS=Rattus norvegicus GN=Rab11a PE=1 SV=3		1.75485
Rab12	>sp|P35284|RAB12_RAT Ras-related protein Rab-12 OS=Rattus norvegicus GN=Rab12 PE=1 SV=2;>tr|D4A376|D4A376_RAT Ras-related protein Rab-12 OS=Rattus norvegicus GN=Rab12 PE=3 SV=2	Yes	2.53226	3.2063
Rab14	>tr|B0BMW0|B0BMW0_RAT RAB14, member RAS oncogene family OS=Rattus norvegicus GN=Rab14 PE=2 SV=1;>sp|P61107|RAB14_RAT Ras-related protein Rab-14 OS=Rattus norvegicus GN=Rab14 PE=1 SV=3	Yes	2.85824	2.93851
Rab18	>sp|Q5EB77|RAB18_RAT Ras-related protein Rab-18 OS=Rattus norvegicus GN=Rab18 PE=2 SV=1	Yes	1.98193
Rab1A	>sp|Q6NYB7|RAB1A_RAT Ras-related protein Rab-1A OS=Rattus norvegicus GN=Rab1A PE=1 SV=3	Yes	3.84943
Rab21	>sp|Q6AXT5|RAB21_RAT Ras-related protein Rab-21 OS=Rattus norvegicus GN=Rab21 PE=2 SV=1	Yes	2.81817	3.04292
Rab2a	>sp|P05712|RAB2A_RAT Ras-related protein Rab-2A OS=Rattus norvegicus GN=Rab2a PE=1 SV=1	Yes	3.13999	3.30227
Rab31	>sp|Q6GQP4|RAB31_RAT Ras-related protein Rab-31 OS=Rattus norvegicus GN=Rab31 PE=1 SV=2	Yes	3.07814	3.00047
Rab33a	>tr|D3ZCU8|D3ZCU8_RAT Protein Rab33a OS=Rattus norvegicus GN=Rab33a PE=3 SV=1		2.24244
Rab35	>sp|Q5U316|RAB35_RAT Ras-related protein Rab-35 OS=Rattus norvegicus GN=Rab35 PE=1 SV=1	Yes	7.17191
Rab3a	>sp|P63012|RAB3A_RAT Ras-related protein Rab-3A OS=Rattus norvegicus GN=Rab3a PE=1 SV=1	Yes	1.61286	2.44552
Rab3gap2	>tr|D4ABP4|D4ABP4_RAT Rab3 GTPase-activating protein non-catalytic subunit (Fragment) OS=Rattus norvegicus GN=Rab3gap2 PE=4 SV=2;>tr|F1LMT8|F1LMT8_RAT Rab3 GTPase-activating protein non-catalytic subunit (Fragment) OS=Rattus norvegicus GN=Rab3gap2 PE=4 SV=	Yes	3.14454	3.09601
Rab4b	>sp|P51146|RAB4B_RAT Ras-related protein Rab-4B OS=Rattus norvegicus GN=Rab4b PE=2 SV=1	Yes	2.45742	3.33197
Rab5al1	>sp|M0RC99|RAB5A_RAT Ras-related protein Rab-5A OS=Rattus norvegicus GN=Rab5a PE=2 SV=1		4.77672
Rab5b	>tr|A1L1J8|A1L1J8_RAT Protein Rab5b OS=Rattus norvegicus GN=Rab5b PE=2 SV=1	Yes	3.35602	3.51914
Rab5c	>tr|B0BNK1|B0BNK1_RAT Protein Rab5c OS=Rattus norvegicus GN=Rab5c PE=2 SV=1	Yes	3.26521	3.3161
Rab6a	>sp|Q9WVB1|RAB6A_RAT Ras-related protein Rab-6A OS=Rattus norvegicus GN=Rab6a PE=2 SV=2	Yes	1.35529	2.10162
Rab6b	>tr|F1LVC3|F1LVC3_RAT Protein Rab6b OS=Rattus norvegicus GN=Rab6b PE=3 SV=2	Yes	0.921344	0.97629
Rab7a	>sp|P09527|RAB7A_RAT Ras-related protein Rab-7a OS=Rattus norvegicus GN=Rab7a PE=1 SV=2	Yes	2.61307	2.60098
Rab8a	>sp|P35280|RAB8A_RAT Ras-related protein Rab-8A OS=Rattus norvegicus GN=Rab8a PE=1 SV=2	Yes	4.5878	3.27311
Rab8b	>sp|P70550|RAB8B_RAT Ras-related protein Rab-8B OS=Rattus norvegicus GN=Rab8b PE=1 SV=1	Yes	3.7439	2.89618
Rabep1	>sp|O35550|RABE1_RAT Rab GTPase-binding effector protein 1 OS=Rattus norvegicus GN=Rabep1 PE=1 SV=1;>tr|G3V9J7|G3V9J7_RAT Rab GTPase-binding effector protein 1 OS=Rattus norvegicus GN=Rabep1 PE=4 SV=1		4.58578	3.5211
Rabgap1	>tr|D3ZX42|D3ZX42_RAT G protein-coupled receptor 21 (Predicted), isoform CRA_a OS=Rattus norvegicus GN=Rabgap1 PE=4 SV=1		2.11702	2.60686
Rac1	>sp|Q6RUV5|RAC1_RAT Ras-related C3 botulinum toxin substrate 1 OS=Rattus norvegicus GN=Rac1 PE=1 SV=1		6.93096	7.62138
Rad21	>tr|Q4KLH7|Q4KLH7_RAT Protein Rad21 OS=Rattus norvegicus GN=Rad21 PE=2 SV=1		1.4704	1.91913
Rad23b	>sp|Q4KMA2|RD23B_RAT UV excision repair protein RAD23 homolog B OS=Rattus norvegicus GN=Rad23b PE=1 SV=1		3.63272	3.89209
Rala	>sp|P63322|RALA_RAT Ras-related protein Ral-A OS=Rattus norvegicus GN=Rala PE=1 SV=1		6.31138	9.51527
Ralgapb	>sp|P86410|RLGPB_RAT Ral GTPase-activating protein subunit beta OS=Rattus norvegicus GN=Ralgapb PE=1 SV=1;>tr|R9PXV2|R9PXV2_RAT Ral GTPase-activating protein subunit beta (Fragment) OS=Rattus norvegicus GN=Ralgapb PE=4 SV=1		2.86759
Raly	>tr|E9PTI6|E9PTI6_RAT Protein Raly OS=Rattus norvegicus GN=Raly PE=4 SV=1		1.95965	1.6557
Ran;Rasl2-9	>sp|P62828|RAN_RAT GTP-binding nuclear protein Ran OS=Rattus norvegicus GN=Ran PE=1 SV=3;>sp|Q8K586|RANT_RAT GTP-binding nuclear protein Ran, testis-specific isoform OS=Rattus norvegicus GN=Rasl2-9 PE=2 SV=1		5.01151
Ranbp1	>tr|D4A2G9|D4A2G9_RAT Protein Ranbp1 OS=Rattus norvegicus GN=Ranbp1 PE=4 SV=1		7.4345	5.12735
Ranbp3	>tr|M0R5Q3|M0R5Q3_RAT Protein Ranbp3 OS=Rattus norvegicus GN=Ranbp3 PE=4 SV=1;>tr|M0RD63|M0RD63_RAT Protein Ranbp3 OS=Rattus norvegicus GN=Ranbp3 PE=4 SV=1;>tr|M0R920|M0R920_RAT Protein Ranbp3 OS=Rattus norvegicus GN=Ranbp3 PE=4 SV=1		2.84726
Rangap1	>tr|F1MAA5|F1MAA5_RAT Protein Rangap1 OS=Rattus norvegicus GN=Rangap1 PE=4 SV=2		0.923611	1.95106
Rap1b	>sp|Q62636|RAP1B_RAT Ras-related protein Rap-1b OS=Rattus norvegicus GN=Rap1b PE=2 SV=2		6.10942	5.05434
Rap1gds1	>tr|F1M7Y3|F1M7Y3_RAT Protein Rap1gds1 OS=Rattus norvegicus GN=Rap1gds1 PE=4 SV=2		3.08593	3.49264
Rapgef1	>tr|F1M746|F1M746_RAT Protein Rapgef1 (Fragment) OS=Rattus norvegicus GN=Rapgef1 PE=4 SV=2;>tr|F1M8L9|F1M8L9_RAT Protein Rapgef1 (Fragment) OS=Rattus norvegicus GN=Rapgef1 PE=4 SV=2;>tr|M0R791|M0R791_RAT Protein Rapgef1 (Fragment) OS=Rattus norvegicus GN=R		1.49183	2.80983
Rapgef2	>sp|F1M386|RPGF2_RAT Rap guanine nucleotide exchange factor 2 OS=Rattus norvegicus GN=Rapgef2 PE=1 SV=2		1.78145	3.1719
Rars	>sp|P40329|SYRC_RAT Arginine--tRNA ligase, cytoplasmic OS=Rattus norvegicus GN=Rars PE=1 SV=2		7.15417	6.52036
Rasa1	>sp|P50904|RASA1_RAT Ras GTPase-activating protein 1 OS=Rattus norvegicus GN=Rasa1 PE=3 SV=1;>tr|G3V9H0|G3V9H0_RAT RAS p21 protein activator 1, isoform CRA_c OS=Rattus norvegicus GN=Rasa1 PE=4 SV=1		3.21043	3.39912
Rasgrf2	>sp|Q99JE4|RGRF2_RAT Ras-specific guanine nucleotide-releasing factor 2 OS=Rattus norvegicus GN=Rasgrf2 PE=1 SV=1		3.67208
Rasgrp2	>tr|R9PXW6|R9PXW6_RAT RAS guanyl releasing protein 2 (Calcium and DAG-regulated) (Predicted), isoform CRA_b OS=Rattus norvegicus GN=Rasgrp2 PE=4 SV=1;>sp|P0C643|GRP2_RAT RAS guanyl-releasing protein 2 OS=Rattus norvegicus GN=Rasgrp2 PE=1 SV=1		4.88061
Rbbp4;RGD1563620	>tr|B5DFB2|B5DFB2_RAT Protein Rbbp4 OS=Rattus norvegicus GN=Rbbp4 PE=2 SV=1;>tr|D4A250|D4A250_RAT Protein RGD1563620 OS=Rattus norvegicus GN=RGD1563620 PE=4 SV=1		1.63158
Rbbp6	>tr|F1M6Y5|F1M6Y5_RAT Protein Rbbp6 OS=Rattus norvegicus GN=Rbbp6 PE=4 SV=1;>tr|G3V953|G3V953_RAT Protein Rbbp6 OS=Rattus norvegicus GN=Rbbp6 PE=4 SV=1		2.49423
Rbfox1;Rbfox2	>tr|D3ZSL1|D3ZSL1_RAT RNA binding protein fox-1 homolog OS=Rattus norvegicus GN=Rbfox1 PE=4 SV=1;>sp|A1A5R1|RFOX2_RAT RNA binding protein fox-1 homolog 2 OS=Rattus norvegicus GN=Rbfox2 PE=2 SV=1		0.908547
Rbm3	>sp|Q925G0|RBM3_RAT Putative RNA-binding protein 3 OS=Rattus norvegicus GN=Rbm3 PE=1 SV=2		2.61253
Rbm39	>tr|Q5BJP4|Q5BJP4_RAT Protein LOC100910882 OS=Rattus norvegicus GN=Rbm39 PE=1 SV=1		2.04051	1.99262
Rbmxrtl;Rbmxl1	>sp|P84586|RMXRL_RAT RNA-binding motif protein, X chromosome retrogene-like OS=Rattus norvegicus GN=Rbmxrtl PE=3 SV=1;>sp|D4AE41|RMXL1_RAT RNA binding motif protein, X-linked-like-1 OS=Rattus norvegicus GN=Rbmxl1 PE=3 SV=1		7.65029
Rbp1	>sp|P02696|RET1_RAT Retinol-binding protein 1 OS=Rattus norvegicus GN=Rbp1 PE=1 SV=2		6.08836
rCG_29880;Chtop	>tr|M0RDD7|M0RDD7_RAT Chromatin target of PRMT1 protein OS=Rattus norvegicus GN=Chtop PE=4 SV=1;>sp|Q498T2|CHTOP_RAT Chromatin target of PRMT1 protein OS=Rattus norvegicus GN=Chtop PE=2 SV=1		2.39153
rCG_55853	>tr|F1LVX3|F1LVX3_RAT Protein LOC102554591 OS=Rattus norvegicus GN=LOC102554591 PE=4 SV=2;>tr|A0A096MJG7|A0A096MJG7_RAT Protein LOC102554591 OS=Rattus norvegicus GN=LOC102554591 PE=4 SV=1		3.22795
Rdh11	>tr|Q6AXX5|Q6AXX5_RAT Protein Rdh11 OS=Rattus norvegicus GN=Rdh11 PE=2 SV=1;>tr|Q6TUD3|Q6TUD3_RAT LRRGT00111 OS=Rattus norvegicus GN=Rdh11 PE=2 SV=1		3.36634	3.88626
Rdx	>tr|E9PT65|E9PT65_RAT Protein Rdx OS=Rattus norvegicus GN=Rdx PE=4 SV=1		4.76241	4.81856
Reep5	>sp|B2RZ37|REEP5_RAT Receptor expression-enhancing protein 5 OS=Rattus norvegicus GN=Reep5 PE=1 SV=1		3.72524
Retsat	>tr|G3V7V6|G3V7V6_RAT All-trans-13,14-dihydroretinol saturase, isoform CRA_b OS=Rattus norvegicus GN=Retsat PE=4 SV=1;>sp|Q8VHE9|RETST_RAT All-trans-retinol 13,14-reductase OS=Rattus norvegicus GN=Retsat PE=2 SV=1		2.25845	2.77833
RGD1304704	>tr|Q6QI16|Q6QI16_RAT LRRGT00192 OS=Rattus norvegicus GN=RGD1304704 PE=2 SV=1		7.44835	6.05051
RGD1306487;Rab3gap1	>tr|F1LP59|F1LP59_RAT Uncharacterized protein OS=Rattus norvegicus GN=Rab3gap1 PE=4 SV=2;>sp|P69735|RB3GP_RAT Rab3 GTPase-activating protein catalytic subunit (Fragments) OS=Rattus norvegicus GN=Rab3gap1 PE=1 SV=2		3.07302
RGD1307235	>tr|D3ZJ01|D3ZJ01_RAT Protein RGD1307235 OS=Rattus norvegicus GN=RGD1307235 PE=4 SV=1		4.04886	3.94375
RGD1307526	>tr|Q568Z5|Q568Z5_RAT RGD1307526 protein OS=Rattus norvegicus GN=Sltm PE=2 SV=1		2.28101
RGD1307838	>tr|D3ZGV8|D3ZGV8_RAT Protein RGD1307838 OS=Rattus norvegicus GN=Prrc2c PE=1 SV=2;>tr|D4A2J0|D4A2J0_RAT Protein RGD1307838 OS=Rattus norvegicus GN=Prrc2c PE=1 SV=2;>tr|D4A657|D4A657_RAT Protein RGD1307838 OS=Rattus norvegicus GN=Prrc2c PE=1 SV=2		1.69532
RGD1308297	>tr|D3Z9W9|D3Z9W9_RAT Protein Rbm26 OS=Rattus norvegicus GN=Rbm26 PE=4 SV=2;>tr|D3ZRG7|D3ZRG7_RAT Protein Rbm26 OS=Rattus norvegicus GN=Rbm26 PE=4 SV=1;>tr|D3ZRC3|D3ZRC3_RAT Protein Rbm26 OS=Rattus norvegicus GN=Rbm26 PE=4 SV=1		1.62477
RGD1309586	>tr|D3ZN21|D3ZN21_RAT Protein Ddx3y OS=Rattus norvegicus GN=Ddx3y PE=3 SV=1		1.89455	1.46552
RGD1309762	>tr|F1LZX5|F1LZX5_RAT Protein Hectd4 (Fragment) OS=Rattus norvegicus GN=Hectd4 PE=1 SV=2		1.50617	1.81399
RGD1309903	>tr|D3ZF86|D3ZF86_RAT Protein RGD1309903 (Fragment) OS=Rattus norvegicus GN=RGD1309903 PE=4 SV=2		1.5048	1.71464
RGD1309922	>tr|F1LM55|F1LM55_RAT Protein Ccar2 OS=Rattus norvegicus GN=Ccar2 PE=4 SV=1		3.61861	3.63283
RGD1309995	>tr|D4A7I6|D4A7I6_RAT Protein RGD1309995 OS=Rattus norvegicus GN=RGD1309995 PE=4 SV=1		3.79381	3.85906
RGD1311575	>tr|M0RBI2|M0RBI2_RAT Protein RGD1311575 OS=Rattus norvegicus GN=RGD1311575 PE=4 SV=1;>tr|D4A5F4|D4A5F4_RAT Protein RGD1311575 OS=Rattus norvegicus GN=RGD1311575 PE=4 SV=2		2.10189
RGD1560475;Vti1b	>tr|F1LNC4|F1LNC4_RAT Vesicle transport through interaction with t-SNAREs homolog 1B OS=Rattus norvegicus GN=Vti1b PE=4 SV=2;>sp|P58200|VTI1B_RAT Vesicle transport through interaction with t-SNAREs homolog 1B OS=Rattus norvegicus GN=Vti1b PE=1 SV=2		2.53392
RGD1560871	>tr|D3Z981|D3Z981_RAT Protein Plxna1 OS=Rattus norvegicus GN=Plxna1 PE=4 SV=2		3.65871	7.49894
RGD1563065	>tr|F1M583|F1M583_RAT Protein LOC364157 OS=Rattus norvegicus GN=Nwd2 PE=4 SV=2		1.64561	3.01923
RGD1564420	>tr|F1M1B3|F1M1B3_RAT Protein RGD1564420 OS=Rattus norvegicus GN=RGD1564420 PE=4 SV=2;>tr|D4AEB6|D4AEB6_RAT Protein RGD1564420 OS=Rattus norvegicus GN=RGD1564420 PE=4 SV=1		2.27562	5.33956
RGD1565486	>tr|D3Z8R4|D3Z8R4_RAT Protein Rbm25l1 OS=Rattus norvegicus GN=Rbm25l1 PE=4 SV=2		2.79933
RGD1566265	>tr|G3V6A6|G3V6A6_RAT Protein RGD1566265 OS=Rattus norvegicus GN=RGD1566265 PE=4 SV=1		1.67843
Rheb	>sp|Q62639|RHEB_RAT GTP-binding protein Rheb OS=Rattus norvegicus GN=Rheb PE=1 SV=1;>tr|M0R3K1|M0R3K1_RAT GTP-binding protein Rheb OS=Rattus norvegicus GN=Rheb PE=4 SV=1		2.11154
Rhoa	>sp|P61589|RHOA_RAT Transforming protein RhoA OS=Rattus norvegicus GN=Rhoa PE=1 SV=1		3.90585	3.79833
Rhob	>sp|P62747|RHOB_RAT Rho-related GTP-binding protein RhoB OS=Rattus norvegicus GN=Rhob PE=1 SV=1		3.15728
Rhot1	>tr|A1L1L6|A1L1L6_RAT Mitochondrial Rho GTPase OS=Rattus norvegicus GN=Rhot1 PE=2 SV=1		4.00545
Ric8a	>sp|Q80ZG1|RIC8A_RAT Synembryn-A OS=Rattus norvegicus GN=Ric8a PE=1 SV=2;>tr|B1H241|B1H241_RAT Resistance to inhibitors of cholinesterase 8 homolog A (C. elegans) OS=Rattus norvegicus GN=Ric8a PE=2 SV=1		2.66853	2.4572
Ril;Pdlim4	>tr|M0R4H5|M0R4H5_RAT PDZ and LIM domain protein 4 OS=Rattus norvegicus GN=Pdlim4 PE=4 SV=1;>sp|P36202|PDLI4_RAT PDZ and LIM domain protein 4 OS=Rattus norvegicus GN=Pdlim4 PE=2 SV=2		1.83614
Rims1	>tr|F1LYS1|F1LYS1_RAT Regulating synaptic membrane exocytosis protein 1 OS=Rattus norvegicus GN=Rims1 PE=1 SV=2;>sp|Q9JIR4|RIMS1_RAT Regulating synaptic membrane exocytosis protein 1 OS=Rattus norvegicus GN=Rims1 PE=1 SV=1	Yes	3.07789
Rnf123	>tr|F1LMI7|F1LMI7_RAT E3 ubiquitin-protein ligase RNF123 OS=Rattus norvegicus GN=Rnf123 PE=4 SV=1;>sp|D3ZXK7|RN123_RAT E3 ubiquitin-protein ligase RNF123 OS=Rattus norvegicus GN=Rnf123 PE=1 SV=1		1.98979
Rnf14	>tr|Q3ZAU6|Q3ZAU6_RAT Protein Rnf14 OS=Rattus norvegicus GN=Rnf14 PE=2 SV=1		2.07096	1.95327
Rnf213	>tr|F1M0R1|F1M0R1_RAT Protein Rnf213 OS=Rattus norvegicus GN=Rnf213 PE=4 SV=2		3.89452	1.52298
Rnh1;LOC100360501	>sp|P29315|RINI_RAT Ribonuclease inhibitor OS=Rattus norvegicus GN=Rnh1 PE=1 SV=2;>tr|E2RUH2|E2RUH2_RAT Ribonuclease inhibitor OS=Rattus norvegicus GN=Rnh1 PE=2 SV=1		6.1713
Rnpep	>sp|O09175|AMPB_RAT Aminopeptidase B OS=Rattus norvegicus GN=Rnpep PE=1 SV=2;>tr|G3V6V1|G3V6V1_RAT Aminopeptidase B OS=Rattus norvegicus GN=Rnpep PE=4 SV=1		5.20028	5.85297
Robo2	>tr|F1M950|F1M950_RAT Protein Robo2 (Fragment) OS=Rattus norvegicus GN=Robo2 PE=4 SV=2		1.56953	1.7276
Rock2	>sp|Q62868|ROCK2_RAT Rho-associated protein kinase 2 OS=Rattus norvegicus GN=Rock2 PE=1 SV=2		2.8828	3.4528
Rph3a	>sp|P47709|RP3A_RAT Rabphilin-3A OS=Rattus norvegicus GN=Rph3a PE=1 SV=1;>tr|F1LPB9|F1LPB9_RAT Rabphilin-3A OS=Rattus norvegicus GN=Rph3a PE=4 SV=1	Yes	2.20773	3.54906
Rpl10;Rpl10l	>sp|Q6PDV7|RL10_RAT 60S ribosomal protein L10 OS=Rattus norvegicus GN=Rpl10 PE=1 SV=3;>tr|D4A1P2|D4A1P2_RAT Protein Rpl10l OS=Rattus norvegicus GN=Rpl10l PE=4 SV=1		4.6771
Rpl10a;LOC680700;RGD1566137;RGD1559639	>sp|P62907|RL10A_RAT 60S ribosomal protein L10a OS=Rattus norvegicus GN=Rpl10a PE=1 SV=2;>tr|F1LYQ7|F1LYQ7_RAT Ribosomal protein OS=Rattus norvegicus GN=LOC680700 PE=3 SV=2;>tr|D4A7Y6|D4A7Y6_RAT Ribosomal protein (Fragment) OS=Rattus norvegicus GN=RGD15661		8.4214
Rpl11	>sp|P62914|RL11_RAT 60S ribosomal protein L11 OS=Rattus norvegicus GN=Rpl11 PE=1 SV=2		8.58394	7.91426
Rpl12;RGD1564883;Rpl12-ps1;RGD1563956	>sp|P23358|RL12_RAT 60S ribosomal protein L12 OS=Rattus norvegicus GN=Rpl12 PE=2 SV=1;>tr|M0R4B6|M0R4B6_RAT 60S ribosomal protein L12 OS=Rattus norvegicus GN=RGD1564883 PE=3 SV=1;>tr|D3ZJE2|D3ZJE2_RAT Uncharacterized protein OS=Rattus norvegicus GN=Rpl12-p		11.2806
Rpl13;LOC100360491;RGD1563145	>sp|P41123|RL13_RAT 60S ribosomal protein L13 OS=Rattus norvegicus GN=Rpl13 PE=1 SV=2;>tr|D3ZRM9|D3ZRM9_RAT 60S ribosomal protein L13 OS=Rattus norvegicus GN=LOC100360491 PE=3 SV=1;>tr|D3ZD02|D3ZD02_RAT 60S ribosomal protein L13 OS=Rattus norvegicus GN=RGD		7.44779
Rpl13a	>tr|Q5RK10|Q5RK10_RAT 60S ribosomal protein L13a OS=Rattus norvegicus GN=Rpl13a PE=2 SV=1;>sp|P35427|RL13A_RAT 60S ribosomal protein L13a OS=Rattus norvegicus GN=Rpl13a PE=1 SV=2		7.75407	5.37279
Rpl14;LOC680579;LOC306079	>sp|Q63507|RL14_RAT 60S ribosomal protein L14 OS=Rattus norvegicus GN=Rpl14 PE=1 SV=3;>tr|F1LSW7|F1LSW7_RAT 60S ribosomal protein L14 OS=Rattus norvegicus GN=Rpl14 PE=4 SV=1;>tr|D3ZHE6|D3ZHE6_RAT Protein LOC680579 OS=Rattus norvegicus GN=LOC680579 PE=4 SV=		7.67523
Rpl15;RGD1565131	>sp|P61314|RL15_RAT 60S ribosomal protein L15 OS=Rattus norvegicus GN=Rpl15 PE=1 SV=2;>tr|D3ZXA2|D3ZXA2_RAT Ribosomal protein L15 OS=Rattus norvegicus GN=RGD1565131 PE=3 SV=2		5.70624
Rpl17;RGD1560017	>sp|P24049|RL17_RAT 60S ribosomal protein L17 OS=Rattus norvegicus GN=Rpl17 PE=2 SV=3;>tr|D3Z9G9|D3Z9G9_RAT Protein RGD1560017 (Fragment) OS=Rattus norvegicus GN=RGD1560017 PE=3 SV=2		8.06716
Rpl18	>sp|P12001|RL18_RAT 60S ribosomal protein L18 OS=Rattus norvegicus GN=Rpl18 PE=2 SV=2		9.22125	5.77725
Rpl18a;RGD1565566	>sp|P62718|RL18A_RAT 60S ribosomal protein L18a OS=Rattus norvegicus GN=Rpl18a PE=2 SV=1;>tr|F1M0K6|F1M0K6_RAT Protein RGD1565566 (Fragment) OS=Rattus norvegicus GN=RGD1565566 PE=3 SV=1		7.4573
Rpl19	>sp|P84100|RL19_RAT 60S ribosomal protein L19 OS=Rattus norvegicus GN=Rpl19 PE=1 SV=1		5.5802
Rpl21;LOC100364176;RGD1562923;LOC681195;RGD1562839;LOC100361103;RGD1565370;RGD1562601;LOC100360611;RGD1561815;LOC686080;LOC680639;RGD1565159	>tr|Q6PDW2|Q6PDW2_RAT Protein LOC100360604 OS=Rattus norvegicus GN=LOC100360604 PE=2 SV=1;>tr|D3ZPN7|D3ZPN7_RAT Protein LOC100360604 OS=Rattus norvegicus GN=LOC100360604 PE=4 SV=1;>tr|D3ZEK2|D3ZEK2_RAT Protein RGD1562923 OS=Rattus norvegicus GN=RGD1562923		7.2313
Rpl23	>sp|P62832|RL23_RAT 60S ribosomal protein L23 OS=Rattus norvegicus GN=Rpl23 PE=2 SV=1		8.28446
Rpl23a;RGD1564606;LOC689899;LOC688776;LOC690335	>sp|P62752|RL23A_RAT 60S ribosomal protein L23a OS=Rattus norvegicus GN=Rpl23a PE=2 SV=1;>tr|F1LT35|F1LT35_RAT Protein RGD1564606 (Fragment) OS=Rattus norvegicus GN=RGD1564606 PE=3 SV=1;>tr|D3ZTH8|D3ZTH8_RAT Protein LOC689899 OS=Rattus norvegicus GN=LOC689		9.47526
Rpl24	>sp|P83732|RL24_RAT 60S ribosomal protein L24 OS=Rattus norvegicus GN=Rpl24 PE=2 SV=1		5.66284
Rpl26;Rpl26-ps2;Rpl26-ps1	>tr|G3V6I9|G3V6I9_RAT 60S ribosomal protein L26 OS=Rattus norvegicus GN=Rpl26 PE=3 SV=1;>sp|P12749|RL26_RAT 60S ribosomal protein L26 OS=Rattus norvegicus GN=Rpl26 PE=1 SV=1;>tr|D4A1Z2|D4A1Z2_RAT Uncharacterized protein OS=Rattus norvegicus GN=Rpl26-ps2 PE		8.39286
Rpl27;RGD1563835;LOC100912027	>sp|P61354|RL27_RAT 60S ribosomal protein L27 OS=Rattus norvegicus GN=Rpl27 PE=2 SV=2;>tr|D3ZTK5|D3ZTK5_RAT 60S ribosomal protein L27 OS=Rattus norvegicus GN=RGD1563835 PE=3 SV=1;>tr|M0R7P0|M0R7P0_RAT Protein LOC100912027 OS=Rattus norvegicus GN=LOC1009120		7.68618
Rpl27a;RGD1562402;RGD1559972;RGD1561984	>sp|P18445|RL27A_RAT 60S ribosomal protein L27a OS=Rattus norvegicus GN=Rpl27a PE=1 SV=3;>tr|D3ZF07|D3ZF07_RAT Protein RGD1562402 OS=Rattus norvegicus GN=RGD1562402 PE=3 SV=1;>tr|D4AAY6|D4AAY6_RAT Protein RGD1559972 OS=Rattus norvegicus GN=RGD1559972 PE=3		7.22639
Rpl28;RGD1565183;LOC690096	>tr|Q642E2|Q642E2_RAT Protein LOC100362069 OS=Rattus norvegicus GN=LOC100362069 PE=2 SV=1;>tr|D3ZJD3|D3ZJD3_RAT Protein LOC100362069 OS=Rattus norvegicus GN=RGD1565183 PE=4 SV=1;>sp|P17702|RL28_RAT 60S ribosomal protein L28 OS=Rattus norvegicus GN=Rpl28 PE		6.56803
Rpl3	>sp|P21531|RL3_RAT 60S ribosomal protein L3 OS=Rattus norvegicus GN=Rpl3 PE=1 SV=3		8.67061	7.16418
Rpl30	>sp|P62890|RL30_RAT 60S ribosomal protein L30 OS=Rattus norvegicus GN=Rpl30 PE=3 SV=2		7.35159
Rpl32;LOC688684	>sp|P62912|RL32_RAT 60S ribosomal protein L32 OS=Rattus norvegicus GN=Rpl32 PE=1 SV=2;>tr|D4A412|D4A412_RAT Protein LOC688684 OS=Rattus norvegicus GN=LOC688684 PE=4 SV=1		7.39124
Rpl34;Rpl34-ps1	>tr|B2RZD4|B2RZD4_RAT 60S ribosomal protein L34 OS=Rattus norvegicus GN=Rpl34 PE=2 SV=1;>tr|F1LQ14|F1LQ14_RAT 60S ribosomal protein L34 OS=Rattus norvegicus GN=Rpl34 PE=4 SV=1;>tr|D4A4W9|D4A4W9_RAT Uncharacterized protein OS=Rattus norvegicus GN=Rpl34-ps1		7.95664
Rpl35;LOC686074	>sp|P17078|RL35_RAT 60S ribosomal protein L35 OS=Rattus norvegicus GN=Rpl35 PE=1 SV=3;>tr|D3ZN79|D3ZN79_RAT Protein LOC681918 OS=Rattus norvegicus GN=LOC686074 PE=3 SV=1		7.32802
Rpl35a;LOC100362338;LOC100362049	>sp|P04646|RL35A_RAT 60S ribosomal protein L35a OS=Rattus norvegicus GN=Rpl35a PE=3 SV=1;>tr|D3ZZN4|D3ZZN4_RAT Protein LOC100362338 OS=Rattus norvegicus GN=LOC100362338 PE=4 SV=1;>tr|D4A771|D4A771_RAT Protein LOC100359825 OS=Rattus norvegicus GN=LOC1003620		7.33548
Rpl36a;RGD1563431;LOC100910714	>sp|P83883|RL36A_RAT 60S ribosomal protein L36a OS=Rattus norvegicus GN=Rpl36a PE=1 SV=2;>tr|F1M4S5|F1M4S5_RAT Uncharacterized protein (Fragment) OS=Rattus norvegicus GN=RGD1563431 PE=3 SV=1;>tr|M0R969|M0R969_RAT Uncharacterized protein (Fragment) OS=Rattu		7.59064
Rpl4	>tr|Q6P3V9|Q6P3V9_RAT 60S ribosomal protein L4 OS=Rattus norvegicus GN=Rpl4 PE=2 SV=1;>sp|P50878|RL4_RAT 60S ribosomal protein L4 OS=Rattus norvegicus GN=Rpl4 PE=1 SV=3		8.93976	7.069
Rpl5;Rpl5l1	>sp|P09895|RL5_RAT 60S ribosomal protein L5 OS=Rattus norvegicus GN=Rpl5 PE=1 SV=3;>tr|D3ZET5|D3ZET5_RAT Uncharacterized protein OS=Rattus norvegicus PE=3 SV=2;>tr|D3ZHP8|D3ZHP8_RAT Protein Rpl5l1 OS=Rattus norvegicus GN=Rpl5l1 PE=3 SV=1		7.4025
Rpl6	>tr|H7C5Y5|H7C5Y5_RAT 60S ribosomal protein L6 OS=Rattus norvegicus GN=Rpl6 PE=3 SV=1;>sp|P21533|RL6_RAT 60S ribosomal protein L6 OS=Rattus norvegicus GN=Rpl6 PE=1 SV=5;>tr|F1LQS3|F1LQS3_RAT 60S ribosomal protein L6 OS=Rattus norvegicus GN=Rpl6 PE=3 SV=1		9.1127	6.76235
Rpl7	>tr|B0K031|B0K031_RAT 60S ribosomal protein L7 OS=Rattus norvegicus GN=Rpl7 PE=2 SV=1;>sp|P05426|RL7_RAT 60S ribosomal protein L7 OS=Rattus norvegicus GN=Rpl7 PE=1 SV=2		11.1909
Rpl8;RGD1561333	>sp|P62919|RL8_RAT 60S ribosomal protein L8 OS=Rattus norvegicus GN=Rpl8 PE=2 SV=2;>tr|D4A6W6|D4A6W6_RAT Protein RGD1561333 OS=Rattus norvegicus GN=RGD1561333 PE=3 SV=1		7.64114
Rpl9;LOC100910002;LOC100911472	>sp|P17077|RL9_RAT 60S ribosomal protein L9 OS=Rattus norvegicus GN=Rpl9 PE=1 SV=1;>tr|M0R6B4|M0R6B4_RAT Protein LOC100910002 OS=Rattus norvegicus GN=LOC100910002 PE=4 SV=1;>tr|M0RBD4|M0RBD4_RAT Protein LOC100911472 OS=Rattus norvegicus GN=LOC100911472 PE=		7.68961
Rplp0	>sp|P19945|RLA0_RAT 60S acidic ribosomal protein P0 OS=Rattus norvegicus GN=Rplp0 PE=1 SV=2		6.64022	5.8038
Rpn1	>tr|Q6P7A7|Q6P7A7_RAT Dolichyl-diphosphooligosaccharide--protein glycosyltransferase subunit 1 OS=Rattus norvegicus GN=Rpn1 PE=2 SV=1;>sp|P07153|RPN1_RAT Dolichyl-diphosphooligosaccharide--protein glycosyltransferase subunit 1 OS=Rattus norvegicus GN=Rpn1		4.6034	4.6906
Rpn2	>sp|P25235|RPN2_RAT Dolichyl-diphosphooligosaccharide--protein glycosyltransferase subunit 2 OS=Rattus norvegicus GN=Rpn2 PE=2 SV=2		5.66434	5.40701
Rps10;RGD1564698;LOC100361240	>sp|P63326|RS10_RAT 40S ribosomal protein S10 OS=Rattus norvegicus GN=Rps10 PE=2 SV=1;>tr|F1LT36|F1LT36_RAT Protein RGD1564698 OS=Rattus norvegicus GN=RGD1564698 PE=4 SV=2;>tr|D3ZJY5|D3ZJY5_RAT Protein LOC100360905 OS=Rattus norvegicus GN=LOC100360905 PE=4		9.13639
Rps11	>sp|P62282|RS11_RAT 40S ribosomal protein S11 OS=Rattus norvegicus GN=Rps11 PE=1 SV=3;>tr|M0R8X3|M0R8X3_RAT Uncharacterized protein OS=Rattus norvegicus PE=3 SV=1		7.12528
Rps12;LOC100364427;LOC100360573;RGD1561453	>tr|Q6PDW1|Q6PDW1_RAT 40S ribosomal protein S12 OS=Rattus norvegicus GN=LOC100359593 PE=2 SV=1;>tr|M0R9I8|M0R9I8_RAT 40S ribosomal protein S12 OS=Rattus norvegicus GN=LOC100364427 PE=3 SV=1;>tr|D3ZHB3|D3ZHB3_RAT 40S ribosomal protein S12 OS=Rattus norvegic		10.3757
Rps13;LOC683961	>sp|P62278|RS13_RAT 40S ribosomal protein S13 OS=Rattus norvegicus GN=Rps13 PE=1 SV=2;>tr|M0RCY2|M0RCY2_RAT Protein LOC683961 OS=Rattus norvegicus GN=LOC683961 PE=3 SV=1		8.4177
Rps14	>tr|Q6PDV6|Q6PDV6_RAT 40S ribosomal protein S14 OS=Rattus norvegicus GN=Rps14 PE=2 SV=1;>sp|P13471|RS14_RAT 40S ribosomal protein S14 OS=Rattus norvegicus GN=Rps14 PE=2 SV=3		11.4451
Rps15a;Rps15al4;Rps15al2	>sp|P62246|RS15A_RAT 40S ribosomal protein S15a OS=Rattus norvegicus GN=Rps15a PE=1 SV=2;>tr|D3ZLL8|D3ZLL8_RAT Protein LOC100909878 OS=Rattus norvegicus GN=Rps15a-ps7 PE=3 SV=1;>tr|D3ZZC7|D3ZZC7_RAT Protein Rps15al2 OS=Rattus norvegicus GN=Rps15al2 PE=3 SV		7.02901
Rps16	>sp|P62250|RS16_RAT 40S ribosomal protein S16 OS=Rattus norvegicus GN=Rps16 PE=1 SV=2		6.81815	6.50172
Rps17;LOC100364909;RGD1559955;LOC100361180	>sp|P04644|RS17_RAT 40S ribosomal protein S17 OS=Rattus norvegicus GN=Rps17 PE=1 SV=3;>tr|D3ZFA8|D3ZFA8_RAT Protein LOC100362366 OS=Rattus norvegicus GN=LOC100364909 PE=3 SV=1;>tr|D3ZKG6|D3ZKG6_RAT Protein RGD1559955 OS=Rattus norvegicus GN=RGD1559955 PE=3		8.14986
Rps18;LOC100912024;LOC100362298	>sp|P62271|RS18_RAT 40S ribosomal protein S18 OS=Rattus norvegicus GN=Rps18 PE=1 SV=3;>tr|M0R5K9|M0R5K9_RAT Protein LOC100912024 (Fragment) OS=Rattus norvegicus GN=LOC100912024 PE=3 SV=1;>tr|D3ZM33|D3ZM33_RAT Protein LOC100362298 (Fragment) OS=Rattus norve		8.70657
Rps19;LOC100362339;Rps19l1;LOC688899	>sp|P17074|RS19_RAT 40S ribosomal protein S19 OS=Rattus norvegicus GN=Rps19 PE=2 SV=3;>tr|D4A6G6|D4A6G6_RAT Protein LOC100362339 OS=Rattus norvegicus GN=LOC100362339 PE=4 SV=1;>tr|F1LYF3|F1LYF3_RAT Protein Rps19l1 OS=Rattus norvegicus GN=Rps19l1 PE=4 SV=2;		8.68567
Rps20;LOC100359563;RGD1562725;RGD1563124	>sp|P60868|RS20_RAT 40S ribosomal protein S20 OS=Rattus norvegicus GN=Rps20 PE=3 SV=1;>tr|D3ZZK1|D3ZZK1_RAT Protein LOC100359563 OS=Rattus norvegicus GN=LOC100359563 PE=3 SV=1;>tr|M0R5V6|M0R5V6_RAT Protein RGD1562725 OS=Rattus norvegicus GN=RGD1562725 PE=3		8.7988
Rps21;LOC100363012	>sp|P05765|RS21_RAT 40S ribosomal protein S21 OS=Rattus norvegicus GN=Rps21 PE=1 SV=1;>tr|D3ZSE0|D3ZSE0_RAT 40S ribosomal protein S21 OS=Rattus norvegicus GN=LOC100363012 PE=3 SV=1		5.35703
Rps23;RGD1563705;RGD1563570	>sp|P62268|RS23_RAT 40S ribosomal protein S23 OS=Rattus norvegicus GN=Rps23 PE=1 SV=3;>tr|F1LTW8|F1LTW8_RAT Protein RGD1563705 OS=Rattus norvegicus GN=RGD1563705 PE=3 SV=2;>tr|D4A9Q3|D4A9Q3_RAT Protein RGD1563570 OS=Rattus norvegicus GN=RGD1563570 PE=3 SV=		8.04293
Rps25;RGD1564597;LOC100911337	>sp|P62853|RS25_RAT 40S ribosomal protein S25 OS=Rattus norvegicus GN=Rps25 PE=2 SV=1;>tr|F1M6F4|F1M6F4_RAT Protein LOC100912210 (Fragment) OS=Rattus norvegicus GN=LOC100912210 PE=4 SV=1;>tr|M0R763|M0R763_RAT Protein LOC100911337 OS=Rattus norvegicus GN=LO		7.1681
Rps26;LOC100361854	>sp|P62856|RS26_RAT 40S ribosomal protein S26 OS=Rattus norvegicus GN=Rps26 PE=3 SV=3;>tr|D3Z8D7|D3Z8D7_RAT Protein LOC100361854 OS=Rattus norvegicus GN=LOC100361854 PE=4 SV=1		8.45415
Rps27a	>sp|P62982|RS27A_RAT Ubiquitin-40S ribosomal protein S27a OS=Rattus norvegicus GN=Rps27a PE=1 SV=2		1.48198
Rps2-ps6;Rps2;LOC688473;LOC100359960	>tr|O55215|O55215_RAT Ribosomal protein S2 OS=Rattus norvegicus GN=Rps2-ps6 PE=2 SV=1;>sp|P27952|RS2_RAT 40S ribosomal protein S2 OS=Rattus norvegicus GN=Rps2 PE=1 SV=1;>tr|E9PT76|E9PT76_RAT Uncharacterized protein OS=Rattus norvegicus PE=3 SV=2;>tr|D3ZQW7		8.28718
Rps3;RGD1560831	>sp|P62909|RS3_RAT 40S ribosomal protein S3 OS=Rattus norvegicus GN=Rps3 PE=1 SV=1;>tr|D3ZVH2|D3ZVH2_RAT Protein RGD1560831 OS=Rattus norvegicus GN=RGD1560831 PE=3 SV=1		7.90474
Rps3a;LOC100365839	>sp|P49242|RS3A_RAT 40S ribosomal protein S3a OS=Rattus norvegicus GN=Rps3a PE=1 SV=2;>tr|M0R6L4|M0R6L4_RAT 40S ribosomal protein S3a OS=Rattus norvegicus GN=LOC100365839 PE=3 SV=1		8.28127
Rps4x;Rps4y2	>tr|X1WI37|X1WI37_RAT Protein LOC100362640 (Fragment) OS=Rattus norvegicus GN=LOC100362640 PE=3 SV=1;>sp|P62703|RS4X_RAT 40S ribosomal protein S4, X isoform OS=Rattus norvegicus GN=Rps4x PE=2 SV=2;>tr|D3ZX01|D3ZX01_RAT 40S ribosomal protein S4 OS=Rattus no		8.46426
Rps5	>tr|B0BN81|B0BN81_RAT 40S ribosomal protein S5 OS=Rattus norvegicus GN=Rps5 PE=2 SV=1;>sp|P24050|RS5_RAT 40S ribosomal protein S5 OS=Rattus norvegicus GN=Rps5 PE=1 SV=3		7.67077	6.25584
Rps6	>sp|P62755|RS6_RAT 40S ribosomal protein S6 OS=Rattus norvegicus GN=Rps6 PE=1 SV=1;>tr|M0RD75|M0RD75_RAT 40S ribosomal protein S6 (Fragment) OS=Rattus norvegicus GN=Rps6 PE=4 SV=1		10.856	6.45665
Rps7	>sp|P62083|RS7_RAT 40S ribosomal protein S7 OS=Rattus norvegicus GN=Rps7 PE=1 SV=1		7.4234
Rps8;LOC100363452;RGD1566369;LOC297756	>sp|P62243|RS8_RAT 40S ribosomal protein S8 OS=Rattus norvegicus GN=Rps8 PE=1 SV=2;>tr|M0R7Q5|M0R7Q5_RAT 40S ribosomal protein S8 OS=Rattus norvegicus GN=LOC100363452 PE=3 SV=1;>tr|D3ZIE1|D3ZIE1_RAT 40S ribosomal protein S8 OS=Rattus norvegicus GN=RGD15663		9.0697
Rps9;RGD1566136	>sp|P29314|RS9_RAT 40S ribosomal protein S9 OS=Rattus norvegicus GN=Rps9 PE=1 SV=4;>tr|D3ZV50|D3ZV50_RAT Protein LOC100364509 OS=Rattus norvegicus GN=LOC100364509 PE=4 SV=1		8.16837
Rpsa	>sp|P38983|RSSA_RAT 40S ribosomal protein SA OS=Rattus norvegicus GN=Rpsa PE=1 SV=3		10.6008	6.81743
Rptor	>tr|D3ZDU2|D3ZDU2_RAT Protein Rptor OS=Rattus norvegicus GN=Rptor PE=4 SV=2	Yes	5.71892	5.20594
Rraga;RragB	>sp|Q63486|RRAGA_RAT Ras-related GTP-binding protein A OS=Rattus norvegicus GN=Rraga PE=1 SV=1;>sp|Q63487|RRAGB_RAT Ras-related GTP-binding protein B OS=Rattus norvegicus GN=RragB PE=1 SV=1		2.14715
Rras2	>tr|Q5BJU0|Q5BJU0_RAT Protein Rras2 OS=Rattus norvegicus GN=Rras2 PE=2 SV=1		5.78991
Rrbp1	>tr|F1M5X1|F1M5X1_RAT Protein Rrbp1 OS=Rattus norvegicus GN=Rrbp1 PE=4 SV=2;>tr|F1M853|F1M853_RAT Protein Rrbp1 OS=Rattus norvegicus GN=Rrbp1 PE=4 SV=2		4.33227	3.34049
RT1-A;RT1-Aw2	>tr|F7ERG5|F7ERG5_RAT Protein RT1-A (Fragment) OS=Rattus norvegicus GN=RT1-A PE=3 SV=1;>tr|E9PSX3|E9PSX3_RAT Protein RT1-A OS=Rattus norvegicus GN=RT1-A PE=3 SV=2;>sp|P15978|HA11_RAT Class I histocompatibility antigen, Non-RT1.A alpha-1 chain OS=Rattus nor		0.903796
Rtcd1	>tr|Q68FS8|Q68FS8_RAT Protein Rtcd1 OS=Rattus norvegicus GN=Rtcd1 PE=2 SV=1		4.76003	4.86671
Rtn1	>sp|Q64548|RTN1_RAT Reticulon-1 OS=Rattus norvegicus GN=Rtn1 PE=2 SV=1	Yes	2.59406	3.26874
Rtn3	>sp|Q6RJR6|RTN3_RAT Reticulon-3 OS=Rattus norvegicus GN=Rtn3 PE=1 SV=1	Yes	1.90716	2.6874
Rtn4	>sp|Q9JK11|RTN4_RAT Reticulon-4 OS=Rattus norvegicus GN=Rtn4 PE=1 SV=1;>tr|F1LQN3|F1LQN3_RAT Reticulon OS=Rattus norvegicus GN=Rtn4 PE=1 SV=1	Yes	2.61012	2.97152
Rufy3	>sp|Q5FVJ0|RUFY3_RAT Protein RUFY3 OS=Rattus norvegicus GN=Rufy3 PE=1 SV=1	Yes	2.06597	2.64415
Ruvbl1	>sp|P60123|RUVB1_RAT RuvB-like 1 OS=Rattus norvegicus GN=Ruvbl1 PE=1 SV=1		4.84461	4.80979
Ruvbl2	>tr|G3V8T5|G3V8T5_RAT Protein Ruvbl2 OS=Rattus norvegicus GN=Ruvbl2 PE=4 SV=1		6.48425	4.58291
Ryr2	>sp|B0LPN4|RYR2_RAT Ryanodine receptor 2 OS=Rattus norvegicus GN=Ryr2 PE=1 SV=2;>tr|F1LS89|F1LS89_RAT Ryanodine receptor 2 OS=Rattus norvegicus GN=Ryr2 PE=4 SV=2;>tr|F1LRZ1|F1LRZ1_RAT Ryanodine receptor 2 OS=Rattus norvegicus GN=Ryr2 PE=4 SV=2		2.87796	3.49451
S100a16	>tr|B0BMX3|B0BMX3_RAT Protein S100a16 OS=Rattus norvegicus GN=S100a16 PE=2 SV=1		3.26309	3.27355
Sacm1l	>sp|Q9ES21|SAC1_RAT Phosphatidylinositide phosphatase SAC1 OS=Rattus norvegicus GN=Sacm1l PE=1 SV=1		3.41107	3.72534
Sacs	>tr|D4A1D3|D4A1D3_RAT Protein Sacs OS=Rattus norvegicus GN=Sacs PE=4 SV=1		2.8899	3.71599
Sae1	>sp|Q6AXQ0|SAE1_RAT SUMO-activating enzyme subunit 1 OS=Rattus norvegicus GN=Sae1 PE=2 SV=1		3.54175	5.0581
Safb	>tr|M0RBF0|M0RBF0_RAT Scaffold attachment factor B1 OS=Rattus norvegicus GN=Safb PE=4 SV=1;>sp|O88453|SAFB1_RAT Scaffold attachment factor B1 OS=Rattus norvegicus GN=Safb PE=1 SV=2		3.0445	2.37545
Sap18	>tr|G3V7F6|G3V7F6_RAT Protein RGD1561590 OS=Rattus norvegicus GN=RGD1561590 PE=4 SV=1		2.39159
Sar1a	>tr|Q6AY18|Q6AY18_RAT Protein Sar1a OS=Rattus norvegicus GN=Sar1a PE=2 SV=1		2.63539	2.75689
Sar1b	>sp|Q5HZY2|SAR1B_RAT GTP-binding protein SAR1b OS=Rattus norvegicus GN=Sar1b PE=2 SV=1		4.68191	2.87191
Sarm1	>tr|D3ZUM2|D3ZUM2_RAT Protein Sarm1 OS=Rattus norvegicus GN=Sarm1 PE=4 SV=1		4.15234	6.3713
Sarnp	>sp|Q498U4|SARNP_RAT SAP domain-containing ribonucleoprotein OS=Rattus norvegicus GN=Sarnp PE=1 SV=3		3.53914	2.91261
Sars	>sp|Q6P799|SYSC_RAT Serine--tRNA ligase, cytoplasmic OS=Rattus norvegicus GN=Sars PE=1 SV=3		4.08098	3.38991
Sart3	>tr|D3ZAS8|D3ZAS8_RAT Protein Sart3 OS=Rattus norvegicus GN=Sart3 PE=4 SV=1		4.71624	4.36951
Satb2;Satb1	>tr|D3ZJ19|D3ZJ19_RAT One cut domain family member OS=Rattus norvegicus GN=Satb2 PE=3 SV=1;>tr|Q5U2Y2|Q5U2Y2_RAT DNA-binding protein SATB OS=Rattus norvegicus GN=Satb1 PE=2 SV=1		0.720322
Sbf1	>tr|D3ZNN0|D3ZNN0_RAT Protein Sbf1 OS=Rattus norvegicus GN=Sbf1 PE=4 SV=2;>tr|M0RAP5|M0RAP5_RAT Protein Sbf1 OS=Rattus norvegicus GN=Sbf1 PE=4 SV=1		3.07572	4.39592
Scaf4	>tr|F1M994|F1M994_RAT Splicing factor, arginine/serine-rich 15 OS=Rattus norvegicus GN=Scaf4 PE=4 SV=2		2.78442	1.89652
Scamp1	>sp|P56603|SCAM1_RAT Secretory carrier-associated membrane protein 1 OS=Rattus norvegicus GN=Scamp1 PE=1 SV=1	Yes	2.1041	3.28662
Scamp5	>sp|Q9JKE3|SCAM5_RAT Secretory carrier-associated membrane protein 5 OS=Rattus norvegicus GN=Scamp5 PE=2 SV=1;>tr|F1M882|F1M882_RAT Secretory carrier-associated membrane protein 5 (Fragment) OS=Rattus norvegicus GN=Scamp5 PE=4 SV=2		3.55203
Scarb2	>sp|P27615|SCRB2_RAT Lysosome membrane protein 2 OS=Rattus norvegicus GN=Scarb2 PE=1 SV=2		2.55856	3.18287
Sccpdh	>sp|Q6AY30|SCPDL_RAT Saccharopine dehydrogenase-like oxidoreductase OS=Rattus norvegicus GN=Sccpdh PE=2 SV=1		5.87441	6.35081
Scd2;LOC100912469;Scd4;Scd1	>sp|Q6P7B9|ACOD2_RAT Acyl-CoA desaturase 2 OS=Rattus norvegicus GN=Scd2 PE=2 SV=1;>tr|M0RDU8|M0RDU8_RAT Protein LOC100912469 OS=Rattus norvegicus GN=LOC100912469 PE=3 SV=1;>tr|D4ABJ9|D4ABJ9_RAT Protein Scd4 (Fragment) OS=Rattus norvegicus GN=Scd4 PE=3 SV=2		0.252329
Scn2a	>sp|P04775|SCN2A_RAT Sodium channel protein type 2 subunit alpha OS=Rattus norvegicus GN=Scn2a PE=1 SV=1		3.19204
Scp2	>tr|F1LQ55|F1LQ55_RAT Non-specific lipid-transfer protein OS=Rattus norvegicus GN=Scp2 PE=4 SV=2		3.82312
Scrib	>tr|D3ZWS0|D3ZWS0_RAT Protein Scrib OS=Rattus norvegicus GN=Scrib PE=4 SV=1		4.81376	3.83327
Scrn1	>sp|Q6AY84|SCRN1_RAT Secernin-1 OS=Rattus norvegicus GN=Scrn1 PE=1 SV=1		4.88937	6.16965
Sdc4	>sp|P34901|SDC4_RAT Syndecan-4 OS=Rattus norvegicus GN=Sdc4 PE=1 SV=1		2.68417	5.88214
Sdcbp	>sp|Q9JI92|SDCB1_RAT Syntenin-1 OS=Rattus norvegicus GN=Sdcbp PE=1 SV=1		3.60801	13.0486
Sdha	>sp|Q920L2|SDHA_RAT Succinate dehydrogenase [ubiquinone] flavoprotein subunit, mitochondrial OS=Rattus norvegicus GN=Sdha PE=1 SV=1		6.47429	6.93689
Sdhb	>sp|P21913|SDHB_RAT Succinate dehydrogenase [ubiquinone] iron-sulfur subunit, mitochondrial OS=Rattus norvegicus GN=Sdhb PE=2 SV=2		8.96146	8.14399
Sdhc	>tr|Q641Z9|Q641Z9_RAT Protein Sdhc OS=Rattus norvegicus GN=Sdhc PE=2 SV=1		2.95032
Sdk2	>tr|D3ZDA6|D3ZDA6_RAT Protein Sdk2 OS=Rattus norvegicus GN=Sdk2 PE=4 SV=1		2.04329
Sec16a	>tr|D3ZN76|D3ZN76_RAT Protein Sec16a OS=Rattus norvegicus GN=Sec16a PE=4 SV=1		3.04063
Sec22b	>sp|Q4KM74|SC22B_RAT Vesicle-trafficking protein SEC22b OS=Rattus norvegicus GN=Sec22b PE=1 SV=3		4.67972	4.14597
Sec23a	>tr|B5DFC3|B5DFC3_RAT Protein Sec23a OS=Rattus norvegicus GN=Sec23a PE=2 SV=1		4.42189	5.36613
Sec23ip	>tr|G3V8Q8|G3V8Q8_RAT Protein Sec23ip OS=Rattus norvegicus GN=Sec23ip PE=4 SV=1		3.98755
Sec24a	>tr|D3ZZA8|D3ZZA8_RAT Protein Sec24a OS=Rattus norvegicus GN=Sec24a PE=4 SV=1		3.68357	3.88277
Sec24b	>tr|D3ZW15|D3ZW15_RAT Protein Sec24b OS=Rattus norvegicus GN=Sec24b PE=4 SV=1		4.29986	3.48488
Sec24c	>tr|B5DEG8|B5DEG8_RAT LOC685144 protein OS=Rattus norvegicus GN=Sec24c PE=2 SV=1		4.63412	3.83787
Sec31a	>sp|Q9Z2Q1|SC31A_RAT Protein transport protein Sec31A OS=Rattus norvegicus GN=Sec31a PE=1 SV=2;>tr|G3V699|G3V699_RAT Protein transport protein Sec31A OS=Rattus norvegicus GN=Sec31a PE=1 SV=1		5.15881	5.49032
Sec61a1	>sp|P61621|S61A1_RAT Protein transport protein Sec61 subunit alpha isoform 1 OS=Rattus norvegicus GN=Sec61a1 PE=2 SV=2		2.58284
Sec63	>tr|D4A2Z6|D4A2Z6_RAT Protein Sec63 OS=Rattus norvegicus GN=Sec63 PE=4 SV=1		1.40643
Sel1l	>tr|F1LQ92|F1LQ92_RAT Protein sel-1 homolog 1 OS=Rattus norvegicus GN=Sel1l PE=4 SV=1;>tr|G3V9D3|G3V9D3_RAT Protein sel-1 homolog 1 OS=Rattus norvegicus GN=Sel1l PE=4 SV=1;>sp|Q80Z70|SE1L1_RAT Protein sel-1 homolog 1 OS=Rattus norvegicus GN=Sel1l PE=2 SV=2		1.61591	1.70412
Sept11	>sp|B3GNI6|SEP11_RAT Septin-11 OS=Rattus norvegicus GN=Sept11 PE=1 SV=1	Yes	7.31694	9.57664
Sept2	>sp|Q91Y81|SEPT2_RAT Septin-2 OS=Rattus norvegicus GN=Sept2 PE=1 SV=1	Yes	7.23044	7.64332
Sept3	>sp|Q9WU34|SEPT3_RAT Neuronal-specific septin-3 OS=Rattus norvegicus GN=Sept3 PE=1 SV=2;>tr|F1LMH0|F1LMH0_RAT Neuronal-specific septin-3 (Fragment) OS=Rattus norvegicus GN=Sept3 PE=3 SV=1;>tr|D3ZPP8|D3ZPP8_RAT Neuronal-specific septin-3 OS=Rattus norvegicu	Yes	3.3341	5.35909
Sept5	>sp|Q9JJM9|SEPT5_RAT Septin-5 OS=Rattus norvegicus GN=Sept5 PE=1 SV=2;>tr|D3ZT07|D3ZT07_RAT Platelet glycoprotein Ib beta chain OS=Rattus norvegicus GN=Sept5 PE=3 SV=2;>tr|G3V990|G3V990_RAT Platelet glycoprotein Ib beta chain OS=Rattus norvegicus GN=Gp1bb	Yes	3.77172	6.04462
Sept7	>sp|Q9WVC0|SEPT7_RAT Septin-7 OS=Rattus norvegicus GN=Sept7 PE=1 SV=1;>tr|D4A0F5|D4A0F5_RAT Septin-7 OS=Rattus norvegicus GN=Sept7 PE=3 SV=2;>tr|F1LMC7|F1LMC7_RAT Septin-7 OS=Rattus norvegicus GN=Sept7 PE=3 SV=2	Yes	6.30777	8.55403
Sept9	>sp|Q9QZR6|SEPT9_RAT Septin-9 OS=Rattus norvegicus GN=Sept9 PE=1 SV=1	Yes	6.36492	5.77177
Serbp1	>sp|Q6AXS5|PAIRB_RAT Plasminogen activator inhibitor 1 RNA-binding protein OS=Rattus norvegicus GN=Serbp1 PE=1 SV=2		2.76546	2.56904
Serpinh1	>tr|Q5RJR9|Q5RJR9_RAT Serine (Or cysteine) proteinase inhibitor, clade H, member 1, isoform CRA_b OS=Rattus norvegicus GN=Serpinh1 PE=2 SV=1		1.8784	1.78815
Sestd1	>tr|B5DFL9|B5DFL9_RAT Protein Sestd1 OS=Rattus norvegicus GN=Sestd1 PE=2 SV=1		1.0317	2.37702
Set	>sp|Q63945|SET_RAT Protein SET OS=Rattus norvegicus GN=Set PE=2 SV=2;>tr|D4ADL2|D4ADL2_RAT Protein LOC102547754 OS=Rattus norvegicus GN=LOC102547754 PE=3 SV=2		6.48967	4.09472
Sf3a1	>tr|D3ZQM0|D3ZQM0_RAT Protein Sf3a1 OS=Rattus norvegicus GN=Sf3a1 PE=4 SV=1		4.57634	3.90558
Sf3b1	>tr|G3V7T6|G3V7T6_RAT Protein Sf3b1 OS=Rattus norvegicus GN=Sf3b1 PE=4 SV=1		2.11425
Sf3b2	>tr|D3ZMS1|D3ZMS1_RAT Protein Sf3b2 OS=Rattus norvegicus GN=Sf3b2 PE=4 SV=2		3.39405	2.80114
Sf3b3	>tr|E9PT66|E9PT66_RAT Protein Sf3b3 OS=Rattus norvegicus GN=Sf3b3 PE=4 SV=2		5.97387	5.34206
Sfpq	>tr|F1LQW3|F1LQW3_RAT Protein Sfpq (Fragment) OS=Rattus norvegicus GN=Sfpq PE=4 SV=1		6.81622	6.28151
Sfxn1	>sp|Q63965|SFXN1_RAT Sideroflexin-1 OS=Rattus norvegicus GN=Sfxn1 PE=2 SV=4		10.8486	8.97174
Sfxn5	>sp|Q8CFD0|SFXN5_RAT Sideroflexin-5 OS=Rattus norvegicus GN=Sfxn5 PE=2 SV=1		5.85471	8.26646
Sgpl1	>sp|Q8CHN6|SGPL1_RAT Sphingosine-1-phosphate lyase 1 OS=Rattus norvegicus GN=Sgpl1 PE=2 SV=1		3.64643	3.58992
Sgta	>sp|O70593|SGTA_RAT Small glutamine-rich tetratricopeptide repeat-containing protein alpha OS=Rattus norvegicus GN=Sgta PE=1 SV=1	Yes	2.19997	2.21145
Sh3bgrl	>tr|B5DFD8|B5DFD8_RAT SH3 domain-binding glutamic acid-rich-like protein OS=Rattus norvegicus GN=Sh3bgrl PE=2 SV=1		4.36784
Sh3gl2	>sp|O35179|SH3G2_RAT Endophilin-A1 OS=Rattus norvegicus GN=Sh3gl2 PE=1 SV=2;>tr|F1LQ05|F1LQ05_RAT Endophilin-A1 (Fragment) OS=Rattus norvegicus GN=Sh3gl2 PE=4 SV=1	Yes	3.39653	4.59168
Sh3glb1	>sp|Q6AYE2|SHLB1_RAT Endophilin-B1 OS=Rattus norvegicus GN=Sh3glb1 PE=2 SV=1		3.59524	3.44834
Sh3glb2	>sp|Q5PPJ9|SHLB2_RAT Endophilin-B2 OS=Rattus norvegicus GN=Sh3glb2 PE=2 SV=2;>tr|D4A7V1|D4A7V1_RAT Endophilin-B2 OS=Rattus norvegicus GN=Sh3glb2 PE=4 SV=2		2.76078
Shank2	>sp|Q9QX74|SHAN2_RAT SH3 and multiple ankyrin repeat domains protein 2 OS=Rattus norvegicus GN=Shank2 PE=1 SV=2;>tr|M0RDX8|M0RDX8_RAT SH3 and multiple ankyrin repeat domains protein 2 OS=Rattus norvegicus GN=Shank2 PE=4 SV=1;>tr|M0R5T5|M0R5T5_RAT SH3 and m	Yes	7.23426	4.14165
Shmt2	>tr|Q5U3Z7|Q5U3Z7_RAT Serine hydroxymethyltransferase OS=Rattus norvegicus GN=Shmt2 PE=2 SV=1		6.82699	6.77807
Sin3a	>tr|D3ZBP2|D3ZBP2_RAT Protein Sin3a OS=Rattus norvegicus GN=Sin3a PE=4 SV=1		2.46975
Sirpa	>sp|P97710|SHPS1_RAT Tyrosine-protein phosphatase non-receptor type substrate 1 OS=Rattus norvegicus GN=Sirpa PE=1 SV=1	Yes	2.73415	4.05459
Sirt2	>sp|Q5RJQ4|SIR2_RAT NAD-dependent protein deacetylase sirtuin-2 OS=Rattus norvegicus GN=Sirt2 PE=1 SV=1		2.51339	3.21925
Sirt5	>sp|Q68FX9|SIR5_RAT NAD-dependent protein deacylase sirtuin-5, mitochondrial OS=Rattus norvegicus GN=Sirt5 PE=2 SV=1		2.48716	2.41877
Skiv2l2	>tr|D4AE49|D4AE49_RAT Protein Skiv2l2 (Fragment) OS=Rattus norvegicus GN=Skiv2l2 PE=4 SV=2		2.12054	1.74179
Skp1	>sp|Q6PEC4|SKP1_RAT S-phase kinase-associated protein 1 OS=Rattus norvegicus GN=Skp1 PE=2 SV=3		2.73168
Slc12a2	>tr|E9PTX9|E9PTX9_RAT Protein Slc12a2 OS=Rattus norvegicus GN=Slc12a2 PE=4 SV=1	Yes	5.383	5.50561
Slc12a5	>sp|Q63633|S12A5_RAT Solute carrier family 12 member 5 OS=Rattus norvegicus GN=Slc12a5 PE=1 SV=2;>tr|D3ZGI9|D3ZGI9_RAT Solute carrier family 12 member 5 OS=Rattus norvegicus GN=Slc12a5 PE=4 SV=2;>tr|F1LNP4|F1LNP4_RAT Solute carrier family 12 member 5 OS=Ra	Yes	2.93931	2.92401
Slc15a2	>sp|Q63424|S15A2_RAT Solute carrier family 15 member 2 OS=Rattus norvegicus GN=Slc15a2 PE=2 SV=1		5.63344	6.94473
Slc16a1	>sp|P53987|MOT1_RAT Monocarboxylate transporter 1 OS=Rattus norvegicus GN=Slc16a1 PE=1 SV=1		4.95347	7.11136
Slc1a2	>sp|P31596|EAA2_RAT Excitatory amino acid transporter 2 OS=Rattus norvegicus GN=Slc1a2 PE=1 SV=2	Yes	6.93944	7.05598
Slc1a3	>sp|P24942|EAA1_RAT Excitatory amino acid transporter 1 OS=Rattus norvegicus GN=Slc1a3 PE=1 SV=2;>tr|G3V846|G3V846_RAT Amino acid transporter OS=Rattus norvegicus GN=Slc1a3 PE=3 SV=1	Yes	7.5245	9.20575
Slc25a1	>sp|P32089|TXTP_RAT Tricarboxylate transport protein, mitochondrial OS=Rattus norvegicus GN=Slc25a1 PE=1 SV=1		9.88292	9.18647
Slc25a10	>tr|O89035|O89035_RAT Mitochondrial dicarboxylate carrier OS=Rattus norvegicus GN=Slc25a10 PE=2 SV=1		9.99943	9.01106
Slc25a11	>tr|G3V6H5|G3V6H5_RAT Mitochondrial 2-oxoglutarate/malate carrier protein OS=Rattus norvegicus GN=Slc25a11 PE=3 SV=1;>sp|P97700|M2OM_RAT Mitochondrial 2-oxoglutarate/malate carrier protein OS=Rattus norvegicus GN=Slc25a11 PE=2 SV=3		8.33716	7.50425
Slc25a12	>tr|F1LX07|F1LX07_RAT Protein Slc25a12 (Fragment) OS=Rattus norvegicus GN=Slc25a12 PE=3 SV=2	Yes	6.20057	7.56988
Slc25a18	>sp|Q505J6|GHC2_RAT Mitochondrial glutamate carrier 2 OS=Rattus norvegicus GN=Slc25a18 PE=2 SV=2		3.61068	3.88131
Slc25a20	>sp|P97521|MCAT_RAT Mitochondrial carnitine/acylcarnitine carrier protein OS=Rattus norvegicus GN=Slc25a20 PE=1 SV=1		3.38376	12.2871
Slc25a22	>tr|Q5FVG4|Q5FVG4_RAT Protein LOC100911440 OS=Rattus norvegicus GN=Slc25a22 PE=2 SV=1	Yes	3.1287
Slc25a3	>tr|G3V741|G3V741_RAT Phosphate carrier protein, mitochondrial OS=Rattus norvegicus GN=Slc25a3 PE=3 SV=1;>sp|P16036|MPCP_RAT Phosphate carrier protein, mitochondrial OS=Rattus norvegicus GN=Slc25a3 PE=1 SV=1		9.31314
Slc25a4	>tr|Q6P9Y4|Q6P9Y4_RAT ADP/ATP translocase 1 OS=Rattus norvegicus GN=Slc25a4 PE=1 SV=1;>sp|Q05962|ADT1_RAT ADP/ATP translocase 1 OS=Rattus norvegicus GN=Slc25a4 PE=1 SV=3		7.52496	8.95312
Slc25a5	>sp|Q09073|ADT2_RAT ADP/ATP translocase 2 OS=Rattus norvegicus GN=Slc25a5 PE=1 SV=3;>tr|D3ZE29|D3ZE29_RAT Uncharacterized protein (Fragment) OS=Rattus norvegicus PE=3 SV=2		8.91973	9.65147
Slc27a1	>tr|Q6GMM8|Q6GMM8_RAT Long-chain fatty acid transport protein 1 OS=Rattus norvegicus GN=Slc27a1 PE=2 SV=1;>sp|P97849|S27A1_RAT Long-chain fatty acid transport protein 1 OS=Rattus norvegicus GN=Slc27a1 PE=2 SV=1		3.75179	3.92399
Slc27a4	>tr|G3V7V3|G3V7V3_RAT Protein Slc27a4 OS=Rattus norvegicus GN=Slc27a4 PE=4 SV=1	Yes	1.39782
Slc2a1	>sp|P11167|GTR1_RAT Solute carrier family 2, facilitated glucose transporter member 1 OS=Rattus norvegicus GN=Slc2a1 PE=1 SV=1		3.37997	4.93237
Slc2a3	>sp|Q07647|GTR3_RAT Solute carrier family 2, facilitated glucose transporter member 3 OS=Rattus norvegicus GN=Slc2a3 PE=1 SV=1		1.72007	4.33943
Slc38a3	>sp|Q9JHZ9|S38A3_RAT Sodium-coupled neutral amino acid transporter 3 OS=Rattus norvegicus GN=Slc38a3 PE=2 SV=1		4.25702	4.22696
Slc3a2	>sp|Q794F9|4F2_RAT 4F2 cell-surface antigen heavy chain OS=Rattus norvegicus GN=Slc3a2 PE=1 SV=1		7.14851	10.316
Slc44a1	>sp|Q8VII6|CTL1_RAT Choline transporter-like protein 1 OS=Rattus norvegicus GN=Slc44a1 PE=1 SV=1;>tr|F1LPF3|F1LPF3_RAT Choline transporter-like protein 1 (Fragment) OS=Rattus norvegicus GN=Slc44a1 PE=4 SV=2;>tr|F1LUT0|F1LUT0_RAT Choline transporter-like pr		3.69313	5.55616
Slc4a10	>sp|Q80ZA5|S4A10_RAT Sodium-driven chloride bicarbonate exchanger OS=Rattus norvegicus GN=Slc4a10 PE=1 SV=1	Yes	3.43628	3.73769
Slc4a4	>sp|Q9JI66|S4A4_RAT Electrogenic sodium bicarbonate cotransporter 1 OS=Rattus norvegicus GN=Slc4a4 PE=1 SV=1	Yes	9.64182	8.81464
Slc6a1	>sp|P23978|SC6A1_RAT Sodium- and chloride-dependent GABA transporter 1 OS=Rattus norvegicus GN=Slc6a1 PE=1 SV=1	Yes	2.43866	2.90164
Slc6a11	>sp|P31647|S6A11_RAT Sodium- and chloride-dependent GABA transporter 3 OS=Rattus norvegicus GN=Slc6a11 PE=2 SV=1		9.44508	10.2876
Slc7a11	>tr|D4ADU2|D4ADU2_RAT Protein Slc7a11 OS=Rattus norvegicus GN=Slc7a11 PE=4 SV=1	Yes	6.10112	8.08657
Slc7a5	>sp|Q63016|LAT1_RAT Large neutral amino acids transporter small subunit 1 OS=Rattus norvegicus GN=Slc7a5 PE=1 SV=2		6.94724	13.0778
Slc9a3r1	>sp|Q9JJ19|NHRF1_RAT Na(+)/H(+) exchange regulatory cofactor NHE-RF1 OS=Rattus norvegicus GN=Slc9a3r1 PE=1 SV=3		6.45957	4.64834
Slc9a6	>tr|D3ZJ86|D3ZJ86_RAT Sodium/hydrogen exchanger OS=Rattus norvegicus GN=Slc9a6 PE=3 SV=1		2.67516
Smarca4	>sp|Q8K1P7|SMCA4_RAT Transcription activator BRG1 OS=Rattus norvegicus GN=Smarca4 PE=1 SV=1;>tr|G3V790|G3V790_RAT Transcription activator BRG1 OS=Rattus norvegicus GN=Smarca4 PE=4 SV=2		1.62353	1.86766
Smarca5;LOC100359912	>tr|F1LNL2|F1LNL2_RAT Protein Smarca5 OS=Rattus norvegicus GN=Smarca5 PE=4 SV=2;>tr|F1M7H3|F1M7H3_RAT Protein LOC100359912 (Fragment) OS=Rattus norvegicus GN=LOC100359912 PE=4 SV=2		1.65809
Smarcc2	>tr|D4A510|D4A510_RAT Protein Smarcc2 OS=Rattus norvegicus GN=Smarcc2 PE=4 SV=2;>tr|D3ZPF5|D3ZPF5_RAT Protein Smarcc2 OS=Rattus norvegicus GN=Smarcc2 PE=4 SV=1		3.04727
Smc1a	>sp|Q9Z1M9|SMC1A_RAT Structural maintenance of chromosomes protein 1A OS=Rattus norvegicus GN=Smc1a PE=1 SV=1;>tr|F1LSS1|F1LSS1_RAT Structural maintenance of chromosomes protein OS=Rattus norvegicus GN=Smc1a PE=3 SV=2		1.71209	2.22603
Smc3	>tr|D4A1B9|D4A1B9_RAT Chondroitin sulfate proteoglycan 6, isoform CRA_b OS=Rattus norvegicus GN=Smc3 PE=4 SV=1;>tr|F1LQB2|F1LQB2_RAT Structural maintenance of chromosomes protein 3 OS=Rattus norvegicus GN=Smc3 PE=4 SV=1;>sp|P97690|SMC3_RAT Structural maint		1.59124
Smcr8	>tr|D3ZJR6|D3ZJR6_RAT Protein Smcr8 OS=Rattus norvegicus GN=Smcr8 PE=4 SV=1		1.02353
Smg1	>tr|M0R762|M0R762_RAT Protein Smg1 OS=Rattus norvegicus GN=Smg1 PE=4 SV=1		3.15061
Smu1	>sp|Q99M63|SMU1_RAT WD40 repeat-containing protein SMU1 OS=Rattus norvegicus GN=Smu1 PE=2 SV=1;>tr|G3V702|G3V702_RAT Smu-1 suppressor of mec-8 and unc-52 homolog (C. elegans) OS=Rattus norvegicus GN=Smu1 PE=4 SV=1		2.22722	1.80353
Snap25	>sp|P60881|SNP25_RAT Synaptosomal-associated protein 25 OS=Rattus norvegicus GN=Snap25 PE=1 SV=1;>tr|F8WG75|F8WG75_RAT Synaptosomal-associated protein (Fragment) OS=Rattus norvegicus GN=Snap25 PE=3 SV=2	Yes	1.61481	2.30732
Snap91	>tr|F1LRK0|F1LRK0_RAT Clathrin coat assembly protein AP180 OS=Rattus norvegicus GN=Snap91 PE=4 SV=2	Yes	3.4528	4.86388
Snca	>sp|P37377|SYUA_RAT Alpha-synuclein OS=Rattus norvegicus GN=Snca PE=1 SV=1		2.44035
Sncb	>sp|Q63754|SYUB_RAT Beta-synuclein OS=Rattus norvegicus GN=Sncb PE=1 SV=1		2.80995
Snd1	>sp|Q66X93|SND1_RAT Staphylococcal nuclease domain-containing protein 1 OS=Rattus norvegicus GN=Snd1 PE=2 SV=1;>tr|D4A8Y5|D4A8Y5_RAT Staphylococcal nuclease domain-containing protein 1 OS=Rattus norvegicus GN=Snd1 PE=4 SV=2		3.61416	3.68636
Snrnp200	>tr|M3ZCQ2|M3ZCQ2_RAT U5 small nuclear ribonucleoprotein 200 kDa helicase OS=Rattus norvegicus GN=Snrnp200 PE=1 SV=1;>sp|F1LNJ2|U520_RAT U5 small nuclear ribonucleoprotein 200 kDa helicase OS=Rattus norvegicus GN=Snrnp200 PE=1 SV=1		1.78881
Snrpa	>tr|Q5U214|Q5U214_RAT Protein Snrpa OS=Rattus norvegicus GN=Snrpa PE=2 SV=1		3.93427	9.40647
Snrpa1	>tr|D3ZZR5|D3ZZR5_RAT Protein LOC100364748 OS=Rattus norvegicus GN=Snrpa1 PE=4 SV=1;>tr|D3ZLF6|D3ZLF6_RAT Protein LOC100364748 OS=Rattus norvegicus GN=Snrpa1 PE=4 SV=2		5.16244
Snrpb;Snrpn	>tr|B0BN51|B0BN51_RAT Small nuclear ribonucleoprotein-associated protein OS=Rattus norvegicus GN=Snrpb PE=2 SV=1;>sp|P63164|RSMN_RAT Small nuclear ribonucleoprotein-associated protein N OS=Rattus norvegicus GN=Snrpn PE=2 SV=1;>sp|P17136|RSMB_RAT Small nucl		5.64288
Snrpd2;Snrpd2l	>tr|B5DES0|B5DES0_RAT Protein Snrpd2 OS=Rattus norvegicus GN=Snrpd2 PE=2 SV=1;>tr|M0R8K2|M0R8K2_RAT Protein Snrpd2l OS=Rattus norvegicus GN=Snrpd2l PE=4 SV=1		6.01731
Snx2	>tr|B2RYP4|B2RYP4_RAT Protein Snx2 OS=Rattus norvegicus GN=Snx2 PE=2 SV=1		3.69095	4.97992
Snx27	>tr|M0RBS9|M0RBS9_RAT Sorting nexin family member 27, isoform CRA_a OS=Rattus norvegicus GN=Snx27 PE=4 SV=1;>sp|Q8K4V4|SNX27_RAT Sorting nexin-27 OS=Rattus norvegicus GN=Snx27 PE=1 SV=2;>tr|G3V8U4|G3V8U4_RAT Sorting nexin-27 (Fragment) OS=Rattus norvegicus		3.26936	4.65371
Snx3	>sp|Q5U211|SNX3_RAT Sorting nexin-3 OS=Rattus norvegicus GN=Snx3 PE=1 SV=1		2.11661
Sod1	>sp|P07632|SODC_RAT Superoxide dismutase [Cu-Zn] OS=Rattus norvegicus GN=Sod1 PE=1 SV=2		7.86747
Sod2	>sp|P07895|SODM_RAT Superoxide dismutase [Mn], mitochondrial OS=Rattus norvegicus GN=Sod2 PE=1 SV=2		11.6607	5.85266
Soga1	>tr|F1LYJ9|F1LYJ9_RAT Protein Soga1 (Fragment) OS=Rattus norvegicus GN=Soga1 PE=4 SV=2		0.714458
Soga3	>tr|D4A0A1|D4A0A1_RAT Protein Soga3 OS=Rattus norvegicus GN=Soga3 PE=4 SV=1		1.85377
Son	>tr|F1MAQ7|F1MAQ7_RAT Protein Son OS=Rattus norvegicus GN=Son PE=4 SV=2;>tr|E9PTE1|E9PTE1_RAT Protein Son OS=Rattus norvegicus GN=Son PE=4 SV=2		1.23749	1.28642
Sorbs1	>tr|F1M820|F1M820_RAT Sorbin and SH3 domain-containing protein 1 (Fragment) OS=Rattus norvegicus GN=Sorbs1 PE=4 SV=1;>tr|F1M840|F1M840_RAT Sorbin and SH3 domain-containing protein 1 (Fragment) OS=Rattus norvegicus GN=Sorbs1 PE=4 SV=1		3.06571
Sorcs2	>tr|D3ZW09|D3ZW09_RAT Protein Sorcs2 OS=Rattus norvegicus GN=Sorcs2 PE=4 SV=2		0.997892	1.16809
Sorl1	>tr|F1M135|F1M135_RAT Protein Sorl1 OS=Rattus norvegicus GN=Sorl1 PE=4 SV=2		0.990438	1.76687
Sort1	>tr|R9PXZ5|R9PXZ5_RAT Sortilin OS=Rattus norvegicus GN=Sort1 PE=4 SV=1;>sp|O54861|SORT_RAT Sortilin OS=Rattus norvegicus GN=Sort1 PE=1 SV=3		1.51855	1.78499
Spag9	>tr|E9PSJ4|E9PSJ4_RAT Protein Spag9 OS=Rattus norvegicus GN=Spag9 PE=4 SV=2		2.30622	2.63346
Spcs2	>tr|D3ZD11|D3ZD11_RAT Protein Spcs2 OS=Rattus norvegicus GN=Spcs2 PE=4 SV=1		3.44586	3.65691
Spin1	>tr|M0RA15|M0RA15_RAT Uncharacterized protein (Fragment) OS=Rattus norvegicus PE=4 SV=1;>sp|Q4V8J7|SPIN1_RAT Spindlin-1 OS=Rattus norvegicus GN=Spin1 PE=2 SV=1		1.1496
Spock1	>tr|F1M6V6|F1M6V6_RAT Protein Spock1 (Fragment) OS=Rattus norvegicus GN=Spock1 PE=4 SV=1		6.8781	10.386
Spock2	>tr|D3ZGJ7|D3ZGJ7_RAT Protein Spock2 OS=Rattus norvegicus GN=Spock2 PE=4 SV=2		6.67702	7.06436
Sptan1	>sp|P16086|SPTN1_RAT Spectrin alpha chain, non-erythrocytic 1 OS=Rattus norvegicus GN=Sptan1 PE=1 SV=2;>tr|E9PSZ3|E9PSZ3_RAT Spectrin alpha chain, non-erythrocytic 1 OS=Rattus norvegicus GN=Sptan1 PE=1 SV=2		3.78689	10.1355
Sptbn1	>tr|G3V6S0|G3V6S0_RAT Protein Sptbn1 OS=Rattus norvegicus GN=Sptbn1 PE=4 SV=2		3.16191	4.85761
Sptbn2	>tr|F1MA36|F1MA36_RAT Spectrin beta 3 OS=Rattus norvegicus GN=Sptbn2 PE=1 SV=2;>sp|Q9QWN8|SPTN2_RAT Spectrin beta chain, non-erythrocytic 2 OS=Rattus norvegicus GN=Sptbn2 PE=1 SV=2		3.06274	3.3957
Sptbn4	>tr|F1LSL8|F1LSL8_RAT Protein Sptbn4 OS=Rattus norvegicus GN=Sptbn4 PE=4 SV=2		1.38664
Sqle	>sp|P52020|ERG1_RAT Squalene monooxygenase OS=Rattus norvegicus GN=Sqle PE=2 SV=1		1.30462
Srcin1	>sp|Q9QXY2|SRCN1_RAT SRC kinase signaling inhibitor 1 OS=Rattus norvegicus GN=Srcin1 PE=1 SV=1	Yes	2.83359	3.59551
Srgap2	>sp|D4A208|SRGP2_RAT SLIT-ROBO Rho GTPase-activating protein 2 OS=Rattus norvegicus GN=Srgap2 PE=1 SV=1;>tr|B5DEJ1|B5DEJ1_RAT SLIT-ROBO Rho GTPase-activating protein 2 OS=Rattus norvegicus GN=Srgap2 PE=2 SV=1		3.69391	3.12642
Srgap3	>tr|F1M5M9|F1M5M9_RAT Protein Srgap3 OS=Rattus norvegicus GN=Srgap3 PE=1 SV=2		2.49376	3.21769
Sri	>tr|B0BNJ1|B0BNJ1_RAT LOC683667 protein OS=Rattus norvegicus GN=Sri PE=2 SV=1		6.00695	4.87067
Srm	>tr|Q99MI5|Q99MI5_RAT Protein Srm OS=Rattus norvegicus GN=LOC100912604 PE=2 SV=1		4.63654	3.98109
Srpk2	>tr|B1WBT4|B1WBT4_RAT Protein Srpk2 OS=Rattus norvegicus GN=Srpk2 PE=2 SV=1		1.77894	1.84634
Srr	>sp|Q76EQ0|SRR_RAT Serine racemase OS=Rattus norvegicus GN=Srr PE=1 SV=1		5.3241	5.42888
Srrm2	>tr|F1LRJ2|F1LRJ2_RAT Protein Srrm2 OS=Rattus norvegicus GN=Srrm2 PE=1 SV=2		1.99907	2.10428
Srrt	>tr|M0R7E6|M0R7E6_RAT Protein Srrt OS=Rattus norvegicus GN=Srrt PE=4 SV=1		4.02453
Srsf1	>tr|D4A9L2|D4A9L2_RAT Protein Srsf1 OS=Rattus norvegicus GN=Srsf1 PE=4 SV=1		6.49452
Srsf2	>sp|Q6PDU1|SRSF2_RAT Serine/arginine-rich splicing factor 2 OS=Rattus norvegicus GN=Srsf2 PE=1 SV=3		9.70632	7.89506
Srsf3	>tr|Q0ZFS8|Q0ZFS8_RAT Protein Srsf3 OS=Rattus norvegicus GN=Srsf3 PE=2 SV=1		8.87003
Srsf4	>tr|G3V798|G3V798_RAT Protein Srsf4 OS=Rattus norvegicus GN=Srsf4 PE=4 SV=1		3.44099	5.11083
Ssb;LOC680385	>tr|Q66HM7|Q66HM7_RAT Lupus La protein homolog OS=Rattus norvegicus GN=Ssb PE=2 SV=1;>sp|P38656|LA_RAT Lupus La protein homolog OS=Rattus norvegicus GN=Ssb PE=2 SV=1;>tr|D3ZLH9|D3ZLH9_RAT Protein LOC680385 OS=Rattus norvegicus GN=LOC680385 PE=4 SV=1		2.87798
Ssr1	>tr|Q4V7D1|Q4V7D1_RAT Signal sequence receptor, alpha OS=Rattus norvegicus GN=Ssr1 PE=2 SV=1;>sp|Q7TPJ0|SSRA_RAT Translocon-associated protein subunit alpha OS=Rattus norvegicus GN=Ssr1 PE=2 SV=1		3.61761	2.65868
Ssr4	>sp|Q07984|SSRD_RAT Translocon-associated protein subunit delta OS=Rattus norvegicus GN=Ssr4 PE=2 SV=1		5.61375
St13	>sp|P50503|F10A1_RAT Hsc70-interacting protein OS=Rattus norvegicus GN=St13 PE=1 SV=1		3.96603	3.19289
Stag2	>tr|D3ZXT2|D3ZXT2_RAT Protein Stag2 OS=Rattus norvegicus GN=Stag2 PE=4 SV=1		1.77622
Stam	>tr|B5DF55|B5DF55_RAT Protein Stam OS=Rattus norvegicus GN=Stam PE=2 SV=1		3.0073	3.56167
Stat1	>tr|F1M9D6|F1M9D6_RAT Signal transducer and activator of transcription OS=Rattus norvegicus GN=Stat1 PE=3 SV=2		3.67097	2.41119
Stat3	>sp|P52631|STAT3_RAT Signal transducer and activator of transcription 3 OS=Rattus norvegicus GN=Stat3 PE=1 SV=1		1.264	1.20591
Stip1	>sp|O35814|STIP1_RAT Stress-induced-phosphoprotein 1 OS=Rattus norvegicus GN=Stip1 PE=1 SV=1;>tr|R9PXW7|R9PXW7_RAT Stress-induced-phosphoprotein 1 OS=Rattus norvegicus GN=Stip1 PE=4 SV=1		5.63188	4.71656
Stmn1	>sp|P13668|STMN1_RAT Stathmin OS=Rattus norvegicus GN=Stmn1 PE=1 SV=2;>tr|A0A096MK73|A0A096MK73_RAT Stathmin OS=Rattus norvegicus GN=Stmn1 PE=4 SV=1		2.85726
Ston2	>sp|D4AB66|STON2_RAT Stonin-2 OS=Rattus norvegicus GN=Ston2 PE=1 SV=1		2.4997	3.16547
Strap;LOC100910575	>sp|Q5XIG8|STRAP_RAT Serine-threonine kinase receptor-associated protein OS=Rattus norvegicus GN=Strap PE=1 SV=1;>tr|M0RCV0|M0RCV0_RAT Protein LOC100910575 (Fragment) OS=Rattus norvegicus GN=LOC100910575 PE=4 SV=1		2.31046
Strbp	>tr|D3ZDD7|D3ZDD7_RAT Spermatid perinuclear RNA binding protein, isoform CRA_a OS=Rattus norvegicus GN=Strbp PE=4 SV=1;>sp|Q9JKU6|STRBP_RAT Spermatid perinuclear RNA-binding protein OS=Rattus norvegicus GN=Strbp PE=1 SV=1		1.30195
Strip1	>tr|G3V8E2|G3V8E2_RAT Protein Strip1 OS=Rattus norvegicus GN=Strip1 PE=4 SV=1;>tr|F1LQA6|F1LQA6_RAT Protein Strip1 OS=Rattus norvegicus GN=Strip1 PE=4 SV=1		2.67617
Strn	>sp|P70483|STRN_RAT Striatin OS=Rattus norvegicus GN=Strn PE=1 SV=1;>tr|G3V6L8|G3V6L8_RAT RCG61894, isoform CRA_a OS=Rattus norvegicus GN=Strn PE=4 SV=1		2.98245
Strn4	>tr|F1M6V8|F1M6V8_RAT Protein Strn4 OS=Rattus norvegicus GN=Strn4 PE=4 SV=1		2.70447	3.32866
Stub1	>tr|D4A4T0|D4A4T0_RAT Protein Stub1 OS=Rattus norvegicus GN=Stub1 PE=4 SV=1		2.18079	2.46535
Stx12	>sp|G3V7P1|STX12_RAT Syntaxin-12 OS=Rattus norvegicus GN=Stx12 PE=1 SV=1	Yes	2.80557	2.67007
Stx1a	>sp|P32851|STX1A_RAT Syntaxin-1A OS=Rattus norvegicus GN=Stx1a PE=1 SV=1	Yes	4.52355
Stx1b	>sp|P61265|STX1B_RAT Syntaxin-1B OS=Rattus norvegicus GN=Stx1b PE=1 SV=1	Yes	4.34247	5.40085
Stx7;LOC100910446	>sp|O70257|STX7_RAT Syntaxin-7 OS=Rattus norvegicus GN=Stx7 PE=1 SV=4;>tr|M0R930|M0R930_RAT Protein LOC100910446 (Fragment) OS=Rattus norvegicus GN=LOC100910446 PE=3 SV=1		4.16048
Stxbp1	>sp|P61765|STXB1_RAT Syntaxin-binding protein 1 OS=Rattus norvegicus GN=Stxbp1 PE=1 SV=1	Yes	4.66507	5.97758
Stxbp5	>sp|Q9WU70|STXB5_RAT Syntaxin-binding protein 5 OS=Rattus norvegicus GN=Stxbp5 PE=1 SV=1	Yes	4.04238	3.91356
Sub1	>sp|Q63396|TCP4_RAT Activated RNA polymerase II transcriptional coactivator p15 OS=Rattus norvegicus GN=Sub1 PE=2 SV=3		2.52112
Sucla2	>tr|F1LM47|F1LM47_RAT Protein Sucla2 OS=Rattus norvegicus GN=Sucla2 PE=3 SV=1		6.05111	6.737
Suclg1	>sp|P13086|SUCA_RAT Succinyl-CoA ligase [ADP/GDP-forming] subunit alpha, mitochondrial OS=Rattus norvegicus GN=Suclg1 PE=2 SV=2		9.8256	9.52007
Suclg2	>tr|F1LPV8|F1LPV8_RAT Protein Suclg2 OS=Rattus norvegicus GN=Suclg2 PE=3 SV=2		5.74191	4.94729
Sugp2	>tr|D3ZJH2|D3ZJH2_RAT Protein Sugp2 OS=Rattus norvegicus GN=Sugp2 PE=4 SV=1		2.27888
Sult4a1	>sp|P63047|ST4A1_RAT Sulfotransferase 4A1 OS=Rattus norvegicus GN=Sult4a1 PE=2 SV=1		0.80524	0.803498
Sumo1	>sp|Q5I0H3|SUMO1_RAT Small ubiquitin-related modifier 1 OS=Rattus norvegicus GN=Sumo1 PE=1 SV=1		1.10961
Sumo2	>sp|P61959|SUMO2_RAT Small ubiquitin-related modifier 2 OS=Rattus norvegicus GN=Sumo2 PE=1 SV=1;>tr|F1M2K3|F1M2K3_RAT Small ubiquitin-related modifier (Fragment) OS=Rattus norvegicus PE=3 SV=1		2.37412	2.69641
Supt16h	>tr|D4A4J0|D4A4J0_RAT Protein Supt16h OS=Rattus norvegicus GN=Supt16h PE=4 SV=1		2.17734	1.8587
Supt5h	>tr|E9PTB2|E9PTB2_RAT Transcription elongation factor SPT5 OS=Rattus norvegicus GN=Supt5h PE=3 SV=2;>tr|F2Z3T6|F2Z3T6_RAT Protein Supt5h OS=Rattus norvegicus GN=Supt5h PE=4 SV=2		1.29279	1.43841
Supt6h	>tr|F1LR36|F1LR36_RAT Protein Supt6h OS=Rattus norvegicus GN=Supt6h PE=4 SV=2		0.675526
Sv2a	>sp|Q02563|SV2A_RAT Synaptic vesicle glycoprotein 2A OS=Rattus norvegicus GN=Sv2a PE=1 SV=2	Yes	2.4399	3.803
Syn1	>sp|P09951|SYN1_RAT Synapsin-1 OS=Rattus norvegicus GN=Syn1 PE=1 SV=3	Yes	3.67599	4.94653
Syn2	>tr|G3V733|G3V733_RAT Synapsin-2 OS=Rattus norvegicus GN=Syn2 PE=4 SV=2;>sp|Q63537|SYN2_RAT Synapsin-2 OS=Rattus norvegicus GN=Syn2 PE=1 SV=1	Yes	3.00902	4.39858
Syncrip	>tr|R9PXZ2|R9PXZ2_RAT Heterogeneous nuclear ribonucleoprotein Q (Fragment) OS=Rattus norvegicus GN=Syncrip PE=4 SV=1;>sp|Q7TP47|HNRPQ_RAT Heterogeneous nuclear ribonucleoprotein Q OS=Rattus norvegicus GN=Syncrip PE=2 SV=1	Yes	5.7254	4.22774
Syne1	>tr|D3ZEA8|D3ZEA8_RAT Protein Syne1 OS=Rattus norvegicus GN=Syne1 PE=4 SV=2	Yes	1.62248	2.15007
Syngap1	>sp|Q9QUH6|SYGP1_RAT Ras/Rap GTPase-activating protein SynGAP OS=Rattus norvegicus GN=Syngap1 PE=1 SV=2;>tr|F1LQW8|F1LQW8_RAT Ras/Rap GTPase-activating protein SynGAP OS=Rattus norvegicus GN=Syngap1 PE=4 SV=2;>tr|F1LRF8|F1LRF8_RAT Ras/Rap GTPase-activating	Yes	2.11951	2.81793
Syngr1	>sp|Q62876|SNG1_RAT Synaptogyrin-1 OS=Rattus norvegicus GN=Syngr1 PE=2 SV=1	Yes	3.91023	5.21749
Syngr3	>tr|D4ABK1|D4ABK1_RAT Protein Syngr3 OS=Rattus norvegicus GN=Syngr3 PE=4 SV=1	Yes	3.12753	4.54506
Synj1	>sp|Q62910|SYNJ1_RAT Synaptojanin-1 OS=Rattus norvegicus GN=Synj1 PE=1 SV=3;>tr|F1LPS0|F1LPS0_RAT Synaptojanin-1 OS=Rattus norvegicus GN=Synj1 PE=4 SV=2;>tr|R9PXR6|R9PXR6_RAT Synaptojanin-1 OS=Rattus norvegicus GN=Synj1 PE=4 SV=1;>tr|D4ABN3|D4ABN3_RAT Syna	Yes	3.09371	3.24799
Synm	>tr|A0A096MK54|A0A096MK54_RAT Protein Synm OS=Rattus norvegicus GN=Synm PE=4 SV=1;>tr|G3V9G5|G3V9G5_RAT Protein Synm OS=Rattus norvegicus GN=Synm PE=3 SV=2		6.96211	7.88147
Syp	>sp|P07825|SYPH_RAT Synaptophysin OS=Rattus norvegicus GN=Syp PE=1 SV=1	Yes	3.71019	4.08813
Syt1	>sp|P21707|SYT1_RAT Synaptotagmin-1 OS=Rattus norvegicus GN=Syt1 PE=1 SV=3	Yes	2.07975	2.73946
Tagln	>sp|P31232|TAGL_RAT Transgelin OS=Rattus norvegicus GN=Tagln PE=1 SV=2		6.14056
Tagln3	>sp|P37805|TAGL3_RAT Transgelin-3 OS=Rattus norvegicus GN=Tagln3 PE=1 SV=2		5.26485	7.49635
Taldo1	>sp|Q9EQS0|TALDO_RAT Transaldolase OS=Rattus norvegicus GN=Taldo1 PE=1 SV=2		7.84988	6.35684
Tanc2	>tr|F1LTE0|F1LTE0_RAT Protein Tanc2 OS=Rattus norvegicus GN=Tanc2 PE=4 SV=2		1.39749	3.58932
Taok1	>sp|O88664|TAOK1_RAT Serine/threonine-protein kinase TAO1 OS=Rattus norvegicus GN=Taok1 PE=1 SV=1		2.19896	2.78668
Taok2	>tr|F1LSD5|F1LSD5_RAT Serine/threonine-protein kinase TAO2 OS=Rattus norvegicus GN=Taok2 PE=4 SV=1		2.08332
Tardbp	>tr|I6L9G6|I6L9G6_RAT Protein Tardbp OS=Rattus norvegicus GN=Tardbp PE=2 SV=1		6.83862	5.34971
Tars	>sp|Q5XHY5|SYTC_RAT Threonine--tRNA ligase, cytoplasmic OS=Rattus norvegicus GN=Tars PE=2 SV=1		3.59797	3.27111
Tas1r2;Aldh4a1	>tr|F8WFI0|F8WFI0_RAT Taste receptor type 1 member 2 OS=Rattus norvegicus GN=Aldh4a1 PE=3 SV=2;>sp|P0C2X9|AL4A1_RAT Delta-1-pyrroline-5-carboxylate dehydrogenase, mitochondrial OS=Rattus norvegicus GN=Aldh4a1 PE=1 SV=1;>tr|F1LQ99|F1LQ99_RAT Taste receptor		9.05809
Tbca	>tr|M0RE00|M0RE00_RAT Tubulin-specific chaperone A (Fragment) OS=Rattus norvegicus GN=Tbca PE=4 SV=1;>sp|Q6PEC1|TBCA_RAT Tubulin-specific chaperone A OS=Rattus norvegicus GN=Tbca PE=1 SV=1;>tr|F1M825|F1M825_RAT Tubulin-specific chaperone A (Fragment) OS=Ra		2.673
Tbcd	>tr|F1M1D5|F1M1D5_RAT Protein Tbcd OS=Rattus norvegicus GN=Tbcd PE=4 SV=2		3.63754	5.01056
Tceb1	>sp|P83941|ELOC_RAT Transcription elongation factor B polypeptide 1 OS=Rattus norvegicus GN=Tceb1 PE=1 SV=1;>tr|A0A096MIY6|A0A096MIY6_RAT Uncharacterized protein OS=Rattus norvegicus PE=4 SV=1		3.97441
Tceb2;LOC684822	>sp|P62870|ELOB_RAT Transcription elongation factor B polypeptide 2 OS=Rattus norvegicus GN=Tceb2 PE=1 SV=1;>tr|F1M937|F1M937_RAT Protein LOC684822 (Fragment) OS=Rattus norvegicus GN=LOC684822 PE=4 SV=2		4.45986
Tcerg1	>tr|D3ZTL0|D3ZTL0_RAT Protein Tcerg1 OS=Rattus norvegicus GN=Tcerg1 PE=4 SV=1		3.88242	3.65887
Tcp1	>sp|P28480|TCPA_RAT T-complex protein 1 subunit alpha OS=Rattus norvegicus GN=Tcp1 PE=1 SV=1;>tr|A0A096MJA0|A0A096MJA0_RAT RCG44919, isoform CRA_b OS=Rattus norvegicus GN=Tcp1 PE=4 SV=1		6.3579	5.31729
Tecr	>sp|Q64232|TECR_RAT Very-long-chain enoyl-CoA reductase OS=Rattus norvegicus GN=Tecr PE=2 SV=1	Yes	2.51173	3.02519
Tenm2	>sp|Q9R1K2|TEN2_RAT Teneurin-2 OS=Rattus norvegicus GN=Tenm2 PE=1 SV=2		1.03934
Tenm3	>tr|F1LV44|F1LV44_RAT Protein Tenm3 OS=Rattus norvegicus GN=Tenm3 PE=4 SV=2		1.0308
Tex264	>tr|Q5XIF0|Q5XIF0_RAT Protein Tex264 OS=Rattus norvegicus GN=Tex264 PE=2 SV=1		0.755951	1.27683
Tf;Srprb	>tr|Q7TMC7|Q7TMC7_RAT Ab2-417 OS=Rattus norvegicus GN=Tf PE=2 SV=1;>sp|Q4FZX7|SRPRB_RAT Signal recognition particle receptor subunit beta OS=Rattus norvegicus GN=Srprb PE=2 SV=1		1.95698
Tfrc	>tr|G3V679|G3V679_RAT Transferrin receptor protein 1 OS=Rattus norvegicus GN=Tfrc PE=4 SV=1;>sp|Q99376|TFR1_RAT Transferrin receptor protein 1 (Fragment) OS=Rattus norvegicus GN=Tfrc PE=2 SV=1		1.60907	2.88871
Thoc2	>tr|F1M0V4|F1M0V4_RAT Protein Thoc2 OS=Rattus norvegicus GN=Thoc2 PE=4 SV=2		3.03373	2.49311
Thop1	>sp|P24155|THOP1_RAT Thimet oligopeptidase OS=Rattus norvegicus GN=Thop1 PE=1 SV=4		6.81335	7.21861
Thrap3	>sp|Q5M7V8|TR150_RAT Thyroid hormone receptor-associated protein 3 OS=Rattus norvegicus GN=Thrap3 PE=1 SV=1		3.47937	3.47329
Thy1	>sp|P01830|THY1_RAT Thy-1 membrane glycoprotein OS=Rattus norvegicus GN=Thy1 PE=1 SV=1		2.78858	3.23894
Tiprl	>sp|A2VCX1|TIPRL_RAT TIP41-like protein OS=Rattus norvegicus GN=Tiprl PE=2 SV=1		3.96664	4.10375
Tjp1	>tr|F1M4A0|F1M4A0_RAT Protein Tjp1 OS=Rattus norvegicus GN=Tjp1 PE=1 SV=2		3.22706	2.66553
Tjp2	>tr|Q3ZB99|Q3ZB99_RAT Protein Tjp2 OS=Rattus norvegicus GN=Tjp2 PE=1 SV=1		3.35928	3.69381
Tkt	>sp|P50137|TKT_RAT Transketolase OS=Rattus norvegicus GN=Tkt PE=1 SV=1		11.4378	13.1481
Tln1	>tr|G3V852|G3V852_RAT Protein Tln1 OS=Rattus norvegicus GN=Tln1 PE=1 SV=1	Yes	4.90725
Tln2	>tr|D3ZA84|D3ZA84_RAT Protein Tln2 OS=Rattus norvegicus GN=Tln2 PE=4 SV=2;>tr|D4A3B0|D4A3B0_RAT Protein Tln2 OS=Rattus norvegicus GN=Tln2 PE=4 SV=2;>tr|D3ZT58|D3ZT58_RAT Protein Tln2 OS=Rattus norvegicus GN=Tln2 PE=4 SV=2;>tr|D3ZE09|D3ZE09_RAT Protein Tln2	Yes	4.7963	7.50781
Tm9sf3	>tr|D3ZUD8|D3ZUD8_RAT Protein Tm9sf3 OS=Rattus norvegicus GN=Tm9sf3 PE=4 SV=1;>tr|D3ZCR2|D3ZCR2_RAT Protein Tm9sf3 OS=Rattus norvegicus GN=Tm9sf3 PE=4 SV=1		4.66073
Tmco1	>sp|Q5I0H4|TMCO1_RAT Transmembrane and coiled-coil domains protein 1 OS=Rattus norvegicus GN=Tmco1 PE=2 SV=1		2.38079
Tmed10	>sp|Q63584|TMEDA_RAT Transmembrane emp24 domain-containing protein 10 OS=Rattus norvegicus GN=Tmed10 PE=1 SV=2		6.7312
Tmed2	>sp|Q63524|TMED2_RAT Transmembrane emp24 domain-containing protein 2 OS=Rattus norvegicus GN=Tmed2 PE=1 SV=1		5.6612
Tmed7	>sp|D3ZTX0|TMED7_RAT Transmembrane emp24 domain-containing protein 7 OS=Rattus norvegicus GN=Tmed7 PE=1 SV=1		5.53629	5.32348
Tmed9	>sp|Q5I0E7|TMED9_RAT Transmembrane emp24 domain-containing protein 9 OS=Rattus norvegicus GN=Tmed9 PE=1 SV=1		4.94551	5.17088
Tmem132a	>tr|G3V963|G3V963_RAT RCG47487, isoform CRA_b OS=Rattus norvegicus GN=Tmem132a PE=4 SV=1		0.652629
Tmem33	>sp|Q9Z142|TMM33_RAT Transmembrane protein 33 OS=Rattus norvegicus GN=Tmem33 PE=2 SV=1		1.79062	1.53363
Tmem65	>tr|F1LQZ0|F1LQZ0_RAT Protein Tmem65 OS=Rattus norvegicus GN=Tmem65 PE=4 SV=1		7.0617
Tmod2	>sp|P70566|TMOD2_RAT Tropomodulin-2 OS=Rattus norvegicus GN=Tmod2 PE=1 SV=1		4.24481	7.06526
Tmx1	>tr|Q52KJ9|Q52KJ9_RAT Protein Tmx1 OS=Rattus norvegicus GN=Tmx1 PE=2 SV=1		3.48567	3.56377
Tmx2	>sp|Q5XIK2|TMX2_RAT Thioredoxin-related transmembrane protein 2 OS=Rattus norvegicus GN=Tmx2 PE=2 SV=1		1.54444	1.22175
Tmx4	>tr|G3V912|G3V912_RAT Protein Tmx4 OS=Rattus norvegicus GN=Tmx4 PE=4 SV=1		1.90468	1.79899
Tnc	>tr|M0RA80|M0RA80_RAT Protein Tnc OS=Rattus norvegicus GN=Tnc PE=4 SV=1	Yes	2.48458	13.0372
Tnik	>tr|D3ZZQ0|D3ZZQ0_RAT Protein Tnik OS=Rattus norvegicus GN=Tnik PE=1 SV=1		2.50845	2.70667
Tnks1bp1	>tr|D3ZF26|D3ZF26_RAT Protein Tnks1bp1 OS=Rattus norvegicus GN=Tnks1bp1 PE=1 SV=1		3.30419	3.58138
Tnpo1	>tr|F1LQP9|F1LQP9_RAT Protein Tnpo1 (Fragment) OS=Rattus norvegicus GN=Tnpo1 PE=4 SV=2		3.14434	3.01158
Tnpo2	>tr|D3ZER6|D3ZER6_RAT Protein Tnpo2 OS=Rattus norvegicus GN=Tnpo2 PE=4 SV=2		2.78689	2.91532
Tnr	>tr|A0A096MJE6|A0A096MJE6_RAT Tenascin R, isoform CRA_b OS=Rattus norvegicus GN=Tnr PE=4 SV=1;>tr|F1LQ63|F1LQ63_RAT Tenascin-R OS=Rattus norvegicus GN=Tnr PE=4 SV=2;>sp|Q05546|TENR_RAT Tenascin-R OS=Rattus norvegicus GN=Tnr PE=1 SV=1	Yes	6.4308	9.99082
Tollip	>sp|A2RUW1|TOLIP_RAT Toll-interacting protein OS=Rattus norvegicus GN=Tollip PE=2 SV=1		2.68045	3.27641
Tomm22	>sp|Q75Q41|TOM22_RAT Mitochondrial import receptor subunit TOM22 homolog OS=Rattus norvegicus GN=Tomm22 PE=1 SV=1		4.78067
Tomm34	>sp|Q3KRD5|TOM34_RAT Mitochondrial import receptor subunit TOM34 OS=Rattus norvegicus GN=Tomm34 PE=1 SV=1		1.61907	2.70308
Tomm70a	>sp|Q75Q39|TOM70_RAT Mitochondrial import receptor subunit TOM70 OS=Rattus norvegicus GN=Tomm70a PE=1 SV=1;>tr|R9PXR4|R9PXR4_RAT Mitochondrial import receptor subunit TOM70 OS=Rattus norvegicus GN=Tomm70a PE=1 SV=1		3.69765	4.82781
Top1	>sp|Q9WUL0|TOP1_RAT DNA topoisomerase 1 OS=Rattus norvegicus GN=Top1 PE=2 SV=1		2.52031	2.07395
Top2a	>tr|F1M7A0|F1M7A0_RAT DNA topoisomerase 2 (Fragment) OS=Rattus norvegicus GN=Top2a PE=3 SV=2;>sp|P41516|TOP2A_RAT DNA topoisomerase 2-alpha OS=Rattus norvegicus GN=Top2a PE=2 SV=1		1.96923
Tp53bp1	>tr|F1M842|F1M842_RAT Protein Tp53bp1 (Fragment) OS=Rattus norvegicus GN=Tp53bp1 PE=4 SV=2;>tr|F1M9K1|F1M9K1_RAT Protein Tp53bp1 OS=Rattus norvegicus GN=Tp53bp1 PE=4 SV=2		2.42483	2.42196
Tpd52l2	>sp|Q6PCT3|TPD54_RAT Tumor protein D54 OS=Rattus norvegicus GN=Tpd52l2 PE=2 SV=1		2.95262	3.0031
Tpi1	>sp|P48500|TPIS_RAT Triosephosphate isomerase OS=Rattus norvegicus GN=Tpi1 PE=1 SV=2;>tr|M0R4U4|M0R4U4_RAT Triosephosphate isomerase (Fragment) OS=Rattus norvegicus PE=3 SV=1		6.85005
Tpm1	>tr|Q6AZ25|Q6AZ25_RAT Tropomyosin 1, alpha OS=Rattus norvegicus GN=Tpm1 PE=2 SV=1		4.28334	7.04163
Tpm3	>sp|Q63610|TPM3_RAT Tropomyosin alpha-3 chain OS=Rattus norvegicus GN=Tpm3 PE=1 SV=2		5.37959	6.57524
Tpp2	>sp|Q64560|TPP2_RAT Tripeptidyl-peptidase 2 OS=Rattus norvegicus GN=Tpp2 PE=2 SV=3		5.53008	5.63364
Tppp	>tr|D3ZQL7|D3ZQL7_RAT Protein Tppp OS=Rattus norvegicus GN=Tppp PE=4 SV=1		3.27064	5.06816
Tpr	>sp|F1MA98|TPR_RAT Nucleoprotein TPR OS=Rattus norvegicus GN=Tpr PE=1 SV=1		2.66513	2.84416
Tprkb	>tr|G3V805|G3V805_RAT EKC/KEOPS complex subunit Tprkb OS=Rattus norvegicus GN=LOC100910911 PE=3 SV=1;>sp|Q5PQR8|TPRKB_RAT EKC/KEOPS complex subunit Tprkb OS=Rattus norvegicus GN=Tprkb PE=2 SV=1		3.77188	3.53071
Tpt1;LOC100360791	>sp|P63029|TCTP_RAT Translationally-controlled tumor protein OS=Rattus norvegicus GN=Tpt1 PE=1 SV=1;>tr|M0R8Q2|M0R8Q2_RAT Protein LOC100360791 OS=Rattus norvegicus GN=LOC100360791 PE=4 SV=1		3.68461
Trap1	>sp|Q5XHZ0|TRAP1_RAT Heat shock protein 75 kDa, mitochondrial OS=Rattus norvegicus GN=Trap1 PE=1 SV=1		4.62552	3.41573
Trappc10	>tr|F1MAQ4|F1MAQ4_RAT Protein Trappc10 OS=Rattus norvegicus GN=Trappc10 PE=4 SV=1		4.51709
Trappc11	>tr|D3ZHI8|D3ZHI8_RAT Protein Trappc11 OS=Rattus norvegicus GN=Trappc11 PE=4 SV=1		4.48975
Trappc3	>sp|Q5U1Z2|TPPC3_RAT Trafficking protein particle complex subunit 3 OS=Rattus norvegicus GN=Trappc3 PE=2 SV=1		2.18167
Trappc5	>tr|B0BNE3|B0BNE3_RAT Protein Trappc5 OS=Rattus norvegicus GN=Trappc5 PE=2 SV=1		2.82994	4.07649
Trappc8	>tr|F1M9W9|F1M9W9_RAT Protein Trappc8 OS=Rattus norvegicus GN=Trappc8 PE=4 SV=2		2.44674	3.63566
Trappc9	>tr|E9PU02|E9PU02_RAT Protein Trappc9 OS=Rattus norvegicus GN=Trappc9 PE=4 SV=2		2.59852	4.88412
Trim2	>sp|D3ZQG6|TRIM2_RAT Tripartite motif-containing protein 2 OS=Rattus norvegicus GN=Trim2 PE=1 SV=2;>tr|D3ZM62|D3ZM62_RAT Tripartite motif-containing protein 2 (Fragment) OS=Rattus norvegicus GN=Trim2 PE=4 SV=2		2.80926	3.56018
Trim28	>sp|O08629|TIF1B_RAT Transcription intermediary factor 1-beta OS=Rattus norvegicus GN=Trim28 PE=1 SV=2		3.14016	3.23619
Trim3	>tr|G3V8D6|G3V8D6_RAT Tripartite motif protein 3, isoform CRA_a OS=Rattus norvegicus GN=Trim3 PE=4 SV=1;>sp|O70277|TRIM3_RAT Tripartite motif-containing protein 3 OS=Rattus norvegicus GN=Trim3 PE=1 SV=1		2.86565	4.22892
Trim32	>tr|Q66H79|Q66H79_RAT Protein Trim32 OS=Rattus norvegicus GN=Trim32 PE=2 SV=1		0.859601	1.35278
Trim33	>tr|D3ZUM5|D3ZUM5_RAT Protein Trim33 (Fragment) OS=Rattus norvegicus GN=Trim33 PE=4 SV=2;>tr|D3ZUK4|D3ZUK4_RAT Protein Trim33 (Fragment) OS=Rattus norvegicus GN=Trim33 PE=4 SV=2		1.00295
Trio	>tr|F1M0Z1|F1M0Z1_RAT Protein Trio OS=Rattus norvegicus GN=Trio PE=4 SV=2;>tr|D3ZFR5|D3ZFR5_RAT Protein Trio OS=Rattus norvegicus GN=Trio PE=4 SV=2		2.95917	3.34717
Trip11	>tr|D4ABD7|D4ABD7_RAT Protein Trip11 OS=Rattus norvegicus GN=Trip11 PE=4 SV=2		2.03239
Trip12	>sp|F1LP64|TRIPC_RAT E3 ubiquitin-protein ligase TRIP12 OS=Rattus norvegicus GN=Trip12 PE=2 SV=1		1.29158	1.2336
Trove2	>tr|D3ZRN5|D3ZRN5_RAT Protein Trove2 OS=Rattus norvegicus GN=Trove2 PE=4 SV=1		2.32523	1.78721
Tsg101	>tr|F1LRB7|F1LRB7_RAT Tumor susceptibility gene 101 protein OS=Rattus norvegicus GN=Tsg101 PE=4 SV=2;>sp|Q6IRE4|TS101_RAT Tumor susceptibility gene 101 protein OS=Rattus norvegicus GN=Tsg101 PE=1 SV=1		4.60256	4.99034
Tsn	>tr|F7EM24|F7EM24_RAT Protein Tsn OS=Rattus norvegicus GN=Tsn PE=4 SV=1;>tr|E9PT79|E9PT79_RAT Protein Tsn OS=Rattus norvegicus GN=Tsn PE=4 SV=2		7.00418	5.23257
Tspan14	>tr|D4A0Z1|D4A0Z1_RAT Tetraspanin OS=Rattus norvegicus GN=Tspan14 PE=3 SV=1		1.0928
Tspan7	>tr|F1M8Y2|F1M8Y2_RAT Tetraspanin (Fragment) OS=Rattus norvegicus GN=Tspan7 PE=3 SV=2;>tr|F1M9I6|F1M9I6_RAT Tetraspanin (Fragment) OS=Rattus norvegicus GN=Tspan7 PE=3 SV=2		2.22514	4.7517
Tst	>sp|P24329|THTR_RAT Thiosulfate sulfurtransferase OS=Rattus norvegicus GN=Tst PE=1 SV=3		13.59	13.493
Ttll12	>tr|D4A1Q9|D4A1Q9_RAT Protein Ttll12 OS=Rattus norvegicus GN=Ttll12 PE=4 SV=1		8.05043	7.10598
Ttyh1	>sp|P0C5X8|TTYH1_RAT Protein tweety homolog 1 OS=Rattus norvegicus GN=Ttyh1 PE=3 SV=1		2.0116	6.68193
Tuba1a;Tuba3a	>sp|P68370|TBA1A_RAT Tubulin alpha-1A chain OS=Rattus norvegicus GN=Tuba1a PE=1 SV=1;>sp|Q68FR8|TBA3_RAT Tubulin alpha-3 chain OS=Rattus norvegicus GN=Tuba3a PE=2 SV=1		7.49596
Tuba1b	>sp|Q6P9V9|TBA1B_RAT Tubulin alpha-1B chain OS=Rattus norvegicus GN=Tuba1b PE=1 SV=1		4.43298	4.62319
Tuba4a	>sp|Q5XIF6|TBA4A_RAT Tubulin alpha-4A chain OS=Rattus norvegicus GN=Tuba4a PE=2 SV=1		5.66695	4.77287
Tubb2a	>sp|P85108|TBB2A_RAT Tubulin beta-2A chain OS=Rattus norvegicus GN=Tubb2a PE=1 SV=1		7.667
Tubb2b	>sp|Q3KRE8|TBB2B_RAT Tubulin beta-2B chain OS=Rattus norvegicus GN=Tubb2b PE=1 SV=1		9.30822	12.1402
Tubb3	>sp|Q4QRB4|TBB3_RAT Tubulin beta-3 chain OS=Rattus norvegicus GN=Tubb3 PE=1 SV=1		8.45518	10.3428
Tubb4a	>tr|B4F7C2|B4F7C2_RAT Protein Tubb4a OS=Rattus norvegicus GN=Tubb4a PE=2 SV=1		4.62261
Tubb4b	>tr|G3V7C6|G3V7C6_RAT RCG45400 OS=Rattus norvegicus GN=Tubb4b PE=3 SV=1;>sp|Q6P9T8|TBB4B_RAT Tubulin beta-4B chain OS=Rattus norvegicus GN=Tubb4b PE=1 SV=1		8.70861
Tubb5	>sp|P69897|TBB5_RAT Tubulin beta-5 chain OS=Rattus norvegicus GN=Tubb5 PE=1 SV=1		9.01875	7.99359
Tufm	>sp|P85834|EFTU_RAT Elongation factor Tu, mitochondrial OS=Rattus norvegicus GN=Tufm PE=1 SV=1		9.42816	9.3684
Twf1	>sp|Q5RJR2|TWF1_RAT Twinfilin-1 OS=Rattus norvegicus GN=Twf1 PE=2 SV=1		3.88522	3.91443
Txn;Txn1	>sp|P11232|THIO_RAT Thioredoxin OS=Rattus norvegicus GN=Txn PE=1 SV=2;>tr|R4GNK3|R4GNK3_RAT Thioredoxin (Fragment) OS=Rattus norvegicus GN=Txn1 PE=4 SV=1		8.64439
Txndc12	>sp|Q498E0|TXD12_RAT Thioredoxin domain-containing protein 12 OS=Rattus norvegicus GN=Txndc12 PE=2 SV=2		3.25125
Txndc5	>tr|D3ZZC1|D3ZZC1_RAT Protein Txndc5 OS=Rattus norvegicus GN=Txndc5 PE=3 SV=1		4.30833
Txndc9	>sp|Q8K581|TXND9_RAT Thioredoxin domain-containing protein 9 OS=Rattus norvegicus GN=Txndc9 PE=2 SV=2;>tr|Q5M8C7|Q5M8C7_RAT Thioredoxin domain containing 9 OS=Rattus norvegicus GN=Txndc9 PE=2 SV=1		1.04349
Txnl1	>sp|Q920J4|TXNL1_RAT Thioredoxin-like protein 1 OS=Rattus norvegicus GN=Txnl1 PE=1 SV=3		2.91544	3.55651
Txnrd1	>sp|O89049|TRXR1_RAT Thioredoxin reductase 1, cytoplasmic OS=Rattus norvegicus GN=Txnrd1 PE=1 SV=5;>tr|R9PXU4|R9PXU4_RAT Thioredoxin reductase 1, cytoplasmic OS=Rattus norvegicus GN=Txnrd1 PE=3 SV=1		6.81143	7.21628
U2surp	>tr|D4A4B4|D4A4B4_RAT Protein U2surp OS=Rattus norvegicus GN=U2surp PE=4 SV=1;>tr|D3ZAI0|D3ZAI0_RAT Protein U2surp OS=Rattus norvegicus GN=U2surp PE=4 SV=1		2.34777	2.43865
Uba1	>sp|Q5U300|UBA1_RAT Ubiquitin-like modifier-activating enzyme 1 OS=Rattus norvegicus GN=Uba1 PE=1 SV=1		4.91995	5.03103
Uba2	>tr|F1LS72|F1LS72_RAT Protein Uba2 (Fragment) OS=Rattus norvegicus GN=Uba2 PE=3 SV=2		5.25432	4.04551
Ubap2l	>tr|E9PTR4|E9PTR4_RAT Protein Ubap2l OS=Rattus norvegicus GN=Ubap2l PE=4 SV=2		2.78884
Ube2d2	>sp|P62839|UB2D2_RAT Ubiquitin-conjugating enzyme E2 D2 OS=Rattus norvegicus GN=Ube2d2 PE=1 SV=1;>tr|F1M5C9|F1M5C9_RAT Ubiquitin-conjugating enzyme E2 D2 (Fragment) OS=Rattus norvegicus GN=Ube2d2 PE=3 SV=1		2.75119
Ube2e3;Ube2e2;LOC100366017	>tr|F7F5A1|F7F5A1_RAT Protein Ube2e3 OS=Rattus norvegicus GN=Ube2e3 PE=3 SV=1;>tr|D3ZYE1|D3ZYE1_RAT Protein Ube2e2 (Fragment) OS=Rattus norvegicus GN=Ube2e2 PE=3 SV=2;>tr|F1M3L4|F1M3L4_RAT Protein Ube2e1 OS=Rattus norvegicus GN=Ube2e1 PE=3 SV=2		0.71864
Ube2i	>sp|P63281|UBC9_RAT SUMO-conjugating enzyme UBC9 OS=Rattus norvegicus GN=Ube2i PE=1 SV=1		3.27833
Ube2k	>tr|D3ZXS8|D3ZXS8_RAT Huntingtin interacting protein 2 (Predicted), isoform CRA_a OS=Rattus norvegicus GN=Ube2k PE=3 SV=1		3.21094
Ube2l3	>tr|B2RZA9|B2RZA9_RAT Protein Ube2l3 OS=Rattus norvegicus GN=Ube2l3 PE=2 SV=1		7.13697
Ube2m	>tr|D3ZNQ6|D3ZNQ6_RAT Protein Ube2m OS=Rattus norvegicus GN=Ube2m PE=3 SV=1		3.39133
Ube2n;LOC683536	>sp|Q9EQX9|UBE2N_RAT Ubiquitin-conjugating enzyme E2 N OS=Rattus norvegicus GN=Ube2n PE=1 SV=1;>tr|M0R7J1|M0R7J1_RAT Ubiquitin-conjugating enzyme E2 N OS=Rattus norvegicus GN=Ube2n PE=3 SV=1;>tr|M0RC45|M0RC45_RAT Protein LOC683536 OS=Rattus norvegicus GN=L		5.79447
Ube2o	>tr|F1M403|F1M403_RAT Protein Ube2o (Fragment) OS=Rattus norvegicus GN=Ube2o PE=4 SV=1		2.18385	2.88394
Ube3a	>tr|F1M7B8|F1M7B8_RAT Protein Ube3a OS=Rattus norvegicus GN=Ube3a PE=4 SV=2		2.45791	2.41395
Ube3c	>tr|D3ZHB7|D3ZHB7_RAT Protein Ube3c OS=Rattus norvegicus GN=Ube3c PE=4 SV=2		3.70104	3.25219
Ube4a	>sp|Q6P7A2|UBE4A_RAT Ubiquitin conjugation factor E4 A OS=Rattus norvegicus GN=Ube4a PE=2 SV=1;>tr|F1M9N5|F1M9N5_RAT Ubiquitin conjugation factor E4 A OS=Rattus norvegicus GN=Ube4a PE=4 SV=1		3.93218	2.85398
Ube4b	>tr|F1M8V2|F1M8V2_RAT Protein Ube4b OS=Rattus norvegicus GN=Ube4b PE=4 SV=2		1.63207	1.6297
Ubqln2	>tr|D4AA63|D4AA63_RAT Protein Ubqln2 OS=Rattus norvegicus GN=Ubqln2 PE=4 SV=1		2.15159	2.0909
Ubr2	>tr|D4A9U6|D4A9U6_RAT Protein Ubr2 OS=Rattus norvegicus GN=Ubr2 PE=4 SV=2		1.51989	1.5251
Ubr4	>tr|F1LQI5|F1LQI5_RAT E3 ubiquitin-protein ligase UBR4 OS=Rattus norvegicus GN=Ubr4 PE=1 SV=1;>sp|Q2TL32|UBR4_RAT E3 ubiquitin-protein ligase UBR4 OS=Rattus norvegicus GN=Ubr4 PE=1 SV=2		2.52072	2.49579
Ubr5	>sp|Q62671|UBR5_RAT E3 ubiquitin-protein ligase UBR5 OS=Rattus norvegicus GN=Ubr5 PE=1 SV=3		0.644682
Uchl1	>sp|Q00981|UCHL1_RAT Ubiquitin carboxyl-terminal hydrolase isozyme L1 OS=Rattus norvegicus GN=Uchl1 PE=1 SV=2		4.33347	4.53897
Uchl3	>sp|Q91Y78|UCHL3_RAT Ubiquitin carboxyl-terminal hydrolase isozyme L3 OS=Rattus norvegicus GN=Uchl3 PE=1 SV=1;>tr|D4ABI6|D4ABI6_RAT Ubiquitin carboxyl-terminal hydrolase OS=Rattus norvegicus GN=Uchl3 PE=3 SV=2		6.35744	6.66834
Ufc1	>sp|Q6BBI8|UFC1_RAT Ubiquitin-fold modifier-conjugating enzyme 1 OS=Rattus norvegicus GN=Ufc1 PE=2 SV=1		5.46793
Uggt1	>sp|Q9JLA3|UGGG1_RAT UDP-glucose:glycoprotein glucosyltransferase 1 OS=Rattus norvegicus GN=Uggt1 PE=1 SV=2		5.52943	4.43712
Ugp2	>tr|Q4V8I9|Q4V8I9_RAT Protein Ugp2 OS=Rattus norvegicus GN=Ugp2 PE=2 SV=1		7.89537	6.86896
Unc13a	>sp|Q62768|UN13A_RAT Protein unc-13 homolog A OS=Rattus norvegicus GN=Unc13a PE=1 SV=1		1.12202	1.31606
Uqcrc1	>sp|Q68FY0|QCR1_RAT Cytochrome b-c1 complex subunit 1, mitochondrial OS=Rattus norvegicus GN=Uqcrc1 PE=1 SV=1		6.34589	9.40291
Uqcrc2	>sp|P32551|QCR2_RAT Cytochrome b-c1 complex subunit 2, mitochondrial OS=Rattus norvegicus GN=Uqcrc2 PE=1 SV=2		7.46925	9.24001
Uqcrfs1	>sp|P20788|UCRI_RAT Cytochrome b-c1 complex subunit Rieske, mitochondrial OS=Rattus norvegicus GN=Uqcrfs1 PE=1 SV=2		5.84946	6.78761
Uso1	>sp|P41542|USO1_RAT General vesicular transport factor p115 OS=Rattus norvegicus GN=Uso1 PE=1 SV=1		5.60111	4.64385
Usp10	>sp|Q3KR59|UBP10_RAT Ubiquitin carboxyl-terminal hydrolase 10 OS=Rattus norvegicus GN=Usp10 PE=2 SV=1		3.31696	2.2391
Usp11	>tr|F7FEA4|F7FEA4_RAT Ubiquitin carboxyl-terminal hydrolase OS=Rattus norvegicus GN=Usp11 PE=3 SV=1		0.772517
Usp14	>tr|Q5U2N2|Q5U2N2_RAT Ubiquitin carboxyl-terminal hydrolase OS=Rattus norvegicus GN=Usp14 PE=2 SV=1		3.07907	4.30958
Usp15	>sp|Q9R085|UBP15_RAT Ubiquitin carboxyl-terminal hydrolase 15 OS=Rattus norvegicus GN=Usp15 PE=1 SV=1		1.8568	2.38193
Usp19	>sp|Q6J1Y9|UBP19_RAT Ubiquitin carboxyl-terminal hydrolase 19 OS=Rattus norvegicus GN=Usp19 PE=1 SV=1;>tr|M0RDN9|M0RDN9_RAT Ubiquitin carboxyl-terminal hydrolase OS=Rattus norvegicus GN=Usp19 PE=3 SV=1		0.993989
Usp24	>tr|F1LSM0|F1LSM0_RAT Ubiquitin carboxyl-terminal hydrolase OS=Rattus norvegicus GN=Usp24 PE=3 SV=2		3.13111	3.12332
Usp32	>tr|D3ZBB7|D3ZBB7_RAT Ubiquitin carboxyl-terminal hydrolase OS=Rattus norvegicus GN=Usp32 PE=3 SV=1		0.996855
Usp34	>tr|F1M791|F1M791_RAT Ubiquitin carboxyl-terminal hydrolase (Fragment) OS=Rattus norvegicus GN=Usp34 PE=3 SV=2;>tr|F1LYJ4|F1LYJ4_RAT Ubiquitin carboxyl-terminal hydrolase (Fragment) OS=Rattus norvegicus GN=Usp34 PE=3 SV=2		0.82529
Usp4	>tr|M0R851|M0R851_RAT Ubiquitin carboxyl-terminal hydrolase OS=Rattus norvegicus GN=Usp4 PE=3 SV=1;>sp|B2GUZ1|UBP4_RAT Ubiquitin carboxyl-terminal hydrolase 4 OS=Rattus norvegicus GN=Usp4 PE=1 SV=1		2.12696	1.99565
Usp47	>tr|F1MAA1|F1MAA1_RAT Ubiquitin carboxyl-terminal hydrolase OS=Rattus norvegicus GN=Usp47 PE=3 SV=1		1.72229	1.62614
Usp7	>tr|F1LM09|F1LM09_RAT Ubiquitin carboxyl-terminal hydrolase OS=Rattus norvegicus GN=Usp7 PE=3 SV=2;>sp|Q4VSI4|UBP7_RAT Ubiquitin carboxyl-terminal hydrolase 7 OS=Rattus norvegicus GN=Usp7 PE=1 SV=1		3.59097	3.36414
Usp9x	>tr|D3ZC84|D3ZC84_RAT Ubiquitin carboxyl-terminal hydrolase OS=Rattus norvegicus GN=Usp9x PE=3 SV=1		2.21695	2.37602
Vamp2	>tr|R9PY00|R9PY00_RAT Vesicle-associated membrane protein 2 (Fragment) OS=Rattus norvegicus GN=Vamp2 PE=4 SV=1;>sp|P63045|VAMP2_RAT Vesicle-associated membrane protein 2 OS=Rattus norvegicus GN=Vamp2 PE=1 SV=2	Yes	2.16005
Vamp7	>sp|Q9JHW5|VAMP7_RAT Vesicle-associated membrane protein 7 OS=Rattus norvegicus GN=Vamp7 PE=1 SV=1	Yes	1.86234	2.85673
Vapa	>sp|Q9Z270|VAPA_RAT Vesicle-associated membrane protein-associated protein A OS=Rattus norvegicus GN=Vapa PE=1 SV=3	Yes	6.08681	4.78887
Vapb	>sp|Q9Z269|VAPB_RAT Vesicle-associated membrane protein-associated protein B OS=Rattus norvegicus GN=Vapb PE=1 SV=3	Yes	5.52747	5.10131
Vars	>sp|Q04462|SYVC_RAT Valine--tRNA ligase OS=Rattus norvegicus GN=Vars PE=2 SV=2		6.83098	8.69433
Vcam1	>sp|P29534|VCAM1_RAT Vascular cell adhesion protein 1 OS=Rattus norvegicus GN=Vcam1 PE=2 SV=1		1.30208	1.25333
Vcan	>sp|Q9ERB4|CSPG2_RAT Versican core protein (Fragments) OS=Rattus norvegicus GN=Vcan PE=2 SV=2		5.3038	9.64371
Vcl	>tr|R9PXU6|R9PXU6_RAT Vinculin OS=Rattus norvegicus GN=Vcl PE=1 SV=1;>sp|P85972|VINC_RAT Vinculin OS=Rattus norvegicus GN=Vcl PE=1 SV=1		11.2318	7.68354
Vcp	>sp|P46462|TERA_RAT Transitional endoplasmic reticulum ATPase OS=Rattus norvegicus GN=Vcp PE=1 SV=3		4.4749	4.20856
Vcpip1	>sp|Q8CF97|VCIP1_RAT Deubiquitinating protein VCIP135 OS=Rattus norvegicus GN=Vcpip1 PE=1 SV=2		2.50805	2.18884
Vdac1	>sp|Q9Z2L0|VDAC1_RAT Voltage-dependent anion-selective channel protein 1 OS=Rattus norvegicus GN=Vdac1 PE=1 SV=4		8.31524	8.44924
Vdac2	>sp|P81155|VDAC2_RAT Voltage-dependent anion-selective channel protein 2 OS=Rattus norvegicus GN=Vdac2 PE=1 SV=2		9.01306	8.78221
Vdac3	>sp|Q9R1Z0|VDAC3_RAT Voltage-dependent anion-selective channel protein 3 OS=Rattus norvegicus GN=Vdac3 PE=1 SV=2		8.6055	8.71429
Vim	>sp|P31000|VIME_RAT Vimentin OS=Rattus norvegicus GN=Vim PE=1 SV=2;>tr|G3V8C3|G3V8C3_RAT Vimentin OS=Rattus norvegicus GN=Vim PE=3 SV=1		10.0688	8.25176
Vps11	>tr|D3ZTB4|D3ZTB4_RAT Protein Vps11 OS=Rattus norvegicus GN=Vps11 PE=4 SV=1		1.21065	3.76681
Vps13a	>tr|D4A899|D4A899_RAT Protein Vps13a OS=Rattus norvegicus GN=Vps13a PE=4 SV=2		4.65552	5.0571
Vps13c	>tr|D4A4H3|D4A4H3_RAT Protein Vps13c OS=Rattus norvegicus GN=Vps13c PE=4 SV=2;>tr|D4A4K4|D4A4K4_RAT Protein Vps13c OS=Rattus norvegicus GN=Vps13c PE=4 SV=2		3.35552	3.44126
Vps13d	>tr|D3ZKC6|D3ZKC6_RAT Protein Vps13d OS=Rattus norvegicus GN=Vps13d PE=4 SV=1		2.75486
Vps26b	>tr|B1WBS4|B1WBS4_RAT Protein Vps26b OS=Rattus norvegicus GN=Vps26b PE=2 SV=1		3.39363	4.07397
Vps29	>sp|B2RZ78|VPS29_RAT Vacuolar protein sorting-associated protein 29 OS=Rattus norvegicus GN=Vps29 PE=1 SV=2		4.68055	4.98884
Vps35	>tr|G3V8A5|G3V8A5_RAT Vacuolar protein sorting-associated protein 35 OS=Rattus norvegicus GN=Vps35 PE=3 SV=1		4.04709	4.6477
Vps45	>sp|O08700|VPS45_RAT Vacuolar protein sorting-associated protein 45 OS=Rattus norvegicus GN=Vps45 PE=1 SV=1		2.67622	3.76319
Vps4a	>sp|Q793F9|VPS4A_RAT Vacuolar protein sorting-associated protein 4A OS=Rattus norvegicus GN=Vps4a PE=2 SV=1;>tr|Q6IRG3|Q6IRG3_RAT Vacuolar protein sorting-associated protein 4A OS=Rattus norvegicus GN=Vps4a PE=2 SV=1		2.54751
Vps51	>tr|F1M4I4|F1M4I4_RAT Protein Vps51 OS=Rattus norvegicus GN=Vps51 PE=4 SV=2;>tr|F1M1K3|F1M1K3_RAT Protein Vps51 OS=Rattus norvegicus GN=Vps51 PE=4 SV=2		2.58901
Vps53	>tr|D3ZPE5|D3ZPE5_RAT Protein Vps53 OS=Rattus norvegicus GN=Vps53 PE=1 SV=1		3.3691	3.99942
Vsnl1	>sp|P62762|VISL1_RAT Visinin-like protein 1 OS=Rattus norvegicus GN=Vsnl1 PE=1 SV=2		2.31727
Vti1a	>sp|Q9JI51|VTI1A_RAT Vesicle transport through interaction with t-SNAREs homolog 1A OS=Rattus norvegicus GN=Vti1a PE=1 SV=1;>tr|F1M938|F1M938_RAT Vesicle transport through interaction with t-SNAREs homolog 1A OS=Rattus norvegicus GN=Vti1a PE=4 SV=2;>tr|F1L		1.49365
Vwa5a	>sp|Q75WE7|VWA5A_RAT von Willebrand factor A domain-containing protein 5A OS=Rattus norvegicus GN=Vwa5a PE=2 SV=1		4.9358	3.83158
Vwa8	>tr|D3ZIN5|D3ZIN5_RAT Protein Vwa8 (Fragment) OS=Rattus norvegicus GN=Vwa8 PE=4 SV=2		6.2149
Wars	>tr|F8WFH8|F8WFH8_RAT Tryptophan--tRNA ligase, cytoplasmic OS=Rattus norvegicus GN=Wars PE=3 SV=1;>sp|Q6P7B0|SYWC_RAT Tryptophan--tRNA ligase, cytoplasmic OS=Rattus norvegicus GN=Wars PE=1 SV=2		4.18869
Wasf1	>sp|Q5BJU7|WASF1_RAT Wiskott-Aldrich syndrome protein family member 1 OS=Rattus norvegicus GN=Wasf1 PE=1 SV=1		3.50817	3.70481
Wbp2	>tr|G3V721|G3V721_RAT WW domain binding protein 2, isoform CRA_b OS=Rattus norvegicus GN=Wbp2 PE=4 SV=1;>sp|Q8R478|WBP2_RAT WW domain-binding protein 2 OS=Rattus norvegicus GN=Wbp2 PE=1 SV=1		2.00995	1.74916
Wdfy3	>tr|D4A7D8|D4A7D8_RAT Protein Wdfy3 OS=Rattus norvegicus GN=Wdfy3 PE=4 SV=2		1.35839	1.58109
Wdr1	>sp|Q5RKI0|WDR1_RAT WD repeat-containing protein 1 OS=Rattus norvegicus GN=Wdr1 PE=1 SV=3		5.50772	6.01305
Wdr11	>tr|D3Z9L5|D3Z9L5_RAT Protein Wdr11 OS=Rattus norvegicus GN=Wdr11 PE=4 SV=1		3.6366	4.25602
Wdr47	>tr|G3V9M3|G3V9M3_RAT Protein Wdr47 OS=Rattus norvegicus GN=Wdr47 PE=4 SV=1		3.12535	3.2341
Wdr6	>sp|Q5XFW6|WDR6_RAT WD repeat-containing protein 6 OS=Rattus norvegicus GN=Wdr6 PE=1 SV=2		0.338733
Wdr7	>sp|Q9ERH3|WDR7_RAT WD repeat-containing protein 7 OS=Rattus norvegicus GN=Wdr7 PE=2 SV=1;>tr|Z4YNP9|Z4YNP9_RAT WD repeat-containing protein 7 OS=Rattus norvegicus GN=Wdr7 PE=4 SV=1		2.7799	3.60961
Wfs1	>tr|E9PT53|E9PT53_RAT Protein Wfs1 OS=Rattus norvegicus GN=Wfs1 PE=4 SV=2		1.77477	2.56935
Wnk1	>sp|Q9JIH7|WNK1_RAT Serine/threonine-protein kinase WNK1 OS=Rattus norvegicus GN=Wnk1 PE=1 SV=2;>tr|A0A096MIS8|A0A096MIS8_RAT Serine/threonine-protein kinase WNK1 OS=Rattus norvegicus GN=Wnk1 PE=4 SV=1;>tr|D3ZX61|D3ZX61_RAT Serine/threonine-protein kinase		2.24039	2.15123
Wnk2	>tr|D3ZMJ7|D3ZMJ7_RAT Protein Wnk2 OS=Rattus norvegicus GN=Wnk2 PE=4 SV=2		2.09264
Wrb	>sp|Q6P6S5|WRB_RAT Tail-anchored protein insertion receptor WRB OS=Rattus norvegicus GN=Wrb PE=2 SV=1		2.58147
XAF1	>tr|D3ZPQ3|D3ZPQ3_RAT Protein XAF1 OS=Rattus norvegicus GN=XAF1 PE=4 SV=2;>tr|M0R7W3|M0R7W3_RAT Protein XAF1 OS=Rattus norvegicus GN=XAF1 PE=4 SV=1		3.73507
Xpnpep1	>sp|O54975|XPP1_RAT Xaa-Pro aminopeptidase 1 OS=Rattus norvegicus GN=Xpnpep1 PE=1 SV=1		7.2561	6.6175
Xpo1	>sp|Q80U96|XPO1_RAT Exportin-1 OS=Rattus norvegicus GN=Xpo1 PE=1 SV=1		6.1741	6.03182
Xpo5	>tr|D3ZQE8|D3ZQE8_RAT Protein Xpo5 OS=Rattus norvegicus GN=Xpo5 PE=4 SV=1		1.94401	1.32076
Xpot	>tr|D3ZZ62|D3ZZ62_RAT Exportin, tRNA (Nuclear export receptor for tRNAs) (Predicted), isoform CRA_a OS=Rattus norvegicus GN=Xpot PE=4 SV=1		2.07878	1.76563
Yars	>sp|Q4KM49|SYYC_RAT Tyrosine--tRNA ligase, cytoplasmic OS=Rattus norvegicus GN=Yars PE=2 SV=3		4.6847	4.55517
Yipf5	>sp|Q5XID0|YIPF5_RAT Protein YIPF5 OS=Rattus norvegicus GN=Yipf5 PE=2 SV=1;>tr|Q7TPI8|Q7TPI8_RAT Ac2-256 OS=Rattus norvegicus GN=Yipf5 PE=2 SV=1		2.30461
Ykt6	>sp|Q5EGY4|YKT6_RAT Synaptobrevin homolog YKT6 OS=Rattus norvegicus GN=Ykt6 PE=1 SV=1	Yes	4.5534	4.5165
Ylpm1	>tr|F1LQJ1|F1LQJ1_RAT YLP motif-containing protein 1 OS=Rattus norvegicus GN=Ylpm1 PE=4 SV=2;>sp|P0CB49|YLPM1_RAT YLP motif-containing protein 1 OS=Rattus norvegicus GN=Ylpm1 PE=1 SV=1		2.2075	3.97615
Ythdf3	>tr|D3ZIY3|D3ZIY3_RAT Protein Ythdf3 OS=Rattus norvegicus GN=Ythdf3 PE=4 SV=1		1.62358	1.62076
Ywhab	>sp|P35213|1433B_RAT 14-3-3 protein beta/alpha OS=Rattus norvegicus GN=Ywhab PE=1 SV=3	Yes	3.83763	4.10297
Ywhae	>sp|P62260|1433E_RAT 14-3-3 protein epsilon OS=Rattus norvegicus GN=Ywhae PE=1 SV=1	Yes	4.78703
Ywhag	>sp|P61983|1433G_RAT 14-3-3 protein gamma OS=Rattus norvegicus GN=Ywhag PE=1 SV=2	Yes	4.50414	4.00655
Ywhah	>sp|P68511|1433F_RAT 14-3-3 protein eta OS=Rattus norvegicus GN=Ywhah PE=1 SV=2	Yes	3.65064	3.22529
Ywhaq	>sp|P68255|1433T_RAT 14-3-3 protein theta OS=Rattus norvegicus GN=Ywhaq PE=1 SV=1	Yes	4.0673	4.21066
Ywhaz	>sp|P63102|1433Z_RAT 14-3-3 protein zeta/delta OS=Rattus norvegicus GN=Ywhaz PE=1 SV=1	Yes	4.5804	5.03344
Zbtb20	>tr|D4A1U1|D4A1U1_RAT Protein Zbtb20 OS=Rattus norvegicus GN=Zbtb20 PE=4 SV=1		1.44728	1.81774
Zeb2	>tr|E9PTC3|E9PTC3_RAT Protein Zeb2 OS=Rattus norvegicus GN=Zeb2 PE=4 SV=2		0.457455
Zfp638	>tr|D4A0U3|D4A0U3_RAT Protein Zfp638 OS=Rattus norvegicus GN=Zfp638 PE=4 SV=1		1.78394	1.68875
Zfr	>sp|Q562A2|ZFR_RAT Zinc finger RNA-binding protein OS=Rattus norvegicus GN=Zfr PE=1 SV=2		1.17368
Zwint	>sp|Q8VIL3|ZWINT_RAT ZW10 interactor OS=Rattus norvegicus GN=Zwint PE=1 SV=1		0.726515
Zyg11b	>tr|F1M8P2|F1M8P2_RAT Protein Zyg11b (Fragment) OS=Rattus norvegicus GN=Zyg11b PE=4 SV=1		0.774148	1.0532
Zzef1	>tr|D3ZG78|D3ZG78_RAT Protein Zzef1 OS=Rattus norvegicus GN=Zzef1 PE=4 SV=1		2.77351	3.38384
	>tr|A0A096MJT6|A0A096MJT6_RAT Protein RGD1307100 OS=Rattus norvegicus GN=RGD1307100 PE=4 SV=1;>tr|F1LVK0|F1LVK0_RAT Protein RGD1307100 (Fragment) OS=Rattus norvegicus GN=RGD1307100 PE=4 SV=2		1.67246
	>tr|F1M804|F1M804_RAT Uncharacterized protein (Fragment) OS=Rattus norvegicus PE=4 SV=2		2.23075
	>tr|A0A096MJ77|A0A096MJ77_RAT Protein Mdn1 (Fragment) OS=Rattus norvegicus GN=Mdn1 PE=4 SV=1		2.45563
	>tr|D3ZET9|D3ZET9_RAT Uncharacterized protein OS=Rattus norvegicus PE=4 SV=2		2.68381
	>tr|A0A096MIX2|A0A096MIX2_RAT DEAD (Asp-Glu-Ala-Asp) box polypeptide 17, isoform CRA_a OS=Rattus norvegicus GN=Ddx17 PE=4 SV=1;>tr|E9PT29|E9PT29_RAT Protein Ddx17 OS=Rattus norvegicus GN=Ddx17 PE=3 SV=2		2.70495
	>tr|E9PSR7|E9PSR7_RAT Uncharacterized protein (Fragment) OS=Rattus norvegicus PE=4 SV=2;>tr|M0R6W5|M0R6W5_RAT Uncharacterized protein (Fragment) OS=Rattus norvegicus PE=4 SV=1		4.378
	>tr|F1M8C9|F1M8C9_RAT Protein Obscn (Fragment) OS=Rattus norvegicus GN=Obscn PE=4 SV=2;>tr|F1LM20|F1LM20_RAT Protein Obscn (Fragment) OS=Rattus norvegicus GN=Obscn PE=4 SV=2		5.06198
	>sp|Q6AYT3|RTCB_RAT tRNA-splicing ligase RtcB homolog OS=Rattus norvegicus GN=Rtcb PE=2 SV=1;>tr|M0R643|M0R643_RAT tRNA-splicing ligase RtcB homolog OS=Rattus norvegicus GN=Rtcb PE=3 SV=1		6.0475
	>tr|M0R4B8|M0R4B8_RAT Pyruvate kinase OS=Rattus norvegicus PE=3 SV=1		7.60549
	>sp|P56571|ES1_RAT ES1 protein homolog, mitochondrial OS=Rattus norvegicus PE=1 SV=2		9.25505
