# Supplementary material for: The effects of proteasomal inhibition on synaptic proteostasis
Source: EMBO J. 2016 Sep 9;35(20):2238–62. doi: 10.15252/embj.201593594 (PMC5069550; doi:10.15252/embj.201593594)
Supplement: Supplementary file 5 — Table EV3 [file EMBJ-35-2238-s005.zip]

Archive with 3 entries (2 files):
- EMBOJ201593594R_TableEV3/
- EMBOJ201593594R_TableEV3/Readme_Table_EV3.txt
- EMBOJ201593594R_TableEV3/Table_EV3.xlsx
