# Supplementary material for: The effects of proteasomal inhibition on synaptic proteostasis
Source: EMBO J. 2016 Sep 9;35(20):2238–62. doi: 10.15252/embj.201593594 (PMC5069550; doi:10.15252/embj.201593594)
Supplement: Supplementary file 5 — Table EV3 [file EMBJ-35-2238-s005.zip › EMBOJ201593594R_TableEV3/Readme_Table_EV3.txt]

Table EV3
Effects of proteasomal inhibitors on degradation rates as measured by multiplexed, dynamic SILAC for 1,530 proteins. 
All values given in log2(H/M). P values reflect Welch tests against log2(H/M) values for a particular protein at t=0h. P values <= 0.05 are highlighted. The data is sorted according to mean log2(H/M) values at t=24h. Same data as in Figs. 7,9,10.
