# Supplementary material for: The effects of proteasomal inhibition on synaptic proteostasis
Source: EMBO J. 2016 Sep 9;35(20):2238–62. doi: 10.15252/embj.201593594 (PMC5069550; doi:10.15252/embj.201593594)
Supplement: Supplementary file 5 — Table EV3 [file EMBJ-35-2238-s005.zip › EMBOJ201593594R_TableEV3/Table_EV3.xlsx]

## Sheet: Table EV3
Gene Name	Fasta headers	Synaptic?	Mean Lactacystin 0h	Mean Lactacystin 4h	Mean Lactacystin 10h	Mean Lactacystin 24h	Mean Epoxomicin 0h	Mean Epoxomicin 4h	Mean Epoxomicin 10h	Mean Epoxomicin 24h	Mean Lacta + Epo 0h	Mean Lacta + Epo 4h	Mean Lacta + Epo 10h	Mean Lacta + Epo 24h	P 4 vs 0 hr	P 10 vs 4 hr	P 24 vs 0 hr
Scd2	>sp|Q6P7B9|ACOD2_RAT Acyl-CoA desaturase 2 OS=Rattus norvegicus GN=Scd2 PE=2 SV=1;>tr|M0RDU8|M0RDU8_RAT Protein LOC100912469 OS=Rattus norvegicus GN=LOC100912469 PE=3 SV=1;>tr|D4ABJ9|D4ABJ9_RAT Protein Scd4 (Fragment) OS=Rattus norvegicus GN=Scd4 PE=3 SV=2		0.0842357	0.597027	1.3031	0.694261	-0.158136	0.458194	1.32637	2.77323	-0.0127131	0.541494	1.1866	1.65411	0.00374002	0.002035	0.0242209
Fads2	>sp|Q9Z122|FADS2_RAT Fatty acid desaturase 2 OS=Rattus norvegicus GN=Fads2 PE=2 SV=1		0.0466676	-0.0888736	0.605431	0.674485	-0.0275407	0.219982	0.95477	2.36775	0.0169843	0.0346688	0.75019	1.21587	0.921628	0.0113644	0.0431033
Nedd4	>sp|Q62940|NEDD4_RAT E3 ubiquitin-protein ligase NEDD4 OS=Rattus norvegicus GN=Nedd4 PE=1 SV=1	Yes	-0.00450903	0.214155	0.802539	0.922873	-0.0804411	0.129256	0.463354	1.3437	-0.0348818	0.180195	0.806526	1.03553	0.00390143	9.21573e-05	0.000269824
Acox1	>tr|F1M609|F1M609_RAT Acyl-coenzyme A oxidase OS=Rattus norvegicus GN=Acox1 PE=3 SV=2;>tr|F1LQC1|F1LQC1_RAT Acyl-coenzyme A oxidase OS=Rattus norvegicus GN=Acox1 PE=3 SV=2;>sp|P07872|ACOX1_RAT Peroxisomal acyl-coenzyme A oxidase 1 OS=Rattus norvegicus GN=A		0.0268472	-0.0316898	0.566895	0.83509	-0.129189	-0.0858696	0.305573	0.595876	-0.0355671	-0.0533617	0.476562	0.857246	0.885239	0.0237763	0.00553335
Kif1a	>tr|F1LNY5|F1LNY5_RAT Protein Kif1a OS=Rattus norvegicus GN=Kif1a PE=3 SV=2;>tr|F1LM24|F1LM24_RAT Protein Kif1a OS=Rattus norvegicus GN=Kif1a PE=3 SV=2;>tr|M0RA34|M0RA34_RAT Protein Kif1a OS=Rattus norvegicus GN=Kif1a PE=3 SV=1;>tr|F1M4A4|F1M4A4_RAT Protei		0.0381516	0.555373	0.434426	0.41564	-0.0147025	0.789341	-0.368675	1.94837	0.01701	0.64896	0.616821	0.823785	0.0082367	0.096741	0.0763111
Fam49a	>tr|B0BN65|B0BN65_RAT Family with sequence similarity 49, member A OS=Rattus norvegicus GN=Fam49a PE=2 SV=1		-0.179374	-0.0199489	0.330258	0.599978	-0.173173	0.0183876	0.538533	1.11471	-0.176894	-0.00461431	0.344372	0.791322	0.146364	0.00274135	0.0179942
Hmgcs1	>sp|P17425|HMCS1_RAT Hydroxymethylglutaryl-CoA synthase, cytoplasmic OS=Rattus norvegicus GN=Hmgcs1 PE=1 SV=1		-0.00601404	0.191653	0.528595	0.524736	-0.208074	-0.135901	0.239269	1.08124	-0.086838	0.0606315	0.489216	0.785921	0.393225	0.0432161	0.0208666
Ncdn	>sp|O35095|NCDN_RAT Neurochondrin OS=Rattus norvegicus GN=Ncdn PE=1 SV=2	Yes	-0.0123309	0.0109355	0.475568	0.589425	-0.12241	0.0334567	-0.021137	0.85189	-0.0563625	0.0199439	0.427674	0.69755	0.518888	0.00512561	0.000544239
Fry	>tr|E9PTY6|E9PTY6_RAT Protein Fry (Fragment) OS=Rattus norvegicus GN=Fry PE=4 SV=2;>tr|A0A096MKB4|A0A096MKB4_RAT Protein Fry (Fragment) OS=Rattus norvegicus GN=Fry PE=4 SV=1		0.13066	0.357137	0.292691	0.638193	-0.0827834	0.151825	0.155001	0.606032	0.0452827	0.275012	0.330186	0.650221	0.11901	0.10951	0.0203716
Atxn10	>sp|Q9ER24|ATX10_RAT Ataxin-10 OS=Rattus norvegicus GN=Atxn10 PE=1 SV=1	Yes	-0.0655546	0.0649732	0.485025	0.528901	-0.0519569	0.111624	0.274217	0.986912	-0.0601155	0.0836334	0.40637	0.642653	0.0529626	0.00551094	0.00679277
Gabarapl2	>sp|P60522|GBRL2_RAT Gamma-aminobutyric acid receptor-associated protein-like 2 OS=Rattus norvegicus GN=Gabarapl2 PE=3 SV=1	Yes	0.121166	0.247317	0.544867	0.532647	-0.139316	-0.0689581	0.247306	0.65186	0.016973	0.120807	0.432968	0.631632	0.504095	0.135553	0.0162776
Csde1	>sp|P18395|CSDE1_RAT Cold shock domain-containing protein E1 OS=Rattus norvegicus GN=Csde1 PE=2 SV=1		-0.0156704	0.140768	0.328485	0.503398	-0.116979	0.0410354	-0.0606284	0.834067	-0.0561938	0.100875	0.332031	0.608145	0.0278485	0.000419777	0.0008907
Pgm2l1	>tr|D3Z955|D3Z955_RAT Protein Pgm2l1 OS=Rattus norvegicus GN=Pgm2l1 PE=4 SV=1		0.0323203	-0.0832396	0.328981	0.396092	0.0300448	0.162643	0.37561	1.05264	0.0314101	0.0151135	0.398071	0.570519	0.914605	0.0278451	0.0244831
Kif5c	>tr|G3V6L4|G3V6L4_RAT Kinesin heavy chain isoform 5C (Fragment) OS=Rattus norvegicus GN=Kif5c PE=3 SV=2		0.0156677	0.0418333	0.207201	0.44933	-0.143387	-0.125781	-0.119072	0.878936	-0.047954	-0.0252126	0.205447	0.550785	0.733866	0.00954727	0.00174274
Dhx30	>sp|Q5BJS0|DHX30_RAT Putative ATP-dependent RNA helicase DHX30 OS=Rattus norvegicus GN=Dhx30 PE=1 SV=1		0.0289733	0.212445	0.169378	0.514299	-0.104824	-0.163178	-0.692137	0.371673	-0.0245456	0.0621958	0.0488994	0.530883	0.51376	0.729865	0.00408993
Dlg3	>tr|A0A096MJ42|A0A096MJ42_RAT Disks large homolog 3 OS=Rattus norvegicus GN=Dlg3 PE=4 SV=1;>sp|Q62936|DLG3_RAT Disks large homolog 3 OS=Rattus norvegicus GN=Dlg3 PE=1 SV=1	Yes	-4.58852e-05	-0.166463	-0.0268754	0.48125	-0.0933297	-0.0259778	-0.414096	0.367081	-0.0373594	-0.110269	-0.0103227	0.521187	0.573211	0.781208	0.0108792
Cat	>sp|P04762|CATA_RAT Catalase OS=Rattus norvegicus GN=Cat PE=1 SV=3		0.111271	0.0104756	0.381843	0.557609	-0.047094	0.00492666	-0.15082	0.270459	0.0479253	0.00825603	0.217483	0.519357	0.652633	0.431545	0.0169653
LOC100363915	>tr|F1LRB8|F1LRB8_RAT S-adenosylmethionine synthase OS=Rattus norvegicus GN=LOC100363915 PE=3 SV=2;>sp|P18298|METK2_RAT S-adenosylmethionine synthase isoform type-2 OS=Rattus norvegicus GN=Mat2a PE=1 SV=1		0.0857452	0.135348	0.481263	0.434356	-0.127771	0.0237834	0.0582719	0.487309	0.00033888	0.0907223	0.340125	0.516417	0.493992	0.100515	0.0104171
Emc3	>sp|Q5U2V8|EMC3_RAT ER membrane protein complex subunit 3 OS=Rattus norvegicus GN=Emc3 PE=2 SV=3		-0.130778	-0.112439	0.309104	0.377678	-0.122359	-0.221227	-0.0808316	0.761049	-0.12741	-0.155954	0.209341	0.511794	0.867982	0.168851	0.043157
Ddx5	>tr|Q6AYI1|Q6AYI1_RAT DEAD (Asp-Glu-Ala-Asp) box polypeptide 5 OS=Rattus norvegicus GN=Ddx5 PE=1 SV=1		0.0469575	0.0858057	0.323576	0.349808	-0.146479	0.092539	0.206583	1.0247	-0.0304172	0.088499	0.296748	0.497805	0.130415	0.00434567	0.0247792
Dync1h1	>tr|F1LRT9|F1LRT9_RAT Cytoplasmic dynein 1 heavy chain 1 OS=Rattus norvegicus GN=Dync1h1 PE=4 SV=2;>tr|M0R9X8|M0R9X8_RAT Cytoplasmic dynein 1 heavy chain 1 OS=Rattus norvegicus GN=Dync1h1 PE=4 SV=1		0.0420626	0.381055	-0.148605	0.256012	0.025724	0.320009	-0.202853	0.673182	0.0355272	0.356637	-0.0984833	0.486859	0.0662205	0.55442	0.1613
Dpp6	>tr|F1LMR7|F1LMR7_RAT Dipeptidyl aminopeptidase-like protein 6 OS=Rattus norvegicus GN=Dpp6 PE=4 SV=1;>sp|P46101|DPP6_RAT Dipeptidyl aminopeptidase-like protein 6 OS=Rattus norvegicus GN=Dpp6 PE=1 SV=1		0.0314792	-0.00328009	0.161004	0.381825	-0.195373	-0.129863	-0.113275	0.512928	-0.0592618	-0.0539131	0.156809	0.479645	0.970357	0.120484	0.0118185
Slc4a10	>sp|Q80ZA5|S4A10_RAT Sodium-driven chloride bicarbonate exchanger OS=Rattus norvegicus GN=Slc4a10 PE=1 SV=1;>tr|D4ADV4|D4ADV4_RAT Sodium-driven chloride bicarbonate exchanger OS=Rattus norvegicus GN=Slc4a10 PE=4 SV=2;>tr|D4AD03|D4AD03_RAT Sodium-driven chl	Yes	0.00193321	-0.0797533	0.254472	0.310852	-0.118146	-0.0437822	-0.0932873	0.489483	-0.0460983	-0.0653649	0.257621	0.476097	0.890176	0.035478	0.0616884
Akap9	>tr|F1LPB4|F1LPB4_RAT Protein Akap9 OS=Rattus norvegicus GN=Akap9 PE=4 SV=2	Yes	-0.0317269	0.45636	0.267077	0.53426	-0.0725991	0.174671	-0.762802	0.446693	-0.0480758	0.343684	0.225339	0.473848	0.0292807	0.29228	0.00434606
Tmem33	>sp|Q9Z142|TMM33_RAT Transmembrane protein 33 OS=Rattus norvegicus GN=Tmem33 PE=2 SV=1		-0.0396576	-0.0902978	0.33285	0.363375	-0.151891	-0.110155	0.251723	0.65219	-0.0845508	-0.0982405	0.247374	0.462032	0.890691	0.0684148	0.00180654
Tfrc	>tr|G3V679|G3V679_RAT Transferrin receptor protein 1 OS=Rattus norvegicus GN=Tfrc PE=4 SV=1;>sp|Q99376|TFR1_RAT Transferrin receptor protein 1 (Fragment) OS=Rattus norvegicus GN=Tfrc PE=2 SV=1		-0.0685567	-0.193362	-0.0169028	0.313448	-0.159043	-0.0530069	-0.259713	0.59171	-0.104751	-0.13722	0.0305014	0.460565	0.837773	0.401593	0.0181277
Gria2	>tr|G3V914|G3V914_RAT Glutamate receptor 2 OS=Rattus norvegicus GN=Gria2 PE=4 SV=2	Yes	-0.0351905	-0.0310033	0.208059	0.287382	-0.126449	-0.11357	-0.192899	0.795954	-0.0716938	-0.06403	0.218723	0.45115	0.944355	0.0277057	0.0157586
Vsnl1	>sp|P62762|VISL1_RAT Visinin-like protein 1 OS=Rattus norvegicus GN=Vsnl1 PE=1 SV=2		0.000480925	-0.184842	0.179741	0.270931	-0.160491	-0.145693	0.167109	0.531589	-0.0639076	-0.169183	0.155056	0.443031	0.268749	0.213044	0.067039
Tmx2	>sp|Q5XIK2|TMX2_RAT Thioredoxin-related transmembrane protein 2 OS=Rattus norvegicus GN=Tmx2 PE=2 SV=1		-0.0814155	0.0159204	0.346118	0.476115	-0.734785	-0.441434	-0.000918454	0.363416	-0.342763	-0.167021	0.260431	0.441563	0.510572	0.049079	0.0152105
Mgll	>sp|Q8R431|MGLL_RAT Monoglyceride lipase OS=Rattus norvegicus GN=Mgll PE=1 SV=1		0.00845365	0.0824116	0.265269	0.4165	-0.208493	-0.203701	0.121357	0.187772	-0.078325	-0.0320335	0.231604	0.433651	0.772188	0.0515016	0.0515972
Cxadr	>sp|Q9R066|CXAR_RAT Coxsackievirus and adenovirus receptor homolog OS=Rattus norvegicus GN=Cxadr PE=2 SV=2		0.0728578	-0.121196	0.243152	0.247404	-0.0800801	0.0233387	0.0455071	0.528963	0.0116827	-0.0633821	0.161772	0.432726	0.559139	0.478961	0.131673
Elavl3	>tr|Q76IJ9|Q76IJ9_RAT ELAV (Embryonic lethal, abnormal vision, Drosophila)-like 3 (Hu antigen C), isoform CRA_b OS=Rattus norvegicus GN=Elavl3 PE=2 SV=1		0.0874763	-0.0101495	0.33695	0.310246	-0.133867	-0.0132779	0.38367	0.640647	-0.0010608	-0.0114008	0.325964	0.428904	0.932042	0.0219845	0.015345
Kidins220	>tr|D4ABK9|D4ABK9_RAT Kinase D-interacting substrate of 220 kDa OS=Rattus norvegicus GN=Kidins220 PE=4 SV=2;>tr|D3ZWB2|D3ZWB2_RAT Kinase D-interacting substrate of 220 kDa OS=Rattus norvegicus GN=Kidins220 PE=4 SV=2;>sp|Q9EQG6|KDIS_RAT Kinase D-interacting		-0.00800333	0.300754	0.0918696	0.480253	-0.12119	0.114229	-0.280543	0.258319	-0.0532781	0.226144	0.114177	0.42846	0.0932467	0.485097	0.010037
RGD1309903	>tr|D3ZF86|D3ZF86_RAT Protein RGD1309903 (Fragment) OS=Rattus norvegicus GN=RGD1309903 PE=4 SV=2		0.117247	0.0375884	0.0134278	0.46635	-0.118458	0.0524183	-1.74508	0.434036	0.0229653	0.0435203	0.0349597	0.426837	0.907848	0.917376	0.00412531
Dclk1	>sp|O08875|DCLK1_RAT Serine/threonine-protein kinase DCLK1 OS=Rattus norvegicus GN=Dclk1 PE=2 SV=1	Yes	0.0076958	-0.133223	0.204426	0.289134	-0.0284376	-0.00440622	-0.224349	0.396511	-0.00675757	-0.0816962	0.198223	0.424078	0.488886	0.0439792	0.0853796
Phyhipl	>sp|Q6AYN4|PHIPL_RAT Phytanoyl-CoA hydroxylase-interacting protein-like OS=Rattus norvegicus GN=Phyhipl PE=2 SV=2		0.0359417	-0.000589057	0.302339	0.307359	-0.230236	-0.197997	0.0382302	0.404922	-0.0705293	-0.0795523	0.222675	0.414943	0.929184	0.0452261	0.0242481
Ppp1r9a	>sp|O35867|NEB1_RAT Neurabin-1 OS=Rattus norvegicus GN=Ppp1r9a PE=1 SV=1	Yes	0.00529626	0.0745781	-0.136101	0.546634	-0.363314	-0.29042	-0.124585	-0.0273968	-0.142148	-0.0714211	-0.109377	0.410426	0.672786	0.832538	0.0335861
Arhgef2	>sp|Q5FVC2|ARHG2_RAT Rho guanine nucleotide exchange factor 2 OS=Rattus norvegicus GN=Arhgef2 PE=2 SV=1		-0.000261615	0.114897	0.232815	0.335303	-0.185605	0.0463532	-0.108119	0.760586	-0.074399	0.0874796	0.208587	0.407655	0.131599	0.00928137	0.0046355
Dync1li1	>tr|G3V7G0|G3V7G0_RAT Cytoplasmic dynein 1 light intermediate chain 1 OS=Rattus norvegicus GN=Dync1li1 PE=4 SV=1;>sp|Q9QXU8|DC1L1_RAT Cytoplasmic dynein 1 light intermediate chain 1 OS=Rattus norvegicus GN=Dync1li1 PE=1 SV=1		0.0535408	0.0244757	0.138917	0.293902	-0.0195061	-0.0308607	0.0129742	0.515277	0.024322	0.00234114	0.0885508	0.399222	0.867972	0.55263	0.0256038
Rps27a	>sp|P62982|RS27A_RAT Ubiquitin-40S ribosomal protein S27a OS=Rattus norvegicus GN=Rps27a PE=1 SV=2		-0.0173432	0.0252475	0.4331	0.17663	-0.0357386	0.579807	0.891226	1.0133	-0.0247013	0.247071	0.556673	0.398903	0.230785	0.0492781	0.0611181
Hpca	>sp|P84076|HPCA_RAT Neuron-specific calcium-binding protein hippocalcin OS=Rattus norvegicus GN=Hpca PE=1 SV=2		0.0326865	-0.0548286	0.265424	0.263283	-0.21613	-0.168454	0.163654	0.462834	-0.06684	-0.100279	0.245285	0.393835	0.800455	0.0249319	0.031363
Cdo1	>sp|P21816|CDO1_RAT Cysteine dioxygenase type 1 OS=Rattus norvegicus GN=Cdo1 PE=1 SV=1		0.0446841	-0.0361314	0.225181	0.249752	-0.0865969	-0.0299526	-0.0437453	0.268414	-0.00782832	-0.0336599	0.166704	0.389741	0.823236	0.0942757	0.228691
Nedd4l	>tr|F1LRN8|F1LRN8_RAT Protein Nedd4l (Fragment) OS=Rattus norvegicus GN=Nedd4l PE=4 SV=2	Yes	-0.0972742	0.0454849	0.310776	0.192179	0.110361	0.074531	-0.279085	0.490143	-0.0142203	0.0571033	0.203925	0.385668	0.379656	0.222656	0.144034
Dst	>tr|D3ZC56|D3ZC56_RAT Protein Dst (Fragment) OS=Rattus norvegicus GN=Dst PE=1 SV=2;>tr|F1M0Y4|F1M0Y4_RAT Protein Dst (Fragment) OS=Rattus norvegicus GN=Dst PE=1 SV=2;>tr|F1M118|F1M118_RAT Protein Dst (Fragment) OS=Rattus norvegicus GN=Dst PE=1 SV=2;>tr|F1L		-0.174471	0.316893	0.00872765	0.528146	-0.012959	0.34975	-0.792592	0.279731	-0.109866	0.330036	-0.00217414	0.376839	0.0481677	0.663658	0.0757936
Taok1	>sp|O88664|TAOK1_RAT Serine/threonine-protein kinase TAO1 OS=Rattus norvegicus GN=Taok1 PE=1 SV=1;>tr|F1M9G6|F1M9G6_RAT Serine/threonine-protein kinase TAO1 OS=Rattus norvegicus GN=Taok1 PE=4 SV=2		-0.00877081	0.0378983	0.128124	0.452306	-0.0318585	-0.163848	-0.315005	0.0434377	-0.0180059	-0.0428001	0.0319094	0.374804	0.871035	0.708449	0.153852
Napb	>tr|F8WFM2|F8WFM2_RAT Beta-soluble NSF attachment protein OS=Rattus norvegicus GN=Napb PE=4 SV=1;>sp|P85969|SNAB_RAT Beta-soluble NSF attachment protein OS=Rattus norvegicus GN=Napb PE=1 SV=1	Yes	0.0699354	-0.132306	0.419476	0.287879	-0.0949661	-0.139245	0.147966	0.429867	0.00397476	-0.135082	0.347608	0.374163	0.302145	0.0642739	0.0809307
Abhd3	>tr|D4A3D4|D4A3D4_RAT Abhydrolase domain containing 3 (Predicted) OS=Rattus norvegicus GN=Abhd3 PE=4 SV=2		-0.00737852	-0.000718207	0.299664	0.266955	-0.125201	-0.0838976	0.148219	0.44679	-0.0545075	-0.03399	0.243112	0.373033	0.899501	0.0179995	0.0117366
Hk2	>sp|P27881|HXK2_RAT Hexokinase-2 OS=Rattus norvegicus GN=Hk2 PE=1 SV=1		0.046992	-0.10506	0.0966573	0.20069	-0.0667118	-0.0739022	-0.24637	0.484922	0.00151045	-0.0925967	0.0922341	0.371776	0.425625	0.435411	0.103629
Nudt16l1	>tr|B0BNG7|B0BNG7_RAT Nudt16l1 protein OS=Rattus norvegicus GN=Nudt16l1 PE=2 SV=1		-0.0835892	-0.0930757	0.240614	0.340326	-0.249611	-0.162286	0.174216	0.52723	-0.149998	-0.12076	0.212693	0.371249	0.811454	0.149068	0.0337676
Ube2o	>tr|F1M403|F1M403_RAT Protein Ube2o (Fragment) OS=Rattus norvegicus GN=Ube2o PE=4 SV=1		0.102344	0.17055	0.0925048	0.321519	-0.0866793	0.0107452	-1.16958	0.359171	0.0267346	0.106628	0.107573	0.369016	0.471737	0.603737	0.00862388
Mbp	>sp|P02688|MBP_RAT Myelin basic protein OS=Rattus norvegicus GN=Mbp PE=1 SV=3		-0.666458	-0.208377	-0.141918	0.211241	-0.113039	-0.257005	0.508666	0.173835	-0.44509	-0.227828	0.121612	0.367107	0.678531	0.320344	0.249235
Prpf8	>tr|G3V6H2|G3V6H2_RAT Pre-mRNA processing factor 8, isoform CRA_a OS=Rattus norvegicus GN=Prpf8 PE=4 SV=1		0.0549168	0.432464	-0.0429613	0.456291	-0.0152622	0.31509	-1.94809	0.382822	0.0268452	0.385515	-0.02652	0.367061	0.0358162	0.775481	0.0418154
Bzw1	>sp|Q6P7P5|BZW1_RAT Basic leucine zipper and W2 domain-containing protein 1 OS=Rattus norvegicus GN=Bzw1 PE=2 SV=1		-0.0416867	-0.0333399	0.245855	0.241035	-0.103436	-0.030795	0.297975	0.624281	-0.0663866	-0.032322	0.216589	0.364759	0.627929	0.0444298	0.0158713
Impdh2	>sp|E9PU28|IMDH2_RAT Inosine-5-monophosphate dehydrogenase 2 OS=Rattus norvegicus GN=Impdh2 PE=3 SV=1		-0.0360607	-0.0294696	-0.0457965	0.349313	-0.177698	-0.00482406	-0.0898492	0.472825	-0.0927157	-0.0196114	-0.102876	0.364341	0.426575	0.939513	0.00783016
Sipa1l1	>sp|O35412|SI1L1_RAT Signal-induced proliferation-associated 1-like protein 1 OS=Rattus norvegicus GN=Sipa1l1 PE=1 SV=1		0.0987893	0.469541	0.0112366	0.492882	-0.0591065	0.180327	0.17838	0.0418447	0.035631	0.353856	0.0163897	0.361308	0.122977	0.892368	0.200181
Sf3b1	>tr|G3V7T6|G3V7T6_RAT Protein Sf3b1 OS=Rattus norvegicus GN=Sf3b1 PE=4 SV=1		0.0161663	0.225459	0.0462273	0.289972	-0.0569919	0.0294662	-0.0903927	0.558168	-0.0130969	0.147062	0.0664484	0.356391	0.0486147	0.465814	0.0145493
Caprin1	>sp|Q5M9G3|CAPR1_RAT Caprin-1 OS=Rattus norvegicus GN=Caprin1 PE=1 SV=2		-0.0383478	0.0962586	0.215692	0.365332	-0.207034	-0.129365	0.184298	0.144993	-0.105822	0.00600903	0.176981	0.353112	0.250621	0.0264705	0.0304055
Atl1	>sp|Q6PST4|ATLA1_RAT Atlastin-1 OS=Rattus norvegicus GN=Atl1 PE=1 SV=1		0.0913839	-0.0601752	0.245458	0.250277	-0.0780425	-0.137276	-0.00173733	0.552384	0.0236133	-0.0910155	0.194262	0.352551	0.181866	0.222719	0.0160279
Rufy3	>sp|Q5FVJ0|RUFY3_RAT Protein RUFY3 OS=Rattus norvegicus GN=Rufy3 PE=1 SV=1	Yes	0.0258162	0.0190406	0.265805	0.235584	-0.199943	-0.156182	0.0515506	0.464719	-0.0644874	-0.0510483	0.22885	0.351292	0.918672	0.0266943	0.0240338
Tceb2	>sp|P62870|ELOB_RAT Transcription elongation factor B polypeptide 2 OS=Rattus norvegicus GN=Tceb2 PE=1 SV=1;>tr|F1M937|F1M937_RAT Protein LOC684822 (Fragment) OS=Rattus norvegicus GN=LOC684822 PE=4 SV=2		-0.0904856	-0.129695	0.202135	0.26934	-0.0534192	-0.0724183	0.311849	0.426361	-0.0756591	-0.106784	0.189658	0.351153	0.713581	0.00941001	0.00466721
Ndrg2	>sp|Q8VBU2|NDRG2_RAT Protein NDRG2 OS=Rattus norvegicus GN=Ndrg2 PE=1 SV=1		-0.0298423	-0.0646017	0.349704	0.361545	-0.0563618	-0.161103	0.0310768	0.108713	-0.0404501	-0.103202	0.303348	0.350724	0.669608	0.00926239	0.037812
Klc1	>tr|D3ZHG2|D3ZHG2_RAT Kinesin light chain 1 OS=Rattus norvegicus GN=Klc1 PE=4 SV=2;>sp|P37285|KLC1_RAT Kinesin light chain 1 OS=Rattus norvegicus GN=Klc1 PE=1 SV=2		-0.0750656	-0.0770175	0.192221	0.186965	-0.196485	-0.187557	0.082148	0.708572	-0.123633	-0.121233	0.127	0.350431	0.970985	0.0368906	0.0259377
Slc12a5	>sp|Q63633|S12A5_RAT Solute carrier family 12 member 5 OS=Rattus norvegicus GN=Slc12a5 PE=1 SV=2;>tr|D3ZGI9|D3ZGI9_RAT Solute carrier family 12 member 5 OS=Rattus norvegicus GN=Slc12a5 PE=4 SV=2;>tr|F1LNP4|F1LNP4_RAT Solute carrier family 12 member 5 OS=Ra	Yes	-0.0293898	0.00211195	0.286169	0.247485	-0.182916	-0.212502	-0.205701	0.385808	-0.0908001	-0.0837335	0.213577	0.350223	0.940989	0.0669168	0.0188938
Stat3	>sp|P52631|STAT3_RAT Signal transducer and activator of transcription 3 OS=Rattus norvegicus GN=Stat3 PE=1 SV=1		-0.013167	0.0402998	0.332893	0.286234	-0.0393176	0.166931	0.216641	0.593071	-0.0236273	0.0909521	0.338726	0.349625	0.382612	0.109939	0.00580233
Mta2	>tr|B2GV01|B2GV01_RAT Metastasis-associated gene family, member 2 OS=Rattus norvegicus GN=Mta2 PE=2 SV=1		0.0198766	0.122559	0.244848	0.304721	-0.0868727	-0.0208288	0.00621805	0.491588	-0.0228231	0.0652041	0.286257	0.347119	0.206437	0.00376412	0.00199788
Vps13d	>tr|D3ZKC6|D3ZKC6_RAT Protein Vps13d OS=Rattus norvegicus GN=Vps13d PE=4 SV=1		0.0645	0.1982	-0.119574	0.340893	0.0966732	0.181279	-1.84507	0.380075	0.0773692	0.191431	-0.0611717	0.346494	0.557118	0.356395	0.0180661
Acot7	>tr|F8WG67|F8WG67_RAT Acyl-CoA thioesterase 7, isoform CRA_a OS=Rattus norvegicus GN=Acot7 PE=4 SV=2;>sp|Q64559|BACH_RAT Cytosolic acyl coenzyme A thioester hydrolase OS=Rattus norvegicus GN=Acot7 PE=1 SV=4		0.0676276	-0.239551	0.285405	0.169409	-0.0936351	-0.0201988	0.165563	0.453469	0.00312256	-0.15181	0.252248	0.346	0.233931	0.0455775	0.19948
Kif21b	>tr|F1M5N7|F1M5N7_RAT Kinesin family member 21B (Predicted) OS=Rattus norvegicus GN=Kif21b PE=3 SV=2		0.101033	0.270467	0.0864303	0.425076	-0.200955	0.0402219	-0.0353003	0.20133	-0.0197619	0.178369	0.0556288	0.345418	0.214263	0.611295	0.00988278
Plp1	>sp|P60203|MYPR_RAT Myelin proteolipid protein OS=Rattus norvegicus GN=Plp1 PE=1 SV=2		-0.40569	-0.0430277	-0.109094	0.237469	0.0676128	-0.112515	0.196919	0.167228	-0.216369	-0.0708226	0.0624374	0.34464	0.708808	0.475675	0.294131
Dync2h1	>sp|Q9JJ79|DYHC2_RAT Cytoplasmic dynein 2 heavy chain 1 OS=Rattus norvegicus GN=Dync2h1 PE=1 SV=1;>tr|D3ZBB8|D3ZBB8_RAT Cytoplasmic dynein 2 heavy chain 1 OS=Rattus norvegicus GN=Dync2h1 PE=4 SV=2		0.111938	0.113358	0.153557	0.313051	0.102368	0.314215	0.224457	0.225987	0.10811	0.193701	0.144417	0.34456	0.485221	0.701329	0.402153
Soga3	>tr|D4A0A1|D4A0A1_RAT Protein Soga3 OS=Rattus norvegicus GN=Soga3 PE=4 SV=1		0.0700783	-0.111134	0.225615	0.285248	-0.322673	-0.228373	-0.196797	0.355134	-0.0870221	-0.158029	0.182192	0.343866	0.552488	0.12354	0.0161919
Fkbp4	>sp|Q9QVC8|FKBP4_RAT Peptidyl-prolyl cis-trans isomerase FKBP4 OS=Rattus norvegicus GN=Fkbp4 PE=1 SV=3		-0.0423577	-0.0461621	0.13405	0.283002	-0.0437795	-0.0127657	-0.042435	0.385364	-0.0429264	-0.0328036	0.0778758	0.343512	0.9093	0.434739	0.020529
Kpna6	>tr|F1LT58|F1LT58_RAT Protein Kpna6 (Fragment) OS=Rattus norvegicus GN=Kpna6 PE=4 SV=2		-0.0786726	-0.0183151	0.218807	0.274451	0.0318645	-0.356942	-0.0996483	0.429532	-0.0344578	-0.153766	0.202609	0.342741	0.456106	0.0279159	0.00114751
Egfr	>tr|G3V6K6|G3V6K6_RAT Epidermal growth factor receptor, isoform CRA_b OS=Rattus norvegicus GN=Egfr PE=3 SV=1		-0.0345455	0.201687	0.176007	0.180862	0.14056	0.182456	-0.954527	0.363835	0.0354966	0.193995	0.129357	0.342341	0.169559	0.326726	0.247221
Cadm2	>sp|Q1WIM2|CADM2_RAT Cell adhesion molecule 2 OS=Rattus norvegicus GN=Cadm2 PE=1 SV=2		0.0837512	-0.0769778	0.223926	0.176899	-0.226547	-0.155699	0.0639682	0.47933	-0.0403679	-0.108466	0.20258	0.337733	0.604618	0.0640509	0.108396
Ckap5	>tr|F1M949|F1M949_RAT Protein Ckap5 OS=Rattus norvegicus GN=Ckap5 PE=4 SV=2;>tr|F1M0X7|F1M0X7_RAT Protein Ckap5 OS=Rattus norvegicus GN=Ckap5 PE=4 SV=2		0.0360116	0.459042	0.0348445	0.502055	-0.0551865	0.239755	1.04744	0.0702378	-0.000467646	0.371327	0.0294491	0.335017	0.040705	0.88783	0.0765648
Cab39	>tr|D3ZJ77|D3ZJ77_RAT Calcium binding protein 39 (Predicted), isoform CRA_a OS=Rattus norvegicus GN=Cab39 PE=4 SV=1		0.0045836	-0.0982629	0.271736	0.226708	-0.123185	-0.130591	0.27512	0.478854	-0.0465238	-0.111194	0.240515	0.334073	0.411016	0.0246967	0.0119277
Rtn3	>sp|Q6RJR6|RTN3_RAT Reticulon-3 OS=Rattus norvegicus GN=Rtn3 PE=1 SV=1	Yes	0.00578114	-0.154233	0.176258	0.138795	-0.0240768	-0.0110699	0.173782	0.635922	-0.00616204	-0.0969677	0.153173	0.331821	0.299888	0.165256	0.0921018
Arhgap5	>tr|Q6TUE6|Q6TUE6_RAT LRRGT00098 OS=Rattus norvegicus GN=Arhgap5 PE=2 SV=1		0.0678737	0.420643	0.174957	0.397913	-0.0728747	-0.0313165	-1.77195	0.104972	0.0115743	0.239859	0.148851	0.331556	0.222564	0.551885	0.0367905
Gpsm1	>tr|G3V9X2|G3V9X2_RAT G-protein signalling modulator 1 (AGS3-like, C. elegans), isoform CRA_c OS=Rattus norvegicus GN=Gpsm1 PE=4 SV=1;>sp|Q9R080|GPSM1_RAT G-protein-signaling modulator 1 OS=Rattus norvegicus GN=Gpsm1 PE=1 SV=2		0.0929492	0.00357563	0.178455	0.238378	-0.0983637	-0.0995907	-0.206574	0.327391	0.0164241	-0.0376909	0.153904	0.331257	0.655958	0.268074	0.0925406
Trio	>tr|F1M0Z1|F1M0Z1_RAT Protein Trio OS=Rattus norvegicus GN=Trio PE=4 SV=2;>tr|D3ZFR5|D3ZFR5_RAT Protein Trio OS=Rattus norvegicus GN=Trio PE=4 SV=2		0.059737	0.307658	-0.094079	0.3479	-0.0781574	0.175928	-1.46703	0.261819	0.00457927	0.254966	-0.0712262	0.33098	0.0706433	0.765271	0.0337409
Kalrn	>sp|P97924|KALRN_RAT Kalirin OS=Rattus norvegicus GN=Kalrn PE=1 SV=3;>tr|F1LZV1|F1LZV1_RAT Kalirin (Fragment) OS=Rattus norvegicus GN=Kalrn PE=4 SV=2;>tr|D4ADV6|D4ADV6_RAT Kalirin (Fragment) OS=Rattus norvegicus GN=Kalrn PE=4 SV=2;>tr|F1M4V6|F1M4V6_RAT Kal	Yes	-0.0368691	0.271432	-0.123428	0.235677	-0.0206897	0.195366	-0.354286	0.468984	-0.0303973	0.241005	-0.0556164	0.328713	0.0725029	0.920828	0.0561587
Srgap3	>tr|F1M5M9|F1M5M9_RAT Protein Srgap3 OS=Rattus norvegicus GN=Srgap3 PE=1 SV=2		0.0501058	0.157693	0.15865	0.256546	-0.147623	-0.0755499	-0.174778	0.261723	-0.0289858	0.0643957	0.14686	0.326982	0.43423	0.071786	0.0443446
Cd81	>tr|Q6P9V1|Q6P9V1_RAT Tetraspanin OS=Rattus norvegicus GN=Cd81 PE=2 SV=1;>sp|Q62745|CD81_RAT CD81 antigen OS=Rattus norvegicus GN=Cd81 PE=1 SV=1		0.0248677	-0.131828	0.224549	0.159861	0.117573	0.0592817	0.295108	0.509832	0.0619499	-0.0553839	0.235084	0.326352	0.54592	0.329917	0.196827
Sptbn2	>tr|F1MA36|F1MA36_RAT Spectrin beta 3 OS=Rattus norvegicus GN=Sptbn2 PE=1 SV=2;>sp|Q9QWN8|SPTN2_RAT Spectrin beta chain, non-erythrocytic 2 OS=Rattus norvegicus GN=Sptbn2 PE=1 SV=2		0.0550195	0.281704	0.0395671	0.459688	-0.138528	0.164523	-0.00350739	-0.00367807	-0.0223997	0.234832	0.049355	0.326138	0.135549	0.730878	0.141315
Bdh1	>sp|P29147|BDH_RAT D-beta-hydroxybutyrate dehydrogenase, mitochondrial OS=Rattus norvegicus GN=Bdh1 PE=1 SV=2		0.0467088	-0.0894058	0.230986	0.198814	-0.0181694	-0.0371171	0.15076	0.341983	0.0207575	-0.0684903	0.203861	0.325429	0.532086	0.0864172	0.179985
Napa	>sp|P54921|SNAA_RAT Alpha-soluble NSF attachment protein OS=Rattus norvegicus GN=Napa PE=1 SV=2	Yes	-0.0492112	-0.0426351	0.212522	0.212323	-0.111386	0.165992	0.258641	0.532383	-0.0740811	0.0408156	0.191414	0.323551	0.242299	0.0808302	0.0137101
Tubb3	>sp|Q4QRB4|TBB3_RAT Tubulin beta-3 chain OS=Rattus norvegicus GN=Tubb3 PE=1 SV=1		0.112552	-0.0492227	0.280259	0.0852627	0.0069287	0.0687419	0.171924	0.622919	0.0703027	-0.00203688	0.267339	0.323294	0.660058	0.215581	0.351333
Ogt	>tr|G3V6F4|G3V6F4_RAT O-linked N-acetylglucosamine (GlcNAc) transferase (UDP-N-acetylglucosamine:polypeptide-N-acetylglucosaminyl transferase), isoform CRA_b OS=Rattus norvegicus GN=Ogt PE=4 SV=2;>sp|P56558|OGT1_RAT UDP-N-acetylglucosamine--peptide N-acety		-0.0106465	0.0121542	0.170855	0.270735	-0.108973	-0.022465	-0.508383	0.409985	-0.0499769	-0.00169355	0.153422	0.323243	0.521809	0.0503964	0.00142976
Stmn1	>sp|P13668|STMN1_RAT Stathmin OS=Rattus norvegicus GN=Stmn1 PE=1 SV=2;>tr|A0A096MK73|A0A096MK73_RAT Stathmin OS=Rattus norvegicus GN=Stmn1 PE=4 SV=1		0.0951766	-0.0229563	0.193429	0.222819	-0.12334	-0.00365151	0.338771	0.466645	0.00776984	-0.0152344	0.198973	0.322472	0.836618	0.0525124	0.0233769
Napg	>tr|D4A0E2|D4A0E2_RAT Protein Napg OS=Rattus norvegicus GN=Napg PE=4 SV=1	Yes	-0.0490479	-0.131373	0.261023	0.166788	-0.0962005	-0.12736	0.0924324	0.479997	-0.0679089	-0.129768	0.153023	0.321647	0.441246	0.21068	0.0452244
Atp1a3	>sp|P06687|AT1A3_RAT Sodium/potassium-transporting ATPase subunit alpha-3 OS=Rattus norvegicus GN=Atp1a3 PE=1 SV=2		0.0719332	-0.0723252	0.276822	0.170506	-0.157196	-0.154697	-0.0718315	0.480465	-0.0197184	-0.105274	0.222956	0.320601	0.524438	0.087432	0.101708
Mapk8ip3	>tr|E9PSK7|E9PSK7_RAT Protein Mapk8ip3 OS=Rattus norvegicus GN=Mapk8ip3 PE=4 SV=2		0.000254928	0.170508	0.0625558	0.326026	-0.155081	0.00779158	-1.00914	0.2	-0.0618795	0.105421	0.0734428	0.320211	0.156637	0.323249	0.00748312
Rangap1	>tr|F1MAA5|F1MAA5_RAT Protein Rangap1 OS=Rattus norvegicus GN=Rangap1 PE=4 SV=2		-0.0174529	-0.00181861	0.304129	0.228994	-0.0751383	0.0293854	-0.274232	0.655913	-0.0405271	0.010663	0.258964	0.319988	0.483887	0.109178	0.0260663
Mark3	>tr|F1M836|F1M836_RAT MAP/microtubule affinity-regulating kinase 3 OS=Rattus norvegicus GN=Mark3 PE=4 SV=1;>sp|Q8VHF0|MARK3_RAT MAP/microtubule affinity-regulating kinase 3 OS=Rattus norvegicus GN=Mark3 PE=2 SV=1		0.0152902	0.0743226	0.0443284	0.33406	-0.0168761	-0.264621	-0.193245	0.187854	0.00242368	-0.061255	0.0491976	0.319806	0.619485	0.779142	0.0772709
Snrnp200	>tr|M3ZCQ2|M3ZCQ2_RAT U5 small nuclear ribonucleoprotein 200 kDa helicase OS=Rattus norvegicus GN=Snrnp200 PE=1 SV=1;>sp|F1LNJ2|U520_RAT U5 small nuclear ribonucleoprotein 200 kDa helicase OS=Rattus norvegicus GN=Snrnp200 PE=1 SV=1		0.0442381	0.435104	-0.0579488	0.374609	-0.0290522	0.315219	0.0526257	0.435631	0.014922	0.38715	-0.0257014	0.319084	0.0372963	0.840128	0.0368291
Lrrc8a	>sp|Q4V8I7|LRC8A_RAT Volume-regulated anion channel subunit LRRC8A OS=Rattus norvegicus GN=Lrrc8a PE=2 SV=1		-0.0368568	-0.0748667	0.0928294	0.324837	0.00946137	-0.266325	-0.0485837	0.213859	-0.0183295	-0.15145	0.134383	0.316986	0.479541	0.463987	0.0697995
Ppp1cb	>sp|P62142|PP1B_RAT Serine/threonine-protein phosphatase PP1-beta catalytic subunit OS=Rattus norvegicus GN=Ppp1cb PE=1 SV=3		-0.0248839	-0.0494491	0.170211	0.215066	-0.164853	-0.251142	0.116538	0.432147	-0.0808716	-0.130126	0.1148	0.31422	0.640831	0.198032	0.0364282
Ank2	>tr|F1LM42|F1LM42_RAT Protein Ank2 OS=Rattus norvegicus GN=Ank2 PE=4 SV=2;>tr|F1M5N3|F1M5N3_RAT Protein Ank2 (Fragment) OS=Rattus norvegicus GN=Ank2 PE=4 SV=2		0.0464381	0.247571	0.0691466	0.338141	-0.039657	0.205852	-0.870201	0.194162	0.0120001	0.230883	0.0997709	0.31256	0.0831106	0.54382	0.0158434
Pfdn1	>tr|D3ZX38|D3ZX38_RAT Prefoldin 1 (Predicted) OS=Rattus norvegicus GN=Pfdn1 PE=4 SV=1		-0.000919885	-0.0588109	0.257275	0.255828	-0.159054	-0.0687229	0.29017	0.394574	-0.0641737	-0.0627757	0.243152	0.311667	0.988086	0.0069634	0.00245284
Gnas	>sp|P63095|GNAS2_RAT Guanine nucleotide-binding protein G(s) subunit alpha isoforms short OS=Rattus norvegicus GN=Gnas PE=1 SV=1;>sp|Q63803|GNAS1_RAT Guanine nucleotide-binding protein G(s) subunit alpha isoforms XLas OS=Rattus norvegicus GN=Gnas PE=1 SV=3		0.00406259	-0.115894	0.127584	0.154443	-0.048663	-0.0950149	0.0759834	0.580685	-0.0170276	-0.107542	0.109549	0.310583	0.189172	0.130908	0.0682573
Dhtkd1	>sp|Q4KLP0|DHTK1_RAT Probable 2-oxoglutarate dehydrogenase E1 component DHKTD1, mitochondrial OS=Rattus norvegicus GN=Dhtkd1 PE=2 SV=1;>tr|F1LQZ8|F1LQZ8_RAT Probable 2-oxoglutarate dehydrogenase E1 component DHKTD1, mitochondrial OS=Rattus norvegicus GN=Dh		0.117544	0.114312	0.0906423	0.310914	0.131989	0.133543	-0.41021	0.139036	0.123322	0.122004	0.086418	0.309277	0.979786	0.645679	0.337128
Supt5h	>tr|E9PTB2|E9PTB2_RAT Transcription elongation factor SPT5 OS=Rattus norvegicus GN=Supt5h PE=3 SV=2;>tr|F2Z3T6|F2Z3T6_RAT Protein Supt5h OS=Rattus norvegicus GN=Supt5h PE=4 SV=2		0.0285306	0.186736	0.168481	0.277834	-0.045413	0.0801053	-0.0529781	0.541789	-0.00104684	0.144084	0.237309	0.308702	0.104768	0.0623224	0.0249181
Oxct1	>sp|B2GV06|SCOT1_RAT Succinyl-CoA:3-ketoacid coenzyme A transferase 1, mitochondrial OS=Rattus norvegicus GN=Oxct1 PE=1 SV=1		0.0538805	-0.110768	0.186289	0.182346	-0.0892787	-0.1238	0.0117841	0.337569	-0.00338321	-0.115981	0.145316	0.308434	0.28786	0.0931665	0.112385
Cul1	>tr|B1WBY1|B1WBY1_RAT Cul1 protein OS=Rattus norvegicus GN=Cul1 PE=2 SV=1		0.0492282	-0.012615	0.200818	0.206922	-0.0997486	-0.0555164	-0.181877	0.493573	-0.0103625	-0.0297755	0.170662	0.308422	0.773868	0.0878329	0.0151672
Rnf14	>tr|Q3ZAU6|Q3ZAU6_RAT Protein Rnf14 OS=Rattus norvegicus GN=Rnf14 PE=2 SV=1		0.0629756	-0.0852707	0.275287	0.344303	-0.237718	-0.0277099	-0.0842147	0.343405	-0.0573017	-0.0622464	0.17135	0.30675	0.968368	0.245021	0.0353671
Sept3	>tr|D3ZPP8|D3ZPP8_RAT Neuronal-specific septin-3 OS=Rattus norvegicus GN=Sept3 PE=3 SV=1;>tr|F1LMH0|F1LMH0_RAT Neuronal-specific septin-3 (Fragment) OS=Rattus norvegicus GN=Sept3 PE=3 SV=1;>sp|Q9WU34|SEPT3_RAT Neuronal-specific septin-3 OS=Rattus norvegicu	Yes	0.0934176	-0.0429452	0.230999	0.167529	-0.0866652	-0.189972	0.397082	0.40139	0.0213845	-0.101756	0.215341	0.306742	0.4593	0.114554	0.166139
Fxr2	>tr|B1H2A6|B1H2A6_RAT Fxr2 protein OS=Rattus norvegicus GN=Fxr2 PE=2 SV=1	Yes	0.0585445	0.00355059	0.214269	0.313691	-0.0727977	-0.0759228	-0.33823	0.326552	0.00600761	-0.0282388	0.161445	0.306677	0.619528	0.331466	0.00285781
Mgea5	>sp|Q8VIJ5|OGA_RAT Protein O-GlcNAcase OS=Rattus norvegicus GN=Mgea5 PE=1 SV=1;>tr|D3ZFC2|D3ZFC2_RAT Bifunctional protein NCOAT OS=Rattus norvegicus GN=Mgea5 PE=4 SV=1;>tr|D3ZZE2|D3ZZE2_RAT Bifunctional protein NCOAT OS=Rattus norvegicus GN=Mgea5 PE=4 SV=1		0.0763936	0.0635977	0.122006	0.190121	-0.165279	-0.0817838	-0.245166	0.382011	-0.0202754	0.00544508	0.117391	0.306099	0.753109	0.151333	0.117989
Camk2b	>tr|G3V9G3|G3V9G3_RAT Calcium/calmodulin-dependent protein kinase II, beta, isoform CRA_a OS=Rattus norvegicus GN=Camk2b PE=4 SV=1;>sp|P08413|KCC2B_RAT Calcium/calmodulin-dependent protein kinase type II subunit beta OS=Rattus norvegicus GN=Camk2b PE=1 SV=	Yes	-0.00144633	-0.112585	0.198325	0.120974	-0.068104	-0.128918	0.000449313	0.497493	-0.0281094	-0.119118	0.168717	0.305608	0.381332	0.0830376	0.137804
Rab6a	>sp|Q9WVB1|RAB6A_RAT Ras-related protein Rab-6A OS=Rattus norvegicus GN=Rab6a PE=2 SV=2	Yes	-0.0121098	-0.170972	0.189938	0.158296	-0.0889434	-0.0778675	0.264372	0.619083	-0.0428432	-0.13373	0.135187	0.305443	0.0630373	0.174382	0.0456212
Tecr	>sp|Q64232|TECR_RAT Very-long-chain enoyl-CoA reductase OS=Rattus norvegicus GN=Tecr PE=2 SV=1	Yes	0.0164003	-0.0395782	0.237279	0.159952	-0.024477	0.00211412	0.316056	0.53447	4.9398e-05	-0.0229013	0.244695	0.30483	0.612783	0.176466	0.059396
Rtn1	>sp|Q64548|RTN1_RAT Reticulon-1 OS=Rattus norvegicus GN=Rtn1 PE=2 SV=1	Yes	0.000771908	-0.134769	0.204839	0.154661	-0.131751	-0.307279	0.125177	0.368831	-0.0522372	-0.203773	0.167972	0.303311	0.212454	0.0535235	0.107455
Gde1	>sp|Q9JL55|GDE1_RAT Glycerophosphodiester phosphodiesterase 1 OS=Rattus norvegicus GN=Gde1 PE=1 SV=2;>tr|M0R5Q9|M0R5Q9_RAT Glycerophosphodiester phosphodiesterase 1 OS=Rattus norvegicus GN=Gde1 PE=4 SV=1		-0.139148	-0.00636655	0.160248	0.189982	0.339542	-0.0522162	0.155742	0.376431	0.0523279	-0.0247064	0.194558	0.302904	0.761326	0.601788	0.464336
Atp1b1	>sp|P07340|AT1B1_RAT Sodium/potassium-transporting ATPase subunit beta-1 OS=Rattus norvegicus GN=Atp1b1 PE=1 SV=1		-0.0117119	-0.195078	0.264941	0.15044	-0.112625	-0.152817	0.051281	0.495337	-0.0520771	-0.178173	0.207258	0.301707	0.271826	0.0850713	0.0787467
Hectd1	>tr|D3ZLS5|D3ZLS5_RAT Protein Hectd1 OS=Rattus norvegicus GN=Hectd1 PE=4 SV=2		0.0744953	0.395013	0.192399	0.353035	-0.101802	0.205922	0.182942	0.418617	0.00397622	0.319376	0.121914	0.301299	0.065103	0.65318	0.020101
Etf1	>sp|Q5U2Q7|ERF1_RAT Eukaryotic peptide chain release factor subunit 1 OS=Rattus norvegicus GN=Etf1 PE=2 SV=3		-0.00205334	0.00931651	0.26213	0.271136	0.0004416	-0.163068	-0.0563509	0.256431	-0.00105536	-0.0596373	0.191729	0.300839	0.375763	0.208551	0.0215306
Ndufs7	>tr|Q5RJN0|Q5RJN0_RAT NADH dehydrogenase (Ubiquinone) Fe-S protein 7 OS=Rattus norvegicus GN=Ndufs7 PE=2 SV=1		0.0208877	-0.145041	0.334512	0.184124	-0.0916497	-0.0829726	0.113078	0.304627	-0.0241272	-0.120214	0.28133	0.299723	0.408386	0.0265257	0.103463
Mvd	>tr|Q642E5|Q642E5_RAT Diphosphomevalonate decarboxylase OS=Rattus norvegicus GN=Mvd PE=2 SV=1;>sp|Q62967|MVD1_RAT Diphosphomevalonate decarboxylase OS=Rattus norvegicus GN=Mvd PE=2 SV=1		-0.00528581	-0.173002	0.28064	0.0935606	0.0389834	-0.0307026	0.19367	0.555056	0.0124219	-0.116082	0.274474	0.294154	0.174199	0.051111	0.175617
Cyc1	>tr|D3ZFQ8|D3ZFQ8_RAT Cytochrome c-1 (Predicted), isoform CRA_b OS=Rattus norvegicus GN=Cyc1 PE=4 SV=2		0.015438	-0.165721	0.110628	0.16302	-0.177778	-0.0861667	0.137818	0.430585	-0.0618485	-0.133899	0.107253	0.293055	0.565209	0.0423701	0.0407242
Ltn1	>tr|F1M9Q3|F1M9Q3_RAT Protein Ltn1 OS=Rattus norvegicus GN=Ltn1 PE=4 SV=1		0.105822	0.343259	-0.119763	0.301003	0.020862	0.204889	-0.327581	0.316365	0.0718377	0.287911	-0.138063	0.292263	0.22909	0.268658	0.0601675
Slc14a1	>tr|H9KVF0|H9KVF0_RAT Urea transporter 1 OS=Rattus norvegicus GN=Slc14a1 PE=4 SV=1;>sp|P97689|UT1_RAT Urea transporter 1 OS=Rattus norvegicus GN=Slc14a1 PE=2 SV=2;>tr|M0R8C6|M0R8C6_RAT Solute carrier family 14 (Urea transporter), member 1, isoform CRA_a OS		-0.159944	-0.235145	0.0413109	0.164541	-0.341364	-0.328968	0.0603524	0.253205	-0.232512	-0.272674	0.0554795	0.288981	0.846113	0.187374	0.106225
Alcam	>sp|O35112|CD166_RAT CD166 antigen OS=Rattus norvegicus GN=Alcam PE=1 SV=1		0.0292499	-0.147929	0.167774	0.18128	-0.00241281	-0.105571	-0.0261595	0.360673	0.0165848	-0.130986	0.178611	0.287812	0.0507928	0.114006	0.0845911
Prpf6	>sp|A1A5S1|PRP6_RAT Pre-mRNA-processing factor 6 OS=Rattus norvegicus GN=Prpf6 PE=2 SV=1		-0.0359115	0.0402881	0.0572001	0.204226	-0.228222	0.0445644	-0.170154	0.655657	-0.112835	0.0419986	0.0755169	0.287198	0.113648	0.130592	0.0131826
Trappc3	>sp|Q5U1Z2|TPPC3_RAT Trafficking protein particle complex subunit 3 OS=Rattus norvegicus GN=Trappc3 PE=2 SV=1		0.0458842	-0.121556	0.228778	0.164464	-0.00866124	-0.0303032	0.28881	0.456793	0.024066	-0.0850548	0.205351	0.286588	0.0970607	0.146146	0.0731403
Celf2	>tr|Z4YNP1|Z4YNP1_RAT CUGBP Elav-like family member 2 OS=Rattus norvegicus GN=Celf2 PE=4 SV=1;>sp|Q792H5|CELF2_RAT CUGBP Elav-like family member 2 OS=Rattus norvegicus GN=Celf2 PE=2 SV=1		0.0391126	0.0210857	0.197044	0.16796	-0.142789	0.00821837	-0.0349934	0.486434	-0.033648	0.0159388	0.161751	0.285983	0.663087	0.0811116	0.0335833
Syngap1	>sp|Q9QUH6|SYGP1_RAT Ras/Rap GTPase-activating protein SynGAP OS=Rattus norvegicus GN=Syngap1 PE=1 SV=2;>tr|D3ZCL8|D3ZCL8_RAT Ras/Rap GTPase-activating protein SynGAP OS=Rattus norvegicus GN=Syngap1 PE=4 SV=2;>tr|F1LRF8|F1LRF8_RAT Ras/Rap GTPase-activating	Yes	-0.0217955	0.125954	0.0659553	0.132082	-0.138952	-0.0947239	-0.0945469	0.475989	-0.0686583	0.0376829	0.09295	0.284116	0.515158	0.455983	0.054825
Slc4a4	>sp|Q9JI66|S4A4_RAT Electrogenic sodium bicarbonate cotransporter 1 OS=Rattus norvegicus GN=Slc4a4 PE=1 SV=1	Yes	-0.0430516	0.018656	0.0583101	0.209792	-0.147477	-0.112245	-0.0244221	0.109524	-0.0848218	-0.0337045	0.106733	0.284023	0.737161	0.128013	0.173075
Usp47	>tr|F1MAA1|F1MAA1_RAT Ubiquitin carboxyl-terminal hydrolase OS=Rattus norvegicus GN=Usp47 PE=3 SV=1		0.141321	0.2933	0.212689	0.295792	-0.0225784	0.109189	-0.937878	0.361867	0.0757614	0.219656	0.147197	0.283921	0.209246	0.718423	0.0131417
Ddx6	>tr|D3ZD73|D3ZD73_RAT Protein Ddx6 OS=Rattus norvegicus GN=Ddx6 PE=3 SV=1		0.0114162	0.0342851	0.298961	0.293221	-0.20675	-0.0487653	0.0094963	0.265644	-0.0758502	0.00106495	0.214552	0.283712	0.494474	0.0513206	0.0180334
Sptbn1	>tr|G3V6S0|G3V6S0_RAT Protein Sptbn1 OS=Rattus norvegicus GN=Sptbn1 PE=4 SV=2		0.00367968	0.316729	0.00659651	0.392723	-0.0869092	0.145398	0.745858	0.00264253	-0.0325559	0.248197	0.0126553	0.283633	0.0632002	0.805647	0.109979
Kif21a	>tr|D3ZSN6|D3ZSN6_RAT Protein Kif21a (Fragment) OS=Rattus norvegicus GN=Kif21a PE=1 SV=2;>tr|D3ZCG2|D3ZCG2_RAT Protein Kif21a (Fragment) OS=Rattus norvegicus GN=Kif21a PE=1 SV=2;>tr|D4A1V5|D4A1V5_RAT Protein Kif21a (Fragment) OS=Rattus norvegicus GN=Kif21a		0.0557703	0.254679	0.0153295	0.384117	-0.0630545	0.03543	-0.200576	-0.00695472	0.00824042	0.166979	-0.000704368	0.282689	0.226046	0.947787	0.134124
Camk2a	>sp|P11275|KCC2A_RAT Calcium/calmodulin-dependent protein kinase type II subunit alpha OS=Rattus norvegicus GN=Camk2a PE=1 SV=1;>tr|F1LZG4|F1LZG4_RAT Uncharacterized protein OS=Rattus norvegicus PE=4 SV=2	Yes	-0.0336992	-0.0807397	0.160202	0.147843	-0.0217413	-0.139129	0.0488153	0.427593	-0.028916	-0.104096	0.140258	0.282426	0.33589	0.074497	0.0869983
Gna11	>tr|G3V6Q6|G3V6Q6_RAT Guanine nucleotide binding protein, alpha 11 OS=Rattus norvegicus GN=Gna11 PE=4 SV=1;>sp|Q9JID2|GNA11_RAT Guanine nucleotide-binding protein subunit alpha-11 OS=Rattus norvegicus GN=Gna11 PE=2 SV=1		-0.0424755	-0.071997	0.303863	0.089705	-0.20925	-0.126579	0.0494745	0.447929	-0.109185	-0.0938299	0.234665	0.281808	0.849099	0.0733007	0.113974
Rab18	>sp|Q5EB77|RAB18_RAT Ras-related protein Rab-18 OS=Rattus norvegicus GN=Rab18 PE=2 SV=1	Yes	0.0016269	-0.109707	0.208142	0.230786	-0.00243908	0.0115732	0.128104	0.31709	5.08e-07	-0.0611947	0.12145	0.280943	0.260574	0.41456	0.0164253
Ppfia2	>tr|F1M8A4|F1M8A4_RAT Protein Ppfia2 (Fragment) OS=Rattus norvegicus GN=Ppfia2 PE=4 SV=2	Yes	0.104007	0.152804	0.122982	0.329426	-0.122408	-0.116681	-0.136773	-0.0257665	0.0134409	0.0450102	0.0549456	0.278584	0.78485	0.803213	0.254992
Emc1	>tr|D4A994|D4A994_RAT Protein Emc1 OS=Rattus norvegicus GN=Emc1 PE=4 SV=1		0.0681339	0.140891	0.184474	0.208909	-0.0913621	0.0342373	-0.353621	0.453298	0.00433554	0.0982295	0.146277	0.276138	0.487231	0.290232	0.0504595
Ppap2b	>tr|Q6IMX4|Q6IMX4_RAT Lipid phosphate phosphohydrolase 3 OS=Rattus norvegicus GN=Ppap2b PE=2 SV=1;>sp|P97544|LPP3_RAT Lipid phosphate phosphohydrolase 3 OS=Rattus norvegicus GN=Ppap2b PE=1 SV=1		-0.103836	-0.123166	0.0931465	0.2763	-0.178917	-0.45334	0.153495	0.0948131	-0.133869	-0.255235	0.0780126	0.274335	0.575391	0.239608	0.134222
Hsph1	>sp|Q66HA8|HS105_RAT Heat shock protein 105 kDa OS=Rattus norvegicus GN=Hsph1 PE=2 SV=1		-0.0233798	0.000410606	0.089466	0.212	-0.0586316	-0.0940174	-0.112869	0.271516	-0.0374805	-0.0373606	0.0616457	0.273694	0.998475	0.262433	0.0112086
Plgrkt	>sp|D4ACN8|PLRKT_RAT Plasminogen receptor (KT) OS=Rattus norvegicus GN=Plgrkt PE=1 SV=1		0.0467919	-0.164248	0.154048	0.139578	-0.0416729	-0.0890278	0.178976	0.335855	0.011406	-0.13416	0.129077	0.273238	0.144732	0.156268	0.245127
Asns	>sp|P49088|ASNS_RAT Asparagine synthetase [glutamine-hydrolyzing] OS=Rattus norvegicus GN=Asns PE=2 SV=3		-0.0189432	-0.250103	-0.1425	0.0371722	-0.106285	-0.170226	-0.0204349	0.477454	-0.05388	-0.218152	-0.0965762	0.273137	0.131337	0.691374	0.250526
Hdlbp	>tr|Q3KRF2|Q3KRF2_RAT High density lipoprotein binding protein (Vigilin) OS=Rattus norvegicus GN=Hdlbp PE=2 SV=1;>sp|Q9Z1A6|VIGLN_RAT Vigilin OS=Rattus norvegicus GN=Hdlbp PE=2 SV=1		-0.0962396	0.199287	0.218626	0.301485	-0.135061	0.0535295	-1.05053	0.231394	-0.111768	0.140984	0.175195	0.272959	0.0418013	0.140865	0.00128906
Huwe1	>tr|F1MAP9|F1MAP9_RAT E3 ubiquitin-protein ligase HUWE1 OS=Rattus norvegicus GN=Huwe1 PE=4 SV=2		0.0835781	0.272799	-0.0433591	0.148176	0.0263381	0.19304	-1.30761	0.245364	0.0606821	0.240896	-0.0396921	0.272093	0.150463	0.527934	0.444892
Scp2	>sp|P11915|NLTP_RAT Non-specific lipid-transfer protein OS=Rattus norvegicus GN=Scp2 PE=1 SV=3;>tr|F1LQ55|F1LQ55_RAT Non-specific lipid-transfer protein OS=Rattus norvegicus GN=Scp2 PE=4 SV=2		0.135204	-0.0209107	0.272094	0.171842	0.0413306	-0.0313252	0.248323	0.308104	0.0976545	-0.0250765	0.2527	0.271711	0.0900898	0.114128	0.41354
Dynll2	>sp|Q78P75|DYL2_RAT Dynein light chain 2, cytoplasmic OS=Rattus norvegicus GN=Dynll2 PE=1 SV=1		0.0342623	-0.0794148	0.244421	0.127402	0.0589725	-0.0472779	0.124617	0.339038	0.0441464	-0.06656	0.18993	0.271353	0.312136	0.275112	0.338807
Atp2b2	>sp|P11506|AT2B2_RAT Plasma membrane calcium-transporting ATPase 2 OS=Rattus norvegicus GN=Atp2b2 PE=2 SV=2		-0.00858691	-0.0811961	0.183094	0.18127	-0.184023	-0.213198	-0.335184	0.252011	-0.0787615	-0.133997	0.152415	0.269589	0.610594	0.147636	0.0768607
Prkacb	>sp|P68182|KAPCB_RAT cAMP-dependent protein kinase catalytic subunit beta OS=Rattus norvegicus GN=Prkacb PE=1 SV=2		0.0613583	-0.0145729	0.0742231	0.127679	0.00590963	-0.109046	0.144244	0.539206	0.0391788	-0.0523622	0.0724658	0.268966	0.31415	0.697039	0.141694
Ccdc88a	>tr|D3ZDQ5|D3ZDQ5_RAT Protein Ccdc88a OS=Rattus norvegicus GN=Ccdc88a PE=4 SV=2;>tr|D3ZYD7|D3ZYD7_RAT Protein Ccdc88a OS=Rattus norvegicus GN=Ccdc88a PE=4 SV=2;>tr|D3ZAF0|D3ZAF0_RAT Protein Ccdc88a OS=Rattus norvegicus GN=Ccdc88a PE=4 SV=2		0.0741546	0.335061	-0.0106649	0.423987	-0.0788621	0.100375	-1.72785	0.00853793	0.0129479	0.241186	0.00176079	0.26785	0.132248	0.949422	0.212752
Ide	>sp|P35559|IDE_RAT Insulin-degrading enzyme OS=Rattus norvegicus GN=Ide PE=1 SV=1		-0.0012614	-0.0217055	0.0505765	0.275056	-0.0440932	-0.0139322	-0.561484	0.167241	-0.0183941	-0.0185962	-0.0120688	0.267686	0.998047	0.958724	0.00747625
Bag6	>sp|Q6MG49|BAG6_RAT Large proline-rich protein BAG6 OS=Rattus norvegicus GN=Bag6 PE=2 SV=2		0.00863858	0.234017	0.0354702	0.21762	-0.0176502	0.135665	-1.12363	0.297797	-0.00187692	0.194676	0.0777283	0.26737	0.0246301	0.55784	0.014243
Bcat1	>sp|P54690|BCAT1_RAT Branched-chain-amino-acid aminotransferase, cytosolic OS=Rattus norvegicus GN=Bcat1 PE=1 SV=1		0.0124898	-0.0569649	0.334738	0.130556	-0.0198885	-0.00278371	0.199802	0.504035	-0.00046147	-0.0352924	0.286626	0.26713	0.653975	0.0532554	0.0598539
Ddx3x	>tr|D4ADE8|D4ADE8_RAT DEAD/H (Asp-Glu-Ala-Asp/His) box polypeptide 3, X-linked OS=Rattus norvegicus GN=Ddx3x PE=4 SV=2		0.0868382	0.000636179	0.285763	0.290014	-0.0134241	0.0204746	-0.0826115	0.228879	0.0467333	0.00857155	0.190658	0.267039	0.506939	0.296905	0.00401112
Hspa12a	>tr|D3ZC55|D3ZC55_RAT Heat shock 70kDa protein 12A (Predicted), isoform CRA_a OS=Rattus norvegicus GN=Hspa12a PE=1 SV=1		-0.0491605	-0.171925	0.243466	0.20504	-0.0220982	-0.0425494	-0.221403	0.241403	-0.0383356	-0.120175	0.208841	0.265058	0.530855	0.215525	0.0743023
Atp6v0a1	>tr|Q2I6B2|Q2I6B2_RAT V-type proton ATPase subunit a OS=Rattus norvegicus GN=Atp6v0a1 PE=2 SV=1;>sp|P25286|VPP1_RAT V-type proton ATPase 116 kDa subunit a isoform 1 OS=Rattus norvegicus GN=Atp6v0a1 PE=2 SV=1	Yes	-0.0381118	-0.110798	0.122693	0.104767	-0.0193843	-0.101795	-0.0941636	0.479191	-0.0306208	-0.107197	0.116552	0.264322	0.427133	0.175467	0.104437
Cpt1a	>sp|P32198|CPT1A_RAT Carnitine O-palmitoyltransferase 1, liver isoform OS=Rattus norvegicus GN=Cpt1a PE=1 SV=2		-0.0354369	-0.0626408	0.188803	0.189744	-0.0718353	-0.194519	-0.233985	0.242963	-0.0499963	-0.115392	0.148632	0.262843	0.666499	0.0155515	0.0276735
Atad1	>sp|Q505J9|ATAD1_RAT ATPase family AAA domain-containing protein 1 OS=Rattus norvegicus GN=Atad1 PE=1 SV=1		-0.116335	-0.126165	0.257703	0.182156	-0.181237	0.00464498	0.291658	0.336222	-0.142296	-0.0738408	0.219021	0.26281	0.428735	0.0908729	0.0345862
Itpr1	>sp|P29994|ITPR1_RAT Inositol 1,4,5-trisphosphate receptor type 1 OS=Rattus norvegicus GN=Itpr1 PE=1 SV=2;>tr|F1LNT1|F1LNT1_RAT Inositol 1,4,5-trisphosphate receptor type 1 OS=Rattus norvegicus GN=Itpr1 PE=4 SV=2;>tr|F1LQX8|F1LQX8_RAT Inositol 1,4,5-trisph		0.00643596	0.286511	0.178427	0.295864	0.121878	0.263056	-2.00473	0.240418	0.0526127	0.277129	0.128064	0.261748	0.238836	0.523229	0.112553
Atp1a2	>sp|P06686|AT1A2_RAT Sodium/potassium-transporting ATPase subunit alpha-2 OS=Rattus norvegicus GN=Atp1a2 PE=1 SV=1		-0.0558459	-0.0389098	0.187028	0.170806	-0.160883	-0.17828	0.00452446	0.27621	-0.0978609	-0.0946578	0.172049	0.260905	0.979272	0.00837913	0.0306178
Plxna2	>tr|D3ZWP6|D3ZWP6_RAT Protein Plxna2 OS=Rattus norvegicus GN=Plxna2 PE=4 SV=1	Yes	0.07992	0.415152	0.0241515	0.422121	-0.0462268	0.218462	-0.294807	-0.050715	0.0294613	0.336476	0.014332	0.258528	0.0467723	0.929262	0.274042
Trim2	>sp|D3ZQG6|TRIM2_RAT Tripartite motif-containing protein 2 OS=Rattus norvegicus GN=Trim2 PE=1 SV=2;>tr|D3ZM62|D3ZM62_RAT Tripartite motif-containing protein 2 (Fragment) OS=Rattus norvegicus GN=Trim2 PE=4 SV=2		-0.00215213	0.0343138	0.189207	0.184348	-0.0941935	-0.13665	-0.208767	0.335873	-0.0389687	-0.0340716	0.14069	0.258521	0.943894	0.0422487	0.0228485
Por	>sp|P00388|NCPR_RAT NADPH--cytochrome P450 reductase OS=Rattus norvegicus GN=Por PE=1 SV=3		-0.0518036	-0.0211711	0.142139	0.142578	-0.0319779	0.00191331	-0.0795757	0.407036	-0.0438733	-0.0119373	0.11864	0.258198	0.501314	0.179472	0.0433287
Chd4	>tr|E9PU01|E9PU01_RAT Protein Chd4 OS=Rattus norvegicus GN=Chd4 PE=4 SV=2		0.0713004	0.240641	0.0345061	0.285255	-0.0208225	0.213658	-1.23816	0.43985	0.0344512	0.229848	0.0510537	0.258179	0.0555982	0.91196	0.0599664
Ccdc47	>sp|Q5U2X6|CCD47_RAT Coiled-coil domain-containing protein 47 OS=Rattus norvegicus GN=Ccdc47 PE=2 SV=1		-0.0495679	-0.337131	0.23754	0.126088	-0.059124	0.151522	0.140444	0.650912	-0.0533904	-0.14167	0.197389	0.257739	0.713075	0.0516719	0.136221
Prkcb	>tr|F1LS42|F1LS42_RAT Protein kinase C beta type (Fragment) OS=Rattus norvegicus GN=Prkcb PE=4 SV=1;>tr|F1LS36|F1LS36_RAT Protein kinase C beta type (Fragment) OS=Rattus norvegicus GN=Prkcb PE=4 SV=1;>sp|P68403|KPCB_RAT Protein kinase C beta type OS=Rattus		0.0714722	-0.130066	0.06855	0.0780671	-0.204433	-0.12694	-0.178604	0.447256	-0.0388898	-0.128815	0.0782224	0.257508	0.441717	0.480881	0.230613
Myo5a	>sp|Q9QYF3|MYO5A_RAT Unconventional myosin-Va OS=Rattus norvegicus GN=Myo5a PE=1 SV=1		0.102736	0.307719	-0.0593968	0.27853	-0.108695	0.148875	-1.8227	0.1684	0.0181637	0.244181	-0.0558292	0.257402	0.18508	0.70396	0.0988363
Rab12	>sp|P35284|RAB12_RAT Ras-related protein Rab-12 OS=Rattus norvegicus GN=Rab12 PE=1 SV=2;>tr|D4A376|D4A376_RAT Ras-related protein Rab-12 OS=Rattus norvegicus GN=Rab12 PE=3 SV=2	Yes	0.0268511	-0.184315	0.220262	0.111187	-0.112464	-0.195935	0.0697815	0.397733	-0.028875	-0.188963	0.158222	0.257086	0.0542319	0.124451	0.136879
Cbx3	>tr|Q5RJK5|Q5RJK5_RAT Chromobox homolog 3 (HP1 gamma homolog, Drosophila) OS=Rattus norvegicus GN=Cbx3 PE=2 SV=1;>tr|D3ZRS6|D3ZRS6_RAT Protein LOC100360260 OS=Rattus norvegicus GN=LOC100360260 PE=4 SV=1		0.0237989	0.00253013	0.181675	0.132563	-0.100047	-0.0392128	0.332915	0.475327	-0.0257397	-0.014167	0.144431	0.256962	0.902048	0.0268266	0.074583
Acss2	>tr|G3V9U0|G3V9U0_RAT Acyl-CoA synthetase short-chain family member 2 (Predicted) OS=Rattus norvegicus GN=Acss2 PE=1 SV=1		0.117193	0.00455456	0.195922	0.103894	0.141818	0.0928188	-0.0704797	0.365079	0.127043	0.0398602	0.200316	0.256523	0.571882	0.635572	0.67197
Tmed7	>sp|D3ZTX0|TMED7_RAT Transmembrane emp24 domain-containing protein 7 OS=Rattus norvegicus GN=Tmed7 PE=1 SV=1		0.00943663	-0.169293	0.121859	0.158968	0.00070663	-0.110753	0.231784	0.28219	0.00594463	-0.145877	0.0973657	0.256164	0.026039	0.307949	0.181201
Myl6	>sp|Q64119|MYL6_RAT Myosin light polypeptide 6 OS=Rattus norvegicus GN=Myl6 PE=1 SV=3		-0.0563252	-0.131748	0.191851	0.0879722	-0.120142	-0.105868	0.304397	0.576308	-0.0818521	-0.121396	0.170165	0.25607	0.57022	0.0819257	0.0627267
LOC100911918	>tr|M0R5N3|M0R5N3_RAT Uncharacterized protein (Fragment) OS=Rattus norvegicus PE=4 SV=1;>tr|M0R7M8|M0R7M8_RAT Protein LOC100911918 (Fragment) OS=Rattus norvegicus GN=LOC100911918 PE=4 SV=1;>sp|Q3B8Q0|MARE2_RAT Microtubule-associated protein RP/EB family me		-0.042702	-0.106111	0.235106	0.146492	-0.159311	-0.128801	0.109903	0.449121	-0.0893454	-0.115187	0.177453	0.255485	0.654108	0.052559	0.0138203
Smarca5	>tr|F1LNL2|F1LNL2_RAT Protein Smarca5 OS=Rattus norvegicus GN=Smarca5 PE=4 SV=2;>tr|F1M7H3|F1M7H3_RAT Protein LOC100359912 (Fragment) OS=Rattus norvegicus GN=LOC100359912 PE=4 SV=2		-0.0174151	0.0657871	0.119474	0.153726	-0.180221	-0.0150806	0.300431	0.564779	-0.0825374	0.03344	0.130676	0.255101	0.165958	0.0166493	0.0205321
Glud1	>sp|P10860|DHE3_RAT Glutamate dehydrogenase 1, mitochondrial OS=Rattus norvegicus GN=Glud1 PE=1 SV=2		0.109233	-0.0601255	0.198001	0.178333	-0.0224574	-0.0462782	0.0363127	0.158217	0.0565567	-0.0545865	0.165332	0.255064	0.460695	0.450567	0.465715
Hsp90ab1	>sp|P34058|HS90B_RAT Heat shock protein HSP 90-beta OS=Rattus norvegicus GN=Hsp90ab1 PE=1 SV=4		-0.0552397	-0.0363266	0.237035	0.190303	-0.043287	-0.0524479	0.0841383	0.359684	-0.0504586	-0.0427751	0.174577	0.254411	0.763785	0.117098	0.00658436
Ddb1	>tr|G3V8T4|G3V8T4_RAT DNA damage-binding protein 1 OS=Rattus norvegicus GN=Ddb1 PE=4 SV=1;>sp|Q9ESW0|DDB1_RAT DNA damage-binding protein 1 OS=Rattus norvegicus GN=Ddb1 PE=2 SV=1		-0.0531575	0.120025	0.218397	0.18181	-0.077258	0.0365184	-0.196779	0.487144	-0.0627977	0.0866225	0.202919	0.252626	0.0236719	0.0202029	0.0483763
Copg1	>sp|Q4AEF8|COPG1_RAT Coatomer subunit gamma-1 OS=Rattus norvegicus GN=Copg1 PE=2 SV=1		0.0408524	-0.0905011	0.182095	0.159732	0.0326947	-0.0065676	-0.28602	0.378754	0.0375893	-0.0569277	0.152219	0.251958	0.198454	0.275902	0.0522797
Glrx3	>sp|Q9JLZ1|GLRX3_RAT Glutaredoxin-3 OS=Rattus norvegicus GN=Glrx3 PE=1 SV=2		0.00893047	-0.047666	0.246903	0.124774	-0.14722	-0.0887063	0.0907956	0.281342	-0.0535298	-0.0640821	0.173264	0.251528	0.939071	0.18507	0.187578
Hsdl2	>sp|Q4V8F9|HSDL2_RAT Hydroxysteroid dehydrogenase-like protein 2 OS=Rattus norvegicus GN=Hsdl2 PE=2 SV=1		0.0660297	-0.0599767	0.0419962	0.222429	-0.0437727	-0.213546	-0.224177	0.173114	0.0221088	-0.121404	0.0272093	0.25124	0.0891456	0.925357	0.0888944
Hdac6	>tr|D3ZVD8|D3ZVD8_RAT Protein Hdac6 OS=Rattus norvegicus GN=Hdac6 PE=4 SV=2		-0.048446	0.0474115	0.0471218	0.317565	-0.0624988	-0.125782	-0.859015	-0.309625	-0.0540671	-0.0218658	-0.0298069	0.251179	0.724336	0.903729	0.618095
Dag1	>tr|F1M8K0|F1M8K0_RAT Protein Dag1 OS=Rattus norvegicus GN=Dag1 PE=1 SV=1		-0.0448907	-0.131398	0.214102	0.280643	-0.380512	-0.303608	-0.0753066	0.148853	-0.179139	-0.200282	0.181665	0.249856	0.916628	0.113342	0.0927602
Cntn1	>sp|Q63198|CNTN1_RAT Contactin-1 OS=Rattus norvegicus GN=Cntn1 PE=1 SV=2		-0.0360558	-0.0569076	0.0959524	0.0422814	-0.133392	-0.0920314	-0.0657906	0.454444	-0.0749903	-0.0709571	0.0984902	0.248468	0.966998	0.145031	0.191269
Prkar2b	>sp|P12369|KAP3_RAT cAMP-dependent protein kinase type II-beta regulatory subunit OS=Rattus norvegicus GN=Prkar2b PE=1 SV=3;>tr|R9PXT9|R9PXT9_RAT cAMP-dependent protein kinase type II-beta regulatory subunit (Fragment) OS=Rattus norvegicus GN=Prkar2b PE=4		0.0694721	-0.0774043	0.149947	0.0571109	-0.073655	-0.0495721	0.0475264	0.392208	0.0122213	-0.0662714	0.139412	0.248249	0.483032	0.172291	0.370207
Gnai1	>sp|P10824|GNAI1_RAT Guanine nucleotide-binding protein G(i) subunit alpha-1 OS=Rattus norvegicus GN=Gnai1 PE=1 SV=3;>tr|F1LZ83|F1LZ83_RAT Guanine nucleotide-binding protein G(i) subunit alpha-1 OS=Rattus norvegicus GN=Gnai1 PE=4 SV=2		0.0241013	-0.10218	0.243597	0.0818805	-0.239025	-0.204677	0.0956096	0.406851	-0.0811492	-0.143179	0.173171	0.248099	0.582109	0.105955	0.127268
Acot1	>tr|G3V7C4|G3V7C4_RAT Acyl-coenzyme A thioesterase 1 OS=Rattus norvegicus GN=Acot1 PE=4 SV=2;>sp|O88267|ACOT1_RAT Acyl-coenzyme A thioesterase 1 OS=Rattus norvegicus GN=Acot1 PE=1 SV=1		0.0519631	-0.071571	0.147607	0.163116	-0.00452908	-0.0548965	-0.0758389	0.213058	0.0293662	-0.0649012	0.142868	0.247643	0.424236	0.171325	0.222676
Eif4a1	>tr|Q6P3V8|Q6P3V8_RAT Eukaryotic translation initiation factor 4A1 OS=Rattus norvegicus GN=Eif4a1 PE=1 SV=1		-0.0193966	-0.0549987	0.210639	0.143713	-0.0647897	-0.0775826	0.0722552	0.420494	-0.0375538	-0.0640323	0.162731	0.247448	0.525664	0.0735892	0.0268769
Trim28	>sp|O08629|TIF1B_RAT Transcription intermediary factor 1-beta OS=Rattus norvegicus GN=Trim28 PE=1 SV=2		0.0723433	-0.0287503	0.0478965	0.0243004	-0.0330196	-0.0385645	-0.230254	0.569513	0.0301982	-0.032676	0.0539262	0.246984	0.299412	0.661577	0.301542
Ndufa10	>sp|Q561S0|NDUAA_RAT NADH dehydrogenase [ubiquinone] 1 alpha subcomplex subunit 10, mitochondrial OS=Rattus norvegicus GN=Ndufa10 PE=1 SV=1		0.0867479	-0.0502145	0.128855	0.104109	0.0423478	-0.0133725	0.226573	0.356009	0.0689879	-0.0354777	0.137438	0.2469	0.450641	0.559055	0.413723
Pafah1b1	>sp|P63004|LIS1_RAT Platelet-activating factor acetylhydrolase IB subunit alpha OS=Rattus norvegicus GN=Pafah1b1 PE=1 SV=2		0.145154	-0.0539184	0.105068	0.101259	-0.112169	-0.0364402	0.115518	0.508593	0.0422248	-0.0469271	0.0878944	0.246571	0.516276	0.749853	0.228199
Aldh5a1	>tr|G3V945|G3V945_RAT Aldehyde dehydrogenase family 5, subfamily A1 OS=Rattus norvegicus GN=Aldh5a1 PE=3 SV=1;>sp|P51650|SSDH_RAT Succinate-semialdehyde dehydrogenase, mitochondrial OS=Rattus norvegicus GN=Aldh5a1 PE=1 SV=2;>tr|D3ZWV7|D3ZWV7_RAT Succinate-		0.100386	-0.0799668	0.174243	0.146983	-0.112016	-0.100506	-0.200191	0.178526	0.0154253	-0.0881823	0.137945	0.246491	0.442592	0.298458	0.392794
Gapvd1	>tr|D3ZBJ3|D3ZBJ3_RAT Protein Gapvd1 OS=Rattus norvegicus GN=Gapvd1 PE=4 SV=2;>tr|D4A022|D4A022_RAT Protein Gapvd1 OS=Rattus norvegicus GN=Gapvd1 PE=4 SV=2		0.0414613	0.168637	0.0523776	0.186392	-0.12991	0.127917	-1.67405	0.226642	-0.0270874	0.152349	0.0435632	0.246447	0.174462	0.599898	0.0505901
Grb2	>sp|P62994|GRB2_RAT Growth factor receptor-bound protein 2 OS=Rattus norvegicus GN=Grb2 PE=1 SV=1		0.0436142	-0.134964	0.324249	0.100415	-0.0133251	-0.0959431	0.240778	0.508119	0.0208385	-0.119356	0.260408	0.246167	0.136566	0.147113	0.170798
Chmp2a	>tr|B2RZB5|B2RZB5_RAT Chromatin modifying protein 2A OS=Rattus norvegicus GN=Chmp2a PE=2 SV=1		-0.0820104	-0.0848359	0.240002	0.164043	-0.311585	-0.19357	0.224719	0.53413	-0.17384	-0.12833	0.204819	0.246075	0.685311	0.00650323	0.00923819
Rps27	>sp|Q71TY3|RS27_RAT 40S ribosomal protein S27 OS=Rattus norvegicus GN=Rps27 PE=2 SV=3;>tr|D3ZNZ8|D3ZNZ8_RAT 40S ribosomal protein S27 OS=Rattus norvegicus GN=Rps27l2 PE=3 SV=1;>tr|M0RA26|M0RA26_RAT Protein LOC100362987 OS=Rattus norvegicus GN=LOC100362987		-0.00199461	-0.0640506	0.163589	0.0306937	0.0346304	-0.0298671	0.281079	0.538896	0.0126554	-0.0503772	0.13361	0.245672	0.157893	0.150717	0.258711
Arl6ip1	>tr|Q7TMZ5|Q7TMZ5_RAT ADP-ribosylation factor-like 6 interacting protein 1 OS=Rattus norvegicus GN=Arl6ip1 PE=2 SV=1		-0.0557917	-0.133564	0.150975	0.170921	-0.226333	-0.161075	0.143389	0.377287	-0.124008	-0.144568	0.0816498	0.245148	0.830874	0.20339	0.0215845
LOC100912599	>tr|D3ZCZ9|D3ZCZ9_RAT Protein LOC100912599 OS=Rattus norvegicus GN=LOC100912599 PE=4 SV=1		0.0473534	-0.120951	0.206894	0.127414	-0.0633209	-0.0901722	0.183383	0.341915	0.0030837	-0.108639	0.179524	0.244952	0.330879	0.0365525	0.136399
Rheb	>sp|Q62639|RHEB_RAT GTP-binding protein Rheb OS=Rattus norvegicus GN=Rheb PE=1 SV=1;>tr|M0R3K1|M0R3K1_RAT GTP-binding protein Rheb OS=Rattus norvegicus GN=Rheb PE=4 SV=1		0.0170412	-0.122849	0.266203	0.147626	-0.133264	-0.184929	0.149399	0.34809	-0.0430808	-0.147681	0.206041	0.244669	0.345106	0.0882287	0.0526693
Ppp3ca	>sp|P63329|PP2BA_RAT Serine/threonine-protein phosphatase 2B catalytic subunit alpha isoform OS=Rattus norvegicus GN=Ppp3ca PE=1 SV=1		0.0123958	-0.128424	0.197017	0.144048	-0.174712	-0.175518	-0.0711571	0.282281	-0.0624474	-0.147262	0.141781	0.24465	0.483819	0.192633	0.074895
Slc3a2	>sp|Q794F9|4F2_RAT 4F2 cell-surface antigen heavy chain OS=Rattus norvegicus GN=Slc3a2 PE=1 SV=1		-0.0162466	-0.0674504	0.20371	0.12107	-0.0430796	-0.159518	-0.0307891	0.298209	-0.0269798	-0.104277	0.187974	0.244137	0.396059	0.0099468	0.135108
Mapt	>tr|D3ZKD9|D3ZKD9_RAT Microtubule-associated protein OS=Rattus norvegicus GN=Mapt PE=4 SV=2;>tr|E9PTR5|E9PTR5_RAT Microtubule-associated protein OS=Rattus norvegicus GN=Mapt PE=4 SV=1;>tr|D3ZRX4|D3ZRX4_RAT Microtubule-associated protein OS=Rattus norvegicu		0.0441772	-0.0567278	0.238302	0.125635	-0.1125	-0.0620738	0.117475	0.331434	-0.0184937	-0.0588662	0.195051	0.242538	0.72308	0.0871381	0.202002
Usp14	>tr|Q5U2N2|Q5U2N2_RAT Ubiquitin carboxyl-terminal hydrolase OS=Rattus norvegicus GN=Usp14 PE=2 SV=1		-0.1245	-0.0145567	0.062414	0.190086	-0.151179	0.0464367	0.14102	0.210571	-0.135172	0.00984068	0.0364504	0.242524	0.0620487	0.284871	0.0306947
Dip2c	>tr|D3ZZB0|D3ZZB0_RAT Protein Dip2c OS=Rattus norvegicus GN=Dip2c PE=4 SV=1		0.0590764	0.158242	0.115485	0.112701	-0.0232053	0.0784218	-0.897856	0.532767	0.0261637	0.126314	0.128808	0.24244	0.242881	0.473798	0.142387
Cadm4	>tr|F1M7V6|F1M7V6_RAT Cell adhesion molecule 4 (Fragment) OS=Rattus norvegicus GN=Cadm4 PE=4 SV=1;>sp|Q1WIM1|CADM4_RAT Cell adhesion molecule 4 OS=Rattus norvegicus GN=Cadm4 PE=1 SV=1		-0.0409002	-0.0700668	0.15528	0.177114	-0.262463	-0.419883	0.0639051	0.0367475	-0.129525	-0.209993	0.181891	0.241538	0.599173	0.0678567	0.225116
Acly	>tr|G3V9G4|G3V9G4_RAT ATP citrate lyase, isoform CRA_b OS=Rattus norvegicus GN=Acly PE=1 SV=1;>tr|G3V888|G3V888_RAT ATP citrate lyase, isoform CRA_a OS=Rattus norvegicus GN=Acly PE=1 SV=1;>sp|P16638|ACLY_RAT ATP-citrate synthase OS=Rattus norvegicus GN=Acl		0.0301516	0.00961303	0.0873527	0.12144	0.0875925	0.0945516	-0.30957	0.409954	0.0531279	0.0435885	0.0820247	0.240923	0.926491	0.764398	0.167499
Mblac2	>tr|D4A249|D4A249_RAT Protein Mblac2 OS=Rattus norvegicus GN=Mblac2 PE=4 SV=1		0.0513593	-0.110083	0.210317	0.143049	-0.138794	-0.0789915	0.0889958	0.342747	-0.0247021	-0.0976461	0.193275	0.240524	0.529021	0.0443222	0.081384
Uqcrc2	>sp|P32551|QCR2_RAT Cytochrome b-c1 complex subunit 2, mitochondrial OS=Rattus norvegicus GN=Uqcrc2 PE=1 SV=2		0.0588654	-0.0690279	0.143152	0.138417	-0.0392518	-0.0611689	0.0174198	0.293347	0.0196185	-0.0658843	0.125913	0.240283	0.336669	0.126425	0.146579
Coro2b	>tr|F1LMV9|F1LMV9_RAT Coronin (Fragment) OS=Rattus norvegicus GN=Coro2b PE=3 SV=2		0.0272153	-0.0993369	0.226535	0.245968	-0.203085	-0.163097	-0.0821409	0.169331	-0.0649046	-0.124841	0.115866	0.240261	0.454881	0.251769	0.0335454
Gnaq	>tr|D4AE68|D4AE68_RAT Guanine nucleotide binding protein, alpha q polypeptide, isoform CRA_a OS=Rattus norvegicus GN=Gnaq PE=4 SV=2;>sp|P82471|GNAQ_RAT Guanine nucleotide-binding protein G(q) subunit alpha OS=Rattus norvegicus GN=Gnaq PE=1 SV=2		-0.00934334	-0.108564	0.239219	0.0943435	-0.17317	-0.197166	0.0600645	0.366624	-0.0748739	-0.144005	0.17436	0.239609	0.37142	0.0871393	0.085066
Dctn3	>tr|D4A1B8|D4A1B8_RAT Protein Dctn3 OS=Rattus norvegicus GN=Dctn3 PE=4 SV=1		0.0204567	-0.179941	0.0879798	0.0162732	-0.137075	-0.141781	0.160011	0.515051	-0.0425561	-0.164677	0.0630749	0.239341	0.100453	0.259788	0.249133
Gpm6a	>sp|Q812E9|GPM6A_RAT Neuronal membrane glycoprotein M6-a OS=Rattus norvegicus GN=Gpm6a PE=1 SV=1		-0.0263008	-0.171103	0.204346	0.0126195	-0.0617452	-0.0694778	0.25669	0.571823	-0.0404785	-0.130453	0.183389	0.239199	0.259358	0.0395672	0.230962
Dbt	>tr|B2GV15|B2GV15_RAT Dihydrolipoamide branched chain transacylase E2 OS=Rattus norvegicus GN=Dbt PE=2 SV=1		0.112018	-0.0197997	0.101733	0.227271	-0.144475	-0.195603	-0.0617137	0.112437	0.00942085	-0.0901209	0.0521005	0.238483	0.314986	0.687316	0.275771
Pygm	>tr|G3V8V3|G3V8V3_RAT Alpha-1,4 glucan phosphorylase OS=Rattus norvegicus GN=Pygm PE=3 SV=1;>sp|P09812|PYGM_RAT Glycogen phosphorylase, muscle form OS=Rattus norvegicus GN=Pygm PE=2 SV=5		0.106093	0.0416735	0.123498	0.199917	-0.0809392	-0.074237	-0.373479	-0.128507	0.0312799	-0.00469073	0.162112	0.238101	0.850059	0.42574	0.873642
Alg2	>tr|G3V6U3|G3V6U3_RAT Asparagine-linked glycosylation 2 homolog (Yeast, alpha-1,3-mannosyltransferase), isoform CRA_a OS=Rattus norvegicus GN=Alg2 PE=4 SV=1		0.0354045	-0.0401285	0.218256	0.0711324	-0.0107295	-0.000141694	-0.0105513	0.467186	0.0169509	-0.0241338	0.16169	0.238057	0.569648	0.297932	0.211386
Cacna2d1	>tr|F7F134|F7F134_RAT Voltage-dependent calcium channel subunit alpha-2/delta-1 OS=Rattus norvegicus GN=Cacna2d1 PE=4 SV=1;>tr|D3ZKP9|D3ZKP9_RAT Voltage-dependent calcium channel subunit alpha-2/delta-1 OS=Rattus norvegicus GN=Cacna2d1 PE=4 SV=2	Yes	-0.0121675	-0.0512881	0.215364	0.0616026	-0.193458	-0.211182	-0.224431	0.419642	-0.0846837	-0.115245	0.173681	0.236137	0.815143	0.109174	0.155015
Vps51	>tr|F1M4I4|F1M4I4_RAT Protein Vps51 OS=Rattus norvegicus GN=Vps51 PE=4 SV=2;>tr|F1M1K3|F1M1K3_RAT Protein Vps51 OS=Rattus norvegicus GN=Vps51 PE=4 SV=2		0.122627	-0.0427775	0.255312	0.142385	-0.210021	-0.116113	-0.399487	0.344025	-0.010432	-0.0721118	0.202191	0.236014	0.563465	0.228097	0.09671
Acat1	>sp|P17764|THIL_RAT Acetyl-CoA acetyltransferase, mitochondrial OS=Rattus norvegicus GN=Acat1 PE=1 SV=1		0.0042904	-0.145996	0.124684	0.0962469	-0.0279623	-0.126067	0.140113	0.331682	-0.00861067	-0.138024	0.120039	0.235358	0.0947807	0.136904	0.23853
Fkbp15	>tr|D4AE06|D4AE06_RAT Peptidyl-prolyl cis-trans isomerase (Fragment) OS=Rattus norvegicus GN=Fkbp15 PE=4 SV=2;>tr|D3ZR68|D3ZR68_RAT Peptidyl-prolyl cis-trans isomerase (Fragment) OS=Rattus norvegicus GN=Fkbp15 PE=4 SV=2;>tr|D4A6E5|D4A6E5_RAT Peptidyl-proly		0.0742421	0.101769	-0.0625665	0.184865	0.151027	0.373136	-0.824268	0.112219	0.104956	0.210316	0.00832278	0.23411	0.51512	0.644519	0.759925
Bsn	>tr|G3V984|G3V984_RAT Protein bassoon OS=Rattus norvegicus GN=Bsn PE=4 SV=1;>sp|O88778|BSN_RAT Protein bassoon OS=Rattus norvegicus GN=Bsn PE=1 SV=3	Yes	-0.0211769	0.143148	-0.00166135	0.224558	0.0608383	0.150287	-0.668353	0.182154	0.0116292	0.146003	0.0394148	0.232933	0.390081	0.894513	0.134097
Sv2a	>sp|Q02563|SV2A_RAT Synaptic vesicle glycoprotein 2A OS=Rattus norvegicus GN=Sv2a PE=1 SV=2	Yes	-0.0950938	-0.165275	0.250705	0.120229	-0.0556112	-0.177089	0.162701	0.230292	-0.0793008	-0.17	0.246671	0.23293	0.463738	0.073201	0.158635
Tubb4a	>tr|B4F7C2|B4F7C2_RAT Protein Tubb4a OS=Rattus norvegicus GN=Tubb4a PE=2 SV=1		-0.0961662	-0.0863238	0.213223	0.0865058	-0.0262923	-0.029317	0.137609	0.459626	-0.0682166	-0.0635211	0.202485	0.232245	0.954851	0.024997	0.0535191
Ctnnb1	>sp|Q9WU82|CTNB1_RAT Catenin beta-1 OS=Rattus norvegicus GN=Ctnnb1 PE=1 SV=1	Yes	-0.0626777	0.0597514	0.226512	0.225838	-0.134053	-0.14893	-0.346794	0.170781	-0.0912278	-0.0237212	0.188066	0.232239	0.505246	0.0510845	0.00631514
Cap2	>sp|P52481|CAP2_RAT Adenylyl cyclase-associated protein 2 OS=Rattus norvegicus GN=Cap2 PE=2 SV=1		-0.00572995	-0.0658827	0.274772	0.188365	-0.272033	-0.26119	-0.0886333	0.078078	-0.112251	-0.144006	0.226662	0.232167	0.843894	0.107565	0.118425
Csnk2a1	>sp|P19139|CSK21_RAT Casein kinase II subunit alpha OS=Rattus norvegicus GN=Csnk2a1 PE=1 SV=2		-0.0314726	-0.037723	0.233519	0.0960098	-0.000216392	-0.0956124	0.0436484	0.473042	-0.0189701	-0.0608787	0.147334	0.231987	0.612335	0.300726	0.0837502
Cyfip2	>tr|D3ZX82|D3ZX82_RAT Cytoplasmic FMR1 interacting protein 2 (Predicted) OS=Rattus norvegicus GN=Cyfip2 PE=4 SV=2	Yes	0.100017	-0.0448946	0.170305	0.0999334	-0.0997424	-0.0441944	-0.16602	0.385944	0.0201129	-0.0446146	0.129204	0.23198	0.600335	0.357686	0.211935
Mybbp1a	>sp|O35821|MBB1A_RAT Myb-binding protein 1A OS=Rattus norvegicus GN=Mybbp1a PE=2 SV=2		-0.0491471	0.1524	0.0182133	0.205915	-0.130368	0.112993	-1.61964	0.429744	-0.0816353	0.136637	-0.0758817	0.231881	0.131793	0.97962	0.0350428
Acadsb	>sp|P70584|ACDSB_RAT Short/branched chain specific acyl-CoA dehydrogenase, mitochondrial OS=Rattus norvegicus GN=Acadsb PE=1 SV=1		0.0302924	-0.0768652	0.384899	0.160596	0.0122532	-0.193155	0.0938037	0.412133	0.0230767	-0.123381	0.33097	0.231374	0.282579	0.0690617	0.0879666
Syt1	>sp|P21707|SYT1_RAT Synaptotagmin-1 OS=Rattus norvegicus GN=Syt1 PE=1 SV=3	Yes	0.0208388	-0.196177	0.252911	0.107055	-0.0538552	-0.126542	0.153531	0.336674	-0.00903878	-0.168323	0.263433	0.230967	0.247535	0.0640864	0.216149
Srp14	>tr|B2RYW7|B2RYW7_RAT Protein Srp14 OS=Rattus norvegicus GN=Srp14 PE=2 SV=1		0.0292874	-0.106528	0.215131	0.149271	-0.0656067	-0.00916355	0.256276	0.417193	-0.00867025	-0.067582	0.177263	0.230804	0.305688	0.105376	0.0207452
Map1b	>tr|F1LRL9|F1LRL9_RAT Microtubule-associated protein 1B OS=Rattus norvegicus GN=Map1b PE=1 SV=1;>sp|P15205|MAP1B_RAT Microtubule-associated protein 1B OS=Rattus norvegicus GN=Map1b PE=1 SV=2		0.0907844	0.18978	0.0418311	0.271193	-0.0722312	0.0578227	-0.487062	0.162985	0.0255781	0.136997	0.0630112	0.23028	0.26052	0.765778	0.0636094
Cacybp	>sp|Q6AYK6|CYBP_RAT Calcyclin-binding protein OS=Rattus norvegicus GN=Cacybp PE=1 SV=1		-0.0164121	-0.0918041	0.266233	0.167877	-0.104519	-0.0886811	0.271643	0.372353	-0.0516549	-0.0905549	0.2177	0.230082	0.371565	0.0560912	0.00847522
Gnao1	>tr|D4ABT0|D4ABT0_RAT Guanine nucleotide-binding protein G(o) subunit alpha OS=Rattus norvegicus GN=Gnao1 PE=4 SV=2		0.0450942	-0.086961	0.200903	0.0252494	-0.0256182	-0.104453	0.197098	0.448357	0.0168092	-0.093958	0.186215	0.229981	0.258641	0.0925037	0.385134
Tomm34	>sp|Q3KRD5|TOM34_RAT Mitochondrial import receptor subunit TOM34 OS=Rattus norvegicus GN=Tomm34 PE=1 SV=1		-0.0598025	-0.128371	0.136025	0.17161	-0.110283	-0.142493	0.239019	0.300549	-0.0799948	-0.13402	0.119502	0.229726	0.272788	0.159987	0.030206
Gnai2	>sp|P04897|GNAI2_RAT Guanine nucleotide-binding protein G(i) subunit alpha-2 OS=Rattus norvegicus GN=Gnai2 PE=1 SV=3		-0.0153845	-0.106455	0.211703	0.150164	-0.033254	-0.145685	0.165833	0.303067	-0.0225323	-0.122147	0.166235	0.227872	0.0818178	0.0835846	0.0389387
Ppp3cb	>sp|P20651|PP2BB_RAT Serine/threonine-protein phosphatase 2B catalytic subunit beta isoform OS=Rattus norvegicus GN=Ppp3cb PE=1 SV=1;>tr|F1LMH3|F1LMH3_RAT Serine/threonine-protein phosphatase (Fragment) OS=Rattus norvegicus GN=Ppp3cb PE=3 SV=2		0.0398386	-0.113085	0.255153	0.0816287	-0.18067	-0.245571	-0.135025	0.368478	-0.048365	-0.166079	0.207696	0.227759	0.323209	0.0634848	0.172096
Srsf10	>tr|Q4KM38|Q4KM38_RAT FUS interacting protein (Serine-arginine rich) 1 OS=Rattus norvegicus GN=Srsf10 PE=2 SV=1		-0.0287664	-0.200029	-0.0290106	0.0982726	-0.115063	-0.0821379	0.0367228	0.599072	-0.0632852	-0.152873	-0.0611824	0.226832	0.394916	0.989091	0.0504587
Gspt1	>tr|Q6AYD5|Q6AYD5_RAT G1 to S phase transition 1 OS=Rattus norvegicus GN=Gspt1 PE=2 SV=1;>tr|A0A096MJE3|A0A096MJE3_RAT Protein Gspt2 OS=Rattus norvegicus GN=Gspt2 PE=4 SV=1		0.0247412	-0.069631	0.0851896	0.113625	0.0928276	0.0296797	-0.0876285	0.315636	0.0519758	-0.0299068	0.0617097	0.226344	0.111601	0.835053	0.258952
Add3	>tr|D3ZCH7|D3ZCH7_RAT Adducin 3 (Gamma), isoform CRA_b OS=Rattus norvegicus GN=Add3 PE=4 SV=2;>tr|G3V9D7|G3V9D7_RAT Adducin 3 (Gamma), isoform CRA_a OS=Rattus norvegicus GN=Add3 PE=4 SV=1;>sp|Q62847|ADDG_RAT Gamma-adducin OS=Rattus norvegicus GN=Add3 PE=1		-0.0715699	-0.0185779	0.120541	0.27827	-0.236431	-0.298678	-0.333331	-0.0228285	-0.137514	-0.130618	0.0555855	0.224619	0.950703	0.131784	0.0414956
Macf1	>tr|M9MMM9|M9MMM9_RAT Microtubule-actin cross-linking factor 1 OS=Rattus norvegicus GN=Macf1 PE=1 SV=1;>sp|D3ZHV2|MACF1_RAT Microtubule-actin cross-linking factor 1 OS=Rattus norvegicus GN=Macf1 PE=1 SV=1	Yes	0.0207504	0.359916	-0.036587	0.373616	-0.0182593	0.234784	-1.92187	-0.0425254	0.00514655	0.309863	-0.0539844	0.224042	0.0610829	0.764775	0.350449
L1cam	>tr|D3ZPC4|D3ZPC4_RAT Neural cell adhesion molecule L1 OS=Rattus norvegicus GN=L1cam PE=4 SV=2;>sp|Q05695|L1CAM_RAT Neural cell adhesion molecule L1 OS=Rattus norvegicus GN=L1cam PE=2 SV=3	Yes	-0.0612061	0.0164832	0.06413	0.127582	-0.144954	-0.0159972	-1.30901	0.262689	-0.0947054	0.003491	0.0489664	0.223364	0.451268	0.330658	0.0645119
Ppp2r1a	>tr|Q5XI34|Q5XI34_RAT Protein Ppp2r1a OS=Rattus norvegicus GN=Ppp2r1a PE=2 SV=1		-0.0380221	-0.0908918	0.173834	0.151906	-0.158373	-0.245444	-0.00750477	0.241353	-0.0861626	-0.152713	0.131149	0.221884	0.317889	0.0632636	0.044585
Abat	>sp|P50554|GABT_RAT 4-aminobutyrate aminotransferase, mitochondrial OS=Rattus norvegicus GN=Abat PE=1 SV=3		0.150756	-0.024801	0.247776	0.170661	-0.00625596	-0.0698426	0.0913783	0.196614	0.0879515	-0.0428176	0.214376	0.221602	0.295395	0.239783	0.435789
Abhd6	>sp|Q5XI64|ABHD6_RAT Monoacylglycerol lipase ABHD6 OS=Rattus norvegicus GN=Abhd6 PE=1 SV=1		-0.0955186	-0.19007	0.0896546	0.0800275	-0.100635	-0.0341871	0.0750007	0.435854	-0.0975652	-0.127717	0.0298315	0.221483	0.670118	0.448874	0.0617405
Ttyh1	>sp|P0C5X8|TTYH1_RAT Protein tweety homolog 1 OS=Rattus norvegicus GN=Ttyh1 PE=3 SV=1		-0.0307269	-0.166855	0.114056	0.108538	-0.205075	-0.349573	0.0498685	0.291725	-0.100466	-0.239942	0.12322	0.221138	0.220611	0.119858	0.138426
Pfkl	>sp|P30835|PFKAL_RAT ATP-dependent 6-phosphofructokinase, liver type OS=Rattus norvegicus GN=Pfkl PE=2 SV=3		-0.00965734	-0.0578304	0.05046	0.115905	0.0246189	-0.0790715	-0.194133	0.258476	0.00405317	-0.0663268	0.0244715	0.221107	0.30766	0.720229	0.194162
Snca	>sp|P37377|SYUA_RAT Alpha-synuclein OS=Rattus norvegicus GN=Snca PE=1 SV=1		0.0718469	-0.282463	0.299639	0.0870435	0.0678436	0.0802384	0.222005	0.31206	0.0702456	-0.137382	0.299505	0.221016	0.282065	0.107331	0.589015
Map1a	>sp|P34926|MAP1A_RAT Microtubule-associated protein 1A OS=Rattus norvegicus GN=Map1a PE=1 SV=1		-0.0511194	0.116652	0.0758679	0.330685	-0.20264	-0.0934656	-0.954097	-0.0163841	-0.111728	0.0326049	0.0458007	0.220995	0.307583	0.429995	0.0527338
Lrrc59	>sp|Q5RJR8|LRC59_RAT Leucine-rich repeat-containing protein 59 OS=Rattus norvegicus GN=Lrrc59 PE=1 SV=1		-0.103667	-0.134862	0.160375	0.111947	-0.174586	-0.229998	0.0136072	0.368976	-0.132034	-0.172917	0.0727866	0.220647	0.544367	0.201322	0.0261144
Fam213a	>sp|Q6AXX6|F213A_RAT Redox-regulatory protein FAM213A OS=Rattus norvegicus GN=Fam213a PE=1 SV=1		0.149579	-0.0149536	0.347724	0.050359	-0.0491909	-0.0520697	0.0510886	0.366368	0.0700711	-0.0298	0.271581	0.220422	0.45191	0.256621	0.628223
Amt	>tr|M0R9I6|M0R9I6_RAT Aminomethyltransferase OS=Rattus norvegicus GN=Amt PE=3 SV=1		0.0978434	-0.120893	0.164439	0.200683	-0.0398789	-0.0836234	0.0911888	0.134011	0.0427545	-0.105985	0.104807	0.219899	0.0774784	0.550162	0.164945
Slc6a11	>sp|P31647|S6A11_RAT Sodium- and chloride-dependent GABA transporter 3 OS=Rattus norvegicus GN=Slc6a11 PE=2 SV=1		0.128953	-0.141867	0.179178	0.15837	-0.209393	-0.241742	0.00811328	0.149131	-0.00638524	-0.181817	0.131231	0.219598	0.286987	0.301709	0.298803
Plxna4a	>tr|D3ZES7|D3ZES7_RAT Protein Plxna4a OS=Rattus norvegicus GN=Plxna4a PE=4 SV=1	Yes	0.0485995	0.26297	0.0568478	0.24875	-0.110279	0.103	0.188757	0.0982539	-0.0149519	0.198982	0.069623	0.219362	0.110985	0.603133	0.0646506
Tuba1a	>sp|P68370|TBA1A_RAT Tubulin alpha-1A chain OS=Rattus norvegicus GN=Tuba1a PE=1 SV=1;>sp|Q68FR8|TBA3_RAT Tubulin alpha-3 chain OS=Rattus norvegicus GN=Tuba3a PE=2 SV=1		0.028534	-0.101534	0.228032	0.0548594	-0.102295	-0.0211367	0.152696	0.433704	-0.0237978	-0.0693752	0.194626	0.219105	0.687897	0.0657251	0.180515
Cdc42bpa	>tr|G3V6C9|G3V6C9_RAT CDC42 binding protein kinase alpha, isoform CRA_a OS=Rattus norvegicus GN=Cdc42bpa PE=1 SV=1;>sp|O54874|MRCKA_RAT Serine/threonine-protein kinase MRCK alpha OS=Rattus norvegicus GN=Cdc42bpa PE=1 SV=1		-0.00944582	0.180521	0.125406	0.328397	-0.0904558	0.108648	-0.392185	0.0172527	-0.0418498	0.151772	0.130111	0.219069	0.3075	0.383056	0.134721
Polr2a	>tr|D3ZGF8|D3ZGF8_RAT DNA-directed RNA polymerase OS=Rattus norvegicus GN=Polr2a PE=3 SV=1;>tr|D4A5A6|D4A5A6_RAT DNA-directed RNA polymerase OS=Rattus norvegicus GN=Polr2a PE=3 SV=1		0.0154008	0.341463	0.114785	0.306555	-0.0560012	0.155562	-1.04937	0.206577	-0.01316	0.267102	0.0333954	0.218144	0.0518777	0.845824	0.0755196
Epm2aip1	>tr|F1M471|F1M471_RAT Protein Epm2aip1 OS=Rattus norvegicus GN=Epm2aip1 PE=4 SV=2		0.0267518	-0.0882718	0.184915	0.0889016	-0.123731	-0.125699	0.00712895	0.421461	-0.0334414	-0.103243	0.131002	0.21801	0.430377	0.147101	0.0757325
Ppp2ca	>sp|P63331|PP2AA_RAT Serine/threonine-protein phosphatase 2A catalytic subunit alpha isoform OS=Rattus norvegicus GN=Ppp2ca PE=1 SV=1		0.0048661	-0.123063	0.197916	0.151024	-0.0791619	-0.056022	0.15543	0.325393	-0.0287451	-0.0962466	0.141526	0.217923	0.22849	0.130816	0.0358735
Atp6v1g2	>tr|Q8R2H0|Q8R2H0_RAT ATPase, H+ transporting, V1 subunit G isoform 2 OS=Rattus norvegicus GN=Atp6v1g2 PE=4 SV=1	Yes	0.0128111	-0.142539	0.287861	0.147626	-0.074865	-0.155146	0.0848152	0.237311	-0.0222594	-0.147582	0.215951	0.217831	0.284992	0.126445	0.117658
Pmpca	>tr|F1M964|F1M964_RAT Mitochondrial-processing peptidase subunit alpha OS=Rattus norvegicus GN=Pmpca PE=3 SV=1;>tr|Q68FX8|Q68FX8_RAT Mitochondrial-processing peptidase subunit alpha OS=Rattus norvegicus GN=Pmpca PE=2 SV=1;>sp|P20069|MPPA_RAT Mitochondrial-		-0.0813297	-0.155773	0.086307	0.324765	-0.128367	-0.346736	-0.189524	-0.142337	-0.100145	-0.232158	-0.0107511	0.217269	0.130106	0.46997	0.249944
Bzw2	>sp|Q9WTT7|BZW2_RAT Basic leucine zipper and W2 domain-containing protein 2 OS=Rattus norvegicus GN=Bzw2 PE=2 SV=1		0.0795111	-0.0414177	0.0872967	0.116604	-0.18593	-0.0758812	0.128597	0.434842	-0.0266652	-0.0552031	0.0778818	0.217263	0.720477	0.221748	0.0574742
Dcx	>tr|G3V997|G3V997_RAT Neuronal migration protein doublecortin OS=Rattus norvegicus GN=Dcx PE=4 SV=1;>sp|Q9ESI7|DCX_RAT Neuronal migration protein doublecortin OS=Rattus norvegicus GN=Dcx PE=1 SV=2		0.0756108	0.000747713	0.239157	0.113666	-0.0320231	0.0388817	0.298717	0.423475	0.0325573	0.0160013	0.203543	0.216393	0.881806	0.120294	0.133462
Dnm1	>tr|D3ZQQ5|D3ZQQ5_RAT Dynamin-1 OS=Rattus norvegicus GN=Dnm1 PE=3 SV=2;>sp|P21575|DYN1_RAT Dynamin-1 OS=Rattus norvegicus GN=Dnm1 PE=1 SV=2	Yes	0.0164824	-0.055719	0.135859	0.0843964	-0.0999191	-0.0755104	-0.416092	0.3185	-0.0300782	-0.0636356	0.115233	0.216011	0.75434	0.253422	0.165592
Ap1s1	>tr|B5DFI3|B5DFI3_RAT Adaptor protein complex AP-1, sigma 1 (Predicted), isoform CRA_b OS=Rattus norvegicus GN=Ap1s1 PE=2 SV=1	Yes	0.162646	-0.133874	0.262705	0.141855	-0.0350978	-0.106114	0.211811	0.279091	0.0835486	-0.12277	0.210816	0.215892	0.0645886	0.226306	0.318294
Lima1	>tr|F1LR10|F1LR10_RAT Epithelial protein lost in neoplasm OS=Rattus norvegicus GN=Lima1 PE=1 SV=2		-0.0562541	0.156181	0.100754	0.300629	0.0817814	-0.0115251	-0.0511832	0.0699872	-0.00103988	0.0890983	0.0324257	0.215818	0.498953	0.752462	0.139307
Spcs2	>tr|D3ZD11|D3ZD11_RAT Protein Spcs2 OS=Rattus norvegicus GN=Spcs2 PE=4 SV=1		0.0402446	-0.0497795	0.14542	0.0931981	0.00573449	-0.0408376	0.171753	0.458976	0.0264405	-0.0462027	0.112263	0.21555	0.103553	0.279846	0.130933
Impact	>sp|Q5GFD9|IMPCT_RAT Protein IMPACT OS=Rattus norvegicus GN=Impact PE=2 SV=1		-0.0666545	-0.092331	0.262224	0.174997	-0.210208	-0.228289	-0.0117798	0.146742	-0.124076	-0.146714	0.184028	0.215538	0.811426	0.107951	0.0223263
Top1	>sp|Q9WUL0|TOP1_RAT DNA topoisomerase 1 OS=Rattus norvegicus GN=Top1 PE=2 SV=1		0.123457	0.0383887	0.122407	0.152353	-0.0153248	0.0546184	-0.0958931	0.430221	0.0679442	0.0448806	0.0914408	0.215384	0.747352	0.828088	0.160493
Dnaja2	>tr|Q5M9H7|Q5M9H7_RAT DnaJ (Hsp40) homolog, subfamily A, member 2 OS=Rattus norvegicus GN=Dnaja2 PE=2 SV=1;>sp|O35824|DNJA2_RAT DnaJ homolog subfamily A member 2 OS=Rattus norvegicus GN=Dnaja2 PE=2 SV=1		-0.0182718	-0.0973205	0.130785	0.0533671	-0.0876936	-0.110528	0.105756	0.556159	-0.0460405	-0.102603	0.0674821	0.215148	0.42792	0.344738	0.140552
Prps2	>sp|P09330|PRPS2_RAT Ribose-phosphate pyrophosphokinase 2 OS=Rattus norvegicus GN=Prps2 PE=1 SV=3		-0.112037	-0.0918675	0.0975869	0.116298	0.109656	-0.0409097	0.412987	0.42396	-0.0233597	-0.0714844	0.0635059	0.214735	0.560006	0.352084	0.099124
Ahcyl1	>tr|D4A5X8|D4A5X8_RAT Protein Ahcyl1 OS=Rattus norvegicus GN=Ahcyl1 PE=3 SV=1		0.0344381	-0.0280067	0.216816	0.131338	-0.125413	-0.155284	-0.037909	0.12477	-0.0295022	-0.0789176	0.196309	0.214478	0.710876	0.0615094	0.302538
Son	>tr|E9PTE1|E9PTE1_RAT Protein Son OS=Rattus norvegicus GN=Son PE=4 SV=2;>tr|F1MAQ7|F1MAQ7_RAT Protein Son OS=Rattus norvegicus GN=Son PE=4 SV=2		0.0582104	0.0515182	0.127849	0.224725	-0.147625	0.130577	-0.367014	0.388562	-0.0241237	0.0831419	0.136513	0.214463	0.345092	0.323201	0.0277248
Plrg1	>sp|Q9WUC8|PLRG1_RAT Pleiotropic regulator 1 OS=Rattus norvegicus GN=Plrg1 PE=2 SV=1		0.0689474	0.0121675	0.171576	0.185343	-0.169298	0.0360924	0.147991	0.305419	-0.0263508	0.0217375	0.171284	0.213887	0.574875	0.0398066	0.00966815
Arcn1	>sp|Q66H80|COPD_RAT Coatomer subunit delta OS=Rattus norvegicus GN=Arcn1 PE=2 SV=1		0.0490104	-0.105911	0.180865	0.223361	-0.0575766	-0.110456	0.076181	0.0878982	0.00637561	-0.107729	0.121553	0.213366	0.0347422	0.431303	0.150558
Ssb	>tr|Q66HM7|Q66HM7_RAT Lupus La protein homolog OS=Rattus norvegicus GN=Ssb PE=2 SV=1;>sp|P38656|LA_RAT Lupus La protein homolog OS=Rattus norvegicus GN=Ssb PE=2 SV=1;>tr|D3ZLH9|D3ZLH9_RAT Protein LOC680385 OS=Rattus norvegicus GN=LOC680385 PE=4 SV=1		0.0978411	-0.0664044	0.121141	0.178164	-0.138732	-0.124857	0.0692214	0.260251	0.00321176	-0.0897854	0.0714597	0.213108	0.278063	0.461509	0.0343454
Ndufs8	>tr|B0BNE6|B0BNE6_RAT NADH dehydrogenase (Ubiquinone) Fe-S protein 8 (Predicted), isoform CRA_a OS=Rattus norvegicus GN=Ndufs8 PE=2 SV=1		0.064572	-0.0849645	0.170405	0.107334	-0.0436031	-0.126857	0.201883	0.281403	0.021302	-0.101721	0.145411	0.212889	0.296483	0.142832	0.225193
Hadh	>sp|Q9WVK7|HCDH_RAT Hydroxyacyl-coenzyme A dehydrogenase, mitochondrial OS=Rattus norvegicus GN=Hadh PE=2 SV=1		0.0157661	-0.0830759	0.11312	0.155044	-0.0488776	-0.125074	0.0624503	0.0845013	-0.0100914	-0.0998751	0.0810234	0.212776	0.325	0.30855	0.277392
Stt3b	>tr|B2RYD7|B2RYD7_RAT Protein Stt3b OS=Rattus norvegicus GN=Stt3b PE=2 SV=1		-0.030213	-0.0675919	0.0289142	0.136358	-0.199011	-0.201295	0.0397338	0.224268	-0.0977323	-0.121073	0.0281457	0.212707	0.847952	0.370203	0.118605
Nrxn1	>sp|Q63372|NRX1A_RAT Neurexin-1 OS=Rattus norvegicus GN=Nrxn1 PE=1 SV=3	Yes	0.0259481	0.0310005	-0.0419015	0.157506	-0.100236	0.00344044	-0.247055	0.338151	-0.0245254	0.0199764	0.026793	0.212673	0.68428	0.620419	0.0130335
Nars	>tr|F1LPV0|F1LPV0_RAT Protein Nars OS=Rattus norvegicus GN=Nars PE=3 SV=2;>tr|F1LML0|F1LML0_RAT Protein Nars OS=Rattus norvegicus GN=Nars PE=3 SV=1		-0.00849367	-0.0829389	0.0459709	0.0250442	-0.123962	-0.168993	0.10953	0.388944	-0.0546812	-0.11736	0.054599	0.212644	0.452628	0.206349	0.230951
Tmod2	>sp|P70566|TMOD2_RAT Tropomodulin-2 OS=Rattus norvegicus GN=Tmod2 PE=1 SV=1		0.140036	-0.101999	0.240183	0.0849387	-0.133414	-0.00703576	0.280984	0.391403	0.0306561	-0.0640136	0.223655	0.211806	0.455821	0.110096	0.244658
Nptn	>tr|D3ZDF0|D3ZDF0_RAT Neuroplastin OS=Rattus norvegicus GN=Nptn PE=4 SV=2;>sp|P97546|NPTN_RAT Neuroplastin OS=Rattus norvegicus GN=Nptn PE=1 SV=2	Yes	-0.0391043	-0.187698	0.17148	0.0449534	-0.130795	-0.129298	0.0386534	0.479961	-0.0757804	-0.164338	0.117158	0.211354	0.336484	0.145645	0.100921
Eif2b4	>sp|Q63186|EI2BD_RAT Translation initiation factor eIF-2B subunit delta OS=Rattus norvegicus GN=Eif2b4 PE=2 SV=1;>tr|A0A096MIS3|A0A096MIS3_RAT Translation initiation factor eIF-2B subunit delta OS=Rattus norvegicus GN=Eif2b4 PE=4 SV=1		-0.0553021	-0.129144	0.0799082	0.0963015	-0.164148	-0.151667	-0.134383	0.268405	-0.0988404	-0.138153	0.0482116	0.21096	0.643233	0.361715	0.113559
Ermp1	>tr|F1M6W2|F1M6W2_RAT Endoplasmic reticulum metallopeptidase 1 OS=Rattus norvegicus GN=Ermp1 PE=4 SV=1;>sp|Q6UPR8|ERMP1_RAT Endoplasmic reticulum metallopeptidase 1 OS=Rattus norvegicus GN=Ermp1 PE=1 SV=1		-0.0329218	-0.055668	0.180303	0.134401	-0.161384	-0.179528	-0.258553	0.182628	-0.0843068	-0.105212	0.0727792	0.210277	0.773776	0.317867	0.0911428
Aldoc	>sp|P09117|ALDOC_RAT Fructose-bisphosphate aldolase C OS=Rattus norvegicus GN=Aldoc PE=1 SV=3		-0.0194742	-0.119445	0.233904	0.168945	-0.073128	-0.187097	0.228572	0.115025	-0.0409357	-0.146506	0.190896	0.210223	0.236202	0.0699811	0.0899225
Hnrnpul1	>tr|D4A962|D4A962_RAT Heterogeneous nuclear ribonucleoprotein U-like 1 (Predicted) OS=Rattus norvegicus GN=Hnrnpul1 PE=4 SV=1		0.0432209	-0.00104189	0.10712	0.0148551	0.28336	-0.0204774	-0.198949	0.621541	0.139277	-0.00881609	0.0813691	0.210039	0.226017	0.618447	0.565499
Nbea	>tr|F1LXU4|F1LXU4_RAT Protein Nbea (Fragment) OS=Rattus norvegicus GN=Nbea PE=4 SV=2;>tr|F1LX73|F1LX73_RAT Protein Nbea (Fragment) OS=Rattus norvegicus GN=Nbea PE=4 SV=2		-0.0326943	0.243332	-0.0427034	0.252589	-0.0659553	0.121254	-1.77243	-0.0112612	-0.0459987	0.194501	-0.0504613	0.210021	0.0867887	0.979007	0.143821
Ak4	>sp|Q9WUS0|KAD4_RAT Adenylate kinase 4, mitochondrial OS=Rattus norvegicus GN=Ak4 PE=2 SV=1		0.0228184	-0.119046	0.10498	0.149303	-0.154141	-0.242591	0.00288115	0.0767578	-0.0479655	-0.168464	0.0573734	0.209869	0.389207	0.278962	0.267558
Birc6	>tr|F1LY70|F1LY70_RAT Protein Birc6 (Fragment) OS=Rattus norvegicus GN=Birc6 PE=4 SV=2		-0.105814	0.43906	-0.0571527	0.378665	-0.111477	0.238207	-2.37601	-0.0978387	-0.108079	0.358719	-0.061234	0.209646	0.0100283	0.852915	0.11891
G3bp2	>tr|Q6AY21|Q6AY21_RAT GTPase activating protein (SH3 domain) binding protein 2 OS=Rattus norvegicus GN=G3bp2 PE=2 SV=1		-0.059009	-0.04916	0.246848	0.20339	-0.155057	-0.126981	-0.132568	0.0647715	-0.0974283	-0.0802883	0.188494	0.209322	0.886363	0.0737023	0.0496138
Atp1a1	>sp|P06685|AT1A1_RAT Sodium/potassium-transporting ATPase subunit alpha-1 OS=Rattus norvegicus GN=Atp1a1 PE=1 SV=1		-0.159326	-0.120498	0.124611	0.143324	-0.145718	-0.162183	-0.150475	0.331372	-0.153883	-0.137172	0.103675	0.209287	0.773122	0.0246958	0.000905861
Tnik	>tr|D3ZZQ0|D3ZZQ0_RAT Protein Tnik OS=Rattus norvegicus GN=Tnik PE=1 SV=1		-0.0219108	0.172829	-0.0533391	0.165832	-0.171074	-0.163367	-0.699877	0.137622	-0.0815759	0.0383504	-0.0118135	0.209226	0.448334	0.720093	0.0453339
Mtpn	>sp|P62775|MTPN_RAT Myotrophin OS=Rattus norvegicus GN=Mtpn PE=1 SV=2		-0.0135572	-0.161358	0.105897	0.152158	-0.0620783	-0.133612	0.195654	0.202981	-0.0329657	-0.15026	0.0799634	0.208945	0.160854	0.0674015	0.0574226
Gpd1l	>tr|D3ZAP9|D3ZAP9_RAT Glycerol-3-phosphate dehydrogenase [NAD(+)] OS=Rattus norvegicus GN=Gpd1l PE=3 SV=1		-0.0148597	-0.178903	0.0839589	0.101065	0.0229751	-0.0926044	0.148698	0.270453	0.000274192	-0.144383	0.0577985	0.208937	0.100266	0.480592	0.224519
Zbtb20	>tr|D4A1U1|D4A1U1_RAT Protein Zbtb20 OS=Rattus norvegicus GN=Zbtb20 PE=4 SV=1		0.0600041	-0.0364555	0.0523627	0.0863878	0.00326174	-0.026106	0.0392068	0.563707	0.0373072	-0.0323157	0.0513932	0.208787	0.301314	0.806072	0.129687
Slc25a4	>tr|Q6P9Y4|Q6P9Y4_RAT ADP/ATP translocase 1 OS=Rattus norvegicus GN=Slc25a4 PE=1 SV=1;>sp|Q05962|ADT1_RAT ADP/ATP translocase 1 OS=Rattus norvegicus GN=Slc25a4 PE=1 SV=3		0.0458157	-0.12172	0.141024	0.0982032	-0.0145037	-0.0559611	0.148839	0.27699	0.0216879	-0.0954162	0.110878	0.208551	0.195148	0.237507	0.254112
Aco2	>sp|Q9ER34|ACON_RAT Aconitate hydratase, mitochondrial OS=Rattus norvegicus GN=Aco2 PE=1 SV=2		0.0896485	-0.0130266	0.114422	0.132773	-0.0516015	-0.101352	0.474471	0.142122	0.0331485	-0.0483568	0.0881123	0.208306	0.29711	0.420305	0.407055
Snap25	>sp|P60881|SNP25_RAT Synaptosomal-associated protein 25 OS=Rattus norvegicus GN=Snap25 PE=1 SV=1	Yes	-0.0604609	-0.192393	0.275676	0.126554	-0.129549	-0.177906	0.354968	0.299096	-0.0880961	-0.186598	0.294078	0.208175	0.361958	0.0329777	0.0691192
Gstm3	>sp|P08009|GSTM4_RAT Glutathione S-transferase Yb-3 OS=Rattus norvegicus GN=Gstm3 PE=1 SV=2		0.0615282	-0.00686642	0.206466	0.210321	-0.0163626	-0.123551	0.124815	0.0167973	0.0303718	-0.0535404	0.137901	0.208062	0.443791	0.307067	0.332233
Samm50	>sp|Q6AXV4|SAM50_RAT Sorting and assembly machinery component 50 homolog OS=Rattus norvegicus GN=Samm50 PE=1 SV=1		0.0598935	0.0140736	0.191923	0.115391	-0.0350535	-0.150847	-0.169503	0.269746	0.0219147	-0.0518946	0.107261	0.207974	0.298145	0.479492	0.161527
Srsf5	>sp|Q09167|SRSF5_RAT Serine/arginine-rich splicing factor 5 OS=Rattus norvegicus GN=Srsf5 PE=2 SV=1		-0.0699882	-0.0516638	0.283322	0.0792252	-0.189032	0.0194031	0.201984	0.479986	-0.117606	-0.023237	0.293763	0.20787	0.608169	0.068946	0.101332
Tspan7	>tr|F1M8Y2|F1M8Y2_RAT Tetraspanin (Fragment) OS=Rattus norvegicus GN=Tspan7 PE=3 SV=2;>tr|F1M9I6|F1M9I6_RAT Tetraspanin (Fragment) OS=Rattus norvegicus GN=Tspan7 PE=3 SV=2		0.0339624	-0.0526505	0.200481	0.0534946	-0.218451	-0.275783	0.117069	0.322667	-0.0670031	-0.141903	0.199624	0.207784	0.612015	0.103902	0.205302
Ndufa9	>sp|Q5BK63|NDUA9_RAT NADH dehydrogenase [ubiquinone] 1 alpha subcomplex subunit 9, mitochondrial OS=Rattus norvegicus GN=Ndufa9 PE=1 SV=2		0.0300155	-0.114456	0.119079	0.0681439	0.00770907	-0.0711413	0.148207	0.301385	0.021093	-0.0971299	0.122519	0.207592	0.28107	0.143824	0.339587
Ppp1ca	>sp|P62138|PP1A_RAT Serine/threonine-protein phosphatase PP1-alpha catalytic subunit OS=Rattus norvegicus GN=Ppp1ca PE=1 SV=1		-0.0225073	-0.118201	0.152275	0.152275	-0.0179921	-0.248538	0.0623005	0.356158	-0.0207012	-0.170336	0.0767328	0.207484	0.0728441	0.432741	0.033548
Fbxo2	>tr|G3V774|G3V774_RAT F-box only protein 2 OS=Rattus norvegicus GN=Fbxo2 PE=4 SV=1		0.0838241	-0.0351306	0.199657	0.168336	0.0781643	0.0126301	0.189362	0.0621168	0.0815602	-0.0160263	0.189207	0.207077	0.405619	0.370384	0.733267
Abca1	>tr|F1LNL3|F1LNL3_RAT Protein Abca1 OS=Rattus norvegicus GN=Abca1 PE=3 SV=2		-0.0178788	0.230413	0.230853	0.273102	0.0155859	-0.0310205	-0.988637	0.206029	-0.00449291	0.12584	0.202213	0.206782	0.402334	0.337933	0.144857
Ogdhl	>tr|D3ZQD3|D3ZQD3_RAT 2-oxoglutarate dehydrogenase, mitochondrial OS=Rattus norvegicus GN=Ogdhl PE=4 SV=1		0.0123169	0.088451	0.192419	0.174653	-0.0742425	-0.217766	-0.379841	0.0574599	-0.0223069	-0.0340359	0.145423	0.206596	0.939455	0.520216	0.239205
Rras2	>tr|Q5BJU0|Q5BJU0_RAT Protein Rras2 OS=Rattus norvegicus GN=Rras2 PE=2 SV=1		-0.0486253	-0.129276	0.167841	0.0205275	-0.0616532	-0.135718	0.142666	0.342459	-0.0538365	-0.131853	0.135462	0.206479	0.363227	0.104578	0.288944
Hist1h1a	>sp|D4A3K5|H11_RAT Histone H1.1 OS=Rattus norvegicus GN=Hist1h1a PE=3 SV=1		0.131253	0.0236718	0.109962	0.17352	0.447399	0.471103	0.620268	0.5735	0.257711	0.202644	0.151266	0.205891	0.77232	0.491887	0.678338
Tubb5	>sp|P69897|TBB5_RAT Tubulin beta-5 chain OS=Rattus norvegicus GN=Tubb5 PE=1 SV=1		0.0408646	-0.0937587	0.211182	0.0379958	-0.18809	0.0390673	0.650481	0.449775	-0.0507171	-0.0406283	0.208948	0.205138	0.952816	0.192347	0.198188
Mapk1	>sp|P63086|MK01_RAT Mitogen-activated protein kinase 1 OS=Rattus norvegicus GN=Mapk1 PE=1 SV=3		-0.0148417	-0.123978	0.229314	0.151765	0.0242473	-0.138193	0.19577	0.227533	0.000793871	-0.129664	0.169449	0.204811	0.20208	0.130243	0.0688649
Me1	>sp|P13697|MAOX_RAT NADP-dependent malic enzyme OS=Rattus norvegicus GN=Me1 PE=1 SV=2		0.0358474	-0.100751	0.128506	0.073015	0.14163	-0.0618527	0.103977	0.199293	0.0781605	-0.0851916	0.145643	0.204743	0.285896	0.625308	0.804804
Eef1e1	>tr|B2RYN3|B2RYN3_RAT Eukaryotic translation elongation factor 1 epsilon 1 OS=Rattus norvegicus GN=Eef1e1 PE=2 SV=1		-0.00948308	-0.0421126	0.0749144	0.0742993	-0.140529	-0.114871	0.175958	0.289359	-0.0619016	-0.071216	0.0570013	0.204315	0.925916	0.30499	0.215926
Idh3a	>tr|F1LNF7|F1LNF7_RAT Isocitrate dehydrogenase [NAD] subunit alpha, mitochondrial OS=Rattus norvegicus GN=Idh3a PE=3 SV=1;>sp|Q99NA5|IDH3A_RAT Isocitrate dehydrogenase [NAD] subunit alpha, mitochondrial OS=Rattus norvegicus GN=Idh3a PE=1 SV=1		0.0163664	-0.178714	0.163971	0.0901601	0.0478604	-0.0285807	0.114411	0.302221	0.028964	-0.118661	0.132842	0.204306	0.171672	0.199039	0.2553
Snx6	>tr|B5DEY8|B5DEY8_RAT Protein Snx6 OS=Rattus norvegicus GN=Snx6 PE=2 SV=1		-0.000362842	-0.210834	0.0381006	0.239189	-0.07235	-0.167306	-0.114936	-0.0815584	-0.0291577	-0.193423	0.00264778	0.204254	0.101647	0.821562	0.464984
Dmxl2	>tr|F1M164|F1M164_RAT Protein Dmxl2 (Fragment) OS=Rattus norvegicus GN=Dmxl2 PE=4 SV=2;>tr|F1M3W5|F1M3W5_RAT Protein Dmxl2 (Fragment) OS=Rattus norvegicus GN=Dmxl2 PE=4 SV=2		0.113027	0.284149	0.0280714	0.326164	0.0732625	0.204468	-1.14929	-0.078426	0.097121	0.252277	0.0345836	0.203995	0.408758	0.728091	0.764179
Usp9x	>tr|D3ZC84|D3ZC84_RAT Ubiquitin carboxyl-terminal hydrolase OS=Rattus norvegicus GN=Usp9x PE=3 SV=1		0.0457779	0.313085	-0.0324615	0.245608	-0.0554412	0.121433	0.0786005	0.176564	0.00529023	0.236424	-0.0481325	0.203046	0.172262	0.76537	0.0183074
Nsf	>sp|Q9QUL6|NSF_RAT Vesicle-fusing ATPase OS=Rattus norvegicus GN=Nsf PE=1 SV=1;>tr|F1LQ81|F1LQ81_RAT Vesicle-fusing ATPase (Fragment) OS=Rattus norvegicus GN=Nsf PE=3 SV=2	Yes	0.0418457	-0.130481	0.212948	0.0760979	-0.0792502	-0.10195	-0.260517	0.294612	-0.00659266	-0.119069	0.182166	0.202584	0.277683	0.0966053	0.26265
Ndufv1	>tr|Q5XIH3|Q5XIH3_RAT NADH dehydrogenase (Ubiquinone) flavoprotein 1 OS=Rattus norvegicus GN=Ndufv1 PE=2 SV=1		0.00314231	-0.0885159	0.132509	0.0857296	-0.0690602	-0.0911272	0.0251584	0.291901	-0.0257387	-0.0895604	0.130073	0.202493	0.523689	0.040301	0.143709
Mest	>sp|Q6P5P5|MEST_RAT Mesoderm-specific transcript homolog protein OS=Rattus norvegicus GN=Mest PE=2 SV=1;>tr|M0R830|M0R830_RAT Mesoderm-specific transcript homolog protein (Fragment) OS=Rattus norvegicus GN=Mest PE=4 SV=1		-0.00532065	-0.227368	0.156607	0.0117265	-0.0935457	-0.00993897	0.231618	0.629694	-0.0406107	-0.140397	0.130636	0.202317	0.242656	0.0350923	0.139133
Ywhah	>sp|P68511|1433F_RAT 14-3-3 protein eta OS=Rattus norvegicus GN=Ywhah PE=1 SV=2	Yes	0.0629109	-0.151016	0.212301	0.107125	-0.0980425	-0.094129	0.156214	0.310502	-0.00147044	-0.128261	0.150286	0.202315	0.157651	0.297524	0.120557
Abr	>tr|D4A6K9|D4A6K9_RAT Active BCR-related gene (Predicted) OS=Rattus norvegicus GN=Abr PE=4 SV=1		0.0694711	0.0194363	0.232562	0.120959	-0.251676	-0.171296	0.557239	0.335678	-0.0589879	-0.0568565	0.209821	0.202237	0.987506	0.0454443	0.051081
Folh1	>tr|G3V7S0|G3V7S0_RAT Folate hydrolase OS=Rattus norvegicus GN=Folh1 PE=4 SV=1;>sp|P70627|FOLH1_RAT Glutamate carboxypeptidase 2 OS=Rattus norvegicus GN=Folh1 PE=2 SV=1		0.0710959	-0.0467575	0.0758034	0.114504	0.101186	0.0313651	0.0991881	0.230279	0.0831321	-0.0155085	0.180581	0.202146	0.658958	0.556886	0.553438
Uqcrb	>tr|B2RYS2|B2RYS2_RAT Cytochrome b-c1 complex subunit 7 OS=Rattus norvegicus GN=Uqcrb PE=2 SV=1		0.084834	-0.167994	0.142457	0.0863133	0.0144723	-0.0764378	0.232629	0.299396	0.0566893	-0.131372	0.142311	0.202105	0.102991	0.193321	0.365626
Pfkp	>sp|P47860|PFKAP_RAT ATP-dependent 6-phosphofructokinase, platelet type OS=Rattus norvegicus GN=Pfkp PE=1 SV=2		0.0135789	0.0175591	0.142617	0.122969	-0.0827321	-0.0987034	-0.315281	0.176849	-0.0249455	-0.0289459	0.0949273	0.201936	0.961401	0.170221	0.178867
Dpysl5	>sp|Q9JHU0|DPYL5_RAT Dihydropyrimidinase-related protein 5 OS=Rattus norvegicus GN=Dpysl5 PE=1 SV=1;>tr|A0A096MJR9|A0A096MJR9_RAT Protein LOC100911610 (Fragment) OS=Rattus norvegicus GN=LOC100911610 PE=4 SV=1;>tr|M0RAT9|M0RAT9_RAT Protein LOC100911610 (Fra		0.049639	-0.0722833	0.159294	0.0490282	-0.028583	-0.0710895	-0.109538	0.337352	0.0183503	-0.0718058	0.133674	0.201914	0.333294	0.20528	0.365925
Tceb1	>sp|P83941|ELOC_RAT Transcription elongation factor B polypeptide 1 OS=Rattus norvegicus GN=Tceb1 PE=1 SV=1;>tr|A0A096MIY6|A0A096MIY6_RAT Uncharacterized protein OS=Rattus norvegicus PE=4 SV=1		0.0521369	-0.0515594	0.198838	0.115537	-0.0111532	-0.143954	0.180709	0.25069	0.0268209	-0.0885174	0.146264	0.201802	0.149707	0.223589	0.149181
Clasp2	>sp|Q99JD4|CLAP2_RAT CLIP-associating protein 2 OS=Rattus norvegicus GN=Clasp2 PE=2 SV=1		0.0522235	0.179084	0.088217	0.225964	-0.0886211	-0.0250773	0.0865049	0.0733458	-0.00411433	0.0974198	0.073013	0.201094	0.286826	0.49788	0.0265013
Tmem65	>tr|F1LQZ0|F1LQZ0_RAT Protein Tmem65 OS=Rattus norvegicus GN=Tmem65 PE=4 SV=1		0.113637	-0.213085	0.14652	0.0149055	0.00266916	-0.0449052	0.293111	0.367158	0.0692499	-0.145813	0.176339	0.200866	0.145333	0.268597	0.642064
Calm1	>sp|P62161|CALM_RAT Calmodulin OS=Rattus norvegicus GN=Calm1 PE=1 SV=2;>tr|D4ABV5|D4ABV5_RAT Calmodulin OS=Rattus norvegicus GN=Calm2 PE=4 SV=1		0.0118763	-0.122341	0.194905	0.0783696	-0.123857	-0.183745	0.160181	0.305259	-0.0424168	-0.146902	0.150806	0.200791	0.238152	0.211635	0.124886
Sae1	>sp|Q6AXQ0|SAE1_RAT SUMO-activating enzyme subunit 1 OS=Rattus norvegicus GN=Sae1 PE=2 SV=1		0.0343773	-0.128218	0.0752336	0.0605882	-0.271961	-0.172036	0.185069	0.222783	-0.088158	-0.145745	0.0747053	0.200045	0.568693	0.124497	0.224813
Acat2	>sp|Q5XI22|THIC_RAT Acetyl-CoA acetyltransferase, cytosolic OS=Rattus norvegicus GN=Acat2 PE=1 SV=1;>tr|F1LS48|F1LS48_RAT Acetyl-CoA acetyltransferase, cytosolic OS=Rattus norvegicus GN=RGD1562948 PE=3 SV=2;>tr|A0A096MJY8|A0A096MJY8_RAT Protein RGD1562948		0.0519256	-0.0813671	0.152928	0.040479	0.121946	0.0113794	0.227692	0.329876	0.0799339	-0.0442685	0.136108	0.198419	0.280554	0.652742	0.643811
Sbf2	>tr|B5DEJ9|B5DEJ9_RAT LOC691036 protein OS=Rattus norvegicus GN=Sbf2 PE=2 SV=1		0.0153484	0.373515	-0.00851669	0.304007	-0.131503	0.0889762	0.558537	-0.00632252	-0.0433923	0.2597	-0.0458248	0.198339	0.0718241	0.991977	0.231832
Gbas	>tr|Q5RK08|Q5RK08_RAT Glioblastoma amplified sequence OS=Rattus norvegicus GN=Gbas PE=2 SV=1		0.00201119	-0.0808875	0.136174	0.139731	-0.0553177	-0.0534707	0.156303	0.228969	-0.0209204	-0.0699208	0.112692	0.198235	0.213941	0.0831133	0.0898005
Gstm5	>sp|Q9Z1B2|GSTM5_RAT Glutathione S-transferase Mu 5 OS=Rattus norvegicus GN=Gstm5 PE=1 SV=3		0.0489068	-0.0295511	0.192367	0.160166	0.0316749	-0.0472595	0.164525	0.10464	0.0420141	-0.0366345	0.151369	0.197959	0.4247	0.206577	0.329385
Praf2	>tr|D3ZAA0|D3ZAA0_RAT PRA1 domain family 2 (Predicted) OS=Rattus norvegicus GN=Praf2 PE=4 SV=2		0.0194461	-0.13638	0.186666	0.105465	-0.114943	-0.0653099	0.0595362	0.415652	-0.0343096	-0.107952	0.104139	0.197703	0.492279	0.472306	0.0699348
Mapre3	>sp|Q5XIT1|MARE3_RAT Microtubule-associated protein RP/EB family member 3 OS=Rattus norvegicus GN=Mapre3 PE=1 SV=1		0.0318612	-0.171577	0.223579	0.0703715	-0.155487	-0.120539	0.0624726	0.285979	-0.0430782	-0.151162	0.173175	0.197656	0.41971	0.115245	0.259032
Sdha	>sp|Q920L2|SDHA_RAT Succinate dehydrogenase [ubiquinone] flavoprotein subunit, mitochondrial OS=Rattus norvegicus GN=Sdha PE=1 SV=1		0.0463714	-0.0370396	0.115105	0.0880671	0.031863	-0.0412539	-0.131172	0.285515	0.0405681	-0.0387253	0.107201	0.19726	0.241873	0.195986	0.270055
Pdhb	>sp|P49432|ODPB_RAT Pyruvate dehydrogenase E1 component subunit beta, mitochondrial OS=Rattus norvegicus GN=Pdhb PE=1 SV=2		0.0427356	-0.0727482	0.183763	0.100724	-0.0341248	-0.0627114	0.0976737	0.278526	0.0119914	-0.0687335	0.13219	0.196981	0.316318	0.118294	0.136539
Cox4i2	>sp|Q91Y94|COX42_RAT Cytochrome c oxidase subunit 4 isoform 2, mitochondrial OS=Rattus norvegicus GN=Cox4i2 PE=2 SV=1		0.0199064	-0.1073	0.0680649	0.184271	-0.122161	-0.121382	0.150847	0.125283	-0.0369205	-0.112933	0.0795927	0.196128	0.522893	0.112175	0.0235847
Ndufb10	>tr|D4A0T0|D4A0T0_RAT Protein Ndufb10 OS=Rattus norvegicus GN=Ndufb10 PE=4 SV=1		0.0403061	-0.147159	0.160244	0.102638	-0.0533348	-0.242981	0.181298	0.232785	0.00284974	-0.185488	0.135215	0.195977	0.130342	0.123267	0.257954
Cul3	>sp|B5DF89|CUL3_RAT Cullin-3 OS=Rattus norvegicus GN=Cul3 PE=1 SV=2		-0.0113671	0.0263649	0.311128	0.0992551	-0.172825	0.112042	-0.414209	0.37191	-0.0759502	0.0606355	0.23139	0.195872	0.102586	0.0892304	0.0196827
Ipo7	>tr|D4AE96|D4AE96_RAT Importin 7 (Predicted), isoform CRA_c OS=Rattus norvegicus GN=Ipo7 PE=4 SV=1		0.0343393	0.0482307	0.0512439	0.116257	-0.0652904	-0.0305319	-0.450062	0.247865	-0.00551258	0.0167257	0.0372487	0.195666	0.661411	0.703482	0.0810531
Atp6v1c1	>sp|Q5FVI6|VATC1_RAT V-type proton ATPase subunit C 1 OS=Rattus norvegicus GN=Atp6v1c1 PE=2 SV=1	Yes	0.000729598	-0.176439	0.182431	0.0249525	-0.0635213	-0.240375	0.0567119	0.402033	-0.0249707	-0.202014	0.154158	0.195646	0.0644232	0.121873	0.238615
Pnn	>tr|D3ZAY8|D3ZAY8_RAT Protein Pnn OS=Rattus norvegicus GN=Pnn PE=4 SV=1		-0.243859	0.0699903	-0.115856	-0.000631178	-0.0909051	0.00746166	-0.0732062	0.429742	-0.182677	0.0449789	-0.0411797	0.195196	0.0952638	0.329027	0.112336
Ndufa5	>sp|Q63362|NDUA5_RAT NADH dehydrogenase [ubiquinone] 1 alpha subcomplex subunit 5 OS=Rattus norvegicus GN=Ndufa5 PE=1 SV=3		0.0980498	-0.145672	0.1543	0.0494881	0.0131634	-0.0740273	0.192417	0.353006	0.0640952	-0.117014	0.160359	0.194792	0.181781	0.264552	0.485102
Exoc4	>sp|Q62824|EXOC4_RAT Exocyst complex component 4 OS=Rattus norvegicus GN=Exoc4 PE=1 SV=1		-0.0552897	0.0420103	0.0661179	0.10785	-0.0717571	-0.0555064	-0.660438	0.278052	-0.0618766	0.00300357	0.0213373	0.194769	0.630105	0.542632	0.109308
Ndufs1	>sp|Q66HF1|NDUS1_RAT NADH-ubiquinone oxidoreductase 75 kDa subunit, mitochondrial OS=Rattus norvegicus GN=Ndufs1 PE=1 SV=1		0.0107914	-0.034804	0.123679	0.0785965	-0.0318545	-0.0380032	-0.313948	0.249077	-0.00626692	-0.0360837	0.119356	0.194526	0.73663	0.0525224	0.242585
Tst	>sp|P24329|THTR_RAT Thiosulfate sulfurtransferase OS=Rattus norvegicus GN=Tst PE=1 SV=3		0.118915	-0.0611732	0.172056	0.177105	0.027222	-0.0278188	0.240298	0.119831	0.0822379	-0.0478315	0.127363	0.194472	0.122061	0.680919	0.467303
Prpf19	>sp|Q9JMJ4|PRP19_RAT Pre-mRNA-processing factor 19 OS=Rattus norvegicus GN=Prpf19 PE=1 SV=2		-0.00479249	-0.0356519	0.170444	0.145973	-0.1758	-0.0609382	0.00699015	0.353539	-0.0731955	-0.0457664	0.134627	0.194219	0.654892	0.0191404	0.00705282
Rab23	>tr|D3ZRM5|D3ZRM5_RAT Protein Rab23 OS=Rattus norvegicus GN=Rab23 PE=3 SV=1		-0.139293	-0.0348923	0.0779463	0.0914637	-0.104572	-0.145768	0.103085	0.247748	-0.125405	-0.0792426	0.0574327	0.194186	0.628244	0.170717	0.0566952
Naca	>tr|M0R9L0|M0R9L0_RAT Protein Naca OS=Rattus norvegicus GN=Naca PE=4 SV=1;>tr|B2RYX0|B2RYX0_RAT Naca protein OS=Rattus norvegicus GN=Naca PE=2 SV=1		-0.0280075	-0.0487506	0.210277	0.162265	-0.016361	0.0670627	0.285865	0.304412	-0.0233489	-0.00242527	0.130682	0.194185	0.626136	0.291383	0.0103561
Ndufs3	>tr|D3ZG43|D3ZG43_RAT NADH dehydrogenase (Ubiquinone) Fe-S protein 3 (Predicted), isoform CRA_c OS=Rattus norvegicus GN=Ndufs3 PE=3 SV=1		0.0313109	-0.133008	0.201255	0.0815684	-0.0569119	-0.178155	0.0839631	0.198955	-0.00397821	-0.151067	0.142847	0.193591	0.284866	0.146205	0.365004
Atp1b2	>tr|Q5M9H4|Q5M9H4_RAT ATPase, Na+/K+ transporting, beta 2 polypeptide OS=Rattus norvegicus GN=Atp1b2 PE=2 SV=1;>sp|P13638|AT1B2_RAT Sodium/potassium-transporting ATPase subunit beta-2 OS=Rattus norvegicus GN=Atp1b2 PE=2 SV=1		-0.123515	-0.101652	0.144642	0.148464	-0.244843	-0.229049	0.0610186	0.13042	-0.172046	-0.152611	0.117012	0.193486	0.899568	0.0314748	0.0554356
Dtd1	>tr|B0K014|B0K014_RAT D-tyrosyl-tRNA(Tyr) deacylase OS=Rattus norvegicus GN=Dtd1 PE=2 SV=1;>tr|D4A9K3|D4A9K3_RAT D-tyrosyl-tRNA(Tyr) deacylase OS=Rattus norvegicus GN=Dtd1 PE=3 SV=1		-0.0365924	-0.110943	0.16652	0.033195	-0.0871416	-0.148938	0.166925	0.378187	-0.0568121	-0.126141	0.159179	0.193088	0.47597	0.144187	0.164699
Slc25a1	>sp|P32089|TXTP_RAT Tricarboxylate transport protein, mitochondrial OS=Rattus norvegicus GN=Slc25a1 PE=1 SV=1		0.0209367	-0.148724	0.12851	0.0450527	0.132601	0.0530464	0.271035	0.393656	0.0656023	-0.0680156	0.131365	0.192991	0.211611	0.459627	0.399222
Acaca	>sp|P11497|ACACA_RAT Acetyl-CoA carboxylase 1 OS=Rattus norvegicus GN=Acaca PE=1 SV=1		0.0923785	0.395124	-0.0424515	0.239688	0.148746	0.396245	0.335117	0.166784	0.114925	0.395573	-0.041311	0.192989	0.166998	0.338453	0.289071
Aldoa	>sp|P05065|ALDOA_RAT Fructose-bisphosphate aldolase A OS=Rattus norvegicus GN=Aldoa PE=1 SV=2;>tr|Q6AY07|Q6AY07_RAT Fructose-bisphosphate aldolase OS=Rattus norvegicus GN=Aldoart2 PE=2 SV=1		-0.0230922	-0.166666	0.157786	0.125119	-0.0657076	-0.154581	0.227141	0.194694	-0.0401384	-0.161832	0.114581	0.192352	0.147418	0.112117	0.074253
Nipsnap1	>tr|G3V728|G3V728_RAT 4-nitrophenylphosphatase domain and non-neuronal SNAP25-like protein homolog 1 (C. elegans), isoform CRA_b OS=Rattus norvegicus GN=Nipsnap1 PE=4 SV=1		0.0305731	-0.109835	0.151156	0.0433024	-0.00884247	-0.0726484	0.155491	0.389172	0.0148069	-0.0949601	0.130217	0.192186	0.315991	0.340455	0.370006
Shmt2	>tr|Q5U3Z7|Q5U3Z7_RAT Serine hydroxymethyltransferase OS=Rattus norvegicus GN=Shmt2 PE=2 SV=1		-0.0261992	-0.137281	0.036841	0.0561128	-0.020915	-0.00800141	-0.00979675	0.320855	-0.0240855	-0.0855693	0.00614754	0.191754	0.401436	0.591549	0.2124
Atp6v1e1	>tr|G3V7L8|G3V7L8_RAT ATPase, H+ transporting, V1 subunit E isoform 1, isoform CRA_a OS=Rattus norvegicus GN=Atp6v1e1 PE=3 SV=1;>sp|Q6PCU2|VATE1_RAT V-type proton ATPase subunit E 1 OS=Rattus norvegicus GN=Atp6v1e1 PE=1 SV=1	Yes	-0.0158661	-0.11799	0.20335	0.0889373	-0.133659	-0.0994152	0.189379	0.328027	-0.0629832	-0.11056	0.175075	0.191678	0.662784	0.0408874	0.07056
Skp1	>sp|Q6PEC4|SKP1_RAT S-phase kinase-associated protein 1 OS=Rattus norvegicus GN=Skp1 PE=2 SV=3		0.0173082	-0.0710482	0.234019	0.156051	-0.196207	-0.11508	0.238421	0.160543	-0.0680979	-0.088661	0.208445	0.191554	0.828368	0.0219705	0.0466472
Wnk1	>sp|Q9JIH7|WNK1_RAT Serine/threonine-protein kinase WNK1 OS=Rattus norvegicus GN=Wnk1 PE=1 SV=2;>tr|A0A096MIS8|A0A096MIS8_RAT Serine/threonine-protein kinase WNK1 OS=Rattus norvegicus GN=Wnk1 PE=4 SV=1;>tr|D3ZX61|D3ZX61_RAT Serine/threonine-protein kinase		-0.0695927	0.162068	-0.0117912	0.367839	0.0638005	0.206495	-1.56817	-0.0723258	-0.0162354	0.179839	-0.0493438	0.191374	0.198008	0.866741	0.319339
Mdh2	>sp|P04636|MDHM_RAT Malate dehydrogenase, mitochondrial OS=Rattus norvegicus GN=Mdh2 PE=1 SV=2		0.01813	-0.101905	0.215735	0.100486	0.0213546	-0.0547265	0.344435	0.266039	0.0194198	-0.0830334	0.17404	0.190411	0.266702	0.173264	0.188907
Cs	>tr|G3V936|G3V936_RAT Citrate synthase OS=Rattus norvegicus GN=Cs PE=3 SV=1;>sp|Q8VHF5|CISY_RAT Citrate synthase, mitochondrial OS=Rattus norvegicus GN=Cs PE=1 SV=1		0.0412068	-0.15267	0.178697	0.0666875	-0.00070132	-0.0936029	0.187093	0.288305	0.0244436	-0.129043	0.152583	0.190215	0.165521	0.244597	0.339603
Suclg1	>sp|P13086|SUCA_RAT Succinyl-CoA ligase [ADP/GDP-forming] subunit alpha, mitochondrial OS=Rattus norvegicus GN=Suclg1 PE=2 SV=2		0.00948251	-0.0542683	0.155742	0.0863927	-0.000777695	-0.0578678	0.203532	0.305278	0.00537843	-0.0557081	0.115913	0.190134	0.40136	0.280269	0.166136
Agpat3	>tr|G3V648|G3V648_RAT 1-acylglycerol-3-phosphate O-acyltransferase 3 (Predicted), isoform CRA_b OS=Rattus norvegicus GN=Agpat3 PE=4 SV=1		0.0516424	0.000951364	0.246545	0.132686	-0.193591	-0.133489	0.0350269	0.174178	-0.046451	-0.0528247	0.196008	0.189429	0.952199	0.0454608	0.0943967
Cdipt	>sp|P70500|CDIPT_RAT CDP-diacylglycerol--inositol 3-phosphatidyltransferase OS=Rattus norvegicus GN=Cdipt PE=1 SV=1		0.0205466	-0.154065	0.0868419	0.0200265	-0.0468482	-0.0681633	0.130245	0.439216	-0.00641129	-0.119704	0.0617744	0.189332	0.118073	0.634752	0.253599
Ube2m	>tr|D3ZNQ6|D3ZNQ6_RAT Protein Ube2m OS=Rattus norvegicus GN=Ube2m PE=3 SV=1		0.0601176	-0.0955576	0.222734	0.158766	-0.254241	-0.169945	0.0588324	0.163642	-0.0656257	-0.125313	0.13693	0.188592	0.672482	0.382837	0.176665
Add1	>sp|Q63028|ADDA_RAT Alpha-adducin OS=Rattus norvegicus GN=Add1 PE=2 SV=2;>tr|D3ZZ99|D3ZZ99_RAT Alpha-adducin OS=Rattus norvegicus GN=Add1 PE=4 SV=2		0.0222402	0.0224756	0.176816	0.16789	-0.149432	-0.115334	-0.241955	0.0535831	-0.0464287	-0.0326481	0.143315	0.188473	0.85632	0.048423	0.105469
Rab11b	>sp|O35509|RB11B_RAT Ras-related protein Rab-11B OS=Rattus norvegicus GN=Rab11b PE=1 SV=4;>sp|P62494|RB11A_RAT Ras-related protein Rab-11A OS=Rattus norvegicus GN=Rab11a PE=1 SV=3	Yes	-0.0415684	-0.102441	0.16481	0.095841	-0.151249	-0.221546	0.161905	0.372945	-0.0854406	-0.150083	0.126271	0.188461	0.34438	0.072629	0.0305671
Fabp3	>sp|P07483|FABPH_RAT Fatty acid-binding protein, heart OS=Rattus norvegicus GN=Fabp3 PE=1 SV=2		0.0964633	-0.145122	0.306551	0.100315	-0.0325917	-0.113536	0.183696	0.150218	0.0448413	-0.132488	0.240494	0.187927	0.096814	0.252605	0.61881
Dynll1	>sp|P63170|DYL1_RAT Dynein light chain 1, cytoplasmic OS=Rattus norvegicus GN=Dynll1 PE=1 SV=1		0.0392077	-0.103909	0.108388	0.0679195	-0.117118	-0.164236	0.232105	0.383784	-0.0233227	-0.12804	0.104571	0.187662	0.166815	0.134226	0.112024
Hibadh	>sp|P29266|3HIDH_RAT 3-hydroxyisobutyrate dehydrogenase, mitochondrial OS=Rattus norvegicus GN=Hibadh PE=1 SV=3		0.033251	-0.0371359	0.16554	0.160746	0.0432333	-0.0502455	0.169134	0.0889761	0.037244	-0.0423797	0.136298	0.187359	0.275007	0.190223	0.386624
Fam162a	>sp|Q4QQV3|F162A_RAT Protein FAM162A OS=Rattus norvegicus GN=Fam162a PE=2 SV=1;>tr|D4ADP1|D4ADP1_RAT Protein FAM162A OS=Rattus norvegicus GN=Fam162a PE=4 SV=1		0.0185648	-0.134369	0.0884662	0.144461	-0.107927	-0.174007	0.0962716	0.132266	-0.0320317	-0.150224	0.0665507	0.187298	0.331442	0.183071	0.143826
Atp5i	>sp|P29419|ATP5I_RAT ATP synthase subunit e, mitochondrial OS=Rattus norvegicus GN=Atp5i PE=1 SV=3		0.00984687	-0.0888615	0.146825	0.0600913	0.0907426	0.0177267	0.257396	0.330295	0.0422052	-0.0462262	0.134686	0.187295	0.405382	0.386633	0.334131
Stxbp1	>sp|P61765|STXB1_RAT Syntaxin-binding protein 1 OS=Rattus norvegicus GN=Stxbp1 PE=1 SV=1	Yes	0.060286	-0.1247	0.206641	0.0376695	-0.0884442	-0.128068	0.0468768	0.33051	0.000793914	-0.126047	0.178081	0.187285	0.308188	0.16469	0.378138
Hspd1	>sp|P63039|CH60_RAT 60 kDa heat shock protein, mitochondrial OS=Rattus norvegicus GN=Hspd1 PE=1 SV=1		0.0151624	-0.0847538	0.111972	0.0692636	0.0219873	-0.0131411	-0.0481369	0.318103	0.0178924	-0.0561087	0.090026	0.187114	0.137068	0.275182	0.212147
Ndufa6	>tr|D4A3V2|D4A3V2_RAT NADH dehydrogenase [ubiquinone] 1 alpha subcomplex subunit 6 OS=Rattus norvegicus GN=Ndufa6 PE=3 SV=1		0.0376691	-0.0799802	0.114421	0.067049	-0.0749378	-0.213276	0.128851	0.22655	-0.00737366	-0.133299	0.0976891	0.187045	0.360584	0.182986	0.331506
Gstt3	>tr|D3Z8I7|D3Z8I7_RAT Protein Gstt3 OS=Rattus norvegicus GN=Gstt3 PE=4 SV=1		0.0297337	-0.0692386	0.244241	0.141687	0.154443	-0.014528	0.26316	0.178534	0.0796173	-0.0473544	0.229061	0.186862	0.358224	0.161531	0.412762
Gna13	>sp|Q6Q7Y5|GNA13_RAT Guanine nucleotide-binding protein subunit alpha-13 OS=Rattus norvegicus GN=Gna13 PE=1 SV=1;>tr|F1LNG7|F1LNG7_RAT Guanine nucleotide-binding protein subunit alpha-13 (Fragment) OS=Rattus norvegicus GN=Gna13 PE=4 SV=2		-0.0183283	-0.0387698	0.191103	0.139036	-0.164585	-0.16426	0.052142	0.0833867	-0.0768311	-0.0889657	0.109357	0.186574	0.907973	0.274096	0.201048
Tnpo1	>tr|F1LQP9|F1LQP9_RAT Protein Tnpo1 (Fragment) OS=Rattus norvegicus GN=Tnpo1 PE=4 SV=2		-0.00283006	-0.0117582	0.111644	0.130528	-0.0712768	-0.0265729	-0.22344	0.290884	-0.0302087	-0.0176841	0.111605	0.186442	0.898102	0.258929	0.00618902
Acsl6	>sp|P33124|ACSL6_RAT Long-chain-fatty-acid--CoA ligase 6 OS=Rattus norvegicus GN=Acsl6 PE=1 SV=1		0.0697212	0.00997859	0.14885	0.0681488	-0.0613608	-0.0143943	-0.206831	0.286478	0.0172884	0.00022941	0.137417	0.186416	0.872644	0.158247	0.296013
Sbf1	>tr|M0RAP5|M0RAP5_RAT Protein Sbf1 OS=Rattus norvegicus GN=Sbf1 PE=4 SV=1;>tr|D3ZNN0|D3ZNN0_RAT Protein Sbf1 OS=Rattus norvegicus GN=Sbf1 PE=4 SV=2		0.031617	0.294244	-0.0542725	0.30629	-0.0303438	0.0498029	-0.570032	-0.117679	0.00683268	0.196467	-0.0510842	0.18637	0.224858	0.787049	0.365935
Cmas	>tr|Q5M963|Q5M963_RAT Cytidine monophosphate N-acetylneuraminic acid synthetase OS=Rattus norvegicus GN=Cmas PE=2 SV=1;>sp|P69060|NEUA_RAT N-acylneuraminate cytidylyltransferase OS=Rattus norvegicus GN=Cmas PE=2 SV=1		-0.0342829	-0.0447988	0.0467472	0.0671581	-0.197079	-0.110045	-0.135399	0.163526	-0.0994012	-0.0708972	0.0136056	0.186204	0.815216	0.399384	0.282384
Tmx1	>tr|Q52KJ9|Q52KJ9_RAT Protein Tmx1 OS=Rattus norvegicus GN=Tmx1 PE=2 SV=1		-0.0252169	-0.132481	0.117394	0.131091	0.152203	-0.0226661	0.222982	0.371146	0.0457512	-0.0885554	0.100473	0.186148	0.194343	0.702878	0.126883
Decr1	>tr|G3V734|G3V734_RAT 2,4-dienoyl CoA reductase 1, mitochondrial, isoform CRA_a OS=Rattus norvegicus GN=Decr1 PE=4 SV=1;>sp|Q64591|DECR_RAT 2,4-dienoyl-CoA reductase, mitochondrial OS=Rattus norvegicus GN=Decr1 PE=1 SV=2		0.0634423	-0.0498262	0.171167	0.118201	0.0206452	-0.0297336	0.13899	0.126457	0.0463235	-0.0417892	0.136001	0.186065	0.364538	0.298639	0.459058
Slc7a5	>sp|Q63016|LAT1_RAT Large neutral amino acids transporter small subunit 1 OS=Rattus norvegicus GN=Slc7a5 PE=1 SV=2		-0.0386576	-0.086821	0.148774	0.0869632	-0.0387909	-0.166663	0.170605	0.199621	-0.0387109	-0.118758	0.117252	0.185833	0.37421	0.0971595	0.291303
Prpsap2	>sp|O08618|KPRB_RAT Phosphoribosyl pyrophosphate synthase-associated protein 2 OS=Rattus norvegicus GN=Prpsap2 PE=2 SV=1		0.0340487	-0.0395993	0.0783822	0.117613	-0.0754497	-0.0791851	0.177863	0.223136	-0.00975064	-0.0554336	0.0434685	0.185652	0.464243	0.602228	0.0942538
Got2	>sp|P00507|AATM_RAT Aspartate aminotransferase, mitochondrial OS=Rattus norvegicus GN=Got2 PE=1 SV=2		0.0251519	-0.126929	0.192008	0.0737722	-0.0211351	-0.140228	0.146531	0.230271	0.00663711	-0.132249	0.151302	0.185142	0.147178	0.202935	0.318654
Nrd1	>tr|G3V700|G3V700_RAT Nardilysin OS=Rattus norvegicus GN=Nrd1 PE=3 SV=1;>sp|P47245|NRDC_RAT Nardilysin OS=Rattus norvegicus GN=Nrd1 PE=2 SV=1;>tr|D3ZQ59|D3ZQ59_RAT Nardilysin OS=Rattus norvegicus GN=Nrd1 PE=3 SV=1		0.0380082	0.0253844	0.0872408	0.140159	-0.0950524	-0.176041	-0.385288	0.262057	-0.0152161	-0.0551858	0.0168533	0.185106	0.654812	0.805551	0.0178856
Ndufb5	>tr|D4A565|D4A565_RAT NADH dehydrogenase (Ubiquinone) 1 beta subcomplex, 5 (Predicted), isoform CRA_b OS=Rattus norvegicus GN=Ndufb5 PE=4 SV=1		0.0153457	-0.106155	0.135258	0.0357981	-0.13376	-0.160942	0.251167	0.346025	-0.0442966	-0.12807	0.163544	0.185034	0.449778	0.0150319	0.194987
Ncam1	>tr|F1LNY3|F1LNY3_RAT Neural cell adhesion molecule 1 (Fragment) OS=Rattus norvegicus GN=Ncam1 PE=4 SV=1;>sp|P13596|NCAM1_RAT Neural cell adhesion molecule 1 OS=Rattus norvegicus GN=Ncam1 PE=1 SV=1	Yes	0.0678864	0.0119753	0.101002	0.0159304	0.023259	-0.0113443	0.0204733	0.369849	0.0500355	0.00264748	0.114547	0.184784	0.60776	0.443875	0.516694
Stx1b	>sp|P61265|STX1B_RAT Syntaxin-1B OS=Rattus norvegicus GN=Stx1b PE=1 SV=1	Yes	0.0740459	-0.147833	0.172435	0.027212	-0.0772731	-0.153072	0.10919	0.347232	0.0135183	-0.149929	0.155568	0.184618	0.275165	0.377738	0.485363
Cyb5b	>sp|P04166|CYB5B_RAT Cytochrome b5 type B OS=Rattus norvegicus GN=Cyb5b PE=1 SV=2		0.098259	-0.27922	0.102578	0.0994238	-0.0332986	-0.201873	0.0815422	0.285745	0.045636	-0.248281	0.068609	0.183395	0.0106064	0.837642	0.237339
Ilk	>sp|Q99J82|ILK_RAT Integrin-linked protein kinase OS=Rattus norvegicus GN=Ilk PE=2 SV=1		-0.147449	-0.251051	0.107078	0.13498	-0.0630583	-0.184794	0.0672843	0.0618421	-0.113693	-0.224548	0.0986795	0.183356	0.298871	0.0531893	0.121341
Myo6	>tr|D4A5I9|D4A5I9_RAT Protein Myo6 OS=Rattus norvegicus GN=Myo6 PE=4 SV=2;>tr|D3ZYX5|D3ZYX5_RAT Protein Myo6 OS=Rattus norvegicus GN=Myo6 PE=4 SV=2		0.0287124	0.134204	0.0864376	0.187383	-0.146201	-0.153407	-0.3449	0.00970253	-0.0412531	0.0191592	0.0518629	0.182965	0.614002	0.34551	0.201984
Idh3g	>tr|Q5XIJ3|Q5XIJ3_RAT Isocitrate dehydrogenase 3 (NAD), gamma OS=Rattus norvegicus GN=Idh3g PE=2 SV=1;>sp|P41565|IDHG1_RAT Isocitrate dehydrogenase [NAD] subunit gamma 1, mitochondrial OS=Rattus norvegicus GN=Idh3g PE=2 SV=2		0.0416669	-0.0795293	0.179193	0.0570673	-0.0208035	-0.0651799	0.0331337	0.297469	0.0166788	-0.0737895	0.139275	0.182607	0.338102	0.0979521	0.350255
Idh2	>sp|P56574|IDHP_RAT Isocitrate dehydrogenase [NADP], mitochondrial OS=Rattus norvegicus GN=Idh2 PE=1 SV=2		0.0785845	-0.0605226	0.175871	0.176185	0.0154273	-0.0473591	0.124666	0.121928	0.0533216	-0.0552572	0.120164	0.182446	0.155821	0.51086	0.227263
Dpysl3	>sp|Q62952|DPYL3_RAT Dihydropyrimidinase-related protein 3 OS=Rattus norvegicus GN=Dpysl3 PE=1 SV=2		0.062441	-0.0504517	0.13938	0.0147551	-0.0695236	-0.137931	0.0619673	0.315933	0.00965518	-0.0854436	0.113773	0.181988	0.298068	0.234316	0.448283
Sept5	>tr|D3ZT07|D3ZT07_RAT Platelet glycoprotein Ib beta chain OS=Rattus norvegicus GN=Sept5 PE=3 SV=2;>sp|Q9JJM9|SEPT5_RAT Septin-5 OS=Rattus norvegicus GN=Sept5 PE=1 SV=2;>tr|D3ZDH8|D3ZDH8_RAT Platelet glycoprotein Ib beta chain OS=Rattus norvegicus GN=Sept5	Yes	0.0610381	-0.104795	0.274854	0.0837191	-0.0591798	-0.196074	0.107836	0.244236	0.012951	-0.141307	0.218469	0.181973	0.214138	0.0904508	0.295385
Bri3bp	>tr|Q5U3Z5|Q5U3Z5_RAT Bri3 binding protein OS=Rattus norvegicus GN=Bri3bp PE=2 SV=1		0.0692575	-0.0930634	0.175374	0.0357754	-0.123487	-0.117416	0.0784569	0.382189	-0.00784017	-0.102804	0.130546	0.18171	0.330284	0.195855	0.235758
Stx1a	>sp|P32851|STX1A_RAT Syntaxin-1A OS=Rattus norvegicus GN=Stx1a PE=1 SV=1	Yes	0.056438	-0.199375	0.0817258	0.0387748	-0.176902	-0.138542	0.101502	0.277047	-0.0368981	-0.175042	0.0779396	0.181278	0.278349	0.454375	0.36815
Slc25a12	>tr|F1LX07|F1LX07_RAT Protein Slc25a12 (Fragment) OS=Rattus norvegicus GN=Slc25a12 PE=3 SV=2	Yes	0.026389	-0.0906631	0.13967	0.0489893	-0.00909129	-0.0283052	-0.27389	0.326804	0.0121969	-0.06572	0.101673	0.181126	0.357639	0.310386	0.296941
Vdac1	>sp|Q9Z2L0|VDAC1_RAT Voltage-dependent anion-selective channel protein 1 OS=Rattus norvegicus GN=Vdac1 PE=1 SV=4		0.0498801	-0.127313	0.146859	0.0591807	0.00561857	-0.0769293	0.255314	0.313744	0.0321755	-0.107159	0.143777	0.180969	0.0730308	0.203583	0.320195
Camkv	>tr|F1LR80|F1LR80_RAT CaM kinase-like vesicle-associated protein OS=Rattus norvegicus GN=Camkv PE=4 SV=2;>sp|Q63092|CAMKV_RAT CaM kinase-like vesicle-associated protein OS=Rattus norvegicus GN=Camkv PE=1 SV=1	Yes	0.112571	-0.110298	0.280959	0.16244	-0.183467	-0.279187	-0.183691	0.0261282	-0.00584443	-0.177854	0.222785	0.180605	0.153416	0.229401	0.434218
Dhcr7	>sp|Q9Z2Z8|DHCR7_RAT 7-dehydrocholesterol reductase OS=Rattus norvegicus GN=Dhcr7 PE=2 SV=1		-0.00687118	-0.000187134	0.221746	0.0372444	0.00257529	-0.109866	0.0718928	0.350787	-0.00309259	-0.0440585	0.153451	0.18013	0.705864	0.393078	0.236177
Stoml2	>sp|Q4FZT0|STML2_RAT Stomatin-like protein 2, mitochondrial OS=Rattus norvegicus GN=Stoml2 PE=1 SV=1		0.0764214	-0.181676	0.0762733	0.103333	-0.112291	-0.245412	0.193095	0.184002	0.000936496	-0.20717	0.0470375	0.179797	0.12886	0.732114	0.389881
Fdps	>tr|F1LND7|F1LND7_RAT Farnesyl pyrophosphate synthase OS=Rattus norvegicus GN=Fdps PE=3 SV=2;>sp|P05369|FPPS_RAT Farnesyl pyrophosphate synthase OS=Rattus norvegicus GN=Fdps PE=2 SV=2;>tr|F1LMQ2|F1LMQ2_RAT Farnesyl pyrophosphate synthase OS=Rattus norvegic		0.0345439	-0.114294	0.165621	0.0345667	-0.0974176	-0.0929373	0.295216	0.402965	-0.0182407	-0.105752	0.150848	0.178742	0.300697	0.227305	0.195773
Acads	>sp|P15651|ACADS_RAT Short-chain specific acyl-CoA dehydrogenase, mitochondrial OS=Rattus norvegicus GN=Acads PE=1 SV=2;>tr|Q6IMX3|Q6IMX3_RAT Acetyl-Coenzyme A dehydrogenase, short chain, isoform CRA_a OS=Rattus norvegicus GN=Acads PE=2 SV=1		0.0490364	-0.0983339	0.106513	0.113254	0.140135	0.0661964	0.258276	0.207194	0.0854757	-0.0325218	0.0973644	0.178742	0.187411	0.806848	0.423671
Glul	>sp|P09606|GLNA_RAT Glutamine synthetase OS=Rattus norvegicus GN=Glul PE=1 SV=3		-0.126335	-0.198875	0.154849	0.0294811	-0.0847964	-0.205674	0.280939	0.288329	-0.109719	-0.201595	0.143266	0.178391	0.45613	0.0844533	0.173053
Farp1	>sp|F1LYQ8|FARP1_RAT FERM, RhoGEF and pleckstrin domain-containing protein 1 OS=Rattus norvegicus GN=Farp1 PE=1 SV=2		0.0628796	0.0693169	0.127357	0.117394	-0.129793	-0.0935432	-0.259292	0.113008	-0.0141895	0.00417288	0.118547	0.177882	0.852755	0.149635	0.269412
Aldh6a1	>tr|G3V7J0|G3V7J0_RAT Aldehyde dehydrogenase family 6, subfamily A1, isoform CRA_b OS=Rattus norvegicus GN=Aldh6a1 PE=3 SV=1;>sp|Q02253|MMSA_RAT Methylmalonate-semialdehyde dehydrogenase [acylating], mitochondrial OS=Rattus norvegicus GN=Aldh6a1 PE=1 SV=1		0.0975541	-0.0363319	0.155583	0.157903	-0.0084776	-0.112014	-0.0673589	0.02526	0.0551414	-0.0666048	0.107415	0.176697	0.134794	0.493411	0.608311
Cdc42bpb	>sp|Q7TT49|MRCKB_RAT Serine/threonine-protein kinase MRCK beta OS=Rattus norvegicus GN=Cdc42bpb PE=1 SV=1		0.027389	0.23796	-0.0422726	0.246867	-0.00675374	0.174681	-1.94219	0.0245194	0.0137319	0.212649	-0.0426156	0.176635	0.219335	0.751063	0.155335
Gnb2l1	>sp|P63245|GBLP_RAT Guanine nucleotide-binding protein subunit beta-2-like 1 OS=Rattus norvegicus GN=Gnb2l1 PE=1 SV=3		-0.0358615	-0.0657255	0.2341	0.047771	-0.04007	-0.0300334	0.185877	0.373628	-0.0375449	-0.0514487	0.163646	0.176455	0.630056	0.129052	0.096823
Sptan1	>sp|P16086|SPTN1_RAT Spectrin alpha chain, non-erythrocytic 1 OS=Rattus norvegicus GN=Sptan1 PE=1 SV=2;>tr|E9PSZ3|E9PSZ3_RAT Spectrin alpha chain, non-erythrocytic 1 OS=Rattus norvegicus GN=Sptan1 PE=1 SV=2		0.0174917	0.300622	-5.88714e-05	0.304069	-0.131598	0.0860736	0.989085	-0.168703	-0.042144	0.214803	0.00942884	0.176288	0.0967753	0.780444	0.333175
Ctnnd1	>tr|D3ZZZ9|D3ZZZ9_RAT Catenin (Cadherin associated protein), delta 1 (Predicted), isoform CRA_a OS=Rattus norvegicus GN=Ctnnd1 PE=1 SV=1	Yes	-0.0157337	0.00719127	0.169754	0.210231	-0.00562091	-0.140112	-0.229025	0.0797171	-0.0116886	-0.0517299	0.124725	0.176009	0.584495	0.350931	0.184924
Ubr4	>tr|F1LQI5|F1LQI5_RAT E3 ubiquitin-protein ligase UBR4 OS=Rattus norvegicus GN=Ubr4 PE=1 SV=1;>sp|Q2TL32|UBR4_RAT E3 ubiquitin-protein ligase UBR4 OS=Rattus norvegicus GN=Ubr4 PE=1 SV=2		-0.00671164	0.34009	-0.0755782	0.278985	-0.010156	0.22996	-1.51657	0.0559328	-0.00808939	0.296038	-0.091609	0.175996	0.0979537	0.671186	0.237324
Sars	>sp|Q6P799|SYSC_RAT Serine--tRNA ligase, cytoplasmic OS=Rattus norvegicus GN=Sars PE=1 SV=3		0.00572629	0.101218	0.139517	0.070908	-0.142141	-0.195925	-0.0962665	0.311223	-0.0534206	-0.0176395	0.0761056	0.175992	0.791707	0.275772	0.0779435
Srcin1	>sp|Q9QXY2|SRCN1_RAT SRC kinase signaling inhibitor 1 OS=Rattus norvegicus GN=Srcin1 PE=1 SV=1	Yes	-0.037417	0.124764	0.143088	0.0674675	0.020468	0.0638207	-0.31982	0.44269	-0.014263	0.100387	0.142369	0.175647	0.354002	0.233942	0.133175
Prkca	>tr|F1M2P8|F1M2P8_RAT Protein kinase C OS=Rattus norvegicus GN=Prkca PE=3 SV=2;>tr|F1LS98|F1LS98_RAT Protein kinase C OS=Rattus norvegicus GN=Prkca PE=3 SV=2;>sp|P05696|KPCA_RAT Protein kinase C alpha type OS=Rattus norvegicus GN=Prkca PE=1 SV=3		-0.0291579	-0.138233	0.0616114	-0.0156066	-0.136239	-0.101431	-0.326589	0.370741	-0.0719903	-0.123512	0.0444718	0.175266	0.70108	0.381905	0.323026
Rpl10	>sp|Q6PDV7|RL10_RAT 60S ribosomal protein L10 OS=Rattus norvegicus GN=Rpl10 PE=1 SV=3;>tr|D4A1P2|D4A1P2_RAT Protein Rpl10l OS=Rattus norvegicus GN=Rpl10l PE=4 SV=1		-0.0441067	-0.137851	0.1187	0.0248415	-0.0751212	-0.0772637	0.225184	0.427139	-0.0565124	-0.113616	0.0917115	0.174911	0.350344	0.174895	0.111638
Trappc5	>tr|B0BNE3|B0BNE3_RAT Protein Trappc5 OS=Rattus norvegicus GN=Trappc5 PE=2 SV=1		-0.108255	-0.190335	0.284174	0.0228456	-0.266388	-0.138938	0.255738	0.424774	-0.171508	-0.169776	0.236304	0.174878	0.990351	0.0931392	0.10716
Atp6v1b2	>sp|P62815|VATB2_RAT V-type proton ATPase subunit B, brain isoform OS=Rattus norvegicus GN=Atp6v1b2 PE=1 SV=1	Yes	-0.0334101	-0.129235	0.283118	0.0809538	0.0100744	-0.132733	-0.0143188	0.235615	-0.0160163	-0.130634	0.226681	0.174827	0.0925944	0.0781636	0.16745
Tmem109	>sp|Q6AYQ4|TM109_RAT Transmembrane protein 109 OS=Rattus norvegicus GN=Tmem109 PE=2 SV=1		-6.48086e-05	-0.156457	0.0544764	0.0980635	-0.139687	-0.230076	0.078019	0.331241	-0.0559137	-0.185905	-0.0082407	0.173942	0.0868661	0.714189	0.0665219
Atp6v1d	>tr|Q6P503|Q6P503_RAT ATPase, H+ transporting, V1 subunit D, isoform CRA_c OS=Rattus norvegicus GN=Atp6v1d PE=2 SV=1	Yes	-0.0927335	-0.0848653	0.232153	-0.00917943	-0.0132769	-0.130942	0.204656	0.516169	-0.0609509	-0.103296	0.245834	0.173573	0.632238	0.0263447	0.18747
Xpo7	>tr|F1LQM9|F1LQM9_RAT Protein Xpo7 OS=Rattus norvegicus GN=Xpo7 PE=1 SV=2		0.110885	-0.0525348	0.076382	0.164895	-0.0286576	0.0708684	-0.408959	0.282913	0.0550681	-0.00317354	0.0500396	0.173196	0.574969	0.955549	0.133838
Rcn2	>sp|Q62703|RCN2_RAT Reticulocalbin-2 OS=Rattus norvegicus GN=Rcn2 PE=1 SV=2		0.148258	-0.0780008	0.171282	0.107257	-0.0184648	-0.21757	-0.0941276	0.0809692	0.0815686	-0.133829	0.116769	0.173107	0.0623287	0.774154	0.916878
RGD1311575	>tr|M0RBI2|M0RBI2_RAT Protein RGD1311575 OS=Rattus norvegicus GN=RGD1311575 PE=4 SV=1;>tr|D4A5F4|D4A5F4_RAT Protein RGD1311575 OS=Rattus norvegicus GN=RGD1311575 PE=4 SV=2		-0.0180637	0.265067	0.203609	0.239081	-0.108222	0.0859792	-0.884035	-0.0185164	-0.0541269	0.193432	0.199663	0.171914	0.0196674	0.0280083	0.0416516
Ranbp3	>tr|M0R5Q3|M0R5Q3_RAT Protein Ranbp3 OS=Rattus norvegicus GN=Ranbp3 PE=4 SV=1;>tr|M0RD63|M0RD63_RAT Protein Ranbp3 OS=Rattus norvegicus GN=Ranbp3 PE=4 SV=1;>tr|M0R920|M0R920_RAT Protein Ranbp3 OS=Rattus norvegicus GN=Ranbp3 PE=4 SV=1		0.0686227	-0.093556	0.131516	0.239218	-0.277805	-0.219859	-0.201404	-0.195383	-0.0699484	-0.144077	0.0798011	0.171587	0.594791	0.28061	0.490174
Sucla2	>tr|F1LM47|F1LM47_RAT Protein Sucla2 OS=Rattus norvegicus GN=Sucla2 PE=3 SV=1		0.00623304	-0.123487	0.136125	0.0358653	-0.0120024	-0.0924472	0.0693334	0.292678	-0.00106114	-0.111071	0.126662	0.171459	0.109189	0.0938471	0.307139
Vamp2	>tr|R9PY00|R9PY00_RAT Vesicle-associated membrane protein 2 (Fragment) OS=Rattus norvegicus GN=Vamp2 PE=4 SV=1;>sp|P63045|VAMP2_RAT Vesicle-associated membrane protein 2 OS=Rattus norvegicus GN=Vamp2 PE=1 SV=2	Yes	0.0645629	-0.191427	0.202403	0.0713043	-0.0540532	-0.163639	0.280055	0.335421	0.0171164	-0.180312	0.213549	0.170592	0.122936	0.138735	0.221579
Rpl18a	>sp|P62718|RL18A_RAT 60S ribosomal protein L18a OS=Rattus norvegicus GN=Rpl18a PE=2 SV=1		-0.0501729	-0.14201	0.114134	0.0428169	0.026484	-0.020713	0.23743	0.365451	-0.0195101	-0.0934914	0.0874898	0.170488	0.24915	0.209011	0.13062
Fh	>sp|P14408|FUMH_RAT Fumarate hydratase, mitochondrial OS=Rattus norvegicus GN=Fh PE=1 SV=1;>tr|Q5M964|Q5M964_RAT Fumarate hydratase 1 OS=Rattus norvegicus GN=Fh PE=2 SV=1		0.0547142	-0.0718835	0.151838	0.0884939	0.0287451	-0.0362231	0.0488543	0.203088	0.0443266	-0.0576193	0.0966934	0.170482	0.196331	0.563526	0.379102
Slc2a1	>sp|P11167|GTR1_RAT Solute carrier family 2, facilitated glucose transporter member 1 OS=Rattus norvegicus GN=Slc2a1 PE=1 SV=1		0.160232	-0.0857684	0.188034	0.0609366	-0.106388	-0.163099	0.149361	0.23281	0.0535836	-0.116701	0.128195	0.170443	0.210308	0.49785	0.561621
Canx	>sp|P35565|CALX_RAT Calnexin OS=Rattus norvegicus GN=Canx PE=1 SV=1	Yes	0.0287904	-0.0905514	0.168533	0.0614814	0.00430545	-0.0196652	-0.0562151	0.364384	0.0189964	-0.0621969	0.130838	0.170405	0.0521516	0.398619	0.191589
Uchl1	>sp|Q00981|UCHL1_RAT Ubiquitin carboxyl-terminal hydrolase isozyme L1 OS=Rattus norvegicus GN=Uchl1 PE=1 SV=2		0.00508191	-0.129524	0.170209	0.0184612	-0.102359	-0.0738531	0.253063	0.367611	-0.0378945	-0.107256	0.136213	0.170398	0.411591	0.111486	0.217651
Rdh11	>tr|Q6AXX5|Q6AXX5_RAT Protein Rdh11 OS=Rattus norvegicus GN=Rdh11 PE=2 SV=1;>tr|Q6TUD3|Q6TUD3_RAT LRRGT00111 OS=Rattus norvegicus GN=Rdh11 PE=2 SV=1		0.0168989	-0.0679947	0.169479	0.0648577	0.0119837	-0.0134517	0.12769	0.380245	0.0149328	-0.0461775	0.124149	0.170156	0.29956	0.338732	0.179497
Mars	>tr|D3Z941|D3Z941_RAT Protein Mars OS=Rattus norvegicus GN=Mars PE=3 SV=1		-0.0702755	-0.0370569	0.0640747	0.073238	-0.0652081	-0.0407807	-0.367804	0.23781	-0.0682485	-0.0385464	0.0435786	0.170013	0.429853	0.102541	0.0623978
Cnrip1	>sp|Q5M7A7|CNRP1_RAT CB1 cannabinoid receptor-interacting protein 1 OS=Rattus norvegicus GN=Cnrip1 PE=1 SV=1		-0.0250991	-0.0551356	0.25217	-0.0404394	-0.0133788	0.00317121	0.243671	0.404763	-0.020411	-0.0318129	0.234907	0.169839	0.923101	0.0199396	0.425088
Ubl4a	>sp|B2GV38|UBL4A_RAT Ubiquitin-like protein 4A OS=Rattus norvegicus GN=Ubl4a PE=2 SV=1		0.0182156	-0.0256154	0.297483	0.0675775	-0.243123	-0.178911	0.182615	0.285859	-0.0863196	-0.0869335	0.233641	0.169606	0.996164	0.0163962	0.0709032
Mpc2	>sp|P38718|MPC2_RAT Mitochondrial pyruvate carrier 2 OS=Rattus norvegicus GN=Mpc2 PE=2 SV=1		0.0571514	-0.125565	0.0412665	0.0933809	-0.157655	-0.0888494	0.0449568	0.166697	-0.0287713	-0.110879	0.0163567	0.169469	0.339126	0.59207	0.263194
Tnr	>tr|A0A096MJE6|A0A096MJE6_RAT Tenascin R, isoform CRA_b OS=Rattus norvegicus GN=Tnr PE=4 SV=1;>tr|F1LQ63|F1LQ63_RAT Tenascin-R OS=Rattus norvegicus GN=Tnr PE=4 SV=2;>sp|Q05546|TENR_RAT Tenascin-R OS=Rattus norvegicus GN=Tnr PE=1 SV=1	Yes	0.08793	0.0416116	-0.156281	0.0592653	-0.0619228	0.113053	-1.08424	0.262412	0.0279889	0.070188	-0.0722736	0.169383	0.536925	0.495958	0.354655
Ikbkap	>tr|F1LP76|F1LP76_RAT Elongator complex protein 1 OS=Rattus norvegicus GN=Ikbkap PE=4 SV=2;>sp|Q8VHU4|ELP1_RAT Elongator complex protein 1 OS=Rattus norvegicus GN=Ikbkap PE=2 SV=1		0.10666	0.218912	-0.00290629	0.1281	-0.0590352	-5.70836e-05	-0.161646	0.264418	0.040382	0.131324	-0.0103011	0.168922	0.373309	0.52752	0.139112
Hspa8	>sp|P63018|HSP7C_RAT Heat shock cognate 71 kDa protein OS=Rattus norvegicus GN=Hspa8 PE=1 SV=1;>tr|M0RCB1|M0RCB1_RAT Protein LOC102549957 OS=Rattus norvegicus GN=LOC102549957 PE=3 SV=1;>tr|F1LZI1|F1LZI1_RAT Protein LOC680121 OS=Rattus norvegicus GN=LOC6801		-0.0939502	-0.155188	0.200692	0.0726175	-0.0757754	-0.132759	-0.0174199	0.28206	-0.0866803	-0.146216	0.143615	0.168793	0.285807	0.102871	0.0516387
Hspa5	>sp|P06761|GRP78_RAT 78 kDa glucose-regulated protein OS=Rattus norvegicus GN=Hspa5 PE=1 SV=1		-0.0666734	-0.133127	-0.0294669	0.0281298	0.0360271	0.0202051	-0.157444	0.478677	-0.0255932	-0.0717941	-0.014497	0.168536	0.576281	0.906537	0.125726
Acad9	>tr|B1WC61|B1WC61_RAT Acad9 protein OS=Rattus norvegicus GN=Acad9 PE=2 SV=1		0.0764024	-0.0799732	0.0949753	0.0530425	0.0261049	-0.089293	0.0252348	0.287548	0.0562834	-0.0837011	0.0944401	0.168507	0.218726	0.569425	0.459238
Atp5c1	>sp|P35435|ATPG_RAT ATP synthase subunit gamma, mitochondrial OS=Rattus norvegicus GN=Atp5c1 PE=1 SV=2;>tr|F7FFJ9|F7FFJ9_RAT ATP synthase subunit gamma OS=Rattus norvegicus GN=Atp5c1 PE=3 SV=1;>tr|Q6QI09|Q6QI09_RAT LRRGT00199 OS=Rattus norvegicus GN=Taf3 P		0.0234322	-0.110573	0.15198	0.0429375	0.0171533	-0.0563077	0.198715	0.346629	0.0209206	-0.0888668	0.129156	0.16841	0.167092	0.148489	0.285942
Rala	>sp|P63322|RALA_RAT Ras-related protein Ral-A OS=Rattus norvegicus GN=Rala PE=1 SV=1		0.011376	-0.0863938	0.168573	0.0316392	-0.0471668	-0.119014	0.199891	0.345011	-0.0120411	-0.0994418	0.14028	0.168325	0.156084	0.099148	0.241039
Gnb1	>sp|P54311|GBB1_RAT Guanine nucleotide-binding protein G(I)/G(S)/G(T) subunit beta-1 OS=Rattus norvegicus GN=Gnb1 PE=1 SV=4		-0.00299185	-0.123757	0.184057	0.017278	-0.0814513	-0.0721038	0.143029	0.280259	-0.0343756	-0.103096	0.154623	0.167665	0.4466	0.0756775	0.30875
Gpt2	>tr|G3V872|G3V872_RAT Glutamic pyruvate transaminase (Alanine aminotransferase) 2 (Predicted), isoform CRA_b OS=Rattus norvegicus GN=Gpt2 PE=4 SV=1;>tr|Q7TP13|Q7TP13_RAT Cc2-5 OS=Rattus norvegicus GN=Gpt2 PE=2 SV=1		-0.0503492	-0.0379798	0.122673	0.142064	0.181897	-0.0446824	-0.0204763	0.147228	0.0425492	-0.0406608	0.0889216	0.167347	0.412476	0.708183	0.421495
Sdhb	>sp|P21913|SDHB_RAT Succinate dehydrogenase [ubiquinone] iron-sulfur subunit, mitochondrial OS=Rattus norvegicus GN=Sdhb PE=2 SV=2		-0.0136072	-0.14914	0.119835	0.0721061	-0.0609086	-0.12935	0.152833	0.183551	-0.0325277	-0.141224	0.10902	0.167274	0.148564	0.0713258	0.219572
Smc3	>tr|D4A1B9|D4A1B9_RAT Chondroitin sulfate proteoglycan 6, isoform CRA_b OS=Rattus norvegicus GN=Smc3 PE=4 SV=1;>tr|F1LQB2|F1LQB2_RAT Structural maintenance of chromosomes protein 3 OS=Rattus norvegicus GN=Smc3 PE=4 SV=1;>sp|P97690|SMC3_RAT Structural maint		0.0587749	0.0989212	0.0872493	0.0762	-0.215319	0.161555	-0.0148282	0.429627	-0.0508627	0.123975	0.105004	0.166961	0.136442	0.104878	0.0704036
Elmo2	>tr|G3V982|G3V982_RAT Engulfment and cell motility 2, ced-12 homolog (C. elegans), isoform CRA_b OS=Rattus norvegicus GN=Elmo2 PE=4 SV=1		0.00194003	-0.0284821	0.203916	0.106705	-0.0925348	-0.0802661	-0.258765	0.214503	-0.0358499	-0.0491957	0.164711	0.166565	0.849626	0.0401441	0.0487688
Rab3gap2	>tr|D4ABP4|D4ABP4_RAT Rab3 GTPase-activating protein non-catalytic subunit (Fragment) OS=Rattus norvegicus GN=Rab3gap2 PE=4 SV=2;>tr|F1LMT8|F1LMT8_RAT Rab3 GTPase-activating protein non-catalytic subunit (Fragment) OS=Rattus norvegicus GN=Rab3gap2 PE=4 SV=	Yes	0.145691	0.130629	-0.0842842	0.095298	-0.166937	0.000632261	-1.05762	0.19595	0.0206397	0.0786303	-0.0351283	0.166389	0.680212	0.651742	0.376463
Slc9a3r1	>sp|Q9JJ19|NHRF1_RAT Na(+)/H(+) exchange regulatory cofactor NHE-RF1 OS=Rattus norvegicus GN=Slc9a3r1 PE=1 SV=3		-0.0184292	-0.151049	0.129528	0.066741	-0.0137665	-0.137076	0.0703804	0.141825	-0.0165641	-0.14546	0.113619	0.166236	0.176373	0.344422	0.448187
Uqcrc1	>sp|Q68FY0|QCR1_RAT Cytochrome b-c1 complex subunit 1, mitochondrial OS=Rattus norvegicus GN=Uqcrc1 PE=1 SV=1		0.0377251	-0.0949214	0.161846	0.0622909	-0.0373433	-0.0749663	0.0409655	0.255532	0.0076977	-0.0869394	0.131222	0.165872	0.357192	0.10339	0.243326
Rab10	>tr|Q5RKJ9|Q5RKJ9_RAT RAB10, member RAS oncogene family OS=Rattus norvegicus GN=Rab10 PE=2 SV=1	Yes	-0.0325273	-0.153456	0.135657	0.0498784	-0.185875	-0.123479	0.0885528	0.321049	-0.0938662	-0.141465	0.0821646	0.165854	0.517391	0.137172	0.0632458
Uba1	>sp|Q5U300|UBA1_RAT Ubiquitin-like modifier-activating enzyme 1 OS=Rattus norvegicus GN=Uba1 PE=1 SV=1		0.0218983	0.0440387	0.0653756	0.0512044	-0.112441	-0.124785	-0.288024	0.245145	-0.0318372	-0.0234907	0.0224793	0.165486	0.892185	0.545664	0.21021
Rap1gds1	>tr|F1M7Y3|F1M7Y3_RAT Protein Rap1gds1 OS=Rattus norvegicus GN=Rap1gds1 PE=4 SV=2		-0.0169785	-0.131681	0.168243	0.0868006	-0.184958	-0.252425	-0.190125	0.214297	-0.0841703	-0.179979	0.118065	0.165252	0.1966	0.123974	0.0513964
Ivd	>sp|P12007|IVD_RAT Isovaleryl-CoA dehydrogenase, mitochondrial OS=Rattus norvegicus GN=Ivd PE=1 SV=2		0.106525	-0.0431188	0.226169	0.140083	-0.0798718	-0.169512	-0.0147795	0.0677693	0.0319664	-0.0936759	0.14214	0.164547	0.176874	0.390217	0.346585
Pfkm	>tr|Q52KS1|Q52KS1_RAT 6-phosphofructokinase OS=Rattus norvegicus GN=Pfkm PE=2 SV=1		0.0485315	-0.00965531	0.116851	0.118161	-0.086454	-0.0917366	-0.214187	0.134829	-0.00546266	-0.0424878	0.0883584	0.164474	0.663243	0.200332	0.155497
Atp2b3	>tr|D3ZJ68|D3ZJ68_RAT Calcium-transporting ATPase OS=Rattus norvegicus GN=Atp2b3 PE=3 SV=2;>tr|D3ZV04|D3ZV04_RAT Calcium-transporting ATPase OS=Rattus norvegicus GN=Atp2b3 PE=3 SV=2;>tr|K4DIC6|K4DIC6_RAT Calcium-transporting ATPase OS=Rattus norvegicus GN=		-0.0466073	-0.203178	0.11981	0.122008	-0.180123	-0.273029	-0.537025	0.0456829	-0.100014	-0.231118	0.068674	0.164383	0.247418	0.367746	0.174062
Cluh	>tr|D3ZKG9|D3ZKG9_RAT Clustered mitochondria protein homolog OS=Rattus norvegicus GN=Cluh PE=3 SV=2;>tr|F1M0Y0|F1M0Y0_RAT Clustered mitochondria protein homolog OS=Rattus norvegicus GN=Cluh PE=3 SV=2		-0.212	0.186974	-0.0598655	0.166803	0.00213877	0.0659824	-1.25694	0.186995	-0.126345	0.138577	-0.0509976	0.163938	0.0961175	0.647578	0.0250115
Eno2	>sp|P07323|ENOG_RAT Gamma-enolase OS=Rattus norvegicus GN=Eno2 PE=1 SV=2		0.0351928	-0.1573	0.15589	0.0646614	0.000576975	-0.11819	0.0249289	0.182903	0.0213465	-0.141656	0.116315	0.163902	0.1037	0.411348	0.475724
Myh10	>tr|G3V9Y1|G3V9Y1_RAT Myosin, heavy polypeptide 10, non-muscle, isoform CRA_b OS=Rattus norvegicus GN=Myh10 PE=4 SV=1;>sp|Q9JLT0|MYH10_RAT Myosin-10 OS=Rattus norvegicus GN=Myh10 PE=2 SV=1		0.0469827	0.284925	-0.114742	0.209698	-0.052601	0.126141	0.924507	0.0295558	0.00714924	0.221411	-0.110992	0.163759	0.163397	0.488004	0.272239
Trappc6b	>tr|D3ZES2|D3ZES2_RAT Protein Trappc6b OS=Rattus norvegicus GN=Trappc6b PE=4 SV=1		-0.0248501	-0.027572	0.224792	0.0892783	-0.125208	-0.117788	0.0860469	0.295155	-0.0649934	-0.0636582	0.139768	0.163742	0.987024	0.168296	0.0413706
Kif5b	>sp|Q2PQA9|KINH_RAT Kinesin-1 heavy chain OS=Rattus norvegicus GN=Kif5b PE=1 SV=1		-0.0216589	-0.0425315	0.0828931	0.178612	-0.174415	-0.152889	-0.229148	0.143844	-0.0827612	-0.0866745	0.0160807	0.163646	0.940913	0.329529	0.00610796
Slc1a2	>sp|P31596|EAA2_RAT Excitatory amino acid transporter 2 OS=Rattus norvegicus GN=Slc1a2 PE=1 SV=2	Yes	-0.0392572	-0.150833	0.135015	0.01579	-0.438489	-0.440431	-0.143361	0.0118306	-0.19895	-0.266672	0.140588	0.163591	0.808352	0.167288	0.460441
Fam49b	>tr|B2GUZ9|B2GUZ9_RAT Fam49b protein OS=Rattus norvegicus GN=Fam49b PE=2 SV=1		0.0167705	-0.0811478	0.14779	0.090739	-0.072881	-0.122594	0.115683	0.142589	-0.0190901	-0.0977262	0.109658	0.163285	0.245171	0.180677	0.241217
Golgb1	>tr|G3V6A8|G3V6A8_RAT Golgi autoantigen, golgin subfamily b, macrogolgin 1, isoform CRA_c OS=Rattus norvegicus GN=Golgb1 PE=1 SV=1		-0.125033	0.27271	0.0612132	0.320462	-0.132036	0.0566369	-1.54159	-0.0642421	-0.127834	0.186281	0.0018344	0.163215	0.106916	0.636174	0.238712
Dhx15	>tr|D3ZD97|D3ZD97_RAT DEAH (Asp-Glu-Ala-His) box polypeptide 15 (Predicted), isoform CRA_b OS=Rattus norvegicus GN=Dhx15 PE=4 SV=1		0.0690283	0.0841396	0.0815498	0.0972514	0.0841828	-0.0526936	-0.188811	0.360243	0.0750901	0.0294063	0.0740882	0.162628	0.492509	0.981873	0.209726
Cltc	>tr|F1M779|F1M779_RAT Clathrin heavy chain OS=Rattus norvegicus GN=Cltc PE=3 SV=1		0.00336039	0.220123	-0.0163165	0.0597741	-0.0194801	0.0563883	0.632456	0.243062	-0.00577581	0.154629	-0.0241702	0.162537	0.220549	0.866091	0.188008
Fasn	>sp|P12785|FAS_RAT Fatty acid synthase OS=Rattus norvegicus GN=Fasn PE=1 SV=3		0.0822687	0.392477	-0.015263	0.0943461	0.165689	0.39032	1.08296	0.322912	0.115637	0.391614	-0.0124321	0.162531	0.217503	0.328061	0.454761
Rock2	>sp|Q62868|ROCK2_RAT Rho-associated protein kinase 2 OS=Rattus norvegicus GN=Rock2 PE=1 SV=2;>tr|F1LQT3|F1LQT3_RAT Rho-associated protein kinase 2 (Fragment) OS=Rattus norvegicus GN=Rock2 PE=4 SV=2		0.00518997	0.187865	0.0483599	0.153925	-0.198385	0.159747	-1.41667	0.131047	-0.0762402	0.176618	0.0206566	0.162284	0.0184	0.570983	0.020824
Hadha	>sp|Q64428|ECHA_RAT Trifunctional enzyme subunit alpha, mitochondrial OS=Rattus norvegicus GN=Hadha PE=1 SV=2		0.00869955	-0.0283593	0.171199	0.121204	0.144748	0.0654041	0.0382266	0.149276	0.0631189	0.00914602	0.178695	0.162177	0.487524	0.136462	0.366283
Ech1	>sp|Q62651|ECH1_RAT Delta(3,5)-Delta(2,4)-dienoyl-CoA isomerase, mitochondrial OS=Rattus norvegicus GN=Ech1 PE=1 SV=2		-0.00562726	-0.0961831	0.137687	0.0774773	0.0033991	-0.0337961	0.123447	0.206538	-0.00201672	-0.0712283	0.0935065	0.162164	0.253234	0.196206	0.228169
Pacs1	>tr|F1LPG3|F1LPG3_RAT Phosphofurin acidic cluster sorting protein 1 OS=Rattus norvegicus GN=Pacs1 PE=4 SV=1;>sp|O88588|PACS1_RAT Phosphofurin acidic cluster sorting protein 1 OS=Rattus norvegicus GN=Pacs1 PE=2 SV=1		0.0317538	-0.012174	0.200874	0.101095	0.0419081	-0.00921644	-0.219577	0.152193	0.0358155	-0.010991	0.170204	0.161985	0.619525	0.238443	0.402195
Tubb4b	>tr|G3V7C6|G3V7C6_RAT RCG45400 OS=Rattus norvegicus GN=Tubb4b PE=3 SV=1;>sp|Q6P9T8|TBB4B_RAT Tubulin beta-4B chain OS=Rattus norvegicus GN=Tubb4b PE=1 SV=1		-0.020491	-0.141649	0.196886	-0.0169796	-0.126021	-0.0932955	0.145731	0.418707	-0.062703	-0.122308	0.169473	0.161772	0.597232	0.0620084	0.218648
LOC100911774	>tr|Q1RP74|Q1RP74_RAT Protein LOC100911774 OS=Rattus norvegicus GN=LOC100911774 PE=2 SV=1		0.0307052	-0.133244	0.0976004	0.11636	-0.117396	-0.134559	0.136015	0.180987	-0.0285352	-0.13377	0.0624428	0.161516	0.123469	0.465867	0.138927
Atp5b	>tr|G3V6D3|G3V6D3_RAT ATP synthase subunit beta OS=Rattus norvegicus GN=Atp5b PE=3 SV=1;>sp|P10719|ATPB_RAT ATP synthase subunit beta, mitochondrial OS=Rattus norvegicus GN=Atp5b PE=1 SV=2		0.0140457	-0.149678	0.214174	0.0482054	-0.0268709	-0.0998328	0.216169	0.261079	-0.00232091	-0.12974	0.171322	0.161471	0.198327	0.189932	0.252344
Pcca	>tr|F1M8L5|F1M8L5_RAT Propionyl-CoA carboxylase alpha chain, mitochondrial OS=Rattus norvegicus GN=Pcca PE=4 SV=2;>tr|D4A882|D4A882_RAT Propionyl-CoA carboxylase alpha chain, mitochondrial OS=Rattus norvegicus GN=Pcca PE=4 SV=2		-6.90552e-05	-0.0876638	-0.015576	0.132722	-0.216285	-0.204162	-0.396716	0.162	-0.0865553	-0.134263	-0.00194475	0.161229	0.603771	0.372741	0.0280098
Nckap1	>sp|P55161|NCKP1_RAT Nck-associated protein 1 OS=Rattus norvegicus GN=Nckap1 PE=2 SV=1		-0.00559937	-0.00320627	0.126764	0.0908314	-0.135441	-0.151744	-0.388117	0.196659	-0.0575359	-0.0626214	0.0952093	0.160999	0.949622	0.134871	0.0471997
Rogdi	>sp|Q4V7D2|ROGDI_RAT Protein rogdi homolog OS=Rattus norvegicus GN=Rogdi PE=2 SV=1		-0.0292219	-0.0761992	0.161389	0.0102524	-0.155737	-0.121173	0.0412789	0.362271	-0.079828	-0.0941886	0.120053	0.160782	0.855078	0.315347	0.18687
Gldc	>tr|D4A5Q9|D4A5Q9_RAT Glycine decarboxylase (Predicted), isoform CRA_a OS=Rattus norvegicus GN=Gldc PE=4 SV=1;>tr|D3ZJJ9|D3ZJJ9_RAT Protein LOC100911814 OS=Rattus norvegicus GN=LOC100911814 PE=4 SV=2		0.025479	-0.0146053	0.0396188	0.198047	0.0654723	-0.0222057	-0.503724	0.0751196	0.0414763	-0.0176455	-0.00315415	0.160458	0.0774402	0.436525	0.0324411
Sf3b2	>tr|D3ZMS1|D3ZMS1_RAT Protein Sf3b2 OS=Rattus norvegicus GN=Sf3b2 PE=4 SV=2		-0.00464174	0.0981832	0.0114039	0.110354	-0.0510913	0.0238086	-0.0915797	0.134002	-0.0232215	0.0684333	0.0253478	0.160452	0.201237	0.46979	0.177735
Lonp1	>sp|Q924S5|LONM_RAT Lon protease homolog, mitochondrial OS=Rattus norvegicus GN=Lonp1 PE=2 SV=1		0.0395712	0.0233141	0.060518	0.113697	-0.125664	-0.107888	-0.420799	0.143695	-0.0265231	-0.0291668	0.0264154	0.160259	0.965126	0.398414	0.0727407
Aars	>sp|P50475|SYAC_RAT Alanine--tRNA ligase, cytoplasmic OS=Rattus norvegicus GN=Aars PE=1 SV=3		0.000978611	-0.0411612	0.0792079	0.0484118	-0.179448	-0.116008	-0.429981	0.225435	-0.0711919	-0.0710999	0.0426294	0.160248	0.99904	0.29243	0.174639
Psmd7	>tr|D4AEH3|D4AEH3_RAT Proteasome (Prosome, macropain) 26S subunit, non-ATPase, 7 (Predicted) OS=Rattus norvegicus GN=Psmd7 PE=4 SV=1		-0.0144154	-0.133827	0.144839	0.0539162	0.0734657	-0.0489889	0.215405	0.301766	0.0207371	-0.0998919	0.105639	0.160222	0.102048	0.279467	0.235821
LOC688963	>tr|F1LPG5|F1LPG5_RAT Protein LOC691675 OS=Rattus norvegicus GN=LOC688963 PE=4 SV=1;>tr|F1M7T1|F1M7T1_RAT Protein LOC100361934 (Fragment) OS=Rattus norvegicus GN=LOC100361934 PE=4 SV=2;>tr|D3ZV29|D3ZV29_RAT Protein Ndufb4l1 (Fragment) OS=Rattus norvegicus		0.0309809	-0.152162	0.146816	0.040688	-0.0975539	-0.24467	0.0896844	0.197765	-0.020433	-0.189165	0.122909	0.159535	0.173378	0.1043	0.384997
Atp6v1h	>tr|E9PTI1|E9PTI1_RAT Protein Atp6v1h OS=Rattus norvegicus GN=Atp6v1h PE=4 SV=1	Yes	-0.116778	-0.209015	0.120231	-0.0263188	0.0124259	-0.106052	0.142265	0.403808	-0.0650966	-0.16783	0.111693	0.159504	0.385052	0.348005	0.331564
Acaa2	>sp|P13437|THIM_RAT 3-ketoacyl-CoA thiolase, mitochondrial OS=Rattus norvegicus GN=Acaa2 PE=2 SV=1		0.0131553	-0.0914871	0.117766	0.122645	0.0663899	-0.00976171	0.0312472	0.143832	0.0344491	-0.058797	0.0603998	0.159307	0.249821	0.766327	0.24498
Myo18a	>tr|D3ZFD0|D3ZFD0_RAT Protein Myo18a OS=Rattus norvegicus GN=Myo18a PE=1 SV=2		0.0114528	0.278516	-0.0593978	0.296348	-0.0760499	0.127059	-2.12846	-0.117412	-0.0235482	0.217934	-0.0759294	0.159295	0.163323	0.770748	0.378005
Uqcrq	>sp|Q7TQ16|QCR8_RAT Cytochrome b-c1 complex subunit 8 OS=Rattus norvegicus GN=Uqcrq PE=3 SV=1		0.0414556	-0.118642	0.138494	0.0210851	0.0361851	-0.00142725	0.30276	0.287447	0.0393474	-0.071756	0.154133	0.158926	0.299921	0.120375	0.515968
Erh	>tr|F1M4T3|F1M4T3_RAT Protein Erh (Fragment) OS=Rattus norvegicus GN=Erh PE=4 SV=1		0.0127385	-0.0927832	0.183488	0.0390835	-0.00762294	0.0630023	0.28541	0.463607	0.00459392	-0.030469	0.131331	0.158696	0.680209	0.13964	0.128481
Nudt21	>sp|Q4KM65|CPSF5_RAT Cleavage and polyadenylation specificity factor subunit 5 OS=Rattus norvegicus GN=Nudt21 PE=2 SV=1		0.0523067	-0.0350667	0.154296	0.107147	-0.12093	-0.185795	0.300733	0.287035	-0.0169878	-0.095358	0.13567	0.158687	0.312382	0.130354	0.0685952
Hcfc1	>tr|D3ZN95|D3ZN95_RAT Protein Hcfc1 OS=Rattus norvegicus GN=Hcfc1 PE=1 SV=1		0.0724524	0.264447	-0.0787463	0.112707	-0.0033443	0.10719	-0.0954375	0.243871	0.0421337	0.201544	-0.00427135	0.158091	0.0765504	0.624918	0.138404
Rab1A	>sp|Q6NYB7|RAB1A_RAT Ras-related protein Rab-1A OS=Rattus norvegicus GN=Rab1A PE=1 SV=3	Yes	-0.00719733	-0.153685	0.166248	0.027371	-0.0530404	-0.13615	0.151956	0.326263	-0.0255345	-0.146671	0.105733	0.158042	0.00178158	0.206687	0.207313
Vdac2	>sp|P81155|VDAC2_RAT Voltage-dependent anion-selective channel protein 2 OS=Rattus norvegicus GN=Vdac2 PE=1 SV=2		0.00498697	-0.118097	0.157912	0.0641634	0.00335257	-0.0562939	0.161104	0.265835	0.0043332	-0.0933755	0.120661	0.157875	0.310257	0.261675	0.226575
Abhd12	>sp|Q6AYT7|ABD12_RAT Monoacylglycerol lipase ABHD12 OS=Rattus norvegicus GN=Abhd12 PE=2 SV=1		0.0319827	-0.232052	0.149379	0.0191564	-0.0691016	-0.0808828	0.047426	0.292776	-0.00845098	-0.171585	0.131953	0.157833	0.258171	0.318322	0.446332
Crmp1	>sp|Q62950|DPYL1_RAT Dihydropyrimidinase-related protein 1 OS=Rattus norvegicus GN=Crmp1 PE=1 SV=1		0.0866492	-0.0833806	0.184554	-0.00761939	-0.105203	-0.142787	0.168287	0.335842	0.00990844	-0.107143	0.143574	0.157693	0.32637	0.257296	0.486488
Entpd2	>tr|Q5RJP4|Q5RJP4_RAT Ectonucleoside triphosphate diphosphohydrolase 2 OS=Rattus norvegicus GN=Entpd2 PE=1 SV=1;>sp|O35795|ENTP2_RAT Ectonucleoside triphosphate diphosphohydrolase 2 OS=Rattus norvegicus GN=Entpd2 PE=1 SV=1;>tr|F1M7N2|F1M7N2_RAT Ectonucleos		-0.0386463	-0.0967187	0.150422	0.12535	-0.0806505	-0.0994557	0.111135	0.12477	-0.055448	-0.0978135	0.137456	0.157517	0.640419	0.0503464	0.134798
Cul2	>tr|D4A0H4|D4A0H4_RAT Cullin 2 (Predicted), isoform CRA_a OS=Rattus norvegicus GN=Cul2 PE=3 SV=1		-0.0968607	-0.00694453	0.04841	0.0204605	-0.0267914	-0.0868214	-0.147326	0.377186	-0.068833	-0.0388953	0.0672797	0.15743	0.66045	0.0932378	0.105445
Hk1	>sp|P05708|HXK1_RAT Hexokinase-1 OS=Rattus norvegicus GN=Hk1 PE=1 SV=4		0.00513722	-0.0462225	0.130053	0.049687	-0.0903024	-0.124152	-0.285622	0.198995	-0.0330386	-0.0773943	0.111937	0.156914	0.582175	0.059628	0.27855
Slc25a5	>sp|Q09073|ADT2_RAT ADP/ATP translocase 2 OS=Rattus norvegicus GN=Slc25a5 PE=1 SV=3		0.0614371	-0.113242	0.169923	0.051584	-0.00342194	-0.0821867	0.175025	0.290593	0.0354935	-0.10082	0.135658	0.156876	0.0756567	0.325451	0.308809
Papss1	>tr|F1LX70|F1LX70_RAT Protein Papss1 OS=Rattus norvegicus GN=Papss1 PE=4 SV=2		-0.134176	-0.0241936	0.474432	0.0956174	-0.245555	-0.137102	-0.342205	0.291017	-0.178727	-0.069357	0.274731	0.156864	0.531711	0.114994	0.0895982
S100b	>sp|P04631|S100B_RAT Protein S100-B OS=Rattus norvegicus GN=S100b PE=1 SV=2		0.152783	-0.103235	0.0845944	0.138116	-0.0462033	-0.0558464	0.112741	-0.109853	0.0731885	-0.0842793	0.0822559	0.156599	0.121817	0.916194	0.824198
Rab7a	>sp|P09527|RAB7A_RAT Ras-related protein Rab-7a OS=Rattus norvegicus GN=Rab7a PE=1 SV=2	Yes	-0.021803	-0.089991	0.135239	0.0816408	-0.157772	-0.208135	0.111636	0.201529	-0.0761907	-0.137249	0.082766	0.156421	0.504496	0.136749	0.0978761
Sub1	>sp|Q63396|TCP4_RAT Activated RNA polymerase II transcriptional coactivator p15 OS=Rattus norvegicus GN=Sub1 PE=2 SV=3		-0.00670417	-0.0792498	0.0968573	0.117394	-0.0453727	-0.0914482	0.261226	0.30963	-0.0221716	-0.0841291	0.094703	0.156041	0.277341	0.115981	0.0593926
Ppm1a	>sp|P20650|PPM1A_RAT Protein phosphatase 1A OS=Rattus norvegicus GN=Ppm1a PE=1 SV=1		0.276241	-0.142565	0.142681	0.0871903	-0.150177	-0.145096	0.0980867	-0.000972324	0.105674	-0.143578	0.145583	0.155992	0.141005	0.83935	0.794657
Tbca	>tr|M0RE00|M0RE00_RAT Tubulin-specific chaperone A (Fragment) OS=Rattus norvegicus GN=Tbca PE=4 SV=1;>sp|Q6PEC1|TBCA_RAT Tubulin-specific chaperone A OS=Rattus norvegicus GN=Tbca PE=1 SV=1;>tr|F1M825|F1M825_RAT Tubulin-specific chaperone A (Fragment) OS=Ra		0.0287706	-0.0533413	0.160533	0.0860209	-0.110609	-0.107847	0.258062	0.264254	-0.0269813	-0.0751438	0.128597	0.155965	0.552307	0.151239	0.0930769
Ap3b2	>tr|D4AE00|D4AE00_RAT AP-3 complex subunit beta OS=Rattus norvegicus GN=Ap3b2 PE=3 SV=1	Yes	-0.0120019	-0.0200651	0.0846313	0.061306	-0.14476	-0.14083	-0.315641	0.289791	-0.0651051	-0.0683712	0.0464046	0.155914	0.957762	0.443109	0.0595394
Cisd2	>tr|D4AAE9|D4AAE9_RAT Protein Cisd2 OS=Rattus norvegicus GN=Cisd2 PE=4 SV=1		0.0375424	-0.0453693	0.142322	0.0732101	-0.127028	-0.150847	0.184358	0.292209	-0.0282857	-0.0875603	0.0976376	0.155664	0.330564	0.236748	0.0864082
LOC684828	>tr|M0R7B4|M0R7B4_RAT Protein LOC684828 OS=Rattus norvegicus GN=LOC684828 PE=3 SV=1		-0.0443992	-0.0519848	0.165005	0.0625371	0.059978	0.0588419	0.454044	0.360841	-0.00264828	-0.00765413	0.166899	0.15543	0.965791	0.232411	0.171556
G3bp1	>tr|D3ZYS7|D3ZYS7_RAT Protein G3bp1 OS=Rattus norvegicus GN=G3bp1 PE=4 SV=1		-0.114338	-0.177863	0.185336	0.0936269	0.0173173	0.0269382	0.0196792	0.146537	-0.0616758	-0.0959423	0.124929	0.155313	0.760408	0.251407	0.11463
Fis1	>sp|P84817|FIS1_RAT Mitochondrial fission 1 protein OS=Rattus norvegicus GN=Fis1 PE=1 SV=1		-0.0255776	-0.1481	0.171943	0.137381	-0.184956	-0.25935	0.106904	0.00896678	-0.0893289	-0.1926	0.128175	0.155237	0.397464	0.0720174	0.169615
Rpn1	>tr|Q6P7A7|Q6P7A7_RAT Dolichyl-diphosphooligosaccharide--protein glycosyltransferase subunit 1 OS=Rattus norvegicus GN=Rpn1 PE=2 SV=1;>sp|P07153|RPN1_RAT Dolichyl-diphosphooligosaccharide--protein glycosyltransferase subunit 1 OS=Rattus norvegicus GN=Rpn1		-0.0579119	-0.0641434	0.13875	0.0639118	-0.0867389	-0.0919204	-0.0829927	0.316861	-0.0694427	-0.0752542	0.114937	0.155108	0.914592	0.13379	0.055894
Synj1	>sp|Q62910|SYNJ1_RAT Synaptojanin-1 OS=Rattus norvegicus GN=Synj1 PE=1 SV=3;>tr|F1LPS0|F1LPS0_RAT Synaptojanin-1 OS=Rattus norvegicus GN=Synj1 PE=4 SV=2;>tr|R9PXR6|R9PXR6_RAT Synaptojanin-1 OS=Rattus norvegicus GN=Synj1 PE=4 SV=1;>tr|D4ABN3|D4ABN3_RAT Syna	Yes	-0.0365721	0.0614373	-0.0154449	0.11048	-0.0856985	0.0620907	-1.27457	0.0729098	-0.0562227	0.0616986	0.0123409	0.154967	0.408646	0.631428	0.184269
Actr10	>tr|Q5M9F7|Q5M9F7_RAT ARP10 actin-related protein 10 homolog (S. cerevisiae) OS=Rattus norvegicus GN=Actr10 PE=2 SV=1		-0.0175219	-0.0715672	0.108799	-0.00141814	0.00464106	-0.0382573	0.0314602	0.400225	-0.00865671	-0.0582433	0.0944215	0.154465	0.469436	0.290856	0.272573
Atp6v1a	>tr|D4A133|D4A133_RAT Protein Atp6v1a OS=Rattus norvegicus GN=Atp6v1a PE=3 SV=1;>tr|M0RBP6|M0RBP6_RAT Uncharacterized protein OS=Rattus norvegicus PE=3 SV=1	Yes	0.00726862	-0.111579	0.16633	0.0479214	-0.0471154	-0.0884863	-0.111159	0.256079	-0.014485	-0.102342	0.137334	0.154091	0.277737	0.13069	0.222689
Stx12	>sp|G3V7P1|STX12_RAT Syntaxin-12 OS=Rattus norvegicus GN=Stx12 PE=1 SV=1	Yes	-0.033157	-0.077433	0.257665	0.161288	-0.0566387	-0.118026	0.107086	0.0427404	-0.0425497	-0.0936703	0.171555	0.154039	0.60821	0.102556	0.110966
Nop56	>tr|Q4KLK7|Q4KLK7_RAT Nucleolar protein 5A OS=Rattus norvegicus GN=Nop56 PE=1 SV=1		0.0259332	-0.100374	0.0788954	0.0402452	-0.0211862	-0.0775669	0.0313736	0.362622	0.00708545	-0.0912511	0.0714626	0.154026	0.273382	0.431002	0.218366
Rpl17	>sp|P24049|RL17_RAT 60S ribosomal protein L17 OS=Rattus norvegicus GN=Rpl17 PE=2 SV=3;>tr|D3Z9G9|D3Z9G9_RAT Protein RGD1560017 (Fragment) OS=Rattus norvegicus GN=RGD1560017 PE=3 SV=2		-0.0303852	-0.121495	0.0673311	0.0209931	-0.0151467	0.0303269	0.306666	0.398019	-0.0242898	-0.0607662	0.0563911	0.15351	0.476551	0.172794	0.135673
Rpl27a	>sp|P18445|RL27A_RAT 60S ribosomal protein L27a OS=Rattus norvegicus GN=Rpl27a PE=1 SV=3;>tr|D3ZF07|D3ZF07_RAT Protein RGD1562402 OS=Rattus norvegicus GN=RGD1562402 PE=3 SV=1;>tr|D3ZI60|D3ZI60_RAT Protein RGD1560633 OS=Rattus norvegicus GN=RGD1561984 PE=3		-0.0031724	-0.106441	0.134788	0.078687	0.00387056	-0.0455657	0.248381	0.309872	-0.000355212	-0.0820906	0.0940667	0.153097	0.0605881	0.228688	0.0521943
Bcan	>tr|G3V8G4|G3V8G4_RAT Brevican core protein OS=Rattus norvegicus GN=Bcan PE=4 SV=1;>sp|P55068|PGCB_RAT Brevican core protein OS=Rattus norvegicus GN=Bcan PE=1 SV=2	Yes	-0.0139064	-0.0125497	0.164608	0.0475811	-0.249296	-0.113356	-0.372561	0.32264	-0.108062	-0.0528722	0.163296	0.153031	0.693554	0.0984705	0.0948598
Echs1	>sp|P14604|ECHM_RAT Enoyl-CoA hydratase, mitochondrial OS=Rattus norvegicus GN=Echs1 PE=1 SV=1		0.0436832	-0.108411	0.126881	0.127002	-0.0302169	-0.137572	0.0796342	0.101995	0.0141231	-0.120076	0.0839859	0.15293	0.03598	0.42248	0.240021
Uqcrfs1	>sp|P20788|UCRI_RAT Cytochrome b-c1 complex subunit Rieske, mitochondrial OS=Rattus norvegicus GN=Uqcrfs1 PE=1 SV=2		0.0460115	-0.132589	0.05615	0.0576804	-0.290645	-0.172157	-0.00639505	0.226643	-0.0886509	-0.148416	-0.00144514	0.152687	0.598353	0.465796	0.123182
Acadvl	>tr|Q5M9H2|Q5M9H2_RAT Acyl-Coenzyme A dehydrogenase, very long chain OS=Rattus norvegicus GN=Acadvl PE=2 SV=1;>sp|P45953|ACADV_RAT Very long-chain specific acyl-CoA dehydrogenase, mitochondrial OS=Rattus norvegicus GN=Acadvl PE=1 SV=1		0.0966509	-0.0808176	0.0838336	0.103626	-0.063273	-0.00852083	-0.219185	0.0784525	0.0326813	-0.0518989	0.0694291	0.152668	0.324568	0.532664	0.533824
Mif	>sp|P30904|MIF_RAT Macrophage migration inhibitory factor OS=Rattus norvegicus GN=Mif PE=1 SV=4;>tr|D3ZE63|D3ZE63_RAT Protein LOC679748 OS=Rattus norvegicus GN=LOC679748 PE=4 SV=1		0.053424	-0.0797994	0.189217	0.113327	-0.148109	-0.519331	0.0290816	0.106462	-0.0271894	-0.255612	0.103004	0.152603	0.152592	0.367288	0.312039
Slc25a20	>sp|P97521|MCAT_RAT Mitochondrial carnitine/acylcarnitine carrier protein OS=Rattus norvegicus GN=Slc25a20 PE=1 SV=1;>tr|Q66HP8|Q66HP8_RAT Mitochondrial carnitine/acylcarnitine carrier protein OS=Rattus norvegicus GN=Slc25a20 PE=2 SV=1		0.0355496	-0.0748162	0.129709	0.0637532	-0.0436693	-0.145769	0.0808552	0.229768	0.00386206	-0.103197	0.0825094	0.152454	0.0905914	0.361542	0.206384
Gstk1	>sp|P24473|GSTK1_RAT Glutathione S-transferase kappa 1 OS=Rattus norvegicus GN=Gstk1 PE=1 SV=3		0.046003	0.0492818	0.237318	0.0991642	-0.0115977	-0.116377	0.0751751	0.147575	0.0229627	-0.0169816	0.161676	0.152394	0.529036	0.31696	0.310857
Psmd2	>sp|Q4FZT9|PSMD2_RAT 26S proteasome non-ATPase regulatory subunit 2 OS=Rattus norvegicus GN=Psmd2 PE=2 SV=1		0.00998875	0.0336058	0.119364	0.0610056	-0.0642371	-0.0279637	-0.422478	0.260018	-0.0197016	0.00897802	0.0669386	0.152012	0.562639	0.487313	0.127
Tsnax	>sp|Q9JHB5|TSNAX_RAT Translin-associated protein X OS=Rattus norvegicus GN=Tsnax PE=1 SV=1		0.0450663	0.0222619	0.202902	0.088178	0.0740658	0.0130685	0.349523	0.348984	0.0566661	0.0185845	0.21218	0.151667	0.743088	0.159214	0.293046
Rplp0	>sp|P19945|RLA0_RAT 60S acidic ribosomal protein P0 OS=Rattus norvegicus GN=Rplp0 PE=1 SV=2		-0.0168313	-0.126201	0.0896014	0.0404408	-0.0838965	-0.0989224	0.113647	0.276223	-0.0436574	-0.115289	0.067215	0.151566	0.358672	0.281602	0.125586
Gpd2	>sp|P35571|GPDM_RAT Glycerol-3-phosphate dehydrogenase, mitochondrial OS=Rattus norvegicus GN=Gpd2 PE=1 SV=1;>tr|F1LNI0|F1LNI0_RAT Glycerol-3-phosphate dehydrogenase OS=Rattus norvegicus GN=Gpd2 PE=3 SV=2		0.0536797	-0.0344231	0.128025	0.0548487	-0.0504262	-0.0741133	-0.130048	0.286444	0.0120373	-0.0502992	0.0988	0.151339	0.159621	0.270919	0.180102
Atp2a2	>sp|P11507|AT2A2_RAT Sarcoplasmic/endoplasmic reticulum calcium ATPase 2 OS=Rattus norvegicus GN=Atp2a2 PE=1 SV=1;>tr|E9PSX6|E9PSX6_RAT Calcium-transporting ATPase OS=Rattus norvegicus GN=Atp2a2 PE=3 SV=2;>tr|F1LPF6|F1LPF6_RAT Calcium-transporting ATPase O		-0.0160928	-0.0345135	0.0500349	0.0203043	-0.123741	-0.0152101	-0.124838	0.364027	-0.0591521	-0.0267921	0.0619511	0.151276	0.610964	0.292283	0.118589
Ssr4	>sp|Q07984|SSRD_RAT Translocon-associated protein subunit delta OS=Rattus norvegicus GN=Ssr4 PE=2 SV=1		-0.0270229	-0.165486	0.264635	0.0344775	-0.00804616	-0.0818915	0.211865	0.365091	-0.0194322	-0.132048	0.196859	0.151149	0.045704	0.13708	0.14362
Tpr	>sp|F1MA98|TPR_RAT Nucleoprotein TPR OS=Rattus norvegicus GN=Tpr PE=1 SV=1		0.0255542	0.281774	-0.133582	0.294861	-0.0825103	0.184237	-1.38847	-0.0166904	-0.0176716	0.242759	-0.127699	0.151131	0.0922315	0.557304	0.300061
Dpysl2	>sp|P47942|DPYL2_RAT Dihydropyrimidinase-related protein 2 OS=Rattus norvegicus GN=Dpysl2 PE=1 SV=1		-0.015636	-0.117129	0.154569	-0.0146043	0.0110548	-0.100331	0.479367	0.314593	-0.00495965	-0.11041	0.139816	0.150879	0.237922	0.106841	0.437022
Gpc2	>sp|P51653|GPC2_RAT Glypican-2 OS=Rattus norvegicus GN=Gpc2 PE=1 SV=1		-0.0349673	-0.117162	0.0751736	0.0319222	-0.0478477	0.114968	0.275332	0.404412	-0.0401195	-0.0243096	0.0582618	0.150524	0.842005	0.181285	0.119153
Gapdh	>sp|P04797|G3P_RAT Glyceraldehyde-3-phosphate dehydrogenase OS=Rattus norvegicus GN=Gapdh PE=1 SV=3;>tr|M0R590|M0R590_RAT Glyceraldehyde-3-phosphate dehydrogenase OS=Rattus norvegicus GN=LOC685186 PE=3 SV=1;>tr|D3ZGY4|D3ZGY4_RAT Glyceraldehyde-3-phosphate		0.043293	-0.104944	0.154065	0.0421303	0.0710403	0.0198974	0.237546	0.285945	0.0543919	-0.0550074	0.134236	0.15032	0.242942	0.38009	0.44879
Eif2b1	>sp|Q64270|EI2BA_RAT Translation initiation factor eIF-2B subunit alpha OS=Rattus norvegicus GN=Eif2b1 PE=2 SV=1		-0.0373147	-0.105919	0.206484	0.045727	-0.0990304	-0.129053	-0.008015	0.211082	-0.0620009	-0.115172	0.13299	0.150132	0.52451	0.196772	0.162412
Arf3	>sp|P61206|ARF3_RAT ADP-ribosylation factor 3 OS=Rattus norvegicus GN=Arf3 PE=1 SV=2;>sp|P84079|ARF1_RAT ADP-ribosylation factor 1 OS=Rattus norvegicus GN=Arf1 PE=1 SV=2;>tr|M0R3K0|M0R3K0_RAT Uncharacterized protein OS=Rattus norvegicus GN=LOC100912045 PE=		0.0312336	-0.162027	0.238819	0.0759309	-0.0982251	-0.134237	0.154876	0.176351	-0.0205499	-0.150911	0.197848	0.149978	0.135849	0.116672	0.196447
Eef2	>sp|P05197|EF2_RAT Elongation factor 2 OS=Rattus norvegicus GN=Eef2 PE=1 SV=4	Yes	-0.0716622	-0.0286998	0.126515	0.0430542	-0.0464488	-0.0391781	-0.26238	0.319514	-0.0615768	-0.0328911	0.0923155	0.149944	0.355331	0.122309	0.0680639
Rhoc	>tr|B2RYP0|B2RYP0_RAT Protein Rhoc OS=Rattus norvegicus GN=Rhoc PE=2 SV=1		-0.0595857	-0.107858	0.140799	0.0815726	-0.0829609	-0.0447496	0.145533	0.174443	-0.0689358	-0.0826148	0.0733121	0.149841	0.915944	0.376052	0.321626
Psat1	>tr|E9PSV5|E9PSV5_RAT Phosphoserine aminotransferase OS=Rattus norvegicus GN=Psat1 PE=3 SV=2		-0.0611598	-0.09591	0.105868	0.0671831	-0.0382058	-0.118197	0.142646	0.103778	-0.0519782	-0.104825	0.0867942	0.149789	0.525886	0.0410797	0.246021
Gnb2	>sp|P54313|GBB2_RAT Guanine nucleotide-binding protein G(I)/G(S)/G(T) subunit beta-2 OS=Rattus norvegicus GN=Gnb2 PE=1 SV=4		0.00494071	-0.148918	0.186155	0.0689686	-0.142122	-0.116307	0.137238	0.230564	-0.0538843	-0.135874	0.135266	0.149763	0.214391	0.0858928	0.0697607
Lin7c	>sp|Q792I0|LIN7C_RAT Protein lin-7 homolog C OS=Rattus norvegicus GN=Lin7c PE=1 SV=1	Yes	0.0430685	-0.135465	0.118108	0.116099	-0.283082	-0.39715	-0.0891725	0.0365916	-0.0873918	-0.240139	0.0179524	0.149488	0.379424	0.568285	0.349636
Clip2	>tr|G3V949|G3V949_RAT CAP-Gly domain-containing linker protein 2 OS=Rattus norvegicus GN=Clip2 PE=4 SV=1;>sp|O55156|CLIP2_RAT CAP-Gly domain-containing linker protein 2 OS=Rattus norvegicus GN=Clip2 PE=1 SV=1		-0.0885274	-0.0654894	0.0362906	0.168127	-0.108367	-0.127974	-0.222765	0.0636074	-0.0964631	-0.0904832	-0.00544937	0.149397	0.921343	0.451883	0.0590449
Gpi	>sp|Q6P6V0|G6PI_RAT Glucose-6-phosphate isomerase OS=Rattus norvegicus GN=Gpi PE=1 SV=1		0.0208317	-0.109939	0.160897	0.0767638	0.0494569	-0.0494383	0.0993347	0.154525	0.0322818	-0.085739	0.131446	0.149185	0.2192	0.294908	0.461423
Etfdh	>tr|Q66HF3|Q66HF3_RAT Electron transfer flavoprotein-ubiquinone oxidoreductase, mitochondrial OS=Rattus norvegicus GN=Etfdh PE=2 SV=1;>sp|Q6UPE1|ETFD_RAT Electron transfer flavoprotein-ubiquinone oxidoreductase, mitochondrial OS=Rattus norvegicus GN=Etfdh		-0.0478458	-0.0100235	-0.0392955	0.114111	0.120625	-0.0973148	-0.0735167	0.112289	0.0195424	-0.04494	-0.0183756	0.149128	0.414382	0.756373	0.341688
Tppp	>tr|D3ZQL7|D3ZQL7_RAT Protein Tppp OS=Rattus norvegicus GN=Tppp PE=4 SV=1		-0.253993	-0.236062	0.0856374	0.0330923	-0.100748	-0.155735	0.17431	0.26375	-0.192695	-0.203931	0.105571	0.149117	0.947207	0.0464387	0.0456225
Map2	>tr|F1MAQ5|F1MAQ5_RAT Microtubule-associated protein OS=Rattus norvegicus GN=Map2 PE=4 SV=2	Yes	0.0757262	0.0879093	0.132993	0.270862	-0.140961	-0.0858414	-0.826101	-0.258289	-0.0109488	0.018409	0.108782	0.148749	0.79238	0.267328	0.678758
Snx3	>sp|Q5U211|SNX3_RAT Sorting nexin-3 OS=Rattus norvegicus GN=Snx3 PE=1 SV=1		-0.10628	-0.117426	0.180456	0.0846513	-0.18471	-0.179977	0.0915636	0.206625	-0.137652	-0.142446	0.11879	0.148656	0.97128	0.174744	0.107505
Ptbp1	>sp|Q00438|PTBP1_RAT Polypyrimidine tract-binding protein 1 OS=Rattus norvegicus GN=Ptbp1 PE=1 SV=1		-0.0386962	-0.0617271	0.0167417	0.0970805	-0.0142687	0.0375173	0.090269	0.178375	-0.0289252	-0.0220293	0.0451382	0.148531	0.931217	0.393272	0.0930767
Ptges3	>tr|R9PXR7|R9PXR7_RAT Prostaglandin E synthase 3 (Fragment) OS=Rattus norvegicus GN=Ptges3 PE=1 SV=1;>sp|P83868|TEBP_RAT Prostaglandin E synthase 3 OS=Rattus norvegicus GN=Ptges3 PE=1 SV=2		0.0896531	-0.0676313	0.183144	0.0752839	-0.0304854	-0.13282	0.142722	0.166467	0.0415977	-0.0937067	0.118711	0.148328	0.051119	0.474923	0.503533
LOC100361144	>tr|D4A4P3|D4A4P3_RAT Protein LOC100361144 OS=Rattus norvegicus GN=LOC100361144 PE=4 SV=1;>tr|M0RA24|M0RA24_RAT Protein LOC100362391 OS=Rattus norvegicus GN=LOC100362391 PE=4 SV=1		0.0704198	-0.138646	0.00284174	-0.00788909	-0.105757	-0.0836274	0.136313	0.2674	-5.1112e-05	-0.116639	0.0243711	0.148139	0.384104	0.759606	0.510816
Mtch2	>tr|B0BN52|B0BN52_RAT Mitochondrial carrier homolog 2 (C. elegans) OS=Rattus norvegicus GN=Mtch2 PE=2 SV=1		0.0309638	-0.0700505	0.123156	0.065223	0.0106123	-0.12339	0.100099	0.198686	0.0228232	-0.0913861	0.0955501	0.147947	0.312688	0.226141	0.337672
Ap2a2	>sp|P18484|AP2A2_RAT AP-2 complex subunit alpha-2 OS=Rattus norvegicus GN=Ap2a2 PE=1 SV=3	Yes	0.0333426	-0.048545	0.141277	0.0780676	-0.0476775	-0.0834766	-0.311321	0.178706	0.00093458	-0.0625176	0.108762	0.147611	0.191072	0.242692	0.145011
Abcb7	>sp|Q704E8|ABCB7_RAT ATP-binding cassette sub-family B member 7, mitochondrial OS=Rattus norvegicus GN=Abcb7 PE=1 SV=1;>tr|F1LNV4|F1LNV4_RAT ATP-binding cassette sub-family B member 7, mitochondrial OS=Rattus norvegicus GN=Abcb7 PE=1 SV=2		-0.118347	-0.138352	0.115633	0.0706151	-0.0300137	-0.119559	-0.286709	0.0660877	-0.0830137	-0.130835	0.0532151	0.14757	0.595985	0.275726	0.300207
Ndufs2	>sp|Q641Y2|NDUS2_RAT NADH dehydrogenase [ubiquinone] iron-sulfur protein 2, mitochondrial OS=Rattus norvegicus GN=Ndufs2 PE=1 SV=1		0.0616228	-0.0721848	0.136664	0.0377854	-0.0759673	-0.0921473	0.0588095	0.238138	0.00658678	-0.0801698	0.131501	0.147409	0.48423	0.129662	0.362117
Ckmt1b	>tr|Q5BJT9|Q5BJT9_RAT Creatine kinase, mitochondrial 1, ubiquitous OS=Rattus norvegicus GN=Ckmt1b PE=2 SV=1;>sp|P25809|KCRU_RAT Creatine kinase U-type, mitochondrial OS=Rattus norvegicus GN=Ckmt1 PE=1 SV=1		0.0812326	-0.0852708	0.205739	0.082406	0.0396235	-0.0664357	0.177101	0.232225	0.064589	-0.0777368	0.175896	0.147358	0.309659	0.171634	0.381997
Rras	>sp|D3Z8L7|RRAS_RAT Ras-related protein R-Ras OS=Rattus norvegicus GN=Rras PE=1 SV=1		-0.096618	-0.162027	0.0590059	0.0638498	-0.106433	-0.0751229	0.233139	0.244053	-0.100544	-0.127265	0.032211	0.147305	0.751105	0.219138	0.0859706
Ktn1	>tr|D4ADW6|D4ADW6_RAT Protein Ktn1 OS=Rattus norvegicus GN=Ktn1 PE=4 SV=2		-0.0396992	0.197694	0.0156554	0.290359	-0.136878	-0.121112	0.0451042	-0.247538	-0.0785706	0.0701715	-0.0610082	0.147166	0.300619	0.928879	0.410744
Wdr7	>sp|Q9ERH3|WDR7_RAT WD repeat-containing protein 7 OS=Rattus norvegicus GN=Wdr7 PE=2 SV=1;>tr|Z4YNP9|Z4YNP9_RAT WD repeat-containing protein 7 OS=Rattus norvegicus GN=Wdr7 PE=4 SV=1		-0.0379821	0.134424	0.0154549	0.0648343	0.00301745	0.219723	-0.536585	0.0231359	-0.0215823	0.168543	0.0105334	0.146799	0.353858	0.841851	0.64936
Gys1	>sp|A2RRU1|GYS1_RAT Glycogen [starch] synthase, muscle OS=Rattus norvegicus GN=Gys1 PE=2 SV=1		-0.0346459	-0.0106881	0.140501	0.124302	0.00532661	-0.0380721	-0.196658	0.0730466	-0.0186569	-0.0216417	0.122185	0.146683	0.958651	0.173242	0.109488
Fyn	>sp|Q62844|FYN_RAT Tyrosine-protein kinase Fyn OS=Rattus norvegicus GN=Fyn PE=1 SV=1;>tr|A0A096MKC1|A0A096MKC1_RAT Tyrosine-protein kinase Fyn OS=Rattus norvegicus GN=Fyn PE=4 SV=1		-0.00490561	-0.0489368	0.0726538	0.0136909	-0.136259	-0.114149	-0.00891445	0.288576	-0.0574468	-0.0750218	0.0443189	0.146666	0.845343	0.338943	0.196681
Pgap1	>sp|Q765A7|PGAP1_RAT GPI inositol-deacylase OS=Rattus norvegicus GN=Pgap1 PE=1 SV=1		-0.0373502	-0.00265141	0.100995	0.118382	-0.048255	-0.135271	-0.401159	0.208087	-0.0417121	-0.0556993	0.0797014	0.146034	0.928944	0.412764	0.193921
Osbp	>tr|D4A9D8|D4A9D8_RAT Oxysterol-binding protein OS=Rattus norvegicus GN=Osbp PE=1 SV=2		0.0662503	-0.0157682	0.142981	0.140865	-0.233258	-0.13234	-0.33812	0.102055	-0.0535529	-0.0623971	0.105542	0.145612	0.934938	0.185537	0.124225
Vdac3	>sp|Q9R1Z0|VDAC3_RAT Voltage-dependent anion-selective channel protein 3 OS=Rattus norvegicus GN=Vdac3 PE=1 SV=2		0.0302252	-0.103615	0.10007	0.0327487	0.0360319	0.0184365	0.21993	0.353866	0.0325479	-0.0547944	0.103349	0.145605	0.300952	0.201538	0.301542
Rtn4	>tr|F1LQN3|F1LQN3_RAT Reticulon OS=Rattus norvegicus GN=Rtn4 PE=1 SV=1;>sp|Q9JK11|RTN4_RAT Reticulon-4 OS=Rattus norvegicus GN=Rtn4 PE=1 SV=1	Yes	0.0245758	0.0523238	0.0735787	0.175662	0.017278	-0.0158364	0.399164	0.0684752	0.0216567	0.0250598	0.0730461	0.145542	0.934824	0.596677	0.0400232
Mfge8	>sp|P70490|MFGM_RAT Lactadherin OS=Rattus norvegicus GN=Mfge8 PE=2 SV=1;>tr|Q1PBJ1|Q1PBJ1_RAT Lactadherin OS=Rattus norvegicus GN=Mfge8 PE=2 SV=1		0.0844231	-0.135614	0.162976	-0.00227878	0.011246	0.031722	0.19005	0.431051	0.0551523	-0.0686795	0.14404	0.145485	0.296871	0.478945	0.454282
Tufm	>sp|P85834|EFTU_RAT Elongation factor Tu, mitochondrial OS=Rattus norvegicus GN=Tufm PE=1 SV=1		0.0385752	-0.0920017	0.123309	0.0402386	0.0694142	-0.00982072	0.0768924	0.319594	0.0509108	-0.0591293	0.0881786	0.145474	0.162184	0.644971	0.345384
Rac1	>sp|Q6RUV5|RAC1_RAT Ras-related C3 botulinum toxin substrate 1 OS=Rattus norvegicus GN=Rac1 PE=1 SV=1		-0.0263332	-0.116368	0.142595	0.0235324	-0.104418	-0.076422	0.237477	0.2836	-0.0575672	-0.100389	0.117412	0.145098	0.515234	0.0945393	0.145413
Gja1	>sp|P08050|CXA1_RAT Gap junction alpha-1 protein OS=Rattus norvegicus GN=Gja1 PE=1 SV=2		-0.0689811	0.206116	0.652495	0.0804059	-0.269604	-0.441581	0.248674	0.273714	-0.14923	-0.0529629	0.530067	0.145031	0.754096	0.0333133	0.199893
Rpl23	>sp|P62832|RL23_RAT 60S ribosomal protein L23 OS=Rattus norvegicus GN=Rpl23 PE=2 SV=1		-0.095608	-0.183504	0.0683154	0.0829869	-0.0212145	-0.0240172	0.202258	0.234739	-0.0658506	-0.119709	0.0252185	0.144931	0.41987	0.471899	0.0171456
Kif2a	>sp|Q9WV63|KIF2A_RAT Kinesin-like protein KIF2A OS=Rattus norvegicus GN=Kif2a PE=2 SV=2		0.0771253	-0.0288206	0.0800261	0.0875078	-0.085753	-0.0358996	-0.199488	0.168532	0.011974	-0.0316522	0.0663895	0.144799	0.561308	0.458281	0.246637
Ap1m1	>sp|Q32Q06|AP1M1_RAT AP-1 complex subunit mu-1 OS=Rattus norvegicus GN=Ap1m1 PE=1 SV=3	Yes	0.0335301	-0.139372	0.210204	0.106436	-0.0640506	-0.0450942	0.1003	0.0932819	-0.00550217	-0.101661	0.154091	0.144737	0.277159	0.200023	0.156481
Letm1	>sp|Q5XIN6|LETM1_RAT LETM1 and EF-hand domain-containing protein 1, mitochondrial OS=Rattus norvegicus GN=Letm1 PE=1 SV=1		0.0299175	-0.111254	0.0542235	0.0758941	-0.132124	-0.177295	-0.227348	0.121149	-0.0348989	-0.137671	0.0298313	0.144668	0.122336	0.245603	0.201901
Arrb1	>sp|P29066|ARRB1_RAT Beta-arrestin-1 OS=Rattus norvegicus GN=Arrb1 PE=1 SV=1		-0.0682825	-0.05801	0.228278	0.106051	-0.126726	-0.02718	0.013756	0.0570667	-0.0916597	-0.045678	0.179932	0.14429	0.779898	0.0900399	0.230959
Eif2s3	>sp|P81795|IF2G_RAT Eukaryotic translation initiation factor 2 subunit 3 OS=Rattus norvegicus GN=Eif2s3 PE=1 SV=2		-0.00753743	-0.0662506	0.0932006	0.0711125	-0.188066	-0.17157	-0.0515206	0.180694	-0.0797488	-0.108379	0.0354127	0.144187	0.70414	0.338155	0.0881728
Galk1	>tr|Q5RKH2|Q5RKH2_RAT Galactokinase 1 OS=Rattus norvegicus GN=Galk1 PE=2 SV=1		-0.0171437	-0.0359815	0.0835425	0.124375	-0.11243	-0.160996	0.0151947	0.152204	-0.055258	-0.0859874	0.0550355	0.143891	0.696112	0.406223	0.0943144
Pgk1	>sp|P16617|PGK1_RAT Phosphoglycerate kinase 1 OS=Rattus norvegicus GN=Pgk1 PE=1 SV=2		-0.0241652	-0.160483	0.128205	0.0652193	-0.0213392	-0.111597	0.15372	0.150737	-0.0230348	-0.140929	0.0987837	0.143822	0.219171	0.109274	0.226557
Mon2	>tr|D3ZCG3|D3ZCG3_RAT Protein Mon2 (Fragment) OS=Rattus norvegicus GN=Mon2 PE=4 SV=2;>tr|D3ZKH2|D3ZKH2_RAT Protein Mon2 (Fragment) OS=Rattus norvegicus GN=Mon2 PE=4 SV=2		-0.0234397	0.255631	-0.0907943	0.310374	-0.0874734	0.0170521	-1.26167	-0.14751	-0.0490532	0.160199	-0.117803	0.143671	0.171357	0.725817	0.314776
Kdelr1	>sp|Q569A6|ERD21_RAT ER lumen protein-retaining receptor 1 OS=Rattus norvegicus GN=Kdelr1 PE=2 SV=1;>sp|Q5U305|ERD22_RAT ER lumen protein-retaining receptor 2 OS=Rattus norvegicus GN=Kdelr2 PE=2 SV=1		0.0230749	-0.201849	0.0148624	0.0463992	-0.0229344	-0.0475102	0.15801	0.380659	0.00467115	-0.140114	0.0238846	0.143596	0.11646	0.896658	0.209642
Aldh2	>tr|F1LN88|F1LN88_RAT Aldehyde dehydrogenase, mitochondrial OS=Rattus norvegicus GN=Aldh2 PE=3 SV=2;>sp|P11884|ALDH2_RAT Aldehyde dehydrogenase, mitochondrial OS=Rattus norvegicus GN=Aldh2 PE=1 SV=1		0.0667104	-0.0140415	0.17605	0.155132	-0.15086	-0.180542	-0.0831558	-0.014543	-0.0203179	-0.0806418	0.127277	0.143346	0.527566	0.111109	0.29239
Camsap3	>tr|D3ZXQ2|D3ZXQ2_RAT Protein Camsap3 OS=Rattus norvegicus GN=Camsap3 PE=4 SV=2		0.140353	0.19928	-0.0911583	0.186913	-0.20559	-0.0766648	-1.52313	-0.196901	0.00197608	0.088902	-0.0278786	0.143056	0.609405	0.917202	0.858944
Rpl15	>sp|P61314|RL15_RAT 60S ribosomal protein L15 OS=Rattus norvegicus GN=Rpl15 PE=1 SV=2;>tr|D3ZXA2|D3ZXA2_RAT Ribosomal protein L15 OS=Rattus norvegicus GN=RGD1565131 PE=3 SV=2		0.00500691	-0.162645	0.145661	0.0236127	0.0154347	-0.0634616	0.201348	0.322881	0.00917802	-0.122972	0.108291	0.142581	0.0557909	0.231855	0.237582
Ina	>sp|P23565|AINX_RAT Alpha-internexin OS=Rattus norvegicus GN=Ina PE=1 SV=2		0.0348833	-0.188968	0.22032	0.028444	-0.0228358	-0.0681881	-0.0460169	0.236265	0.0117957	-0.140656	0.213869	0.14241	0.357976	0.345017	0.552396
Atp5f1	>sp|P19511|AT5F1_RAT ATP synthase F(0) complex subunit B1, mitochondrial OS=Rattus norvegicus GN=Atp5f1 PE=1 SV=1		0.0333941	-0.140787	0.129985	0.0224917	-0.0703021	-0.100756	0.165832	0.277299	-0.00808438	-0.124775	0.112308	0.142379	0.157654	0.126529	0.308365
Rpsa	>sp|P38983|RSSA_RAT 40S ribosomal protein SA OS=Rattus norvegicus GN=Rpsa PE=1 SV=3		-0.0655777	-0.142052	0.185359	0.0144785	0.0299678	-0.109092	0.169962	0.244967	-0.0273595	-0.128868	0.128974	0.142379	0.0628205	0.219742	0.280413
Hyou1	>tr|F1LN18|F1LN18_RAT Hypoxia up-regulated protein 1 OS=Rattus norvegicus GN=Hyou1 PE=3 SV=1		-0.0829592	-0.00422452	-0.0488455	0.0610455	-0.00762705	-0.0918683	-0.233463	0.314477	-0.0528264	-0.039282	-0.0546981	0.14231	0.868248	0.986385	0.0592635
Smc1a	>sp|Q9Z1M9|SMC1A_RAT Structural maintenance of chromosomes protein 1A OS=Rattus norvegicus GN=Smc1a PE=1 SV=1;>tr|F1LSS1|F1LSS1_RAT Structural maintenance of chromosomes protein OS=Rattus norvegicus GN=Smc1a PE=3 SV=2		0.0101848	0.156505	0.0198124	0.123902	-0.125689	-0.0191869	-0.834004	0.288767	-0.0441647	0.0862284	0.0442146	0.142299	0.172128	0.50192	0.0247582
Dlat	>sp|P08461|ODP2_RAT Dihydrolipoyllysine-residue acetyltransferase component of pyruvate dehydrogenase complex, mitochondrial OS=Rattus norvegicus GN=Dlat PE=1 SV=3;>tr|M0RAP9|M0RAP9_RAT Acetyltransferase component of pyruvate dehydrogenase complex OS=Rattu		0.105763	-0.108634	0.250616	0.02224	-0.116444	-0.0874298	0.283851	0.232606	0.0168803	-0.100153	0.232427	0.142209	0.336202	0.153963	0.525
Atp6v0d1	>tr|Q5M7T6|Q5M7T6_RAT ATPase, H+ transporting, lysosomal 38kDa, V0 subunit d1 OS=Rattus norvegicus GN=Atp6v0d1 PE=2 SV=1	Yes	-0.0196597	-0.104234	0.242906	0.013458	-0.193881	-0.176965	0.113926	0.349387	-0.089348	-0.133326	0.207211	0.142209	0.563113	0.0453674	0.0928509
Hepacam	>tr|D3ZEI4|D3ZEI4_RAT Protein Hepacam OS=Rattus norvegicus GN=Hepacam PE=4 SV=2		-0.0333431	-0.0464327	0.158916	0.0826311	-0.144177	-0.155155	0.021364	0.177319	-0.0776766	-0.0899215	0.125474	0.141922	0.893429	0.144836	0.0964675
Atp5a1	>sp|P15999|ATPA_RAT ATP synthase subunit alpha, mitochondrial OS=Rattus norvegicus GN=Atp5a1 PE=1 SV=2;>tr|F1LP05|F1LP05_RAT ATP synthase subunit alpha OS=Rattus norvegicus GN=Atp5a1 PE=3 SV=1;>tr|M0R4D7|M0R4D7_RAT Protein LOC100910820 OS=Rattus norvegicus		0.00722484	-0.127394	0.14797	0.0356567	-0.077185	-0.111319	0.0394693	0.247153	-0.0265391	-0.120964	0.108499	0.1419	0.222042	0.145651	0.19503
Prep	>sp|O70196|PPCE_RAT Prolyl endopeptidase OS=Rattus norvegicus GN=Prep PE=1 SV=1		0.107357	-0.0429585	0.0619822	0.0391061	-0.00442281	-0.129135	-0.214909	0.195419	0.0626453	-0.0774292	0.0686546	0.141608	0.241472	0.952101	0.782701
Thoc2	>tr|F1M0V4|F1M0V4_RAT Protein Thoc2 OS=Rattus norvegicus GN=Thoc2 PE=4 SV=2		0.211182	0.378951	-0.117847	0.138414	-0.04573	0.18002	-1.06636	0.269411	0.108417	0.299379	-0.0840564	0.14135	0.109058	0.35119	0.429884
Ywhab	>sp|P35213|1433B_RAT 14-3-3 protein beta/alpha OS=Rattus norvegicus GN=Ywhab PE=1 SV=3	Yes	-0.00250033	-0.114773	0.190572	0.0601114	-0.0382496	-0.134272	0.142508	0.183343	-0.0168	-0.122572	0.141776	0.141065	0.142633	0.107284	0.207108
Pcyox1	>sp|Q99ML5|PCYOX_RAT Prenylcysteine oxidase OS=Rattus norvegicus GN=Pcyox1 PE=1 SV=1		0.00348788	-0.10111	0.00886278	0.042444	-0.0184065	-0.104752	-0.0514984	0.341488	-0.00526984	-0.102567	-0.00696054	0.141049	0.200664	0.981512	0.115618
Slc25a11	>tr|G3V6H5|G3V6H5_RAT Mitochondrial 2-oxoglutarate/malate carrier protein OS=Rattus norvegicus GN=Slc25a11 PE=3 SV=1;>sp|P97700|M2OM_RAT Mitochondrial 2-oxoglutarate/malate carrier protein OS=Rattus norvegicus GN=Slc25a11 PE=2 SV=3		0.0364209	-0.143789	0.0984496	0.0149495	0.0190182	-0.11864	0.0853806	0.301703	0.0294598	-0.133729	0.104388	0.141047	0.0596483	0.369802	0.445248
Rab2a	>sp|P05712|RAB2A_RAT Ras-related protein Rab-2A OS=Rattus norvegicus GN=Rab2a PE=1 SV=1	Yes	0.0147614	-0.120752	0.15603	0.0119551	-0.0980198	-0.0813009	0.196489	0.317001	-0.0303511	-0.104971	0.114243	0.140888	0.219871	0.11227	0.226653
Mthfd1l	>tr|B2GUZ3|B2GUZ3_RAT Mthfd1l protein OS=Rattus norvegicus GN=Mthfd1l PE=2 SV=1		-0.0227561	-0.0175087	0.0782881	-0.00525106	-0.0686062	-0.0823196	-0.441587	0.402617	-0.0410962	-0.043433	0.0383668	0.140833	0.952672	0.229489	0.166071
Palm	>sp|Q920Q0|PALM_RAT Paralemmin-1 OS=Rattus norvegicus GN=Palm PE=1 SV=1	Yes	-0.019824	-0.137465	0.156718	0.00693806	-0.270863	-0.207711	-0.107842	0.114619	-0.12024	-0.165564	0.115171	0.140811	0.696554	0.0882392	0.357388
Gstm1	>sp|P04905|GSTM1_RAT Glutathione S-transferase Mu 1 OS=Rattus norvegicus GN=Gstm1 PE=1 SV=2;>tr|G3V983|G3V983_RAT Glutathione S-transferase Mu 1 OS=Rattus norvegicus GN=Gstm1 PE=3 SV=1		0.0392085	-0.0657222	0.162627	0.157694	0.0774802	-0.0758232	0.227912	-0.0220882	0.0545172	-0.0697626	0.116019	0.140283	0.165936	0.421044	0.675692
Rps15a	>sp|P62246|RS15A_RAT 40S ribosomal protein S15a OS=Rattus norvegicus GN=Rps15a PE=1 SV=2;>tr|D3ZLL8|D3ZLL8_RAT Protein LOC100909878 OS=Rattus norvegicus GN=Rps15a-ps7 PE=3 SV=1;>tr|D3ZZC7|D3ZZC7_RAT Protein Rps15al2 OS=Rattus norvegicus GN=Rps15al2 PE=3 SV		-0.00514152	-0.106636	0.168121	0.0120251	0.00738992	-0.0127892	0.261804	0.317097	-0.000128936	-0.0690973	0.123366	0.140276	0.213715	0.173259	0.259062
Ywhag	>sp|P61983|1433G_RAT 14-3-3 protein gamma OS=Rattus norvegicus GN=Ywhag PE=1 SV=2	Yes	-0.0234526	-0.137521	0.155788	0.0249538	-0.0865201	-0.109497	0.160855	0.26011	-0.0486796	-0.126311	0.123545	0.140236	0.230058	0.193524	0.19708
Slc25a3	>tr|G3V741|G3V741_RAT Phosphate carrier protein, mitochondrial OS=Rattus norvegicus GN=Slc25a3 PE=3 SV=1;>sp|P16036|MPCP_RAT Phosphate carrier protein, mitochondrial OS=Rattus norvegicus GN=Slc25a3 PE=1 SV=1		-0.0662944	-0.19978	0.0529138	0.0180538	-0.0559214	-0.150376	0.136031	0.236773	-0.0621452	-0.180019	0.0449234	0.140056	0.158903	0.282189	0.244096
Ndufc2	>tr|Q5PQZ9|Q5PQZ9_RAT NADH dehydrogenase [ubiquinone] 1 subunit C2 OS=Rattus norvegicus GN=Ndufc2 PE=2 SV=1		0.0726204	-0.101829	0.122482	0.0213803	-0.0790316	-0.0757446	0.160852	0.214638	0.0119596	-0.0913953	0.0854013	0.139724	0.284723	0.342465	0.524911
Pfn2	>sp|Q9EPC6|PROF2_RAT Profilin-2 OS=Rattus norvegicus GN=Pfn2 PE=1 SV=3;>tr|D3ZDU5|D3ZDU5_RAT Profilin OS=Rattus norvegicus GN=Pfn2 PE=3 SV=1		0.0884989	-0.0620342	0.186854	0.0688481	0.0446043	-0.0571812	0.221699	0.216531	0.0709411	-0.060093	0.159918	0.139523	0.0848531	0.172109	0.509932
Mpc1	>sp|P63031|MPC1_RAT Mitochondrial pyruvate carrier 1 OS=Rattus norvegicus GN=Mpc1 PE=3 SV=1		0.0494804	-0.18708	0.177791	0.0535845	-0.0415365	-0.0897066	0.1857	0.182607	0.0130737	-0.148131	0.121233	0.13945	0.183749	0.3523	0.489653
Atp2b1	>sp|P11505|AT2B1_RAT Plasma membrane calcium-transporting ATPase 1 OS=Rattus norvegicus GN=Atp2b1 PE=2 SV=2;>tr|D3ZAX3|D3ZAX3_RAT Calcium-transporting ATPase OS=Rattus norvegicus GN=Atp2b1 PE=3 SV=1;>tr|D3ZAE5|D3ZAE5_RAT Calcium-transporting ATPase OS=Ratt		-0.0410924	-0.124067	0.0734544	0.0535586	-0.154191	-0.148741	-0.454064	0.191561	-0.086332	-0.133937	0.0598766	0.139338	0.594888	0.289575	0.113753
Pgrmc2	>sp|Q5XIU9|PGRC2_RAT Membrane-associated progesterone receptor component 2 OS=Rattus norvegicus GN=Pgrmc2 PE=2 SV=1		-0.0411992	-0.160218	0.125738	0.00606513	-0.0589245	-0.137173	0.114947	0.36223	-0.0482893	-0.151	0.07983	0.139281	0.0717649	0.323153	0.184563
Sept2	>sp|Q91Y81|SEPT2_RAT Septin-2 OS=Rattus norvegicus GN=Sept2 PE=1 SV=1	Yes	-0.00434193	-0.0845765	0.170498	0.147237	-0.0646669	-0.0841411	0.171016	0.0296645	-0.0284719	-0.0844023	0.125095	0.139256	0.357041	0.0789582	0.0823212
Acsl3	>sp|Q63151|ACSL3_RAT Long-chain-fatty-acid--CoA ligase 3 OS=Rattus norvegicus GN=Acsl3 PE=1 SV=1		0.137032	0.290596	0.236653	-0.00832013	-0.118825	-0.0629847	-0.174425	0.404102	0.0346893	0.149164	0.222359	0.139095	0.406879	0.289382	0.534776
Emc2	>sp|B0BNG0|EMC2_RAT ER membrane protein complex subunit 2 OS=Rattus norvegicus GN=Emc2 PE=2 SV=1		-0.0147121	-0.0656905	-0.207537	0.0497189	-0.586433	-0.128591	-0.0259361	0.343813	-0.243401	-0.0908507	-0.221732	0.138129	0.441915	0.933518	0.0635881
Acadl	>sp|P15650|ACADL_RAT Long-chain specific acyl-CoA dehydrogenase, mitochondrial OS=Rattus norvegicus GN=Acadl PE=1 SV=1		0.0110869	-0.0863734	0.140538	0.104338	-0.00195965	-0.0294467	0.203413	0.174354	0.00586826	-0.0636027	0.107639	0.137765	0.293083	0.407753	0.166357
Clic4	>tr|G3V8C4|G3V8C4_RAT Chloride intracellular channel 4, isoform CRA_b OS=Rattus norvegicus GN=Clic4 PE=4 SV=1;>sp|Q9Z0W7|CLIC4_RAT Chloride intracellular channel protein 4 OS=Rattus norvegicus GN=Clic4 PE=1 SV=3		-0.0848464	-0.0890633	0.127942	0.0991635	-0.0182904	-0.0679464	0.213721	0.181959	-0.058224	-0.0806166	0.105303	0.137357	0.811082	0.129681	0.0952114
Atp8a1	>tr|F1LUT4|F1LUT4_RAT Protein Atp8a1 (Fragment) OS=Rattus norvegicus GN=Atp8a1 PE=4 SV=2;>tr|F1M439|F1M439_RAT Protein Atp8a1 (Fragment) OS=Rattus norvegicus GN=Atp8a1 PE=4 SV=2;>tr|F1M585|F1M585_RAT Protein Atp8a1 (Fragment) OS=Rattus norvegicus GN=Atp8a1		-0.133436	-0.14603	0.0864659	0.00537973	-0.300137	-0.239875	-0.40653	0.263172	-0.200116	-0.183568	0.0571538	0.137006	0.890928	0.0486611	0.0663957
Ndufs4	>sp|Q5XIF3|NDUS4_RAT NADH dehydrogenase [ubiquinone] iron-sulfur protein 4, mitochondrial OS=Rattus norvegicus GN=Ndufs4 PE=1 SV=1		0.11517	-0.101768	0.270025	0.0137902	-0.262086	-0.00489938	0.198605	0.31755	-0.0357328	-0.0630208	0.21904	0.136788	0.876681	0.273359	0.314055
Pdia3	>sp|P11598|PDIA3_RAT Protein disulfide-isomerase A3 OS=Rattus norvegicus GN=Pdia3 PE=1 SV=2		-0.0133678	-0.152827	0.0258023	0.054223	-0.100563	-0.116205	-0.0808211	0.346034	-0.048246	-0.138178	-0.00352142	0.136701	0.212028	0.720747	0.0608622
Psmd8	>tr|F1LMQ3|F1LMQ3_RAT Protein Psmd8 OS=Rattus norvegicus GN=Psmd8 PE=4 SV=1		-0.0752482	-0.151472	0.184914	0.0396264	-0.0511854	-0.0828624	0.119187	0.259042	-0.0656231	-0.124028	0.1314	0.136647	0.105703	0.0767117	0.0853859
Hp1bp3	>sp|Q6P747|HP1B3_RAT Heterochromatin protein 1-binding protein 3 OS=Rattus norvegicus GN=Hp1bp3 PE=2 SV=1;>tr|A0A096MKG6|A0A096MKG6_RAT Heterochromatin protein 1-binding protein 3 OS=Rattus norvegicus GN=Hp1bp3 PE=4 SV=1		0.0339205	-0.049299	0.0928279	0.0675082	0.000663221	-0.061446	0.0294499	0.28365	0.0206176	-0.0541578	0.0574669	0.135919	0.242276	0.435443	0.159726
Tpi1	>sp|P48500|TPIS_RAT Triosephosphate isomerase OS=Rattus norvegicus GN=Tpi1 PE=1 SV=2;>tr|M0R4U4|M0R4U4_RAT Triosephosphate isomerase (Fragment) OS=Rattus norvegicus PE=3 SV=1		0.0271739	-0.0849048	0.124112	0.0635334	0.00551836	-0.101845	0.199109	0.100493	0.0185117	-0.0916808	0.103449	0.135566	0.178059	0.152768	0.55808
Carkd	>tr|D3ZLK9|D3ZLK9_RAT ATP-dependent (S)-NAD(P)H-hydrate dehydratase OS=Rattus norvegicus GN=Carkd PE=3 SV=1;>sp|D4AAT7|NNRD_RAT ATP-dependent (S)-NAD(P)H-hydrate dehydratase OS=Rattus norvegicus GN=Carkd PE=3 SV=1		-0.00141398	-0.0684459	0.117727	0.11019	-0.229951	-0.376568	-0.132338	-0.0709873	-0.0928288	-0.191695	0.0220967	0.135086	0.395856	0.418355	0.325207
Ppp5c	>sp|P53042|PPP5_RAT Serine/threonine-protein phosphatase 5 OS=Rattus norvegicus GN=Ppp5c PE=1 SV=1		0.0744383	-0.157588	0.0843726	0.0776231	-0.170951	-0.174791	-0.0445208	0.139338	-0.0237176	-0.16447	0.0491953	0.134961	0.116214	0.552001	0.224301
Acadm	>tr|G3V796|G3V796_RAT Acetyl-Coenzyme A dehydrogenase, medium chain OS=Rattus norvegicus GN=Acadm PE=3 SV=1;>sp|P08503|ACADM_RAT Medium-chain specific acyl-CoA dehydrogenase, mitochondrial OS=Rattus norvegicus GN=Acadm PE=1 SV=1		-0.0536869	-0.165748	0.0571744	0.0181083	-0.0109359	-0.0619898	0.0525844	0.04829	-0.0365865	-0.124245	0.0347595	0.134884	0.340889	0.577854	0.700712
Snd1	>sp|Q66X93|SND1_RAT Staphylococcal nuclease domain-containing protein 1 OS=Rattus norvegicus GN=Snd1 PE=2 SV=1;>tr|D4A8Y5|D4A8Y5_RAT Staphylococcal nuclease domain-containing protein 1 OS=Rattus norvegicus GN=Snd1 PE=4 SV=2		-0.0125377	0.0211972	0.0928099	0.137273	-0.0508901	-0.0868321	-0.276392	0.0635991	-0.0278787	-0.0220145	0.0558411	0.134835	0.928346	0.434263	0.107677
Ddx19b	>tr|F7DP80|F7DP80_RAT Protein Ddx19a OS=Rattus norvegicus GN=Ddx19b PE=4 SV=1		0.0975416	-0.133741	0.16427	0.0738647	-0.166057	-0.112696	-0.0842329	0.179949	-0.00789783	-0.125323	0.0920258	0.134773	0.226641	0.409749	0.263084
H1f0	>sp|P43278|H10_RAT Histone H1.0 OS=Rattus norvegicus GN=H1f0 PE=2 SV=2		-0.00107205	-0.088557	0.160799	0.0332472	0.107815	0.164981	0.396652	0.460529	0.0424829	0.0128584	0.164286	0.134626	0.804561	0.265628	0.247675
Arhgap21	>tr|F1LXQ7|F1LXQ7_RAT Protein Arhgap21 (Fragment) OS=Rattus norvegicus GN=Arhgap21 PE=1 SV=2		0.0279636	0.150665	-0.0405112	0.282029	-0.0275311	0.0745316	0.227845	-0.290448	0.00576577	0.120212	-0.120724	0.134006	0.298335	0.605621	0.796561
LOC100360413	>tr|M0R757|M0R757_RAT Elongation factor 1-alpha OS=Rattus norvegicus GN=LOC100360413 PE=3 SV=1;>sp|P62630|EF1A1_RAT Elongation factor 1-alpha 1 OS=Rattus norvegicus GN=Eef1a1 PE=1 SV=1;>tr|F1M6C2|F1M6C2_RAT Elongation factor 1-alpha (Fragment) OS=Rattus no		-0.0233978	-0.105543	0.204486	0.051768	0.0264966	-0.0807699	0.375	0.276031	-0.00344005	-0.0956336	0.147231	0.133689	0.397447	0.291027	0.160951
Opa1	>sp|Q2TA68|OPA1_RAT Dynamin-like 120 kDa protein, mitochondrial OS=Rattus norvegicus GN=Opa1 PE=1 SV=1;>tr|D4A8U5|D4A8U5_RAT Dynamin-like 120 kDa protein, mitochondrial OS=Rattus norvegicus GN=Opa1 PE=3 SV=2		0.0478107	-0.0956407	0.0286811	0.0569779	-0.0775865	-0.0924593	-0.317983	0.145487	-0.00234817	-0.0943682	0.0351365	0.133631	0.314982	0.699288	0.398811
Aldh7a1	>sp|Q64057|AL7A1_RAT Alpha-aminoadipic semialdehyde dehydrogenase OS=Rattus norvegicus GN=Aldh7a1 PE=1 SV=2		0.0177055	-0.0666834	0.126432	0.0811742	-0.0101469	-0.0429432	-0.0131888	0.120801	0.00656454	-0.0571873	0.0743535	0.133406	0.330891	0.344452	0.229741
Vps45	>sp|O08700|VPS45_RAT Vacuolar protein sorting-associated protein 45 OS=Rattus norvegicus GN=Vps45 PE=1 SV=1		-0.0330899	0.0316756	0.0765913	0.10063	-0.135302	-0.127579	-0.125609	0.165957	-0.0739749	-0.0320262	0.0583734	0.133397	0.529716	0.273036	0.0113674
Phb2	>sp|Q5XIH7|PHB2_RAT Prohibitin-2 OS=Rattus norvegicus GN=Phb2 PE=1 SV=1		-0.02328	-0.11875	0.112059	0.0106143	-0.0484744	-0.111358	0.103817	0.262279	-0.0333577	-0.115793	0.071408	0.133311	0.238943	0.197781	0.243825
LOC100912618	>tr|D3ZFY8|D3ZFY8_RAT Protein Ube2v1 OS=Rattus norvegicus GN=LOC100912618 PE=4 SV=1		-0.0178278	-0.144055	0.0882473	0.0415612	-0.120706	-0.178566	0.138131	0.226596	-0.058979	-0.157859	0.063422	0.133254	0.185887	0.191181	0.137247
Emc8	>sp|Q5FVL2|EMC8_RAT ER membrane protein complex subunit 8 OS=Rattus norvegicus GN=Emc8 PE=2 SV=1		-0.0570942	-0.288733	0.159324	0.0507651	-0.1755	-0.15277	0.0040393	0.292694	-0.104456	-0.234348	0.0986825	0.133204	0.204669	0.241609	0.0823234
Nudt2	>sp|Q6PEC0|AP4A_RAT Bis(5-nucleosyl)-tetraphosphatase [asymmetrical] OS=Rattus norvegicus GN=Nudt2 PE=2 SV=3		-0.0718854	-0.110293	0.135471	0.166416	-0.176542	-0.269817	0.0647037	-0.0626924	-0.113748	-0.174102	0.0724003	0.132855	0.512337	0.221803	0.281686
Mapre1	>sp|Q66HR2|MARE1_RAT Microtubule-associated protein RP/EB family member 1 OS=Rattus norvegicus GN=Mapre1 PE=1 SV=3		-0.044763	-0.129527	0.125161	0.0483528	-0.0710366	-0.130226	0.157338	0.161682	-0.0552724	-0.129807	0.106749	0.132738	0.321087	0.0196219	0.185077
Cyb5a	>tr|D4A1G4|D4A1G4_RAT Cytochrome b5 OS=Rattus norvegicus GN=Cyb5a PE=3 SV=1;>sp|P00173|CYB5_RAT Cytochrome b5 OS=Rattus norvegicus GN=Cyb5a PE=1 SV=2		0.0593511	-0.0441866	0.236168	0.100022	-0.208443	-0.204471	0.221933	0.116739	-0.0477665	-0.1083	0.198538	0.132578	0.557478	0.0856922	0.191234
Cdk5	>sp|Q03114|CDK5_RAT Cyclin-dependent-like kinase 5 OS=Rattus norvegicus GN=Cdk5 PE=1 SV=1	Yes	-0.00993708	-0.032373	0.12335	-0.0844719	-0.116729	-0.123021	0.200474	0.471754	-0.0526539	-0.0686321	0.117901	0.132255	0.869886	0.101652	0.353122
Hist1h1e	>sp|P15865|H14_RAT Histone H1.4 OS=Rattus norvegicus GN=Hist1h1e PE=1 SV=3		0.0411074	-0.0479759	0.146754	0.0643045	0.0636036	0.0338822	0.376316	0.385877	0.0501059	-0.0152327	0.136272	0.132231	0.475663	0.467431	0.169606
Twf1	>sp|Q5RJR2|TWF1_RAT Twinfilin-1 OS=Rattus norvegicus GN=Twf1 PE=2 SV=1		-0.0369896	-0.112792	0.103097	0.105974	-0.171894	-0.232614	0.0522332	0.0453962	-0.0909514	-0.160721	0.0754633	0.132101	0.423706	0.290956	0.188232
Cct7	>tr|D4AC23|D4AC23_RAT Protein Cct7 OS=Rattus norvegicus GN=Cct7 PE=3 SV=1		-0.00379557	-0.0916425	0.117592	0.0354431	-0.0192408	-0.0568016	-0.0218839	0.247898	-0.00997366	-0.0777062	0.0732706	0.132071	0.113673	0.315584	0.194199
Ruvbl1	>sp|P60123|RUVB1_RAT RuvB-like 1 OS=Rattus norvegicus GN=Ruvbl1 PE=1 SV=1		0.0212179	-0.0434487	0.126049	0.0839252	-0.141053	0.104917	-0.0715081	0.225187	-0.0436906	0.0158974	0.0462829	0.132005	0.45935	0.410216	0.0526343
Dlg1	>tr|F1LNM0|F1LNM0_RAT Disks large homolog 1 OS=Rattus norvegicus GN=Dlg1 PE=4 SV=1;>sp|Q62696|DLG1_RAT Disks large homolog 1 OS=Rattus norvegicus GN=Dlg1 PE=1 SV=1	Yes	-0.00650964	0.00594757	0.0320731	0.0942627	-0.0862108	-0.147047	-0.152107	0.0770859	-0.0383901	-0.0552501	0.00663719	0.13198	0.822862	0.426566	0.0877035
Actr3	>sp|Q4V7C7|ARP3_RAT Actin-related protein 3 OS=Rattus norvegicus GN=Actr3 PE=1 SV=1		-0.043019	-0.179672	0.121343	0.0344502	-0.0858335	-0.149918	0.0142316	0.15769	-0.0601448	-0.16777	0.0851578	0.131656	0.101795	0.258653	0.226662
Sept11	>sp|B3GNI6|SEP11_RAT Septin-11 OS=Rattus norvegicus GN=Sept11 PE=1 SV=1	Yes	-0.00945904	-0.0976954	0.152459	0.0513754	-0.104552	-0.108215	0.0350548	0.147185	-0.0474963	-0.101903	0.124813	0.13157	0.375689	0.0442251	0.179972
Srsf1	>tr|D4A9L2|D4A9L2_RAT Protein Srsf1 OS=Rattus norvegicus GN=Srsf1 PE=4 SV=1		0.0250748	-0.111386	0.091287	-0.0295948	0.0569747	0.00712757	0.212703	0.405438	0.0378348	-0.0639806	0.0757951	0.131447	0.227431	0.539857	0.479834
Paics	>sp|P51583|PUR6_RAT Multifunctional protein ADE2 OS=Rattus norvegicus GN=Paics PE=2 SV=3;>tr|F8WFR8|F8WFR8_RAT Protein LOC100359876 (Fragment) OS=Rattus norvegicus GN=LOC100359876 PE=4 SV=2		-0.0364044	-0.171393	0.154298	0.115346	-0.0766222	-0.156733	0.0616139	0.0642411	-0.0524915	-0.165529	0.103799	0.130975	0.148497	0.12973	0.120019
Got1	>sp|P13221|AATC_RAT Aspartate aminotransferase, cytoplasmic OS=Rattus norvegicus GN=Got1 PE=1 SV=3		0.0540472	-0.212335	0.165594	0.00877355	-0.0122728	-0.0537764	0.14248	0.19232	0.0275192	-0.148911	0.137836	0.130956	0.214282	0.419025	0.727177
Ap2m1	>sp|P84092|AP2M1_RAT AP-2 complex subunit mu OS=Rattus norvegicus GN=Ap2m1 PE=1 SV=1	Yes	-0.0626453	-0.0759827	0.137334	0.0273727	-0.0836175	-0.183016	-0.0329129	0.211112	-0.0710342	-0.118796	0.0975353	0.130557	0.503049	0.0681044	0.160253
Arpc1a	>sp|Q99PD4|ARC1A_RAT Actin-related protein 2/3 complex subunit 1A OS=Rattus norvegicus GN=Arpc1a PE=2 SV=1;>tr|D3ZXP7|D3ZXP7_RAT Actin-related protein 2/3 complex subunit 1A OS=Rattus norvegicus GN=Arpc1a PE=4 SV=3		0.0102121	-0.139892	0.133002	0.0257652	-0.215147	-0.211828	0.0335327	0.191302	-0.0799316	-0.168666	0.0910082	0.130034	0.441032	0.108173	0.193352
Ap2s1	>sp|P62744|AP2S1_RAT AP-2 complex subunit sigma OS=Rattus norvegicus GN=Ap2s1 PE=1 SV=1	Yes	0.0523686	-0.117118	0.196609	0.000703229	-0.0152512	-0.0779774	0.188009	0.309468	0.0253207	-0.101462	0.167057	0.129992	0.159564	0.126692	0.455108
Aldh4a1	>tr|F8WFI0|F8WFI0_RAT Taste receptor type 1 member 2 OS=Rattus norvegicus GN=Aldh4a1 PE=3 SV=2;>tr|F1LQ99|F1LQ99_RAT Taste receptor type 1 member 2 OS=Rattus norvegicus GN=Tas1r2 PE=3 SV=2;>sp|P0C2X9|AL4A1_RAT Delta-1-pyrroline-5-carboxylate dehydrogenase,		0.0660783	-0.0729294	0.0900681	0.105382	-0.0540004	-0.145362	-0.0841429	0.127325	0.0180468	-0.101902	0.0349507	0.12982	0.0835643	0.86582	0.251013
Nme3	>tr|G3V816|G3V816_RAT Nucleoside diphosphate kinase OS=Rattus norvegicus GN=Nme3 PE=3 SV=1		0.0719573	-0.0841958	0.163672	0.112779	-0.0987583	-0.129931	0.100314	0.0656511	0.00367106	-0.10249	0.0894589	0.129669	0.116835	0.384253	0.200666
Atxn2l	>tr|B3DMA1|B3DMA1_RAT Atxn2l protein OS=Rattus norvegicus GN=Atxn2l PE=2 SV=1		-0.108439	0.0395593	0.0561881	0.112309	-0.0278431	-0.20398	-0.11663	-0.047845	-0.0762004	-0.0578564	0.0584249	0.129367	0.909135	0.35735	0.402457
Edc4	>sp|Q3ZAV8|EDC4_RAT Enhancer of mRNA-decapping protein 4 OS=Rattus norvegicus GN=Edc4 PE=2 SV=1		0.123249	0.275996	0.0551005	0.195559	-0.147649	-0.0262876	-1.27515	-0.157279	0.0148901	0.155082	0.0165825	0.129281	0.339745	0.993636	0.778706
Wdfy3	>tr|D4A7D8|D4A7D8_RAT Protein Wdfy3 OS=Rattus norvegicus GN=Wdfy3 PE=4 SV=2		0.0263042	0.371422	-0.0976024	0.274393	-0.048971	0.221429	-2.0781	-0.0808115	-0.00380583	0.311425	-0.106485	0.129184	0.0590454	0.552776	0.519728
Cars	>tr|G3V9K0|G3V9K0_RAT Cysteinyl-tRNA synthetase (Predicted), isoform CRA_b OS=Rattus norvegicus GN=Cars PE=3 SV=1		-0.0156425	-0.0573013	0.0460754	0.0250192	-0.248179	-0.169714	-0.41893	0.158514	-0.108657	-0.102267	0.0245227	0.129141	0.944766	0.227157	0.246271
Acin1	>tr|E9PST5|E9PST5_RAT Protein Acin1 OS=Rattus norvegicus GN=Acin1 PE=1 SV=1		0.0314702	-0.00801438	0.00664211	0.0356387	-0.027568	-0.103829	-0.128165	0.242003	0.00785495	-0.0463403	0.00617438	0.128904	0.433246	0.987091	0.353098
Sfxn3	>tr|G3V804|G3V804_RAT Sideroflexin 3 OS=Rattus norvegicus GN=Sfxn3 PE=4 SV=1		0.0485423	-0.142495	0.174639	-0.0360427	-0.0113605	-0.0148055	0.165102	0.350952	0.0245812	-0.0914195	0.156296	0.128872	0.312738	0.119544	0.575842
Srgap2	>sp|D4A208|SRGP2_RAT SLIT-ROBO Rho GTPase-activating protein 2 OS=Rattus norvegicus GN=Srgap2 PE=1 SV=1;>tr|B5DEJ1|B5DEJ1_RAT SLIT-ROBO Rho GTPase-activating protein 2 OS=Rattus norvegicus GN=Srgap2 PE=2 SV=1		0.059827	-0.0128082	0.0653288	0.0940551	-0.0709041	-0.0290155	-0.088747	0.178391	0.00753458	-0.0192911	0.053986	0.128623	0.831926	0.588127	0.164745
Rpl9	>sp|P17077|RL9_RAT 60S ribosomal protein L9 OS=Rattus norvegicus GN=Rpl9 PE=1 SV=1;>tr|M0R6B4|M0R6B4_RAT Protein LOC100910002 OS=Rattus norvegicus GN=LOC100910002 PE=4 SV=1;>tr|M0RBD4|M0RBD4_RAT Protein LOC100911472 OS=Rattus norvegicus GN=LOC100911472 PE=		-0.121487	-0.14179	0.140517	-0.00954682	0.0265634	-0.020311	0.320981	0.410648	-0.062267	-0.0931985	0.117679	0.128549	0.761201	0.0821181	0.143075
Immt	>sp|Q3KR86|MIC60_RAT MICOS complex subunit Mic60 (Fragment) OS=Rattus norvegicus GN=Immt PE=1 SV=1		0.0101248	-0.0804299	0.0929419	0.0608103	-0.0631591	-0.0860145	-0.255039	0.18698	-0.0191887	-0.0826637	0.060136	0.128458	0.153065	0.199221	0.0888291
Sncb	>sp|Q63754|SYUB_RAT Beta-synuclein OS=Rattus norvegicus GN=Sncb PE=1 SV=1		0.0667168	-0.201854	0.216742	0.100961	-0.266231	-0.317303	-0.0227381	-0.100936	-0.0664623	-0.248034	0.146336	0.128392	0.235636	0.192349	0.584768
Ipo5	>tr|D4A781|D4A781_RAT Protein Ipo5 OS=Rattus norvegicus GN=Ipo5 PE=4 SV=1;>tr|M0RB74|M0RB74_RAT Protein Ipo5 OS=Rattus norvegicus GN=Ipo5 PE=4 SV=1		0.00346238	-0.0143653	0.0615941	0.102841	-0.0226858	-0.0458856	-0.264565	0.161281	-0.0069969	-0.0269735	0.0406331	0.128302	0.497331	0.275821	0.0324792
Mllt4	>sp|O35889|AFAD_RAT Afadin OS=Rattus norvegicus GN=Mllt4 PE=1 SV=1	Yes	0.255298	0.333886	-0.0955274	0.294317	-0.0298932	0.106132	0.0588004	-0.248379	0.141221	0.242785	-0.0913889	0.127617	0.565796	0.251507	0.719244
Tpm3	>sp|Q63610|TPM3_RAT Tropomyosin alpha-3 chain OS=Rattus norvegicus GN=Tpm3 PE=1 SV=2		-0.0555568	-0.128002	0.160854	0.0667795	-0.0543521	-0.141695	0.123138	0.204343	-0.0550749	-0.133479	0.101228	0.12761	0.0445672	0.217578	0.0397157
Copb2	>sp|O35142|COPB2_RAT Coatomer subunit beta OS=Rattus norvegicus GN=Copb2 PE=1 SV=3		-0.0336459	-0.0268995	0.00365731	0.0694077	-0.0927662	-0.0965559	-0.44335	0.192577	-0.057294	-0.0547621	-0.0153611	0.127427	0.970728	0.752712	0.049185
Capza2	>sp|Q3T1K5|CAZA2_RAT F-actin-capping protein subunit alpha-2 OS=Rattus norvegicus GN=Capza2 PE=1 SV=1		0.0195872	-0.16565	0.101412	0.071037	-0.0907961	-0.122326	0.0894824	0.0719503	-0.0245661	-0.14832	0.062519	0.127366	0.0430841	0.439469	0.331021
Gatm	>sp|P50442|GATM_RAT Glycine amidinotransferase, mitochondrial OS=Rattus norvegicus GN=Gatm PE=1 SV=1		0.0495062	-0.0779955	0.0687077	0.0190436	-0.0806465	-0.16911	-0.0403135	0.0899035	-0.00255487	-0.114441	0.065333	0.127261	0.391524	0.554257	0.759467
Pcmt1	>sp|P22062|PIMT_RAT Protein-L-isoaspartate(D-aspartate) O-methyltransferase OS=Rattus norvegicus GN=Pcmt1 PE=1 SV=2		-0.0371896	-0.10342	0.114151	0.0340502	-0.10966	-0.139848	-0.116662	0.189551	-0.0661777	-0.117991	-0.0190292	0.127216	0.319919	0.764992	0.124778
Gcn1l1	>tr|F1LRI5|F1LRI5_RAT Protein Gcn1l1 OS=Rattus norvegicus GN=Gcn1l1 PE=4 SV=2		-0.00189014	0.410833	-0.196174	0.277374	-0.0552637	0.291268	-0.522838	-0.137166	-0.0232395	0.363007	-0.178591	0.127067	0.105417	0.576266	0.513031
Sec24c	>tr|B5DEG8|B5DEG8_RAT LOC685144 protein OS=Rattus norvegicus GN=Sec24c PE=2 SV=1		-0.00432244	-0.00773674	0.125852	0.13668	-0.104965	-0.0148997	-0.429	0.0623494	-0.0445794	-0.0106019	0.106979	0.126881	0.604365	0.090986	0.0044277
Cct6a	>tr|Q3MHS9|Q3MHS9_RAT Chaperonin containing Tcp1, subunit 6A (Zeta 1) OS=Rattus norvegicus GN=Cct6a PE=2 SV=1		-0.0127536	-0.0411837	0.144575	0.0237091	-0.0770576	-0.110155	-0.0371139	0.227057	-0.0384752	-0.0687722	0.106057	0.126399	0.498089	0.117674	0.192403
Ranbp2	>tr|D4A054|D4A054_RAT Protein LOC100911178 OS=Rattus norvegicus GN=Ranbp2 PE=1 SV=1;>tr|M0R3M4|M0R3M4_RAT Protein LOC100911178 OS=Rattus norvegicus GN=LOC100911178 PE=4 SV=1		0.0460311	0.389032	0.0123885	0.245523	-0.0801765	0.18928	-0.0590979	0.0562132	-0.00445195	0.309131	0.0075239	0.126123	0.0612435	0.949553	0.262237
LOC364561	>tr|B0BNL2|B0BNL2_RAT Peptidylprolyl cis/trans isomerase, NIMA-interacting 1 OS=Rattus norvegicus GN=LOC364561 PE=2 SV=1		0.0626922	-0.0896525	0.152183	0.105481	-0.190079	-0.185185	0.10711	0.108979	-0.0384163	-0.127866	0.0999457	0.12608	0.244976	0.325417	0.151528
Sfxn5	>sp|Q8CFD0|SFXN5_RAT Sideroflexin-5 OS=Rattus norvegicus GN=Sfxn5 PE=2 SV=1		0.0267977	-0.0905198	0.120998	0.124217	-0.271212	-0.319548	-0.0605852	-0.0279512	-0.0924061	-0.182131	0.0479707	0.126015	0.517406	0.266564	0.211385
Sh3gl1	>sp|O35964|SH3G1_RAT Endophilin-A2 OS=Rattus norvegicus GN=Sh3gl1 PE=1 SV=1	Yes	0.00426261	-0.115625	0.138673	0.0535494	-0.230564	-0.151942	0.0168605	0.212329	-0.0896682	-0.130152	0.0974357	0.125861	0.753276	0.114979	0.119753
Tomm70a	>sp|Q75Q39|TOM70_RAT Mitochondrial import receptor subunit TOM70 OS=Rattus norvegicus GN=Tomm70a PE=1 SV=1;>tr|R9PXR4|R9PXR4_RAT Mitochondrial import receptor subunit TOM70 OS=Rattus norvegicus GN=Tomm70a PE=1 SV=1		0.0250458	0.0455737	0.138644	0.0202148	-0.186741	-0.207787	-0.276759	0.278483	-0.0596687	-0.0557706	0.0629263	0.125782	0.975284	0.307583	0.157439
Cdc37	>sp|Q63692|CDC37_RAT Hsp90 co-chaperone Cdc37 OS=Rattus norvegicus GN=Cdc37 PE=1 SV=2		-0.0158374	-0.110861	0.175488	0.0337415	-0.197556	-0.303776	0.00740765	0.293715	-0.0885249	-0.188027	0.111008	0.125242	0.330835	0.158512	0.0702707
Ddost	>sp|Q641Y0|OST48_RAT Dolichyl-diphosphooligosaccharide--protein glycosyltransferase 48 kDa subunit OS=Rattus norvegicus GN=Ddost PE=2 SV=1;>tr|F1LM69|F1LM69_RAT Dolichyl-diphosphooligosaccharide--protein glycosyltransferase 48 kDa subunit OS=Rattus norvegi		-0.0586784	-0.120977	0.131278	0.044228	-0.0599753	-0.0994979	0.0163655	0.281352	-0.0591972	-0.112385	0.0765128	0.125024	0.373194	0.28021	0.0928127
Pdha1	>tr|F7FKI5|F7FKI5_RAT Pyruvate dehydrogenase E1 component subunit alpha OS=Rattus norvegicus GN=Pdha1 PE=1 SV=1		0.0319256	-0.0567082	0.185619	-0.012256	-0.0264749	-0.080449	0.112191	0.262938	0.00856539	-0.0662045	0.148021	0.124968	0.321051	0.0986934	0.505705
Ugt1a6	>sp|P08430|UD16_RAT UDP-glucuronosyltransferase 1-6 OS=Rattus norvegicus GN=Ugt1a6 PE=2 SV=1		0.0605466	-0.000112874	0.200381	0.0909358	-0.0447744	-0.195581	-0.16068	0.074045	0.0184182	-0.0783	0.132856	0.124879	0.332115	0.359868	0.392743
Pcyox1l	>tr|B5DEI0|B5DEI0_RAT Pcyox1l protein OS=Rattus norvegicus GN=Pcyox1l PE=2 SV=1		-0.0284956	-0.158152	0.111521	-0.0179505	0.0955212	0.0972287	0.0132189	0.356276	0.0211111	-0.0559997	0.0826556	0.12441	0.53304	0.556137	0.448358
Glrx5	>tr|D4ADD7|D4ADD7_RAT Glutaredoxin 5 homolog (S. cerevisiae) (Predicted), isoform CRA_b OS=Rattus norvegicus GN=Glrx5 PE=4 SV=1		0.013775	-0.0567004	0.09116	0.0265737	0.0357621	-0.00505526	0.308138	0.288561	0.0225699	-0.0360423	0.100008	0.124404	0.570438	0.410511	0.353846
Dip2b	>tr|F1M8R8|F1M8R8_RAT Protein Dip2b (Fragment) OS=Rattus norvegicus GN=Dip2b PE=4 SV=2;>tr|M0R4K7|M0R4K7_RAT Protein Dip2b (Fragment) OS=Rattus norvegicus GN=Dip2b PE=4 SV=1		-0.0303576	0.128255	-0.0420329	0.108264	-0.0723848	-0.0236858	-0.468627	0.155074	-0.0471685	0.0674789	-0.0333766	0.124392	0.264617	0.862667	0.00912668
Sfxn1	>sp|Q63965|SFXN1_RAT Sideroflexin-1 OS=Rattus norvegicus GN=Sfxn1 PE=2 SV=4		0.0047795	-0.130837	0.0929628	0.0108058	-0.0647352	0.00994986	0.239653	0.309059	-0.0230264	-0.074522	0.103245	0.124365	0.421783	0.241903	0.229257
Atp5o	>sp|Q06647|ATPO_RAT ATP synthase subunit O, mitochondrial OS=Rattus norvegicus GN=Atp5o PE=1 SV=1		0.0294836	-0.129553	0.136115	0.00930334	-0.0569461	-0.0921496	0.178447	0.274558	-0.00508831	-0.114592	0.106128	0.124315	0.203828	0.177717	0.319118
Hsp90aa1	>sp|P82995|HS90A_RAT Heat shock protein HSP 90-alpha OS=Rattus norvegicus GN=Hsp90aa1 PE=1 SV=3		-0.042018	-0.0416467	0.158977	0.0703511	-0.0617355	-0.0638733	-0.140078	0.197132	-0.049905	-0.0505374	0.105264	0.123913	0.97502	0.161726	0.0352736
Rpl37a-ps1	>sp|P61515|RL37P_RAT Putative 60S ribosomal protein L37a OS=Rattus norvegicus GN=Rpl37a-ps1 PE=5 SV=2;>tr|D4A7B1|D4A7B1_RAT 60S ribosomal protein L37a OS=Rattus norvegicus GN=Rpl37a PE=3 SV=1		-0.0138732	-0.131171	0.246851	0.0229239	-0.0705628	-0.120783	0.193371	0.277596	-0.036549	-0.127016	0.161988	0.123831	0.123537	0.116021	0.123236
St13	>sp|P50503|F10A1_RAT Hsc70-interacting protein OS=Rattus norvegicus GN=St13 PE=1 SV=1		-0.0443717	-0.141615	0.129367	0.0551139	-0.134109	-0.156319	-0.0041132	0.195414	-0.0802667	-0.147496	0.0620369	0.123587	0.378756	0.320523	0.136044
Hsd17b10	>tr|B0BMW2|B0BMW2_RAT 3-hydroxyacyl-CoA dehydrogenase type-2 OS=Rattus norvegicus GN=Hsd17b10 PE=2 SV=1;>sp|O70351|HCD2_RAT 3-hydroxyacyl-CoA dehydrogenase type-2 OS=Rattus norvegicus GN=Hsd17b10 PE=1 SV=3		0.0364001	-0.11647	0.0941369	0.0620752	-0.0459845	-0.145861	0.0863126	0.121066	0.0034463	-0.128227	0.0641036	0.123385	0.0752406	0.494588	0.343284
Nadk2	>sp|Q1HCL7|NAKD2_RAT NAD kinase 2, mitochondrial OS=Rattus norvegicus GN=Nadk2 PE=2 SV=1;>tr|A0A096MKG5|A0A096MKG5_RAT NAD kinase 2, mitochondrial OS=Rattus norvegicus GN=Nadk2 PE=4 SV=1		0.0717568	-0.124567	0.205582	0.0548685	0.0318775	-0.276023	-0.0180698	0.0300854	0.0558051	-0.185149	0.166817	0.123218	0.0509619	0.308617	0.945451
Taldo1	>sp|Q9EQS0|TALDO_RAT Transaldolase OS=Rattus norvegicus GN=Taldo1 PE=1 SV=2		-0.0449115	-0.102619	0.155268	0.0458093	-0.0705188	-0.0974197	0.14495	0.091714	-0.0551544	-0.100539	0.123882	0.122982	0.508828	0.0686063	0.282509
Aifm1	>sp|Q9JM53|AIFM1_RAT Apoptosis-inducing factor 1, mitochondrial OS=Rattus norvegicus GN=Aifm1 PE=1 SV=1		0.107883	-0.0146604	0.0548123	0.060401	0.220325	-0.0201541	0.0324813	0.244013	0.15286	-0.0168579	0.0487536	0.122928	0.0801314	0.219185	0.845017
Stub1	>tr|D4A4T0|D4A4T0_RAT Protein Stub1 OS=Rattus norvegicus GN=Stub1 PE=4 SV=1		0.0334458	-0.109444	0.13376	-0.00621581	-0.167881	-0.185236	0.0918511	0.328627	-0.047085	-0.139761	0.0826453	0.122783	0.183944	0.263847	0.242451
Copa	>tr|G3V6T1|G3V6T1_RAT Coatomer subunit alpha OS=Rattus norvegicus GN=Copa PE=4 SV=1		-0.0216629	0.144565	0.0232771	0.0654222	-0.00183667	0.0729325	0.0475068	0.233336	-0.0137324	0.115912	-0.00178124	0.122739	0.217884	0.914613	0.052766
Atp5h	>sp|P31399|ATP5H_RAT ATP synthase subunit d, mitochondrial OS=Rattus norvegicus GN=Atp5h PE=1 SV=3;>tr|D3ZWT8|D3ZWT8_RAT ATP synthase subunit d, mitochondrial OS=Rattus norvegicus GN=Atp5h PE=4 SV=2		0.00122524	-0.170019	0.0720354	0.03736	-0.16134	-0.146431	0.126338	0.216602	-0.0638009	-0.160584	0.0541131	0.122539	0.352471	0.115209	0.110868
Ywhaq	>sp|P68255|1433T_RAT 14-3-3 protein theta OS=Rattus norvegicus GN=Ywhaq PE=1 SV=1	Yes	-0.0380121	-0.119511	0.143301	0.0751025	-0.131715	-0.194666	0.16269	0.14463	-0.0754932	-0.149573	0.106958	0.12204	0.309328	0.0839014	0.020645
Rpl19	>sp|P84100|RL19_RAT 60S ribosomal protein L19 OS=Rattus norvegicus GN=Rpl19 PE=1 SV=1;>tr|F1M5A9|F1M5A9_RAT Protein RGD1562420 (Fragment) OS=Rattus norvegicus GN=RGD1562420 PE=4 SV=1		-0.0302036	-0.150798	0.112438	0.01436	0.0476327	0.0385194	0.260616	0.314918	0.000930924	-0.0750712	0.0903677	0.121983	0.372889	0.326812	0.233869
Dlst	>tr|G3V6P2|G3V6P2_RAT Dihydrolipoamide S-succinyltransferase (E2 component of 2-oxo-glutarate complex), isoform CRA_a OS=Rattus norvegicus GN=Dlst PE=3 SV=1;>sp|Q01205|ODO2_RAT Dihydrolipoyllysine-residue succinyltransferase component of 2-oxoglutarate deh		-0.0626791	-0.230124	0.0522277	0.0489161	-0.0727757	-0.160107	-0.113921	0.0998704	-0.0667177	-0.202117	0.0134525	0.12183	0.154978	0.498498	0.236517
Psmd13	>sp|B0BN93|PSD13_RAT 26S proteasome non-ATPase regulatory subunit 13 OS=Rattus norvegicus GN=Psmd13 PE=1 SV=1		-0.00213366	-0.103765	0.0908866	0.0134214	0.0204111	-0.131706	0.115228	0.246566	0.00688424	-0.114941	0.0692625	0.121708	0.021597	0.404617	0.351383
Hsd17b4	>sp|P97852|DHB4_RAT Peroxisomal multifunctional enzyme type 2 OS=Rattus norvegicus GN=Hsd17b4 PE=1 SV=3		-0.0432278	-0.109144	0.0884911	0.0787078	-0.0498202	-0.185772	0.135395	0.131034	-0.0458647	-0.139796	0.0587079	0.121701	0.0740518	0.278918	0.142124
Dnm1l	>sp|O35303|DNM1L_RAT Dynamin-1-like protein OS=Rattus norvegicus GN=Dnm1l PE=1 SV=1	Yes	0.0129337	-0.112188	0.0795119	0.0575757	-0.0399278	-0.183457	-0.288615	0.0972397	-0.00821085	-0.140695	0.0548236	0.121605	0.141665	0.414475	0.405996
Snx27	>tr|M0RBS9|M0RBS9_RAT Sorting nexin family member 27, isoform CRA_a OS=Rattus norvegicus GN=Snx27 PE=4 SV=1;>sp|Q8K4V4|SNX27_RAT Sorting nexin-27 OS=Rattus norvegicus GN=Snx27 PE=1 SV=2;>tr|G3V8U4|G3V8U4_RAT Sorting nexin-27 (Fragment) OS=Rattus norvegicus		-0.166498	-0.16225	0.0764439	0.0220557	-0.204113	-0.132164	-0.275695	0.36034	-0.181544	-0.150216	0.0414162	0.121531	0.834951	0.349595	0.163195
Ap3d1	>tr|B5DFK6|B5DFK6_RAT AP-3 complex subunit delta OS=Rattus norvegicus GN=Ap3d1 PE=2 SV=1	Yes	0.017881	0.0339373	0.0345665	0.0552724	0.0717454	-0.0507511	-0.208761	0.102869	0.0394268	6.1898e-05	0.0408069	0.121327	0.672602	0.991417	0.714558
Etfa	>sp|P13803|ETFA_RAT Electron transfer flavoprotein subunit alpha, mitochondrial OS=Rattus norvegicus GN=Etfa PE=1 SV=4		0.0641056	-0.0671614	0.1224	0.120488	-0.0296682	-0.116271	0.0904779	0.0874363	0.0265961	-0.0868054	0.0672127	0.121253	0.067409	0.579425	0.20506
Plcb1	>sp|P10687|PLCB1_RAT 1-phosphatidylinositol 4,5-bisphosphate phosphodiesterase beta-1 OS=Rattus norvegicus GN=Plcb1 PE=1 SV=1;>tr|R9PXY3|R9PXY3_RAT Phosphoinositide phospholipase C (Fragment) OS=Rattus norvegicus GN=Plcb1 PE=4 SV=1;>tr|F1M084|F1M084_RAT Ph		0.105795	0.141163	0.10581	0.0889235	-0.179821	-0.0605895	0.0132956	-0.0570461	-0.00845104	0.0604621	0.086489	0.121078	0.585709	0.439223	0.793931
Ldha	>sp|P04642|LDHA_RAT L-lactate dehydrogenase A chain OS=Rattus norvegicus GN=Ldha PE=1 SV=1;>tr|M0RBY5|M0RBY5_RAT Uncharacterized protein OS=Rattus norvegicus PE=3 SV=1		-0.0446804	-0.161011	0.105058	0.0363486	-0.0280822	-0.0532368	0.194572	0.152969	-0.0380411	-0.117902	0.0817989	0.120925	0.27769	0.125521	0.242944
Rpl30	>sp|P62890|RL30_RAT 60S ribosomal protein L30 OS=Rattus norvegicus GN=Rpl30 PE=3 SV=2		-0.0285172	-0.168233	0.124189	0.0060141	0.00686282	-0.0145565	0.23968	0.257901	-0.0143652	-0.106763	0.0960481	0.120164	0.108962	0.249651	0.261822
Itga6	>tr|G3V667|G3V667_RAT Integrin, alpha 6, isoform CRA_a OS=Rattus norvegicus GN=Itga6 PE=3 SV=1		-0.00378426	-0.101034	0.174033	0.0737373	-0.0571214	-0.212149	-0.144312	0.0933357	-0.0251191	-0.14548	0.118635	0.120121	0.0865914	0.150174	0.225372
Eif4a3	>sp|Q3B8Q2|IF4A3_RAT Eukaryotic initiation factor 4A-III OS=Rattus norvegicus GN=Eif4a3 PE=1 SV=1		0.0777906	-0.0487289	0.142755	0.0874938	-0.117561	-0.109762	-0.0897444	0.216164	-0.000350184	-0.073142	0.0721912	0.120078	0.242624	0.497193	0.129463
Cask	>sp|Q62915|CSKP_RAT Peripheral plasma membrane protein CASK OS=Rattus norvegicus GN=Cask PE=1 SV=1	Yes	0.032986	0.0571127	0.0945453	0.0949642	-0.202917	-0.17762	-0.504948	0.030969	-0.0613753	-0.0367804	0.0523304	0.119631	0.8062	0.279999	0.166525
Ctnna1	>tr|Q5U302|Q5U302_RAT Catenin (Cadherin associated protein), alpha 1 OS=Rattus norvegicus GN=Ctnna1 PE=1 SV=1	Yes	-0.0588307	-0.0215948	0.0966733	0.141605	-0.0222914	-0.141789	-0.17361	0.00585323	-0.044215	-0.0696725	0.0821901	0.119569	0.759399	0.19537	0.237562
Hnrnph1	>tr|G3V9Q3|G3V9Q3_RAT Heterogeneous nuclear ribonucleoprotein H OS=Rattus norvegicus GN=Hnrnph1 PE=4 SV=1;>tr|D3ZYW2|D3ZYW2_RAT Heterogeneous nuclear ribonucleoprotein H OS=Rattus norvegicus GN=Hnrnph1 PE=4 SV=1;>sp|Q8VHV7|HNRH1_RAT Heterogeneous nuclear r		0.0951733	-0.130993	0.209293	0.0252359	-0.0412179	-0.0597549	0.0700468	0.290853	0.0406168	-0.102498	0.158657	0.119524	0.0855689	0.334649	0.406889
Ddx1	>sp|Q641Y8|DDX1_RAT ATP-dependent RNA helicase DDX1 OS=Rattus norvegicus GN=Ddx1 PE=2 SV=1		0.0327821	-0.0277472	0.0219226	0.0797894	-0.116014	-0.10997	-0.292549	0.105453	-0.0267363	-0.0606362	-0.00704244	0.11951	0.550304	0.744291	0.0917492
Oat	>sp|P04182|OAT_RAT Ornithine aminotransferase, mitochondrial OS=Rattus norvegicus GN=Oat PE=1 SV=1		-0.00183271	-0.0823047	0.151074	0.10905	-0.0777968	-0.102665	0.0767514	0.0996049	-0.0322183	-0.0904488	0.0617159	0.119469	0.291821	0.452222	0.175513
Fmr1	>sp|Q80WE1|FMR1_RAT Fragile X mental retardation protein 1 homolog OS=Rattus norvegicus GN=Fmr1 PE=1 SV=2	Yes	-0.0644478	-0.0250905	0.0210017	0.11592	-0.232367	-0.106087	-0.108433	-0.000248874	-0.131616	-0.0574891	0.0284891	0.119095	0.403832	0.0795313	0.0528898
Brk1	>tr|D3ZUP5|D3ZUP5_RAT Protein Brk1 OS=Rattus norvegicus GN=Brk1 PE=4 SV=1		0.00626899	-0.110681	0.311715	-0.0170154	-0.165312	-0.158423	0.128281	0.265744	-0.0623634	-0.129778	0.245852	0.118992	0.500438	0.0210635	0.321943
Pdxk	>sp|O35331|PDXK_RAT Pyridoxal kinase OS=Rattus norvegicus GN=Pdxk PE=1 SV=1;>tr|G3V647|G3V647_RAT Pyridoxal kinase OS=Rattus norvegicus GN=Pdxk PE=4 SV=1;>tr|D3Z8P5|D3Z8P5_RAT Protein RGD1566085 (Fragment) OS=Rattus norvegicus GN=RGD1566085 PE=4 SV=2		0.00507307	-0.17926	0.155015	0.042945	-0.125797	-0.107009	0.0222654	0.0980585	-0.0472748	-0.15036	0.127683	0.118786	0.272258	0.112335	0.310526
Tnks1bp1	>tr|D3ZF26|D3ZF26_RAT Protein Tnks1bp1 OS=Rattus norvegicus GN=Tnks1bp1 PE=1 SV=1		0.0208922	0.0700801	0.00185172	0.285375	-0.0645196	-0.0552716	-1.32694	-0.245407	-0.0132725	0.0199394	0.00995605	0.118745	0.865794	0.906673	0.659764
Cox5a	>sp|P11240|COX5A_RAT Cytochrome c oxidase subunit 5A, mitochondrial OS=Rattus norvegicus GN=Cox5a PE=1 SV=1		0.0499364	-0.128002	0.100793	0.047557	-0.0648487	-0.0911505	0.0803118	0.158076	0.00402234	-0.113261	0.0530027	0.118442	0.287918	0.568426	0.382728
LOC100910109	>tr|F1M013|F1M013_RAT Protein LOC365039 (Fragment) OS=Rattus norvegicus GN=LOC100910109 PE=4 SV=2;>tr|D3ZU22|D3ZU22_RAT Protein LOC100361311 OS=Rattus norvegicus GN=LOC100361311 PE=4 SV=1;>sp|P62425|RL7A_RAT 60S ribosomal protein L7a OS=Rattus norvegicus G		-0.0578536	-0.16645	0.120832	0.0148268	-0.0453698	-0.091783	0.194426	0.318906	-0.0528601	-0.136583	0.0834123	0.118348	0.135888	0.153352	0.0860132
Pcbp2	>tr|Q6AYU5|Q6AYU5_RAT Poly(RC) binding protein 2 OS=Rattus norvegicus GN=Pcbp2 PE=2 SV=1		-0.0415131	-0.0926861	0.210739	0.0849249	-0.111177	-0.204625	0.0550425	0.200292	-0.0693787	-0.137462	0.142641	0.118255	0.329401	0.158294	0.0442964
Ogdh	>sp|Q5XI78|ODO1_RAT 2-oxoglutarate dehydrogenase, mitochondrial OS=Rattus norvegicus GN=Ogdh PE=1 SV=1		-0.00345057	-0.0227893	0.00209645	0.0639268	-0.0897362	-0.195826	-0.500213	0.110886	-0.0379648	-0.092004	-0.0298962	0.117952	0.406672	0.904575	0.165834
Fkbp3	>tr|G3V6L9|G3V6L9_RAT Peptidyl-prolyl cis-trans isomerase OS=Rattus norvegicus GN=Fkbp3 PE=4 SV=1		-0.0278802	-0.117819	0.105642	0.0601853	-0.282625	-0.0461461	0.194683	0.224638	-0.129778	-0.0891496	0.0759749	0.117806	0.700998	0.163557	0.0592394
Vwa8	>tr|M0RBL9|M0RBL9_RAT Protein Vwa8 (Fragment) OS=Rattus norvegicus GN=Vwa8 PE=4 SV=1;>tr|M0RB18|M0RB18_RAT Protein Vwa8 (Fragment) OS=Rattus norvegicus GN=Vwa8 PE=4 SV=1		0.118528	0.463476	-0.156582	0.210936	-0.0512344	0.111991	0.108569	-0.13487	0.0506229	0.322882	-0.140986	0.117765	0.175053	0.0886096	0.836204
Tcp1	>sp|P28480|TCPA_RAT T-complex protein 1 subunit alpha OS=Rattus norvegicus GN=Tcp1 PE=1 SV=1;>tr|A0A096MJA0|A0A096MJA0_RAT RCG44919, isoform CRA_b OS=Rattus norvegicus GN=Tcp1 PE=4 SV=1		-0.0315398	-0.0981165	0.0723846	0.0283235	-0.0818017	-0.0811524	-0.0884201	0.165291	-0.0516446	-0.0913309	0.033927	0.117317	0.406532	0.28234	0.177467
Arl8a	>tr|D3ZPP2|D3ZPP2_RAT Protein Arl8a OS=Rattus norvegicus GN=Arl8a PE=3 SV=1		-0.0326927	-0.157504	0.14733	0.0568554	-0.125878	-0.144347	0.120359	0.247118	-0.0699669	-0.152241	0.0982363	0.11726	0.405904	0.132564	0.106408
Wfs1	>tr|E9PT53|E9PT53_RAT Protein Wfs1 OS=Rattus norvegicus GN=Wfs1 PE=4 SV=2		-0.0768465	-0.101524	0.219573	-0.044513	0.028937	0.00565969	0.0775817	0.358346	-0.0345331	-0.0586506	0.238492	0.117152	0.864255	0.0381926	0.328967
Cse1l	>tr|D3ZPR0|D3ZPR0_RAT Chromosome segregation 1-like (S. cerevisiae) (Predicted) OS=Rattus norvegicus GN=Cse1l PE=4 SV=1		0.0287421	0.0117725	0.0705797	0.120571	-0.0405289	-0.056351	-0.367044	0.0666563	0.00103371	-0.0154769	0.0178747	0.117089	0.788413	0.824943	0.109464
Vps29	>sp|B2RZ78|VPS29_RAT Vacuolar protein sorting-associated protein 29 OS=Rattus norvegicus GN=Vps29 PE=1 SV=2		0.0900679	-0.123805	0.152646	0.046719	-0.0425961	-0.307366	0.0377452	0.130592	0.0370023	-0.197229	0.0718441	0.116855	0.0187756	0.799234	0.636973
Acsf2	>sp|Q499N5|ACSF2_RAT Acyl-CoA synthetase family member 2, mitochondrial OS=Rattus norvegicus GN=Acsf2 PE=2 SV=1		0.0162888	-0.0152814	0.0854506	0.120912	-0.180692	-0.237385	-0.2921	-0.0530656	-0.0625036	-0.104123	0.0384722	0.116831	0.735074	0.282065	0.265463
Hnrnpul2	>tr|D4ABT8|D4ABT8_RAT Protein Hnrnpul2 OS=Rattus norvegicus GN=Hnrnpul2 PE=1 SV=1		0.00683009	0.00604596	0.0939705	0.0664365	-0.120317	-0.033639	-0.0519559	0.226835	-0.0440286	-0.00982802	0.0686144	0.116762	0.464179	0.107605	0.0525777
Dek	>sp|Q6AXS3|DEK_RAT Protein DEK OS=Rattus norvegicus GN=Dek PE=2 SV=1		0.0975412	-0.0655508	0.0632784	0.0756874	-0.178264	-0.0756382	0.119664	0.150329	-0.012781	-0.0695858	0.0169772	0.116732	0.56328	0.76545	0.247613
Psmd12	>tr|Q5XIC6|Q5XIC6_RAT Proteasome (Prosome, macropain) 26S subunit, non-ATPase, 12 OS=Rattus norvegicus GN=Psmd12 PE=2 SV=1		-0.0179849	-0.0585073	0.147797	0.0437378	-0.0585005	-0.0442596	-0.0408421	0.201812	-0.0341911	-0.0528082	0.0891862	0.116668	0.733157	0.269013	0.122661
Hnrnpf	>sp|Q794E4|HNRPF_RAT Heterogeneous nuclear ribonucleoprotein F OS=Rattus norvegicus GN=Hnrnpf PE=1 SV=3		-0.0317835	-0.0617503	0.160207	0.116725	-0.0628766	0.0129627	-0.0252549	0.156283	-0.0442208	-0.0318651	0.051548	0.116489	0.852999	0.519051	0.099248
Lars	>tr|Q5PPJ6|Q5PPJ6_RAT Leucyl-tRNA synthetase OS=Rattus norvegicus GN=Lars PE=2 SV=1		0.0192254	-0.0601932	0.0768932	0.000809299	-0.213829	-0.0906104	-0.449052	0.225989	-0.0739962	-0.0723601	0.0492826	0.11589	0.983837	0.207696	0.188635
Ap2b1	>sp|P62944|AP2B1_RAT AP-2 complex subunit beta OS=Rattus norvegicus GN=Ap2b1 PE=1 SV=1	Yes	-0.0275954	-0.0192467	0.0713476	0.0212601	-0.0442049	-0.0484535	-0.3042	0.206999	-0.0342392	-0.0309294	0.0498874	0.115662	0.94616	0.166739	0.186657
Ckap4	>tr|D3ZH41|D3ZH41_RAT Cytoskeleton-associated protein 4 (Predicted) OS=Rattus norvegicus GN=Ckap4 PE=4 SV=2		-0.0318944	-0.161531	0.0507524	0.0468687	-0.0826634	-0.0728095	-0.0573777	0.176213	-0.052202	-0.126042	0.0158055	0.115631	0.13718	0.539088	0.166012
Slc7a11	>tr|D4ADU2|D4ADU2_RAT Protein Slc7a11 OS=Rattus norvegicus GN=Slc7a11 PE=4 SV=1	Yes	-0.10286	-0.155926	0.173814	-0.00512554	-0.0855039	-0.172808	0.1489	0.0271257	-0.0959173	-0.162679	0.177115	0.115623	0.695424	0.0370164	0.564652
Glod4	>sp|Q5I0D1|GLOD4_RAT Glyoxalase domain-containing protein 4 OS=Rattus norvegicus GN=Glod4 PE=1 SV=1		-0.0121247	-0.137351	0.112036	0.0592058	-0.0269466	-0.184326	0.0591016	0.102617	-0.0180535	-0.156141	0.0724533	0.11558	0.122877	0.33103	0.328493
Oplah	>sp|P97608|OPLA_RAT 5-oxoprolinase OS=Rattus norvegicus GN=Oplah PE=1 SV=2		-0.00898414	0.137948	0.0264526	0.174112	-0.130771	-0.144833	-0.518654	-0.132535	-0.057699	0.0248355	-0.0120422	0.115386	0.417784	0.653417	0.370708
Cox6c2	>sp|P11951|CX6C2_RAT Cytochrome c oxidase subunit 6C-2 OS=Rattus norvegicus GN=Cox6c2 PE=1 SV=3		-0.036162	-0.201363	0.0823446	0.0591344	-0.0770771	-0.139746	0.139481	0.153335	-0.052528	-0.176716	0.071116	0.115271	0.211667	0.187669	0.158088
RGD1564606	>tr|F1LT35|F1LT35_RAT Protein RGD1564606 (Fragment) OS=Rattus norvegicus GN=RGD1564606 PE=3 SV=1;>tr|D3ZTH8|D3ZTH8_RAT Protein LOC689899 OS=Rattus norvegicus GN=LOC689899 PE=3 SV=1;>sp|P62752|RL23A_RAT 60S ribosomal protein L23a OS=Rattus norvegicus GN=Rpl		-0.0130182	-0.156243	0.12134	0.00630371	-0.00669112	-0.064611	0.25049	0.30618	-0.0104874	-0.11959	0.111859	0.11512	0.0521465	0.117816	0.193287
Arpc2	>sp|P85970|ARPC2_RAT Actin-related protein 2/3 complex subunit 2 OS=Rattus norvegicus GN=Arpc2 PE=1 SV=1		-0.024514	-0.112701	0.158927	-0.0147756	-0.0331291	-0.0953316	0.152238	0.22274	-0.0279601	-0.105754	0.139547	0.115023	0.104023	0.0404833	0.377945
Atp5j2	>sp|D3ZAF6|ATPK_RAT ATP synthase subunit f, mitochondrial OS=Rattus norvegicus GN=Atp5j2 PE=1 SV=1		0.00348731	-0.123806	0.082483	0.0297418	-0.163133	-0.217382	0.132252	0.155303	-0.0631607	-0.161237	0.0515297	0.114942	0.204764	0.140073	0.212065
Nipsnap3b	>tr|Q5M949|Q5M949_RAT Nipsnap homolog 3A (C. elegans) OS=Rattus norvegicus GN=Nipsnap3b PE=2 SV=1		0.0845965	-0.102638	0.121562	-0.0601273	-0.0445157	-0.0785071	0.18055	0.375112	0.0329516	-0.0929855	0.113771	0.114749	0.200772	0.328264	0.62694
Dld	>sp|Q6P6R2|DLDH_RAT Dihydrolipoyl dehydrogenase, mitochondrial OS=Rattus norvegicus GN=Dld PE=1 SV=1		0.0776535	-0.154674	0.0863593	0.0280839	0.0265707	-0.0457182	0.0357062	0.225259	0.0572204	-0.111092	0.0734972	0.114479	0.0257301	0.673724	0.570942
Cnp	>sp|P13233|CN37_RAT 2,3-cyclic-nucleotide 3-phosphodiesterase OS=Rattus norvegicus GN=Cnp PE=1 SV=2		-0.29258	-0.047004	-0.0125324	0.127241	-0.405239	-0.334967	-0.104939	-0.0296887	-0.337643	-0.162189	-0.052694	0.114431	0.460512	0.234278	0.122774
Cct5	>sp|Q68FQ0|TCPE_RAT T-complex protein 1 subunit epsilon OS=Rattus norvegicus GN=Cct5 PE=1 SV=1		0.0331294	-0.0928006	0.130637	0.000706612	-0.0118337	-0.081381	-0.0408152	0.253128	0.0151442	-0.0882328	0.0908553	0.114392	0.0877262	0.328061	0.440311
Uba5	>sp|Q5M7A4|UBA5_RAT Ubiquitin-like modifier-activating enzyme 5 OS=Rattus norvegicus GN=Uba5 PE=2 SV=1		0.077024	-0.0508171	0.126973	0.0194694	-0.162507	-0.0289035	-0.0156815	0.186318	-0.0187882	-0.0420516	0.0654751	0.11439	0.791714	0.55359	0.365292
Erp29	>sp|P52555|ERP29_RAT Endoplasmic reticulum resident protein 29 OS=Rattus norvegicus GN=Erp29 PE=1 SV=2		0.0129253	-0.166889	0.0423831	0.0177816	-0.0538371	-0.139698	0.118005	0.277629	-0.0137796	-0.156012	0.0412864	0.114328	0.129828	0.5987	0.299634
Tuba4a	>sp|Q5XIF6|TBA4A_RAT Tubulin alpha-4A chain OS=Rattus norvegicus GN=Tuba4a PE=2 SV=1		0.0664379	-0.0240499	0.370719	0.0828999	-0.35423	-0.351208	1.01564	0.0370809	-0.101829	-0.154913	0.301713	0.114108	0.826271	0.0799702	0.264612
Api5	>tr|B1WC49|B1WC49_RAT Api5 protein OS=Rattus norvegicus GN=Api5 PE=2 SV=1		0.0328577	-0.112723	0.0992325	0.0580074	-0.134791	-0.0565633	0.0149191	0.222114	-0.0342016	-0.0902592	0.0759104	0.11408	0.519862	0.375978	0.190942
Apool	>tr|Q5U1W6|Q5U1W6_RAT Apolipoprotein O-like OS=Rattus norvegicus GN=Apool PE=2 SV=1		0.0465107	-0.00257175	0.1218	0.210423	0.25994	0.0202627	0.105139	0.0351547	0.131882	0.00656205	0.0345866	0.113478	0.133934	0.451487	0.961161
Fbl	>sp|P22509|FBRL_RAT rRNA 2-O-methyltransferase fibrillarin OS=Rattus norvegicus GN=Fbl PE=1 SV=2		0.00112206	-0.143691	0.0334535	0.0239388	-0.0662502	-0.0954612	0.17381	0.26852	-0.0258268	-0.124399	0.00452244	0.113383	0.155617	0.597913	0.146875
Abi1	>sp|Q9QZM5|ABI1_RAT Abl interactor 1 OS=Rattus norvegicus GN=Abi1 PE=1 SV=3	Yes	0.0082927	-0.169324	-0.0393584	0.0744328	-0.209518	-0.241644	-0.158772	0.0427829	-0.0788314	-0.198252	-0.0409069	0.113198	0.212213	0.716249	0.192089
Bphl	>tr|Q3B8N9|Q3B8N9_RAT Biphenyl hydrolase-like (Serine hydrolase) OS=Rattus norvegicus GN=Bphl PE=2 SV=1		0.025151	-0.16268	0.263206	0.0702137	0.0121575	-0.0614562	0.0816157	0.0601841	0.0199536	-0.122191	0.192265	0.112912	0.282408	0.197432	0.747216
Rpl38	>sp|P63174|RL38_RAT 60S ribosomal protein L38 OS=Rattus norvegicus GN=Rpl38 PE=1 SV=2;>tr|D4AD70|D4AD70_RAT Protein RGD1561636 OS=Rattus norvegicus GN=RGD1561636 PE=3 SV=1;>tr|D3ZZH2|D3ZZH2_RAT Protein LOC680353 (Fragment) OS=Rattus norvegicus GN=LOC680353		-0.0807427	-0.0981782	0.148313	-0.00507561	0.0399358	-0.0130561	0.326828	0.298708	-0.0324713	-0.0641294	0.134049	0.112903	0.673688	0.100109	0.235056
Srsf4	>tr|G3V798|G3V798_RAT Protein Srsf4 OS=Rattus norvegicus GN=Srsf4 PE=4 SV=1		-0.000404765	-0.0918786	0.144544	0.0167585	-0.0578444	-0.149587	-0.0303294	0.383782	-0.0233806	-0.114962	0.0744374	0.112788	0.174799	0.330646	0.217971
Epb41l2	>tr|D3ZDT1|D3ZDT1_RAT Protein Epb41l2 OS=Rattus norvegicus GN=Epb41l2 PE=4 SV=2;>tr|D3ZM69|D3ZM69_RAT Protein Epb41l2 OS=Rattus norvegicus GN=Epb41l2 PE=4 SV=1;>tr|D3ZAY7|D3ZAY7_RAT Protein Epb41l2 OS=Rattus norvegicus GN=Epb41l2 PE=4 SV=2;>tr|D3ZAY2|D3ZAY	Yes	0.0464452	0.0270383	0.0798398	0.138124	-0.15992	-0.255744	-0.250453	-0.19189	-0.0361009	-0.0860745	0.049956	0.112664	0.674903	0.272309	0.759958
Actb	>sp|P60711|ACTB_RAT Actin, cytoplasmic 1 OS=Rattus norvegicus GN=Actb PE=1 SV=1;>tr|V9GZ85|V9GZ85_RAT Protein Potef (Fragment) OS=Rattus norvegicus GN=LOC100361457 PE=3 SV=1		-0.0579523	-0.168867	0.17508	-0.0103784	0.0541064	-0.00923636	0.243102	0.300229	-0.0131288	-0.105015	0.158155	0.112517	0.353112	0.143466	0.296903
Etfb	>sp|Q68FU3|ETFB_RAT Electron transfer flavoprotein subunit beta OS=Rattus norvegicus GN=Etfb PE=2 SV=3		0.0457134	-0.102274	0.155733	0.0949206	0.0640785	-0.0550707	0.119463	0.0464168	0.0530595	-0.0833924	0.0997145	0.112301	0.0330393	0.569896	0.73349
Copb1	>sp|P23514|COPB_RAT Coatomer subunit beta OS=Rattus norvegicus GN=Copb1 PE=1 SV=1		-0.0123858	-0.0183974	0.0394404	0.10924	-0.060201	-0.0421535	-0.418824	0.0855733	-0.0315119	-0.0278998	0.0100509	0.112295	0.952223	0.635091	0.00908446
Dlg4	>sp|P31016|DLG4_RAT Disks large homolog 4 OS=Rattus norvegicus GN=Dlg4 PE=1 SV=1	Yes	0.0521973	0.0490012	0.229267	0.0393053	-0.333284	-0.367489	-0.323898	0.0419967	-0.101995	-0.117595	0.131514	0.112216	0.926369	0.166286	0.394554
Snap91	>tr|F1LRK0|F1LRK0_RAT Clathrin coat assembly protein AP180 OS=Rattus norvegicus GN=Snap91 PE=4 SV=2	Yes	0.0889304	-0.00409274	0.16892	0.12935	-0.0389972	-0.0234335	-0.0983265	-0.118185	0.0377593	-0.011829	0.177052	0.112037	0.724705	0.24765	0.955715
Dock1	>tr|D3ZZW1|D3ZZW1_RAT Protein Dock1 OS=Rattus norvegicus GN=Dock1 PE=4 SV=1		0.0520813	0.364146	-0.110989	0.303017	-0.174758	-0.0136294	-0.327286	-0.262885	-0.0386544	0.213036	-0.165063	0.111716	0.314938	0.598437	0.621866
Rbp1	>sp|P02696|RET1_RAT Retinol-binding protein 1 OS=Rattus norvegicus GN=Rbp1 PE=1 SV=2		0.217167	0.0809147	0.141256	0.3607	0.0403426	-0.2724	0.185848	-0.32663	0.146437	-0.0604112	0.0155566	0.111644	0.31187	0.57153	0.825447
Itgav	>tr|F1LZX9|F1LZX9_RAT Protein Itgav OS=Rattus norvegicus GN=Itgav PE=3 SV=2		-0.0618813	-0.0605059	0.0255815	0.108114	-0.173147	-0.202212	-0.326171	0.164854	-0.106388	-0.117188	-0.0741919	0.111586	0.92844	0.829195	0.0884504
Idh3B	>sp|Q68FX0|IDH3B_RAT Isocitrate dehydrogenase [NAD] subunit beta, mitochondrial OS=Rattus norvegicus GN=Idh3B PE=1 SV=1		-0.00372648	-0.122676	0.137516	-0.0172469	-0.041753	-0.0967416	0.106863	0.250226	-0.0189371	-0.112302	0.0922772	0.111504	0.392479	0.245866	0.511005
Hip1	>tr|G3V8Y8|G3V8Y8_RAT Huntingtin interacting protein 1, isoform CRA_a OS=Rattus norvegicus GN=Hip1 PE=4 SV=1	Yes	-0.0249986	-0.0624851	-0.0208939	0.0536916	-0.171774	-0.0113199	-0.472161	0.105434	-0.0837085	-0.042019	-0.0330399	0.110813	0.586931	0.543046	0.105321
Camk2d	>sp|P15791|KCC2D_RAT Calcium/calmodulin-dependent protein kinase type II subunit delta OS=Rattus norvegicus GN=Camk2d PE=1 SV=1;>tr|F1LWF6|F1LWF6_RAT Calcium/calmodulin-dependent protein kinase type II subunit delta OS=Rattus norvegicus GN=Camk2d PE=4 SV=2	Yes	-0.0138325	-0.151484	0.100948	-0.0682361	0.00724183	-0.0191608	0.0331618	0.255515	-0.00540279	-0.0985546	0.109861	0.110554	0.511337	0.218692	0.724702
Pygb	>tr|G3V6Y6|G3V6Y6_RAT Alpha-1,4 glucan phosphorylase OS=Rattus norvegicus GN=Pygb PE=3 SV=1;>sp|P53534|PYGB_RAT Glycogen phosphorylase, brain form (Fragment) OS=Rattus norvegicus GN=Pygb PE=1 SV=3		0.0171241	0.0342894	0.122614	0.108891	-0.0995832	-0.188466	-0.380096	-0.101197	-0.0295588	-0.0548129	0.0730316	0.11002	0.771071	0.26541	0.647048
Prdx5	>tr|D3ZEN5|D3ZEN5_RAT Peroxiredoxin-5, mitochondrial (Fragment) OS=Rattus norvegicus GN=Prdx5 PE=4 SV=2;>sp|Q9R063|PRDX5_RAT Peroxiredoxin-5, mitochondrial OS=Rattus norvegicus GN=Prdx5 PE=1 SV=1		0.0133632	-0.129345	0.176252	0.0391942	0.0185832	-0.149057	0.143518	0.141813	0.0154512	-0.13723	0.111723	0.109964	0.0150457	0.351653	0.456273
LOC100364909	>tr|D3ZFA8|D3ZFA8_RAT Protein LOC100362366 OS=Rattus norvegicus GN=LOC100364909 PE=3 SV=1;>sp|P04644|RS17_RAT 40S ribosomal protein S17 OS=Rattus norvegicus GN=Rps17 PE=1 SV=3;>tr|D3ZHU9|D3ZHU9_RAT Protein LOC100361180 OS=Rattus norvegicus GN=LOC100361180		0.00617377	-0.139045	0.134149	-0.00663209	-0.0555443	-0.00456068	0.174354	0.274676	-0.0185134	-0.085251	0.0920325	0.109624	0.206125	0.240594	0.256287
Tomm22	>sp|Q75Q41|TOM22_RAT Mitochondrial import receptor subunit TOM22 homolog OS=Rattus norvegicus GN=Tomm22 PE=1 SV=1		0.101832	-0.072519	0.250938	-0.00166631	-0.245185	-0.209151	0.0470176	0.296111	-0.0369746	-0.127172	0.175733	0.109607	0.44487	0.137414	0.301691
Eif3c	>sp|B5DFC8|EIF3C_RAT Eukaryotic translation initiation factor 3 subunit C OS=Rattus norvegicus GN=Eif3c PE=2 SV=1		0.00112819	0.0031171	0.0751212	0.03758	-0.0771831	-0.0652361	-0.251997	0.202526	-0.0301963	-0.0242242	0.0523429	0.109316	0.913608	0.423687	0.134439
Nqo1	>sp|P05982|NQO1_RAT NAD(P)H dehydrogenase [quinone] 1 OS=Rattus norvegicus GN=Nqo1 PE=1 SV=4		0.0523551	-0.0759681	0.154416	0.0490679	0.09255	0.00786465	0.255418	0.136928	0.0684331	-0.042435	0.109379	0.10924	0.261477	0.703462	0.862452
Prps1	>sp|P60892|PRPS1_RAT Ribose-phosphate pyrophosphokinase 1 OS=Rattus norvegicus GN=Prps1 PE=1 SV=2		0.0177618	-0.071665	0.0680817	0.0398653	-0.0876169	-0.0592062	0.0233505	0.21402	-0.0243897	-0.0666814	-0.0104475	0.109092	0.572903	0.898727	0.121502
Acss1	>tr|D3ZZN3|D3ZZN3_RAT Acetyl-coenzyme A synthetase OS=Rattus norvegicus GN=Acss1 PE=3 SV=1		-0.0120724	-0.0033115	0.04742	0.133569	-0.109388	-0.225899	-0.349295	-0.126544	-0.0509985	-0.0923466	-0.0127937	0.109042	0.738089	0.765864	0.626027
Acsbg1	>sp|Q924N5|ACBG1_RAT Long-chain-fatty-acid--CoA ligase ACSBG1 OS=Rattus norvegicus GN=Acsbg1 PE=1 SV=1		0.00952871	0.0526193	0.259994	0.075634	-0.103608	-0.110479	-0.074751	0.103906	-0.0357261	-0.0126202	0.258413	0.109041	0.818934	0.0115192	0.252445
Ldhb	>sp|P42123|LDHB_RAT L-lactate dehydrogenase B chain OS=Rattus norvegicus GN=Ldhb PE=1 SV=2		0.0174435	-0.101105	0.164345	0.0812572	-0.0179433	-0.13429	0.0959965	0.0219516	0.00328879	-0.114379	0.116518	0.108922	0.103663	0.304457	0.51817
Tkt	>sp|P50137|TKT_RAT Transketolase OS=Rattus norvegicus GN=Tkt PE=1 SV=1		-0.00407674	-0.070273	0.129033	0.0492535	0.0393763	-0.047692	0.134091	0.10077	0.0133045	-0.0612406	0.102878	0.108388	0.0656149	0.135271	0.444403
Luc7l2	>tr|B2RYP6|B2RYP6_RAT LUC7-like 2 (S. cerevisiae) OS=Rattus norvegicus GN=Luc7l2 PE=2 SV=1		0.0945961	0.0691391	0.172959	0.12959	-0.0591186	-0.144452	0.246332	-0.0694163	0.0331102	-0.0162974	0.153572	0.108381	0.653162	0.199859	0.885296
Hnrnpab	>tr|Q9QX80|Q9QX80_RAT CArG-binding factor A OS=Rattus norvegicus GN=Hnrnpab PE=2 SV=1;>tr|Q9QX81|Q9QX81_RAT Protein Hnrnpab OS=Rattus norvegicus GN=Hnrnpab PE=2 SV=1		0.0925822	-0.034386	0.150317	0.0223238	0.0908549	-0.0278886	0.268195	0.28194	0.0918913	-0.031787	0.141529	0.108282	0.174762	0.519637	0.707373
Ctbp1	>tr|Q6AZ26|Q6AZ26_RAT C-terminal binding protein 1 OS=Rattus norvegicus GN=Ctbp1 PE=1 SV=1;>sp|Q9Z2F5|CTBP1_RAT C-terminal-binding protein 1 OS=Rattus norvegicus GN=Ctbp1 PE=1 SV=3		0.0286804	-0.0895068	0.273092	0.0650578	-0.170866	-0.163405	-0.053668	0.159349	-0.0511379	-0.119066	0.191307	0.108154	0.325979	0.116469	0.0434014
Sec11a	>tr|Q6P9X2|Q6P9X2_RAT RCG24868, isoform CRA_e OS=Rattus norvegicus GN=Sec11a PE=2 SV=1;>sp|P42667|SC11A_RAT Signal peptidase complex catalytic subunit SEC11A OS=Rattus norvegicus GN=Sec11a PE=2 SV=1		0.035299	-0.114706	0.158147	-0.010571	0.0410897	-0.0396054	0.220223	0.333351	0.0376153	-0.0846658	0.131592	0.108088	0.0234706	0.411586	0.507195
Ywhae	>sp|P62260|1433E_RAT 14-3-3 protein epsilon OS=Rattus norvegicus GN=Ywhae PE=1 SV=1	Yes	-0.0123929	-0.124628	0.141104	0.0313155	-0.0898968	-0.16325	0.107577	0.123717	-0.0433944	-0.140077	0.0946768	0.107951	0.161331	0.179957	0.249611
Arl3	>tr|F8WG91|F8WG91_RAT ADP-ribosylation factor-like protein 3 (Fragment) OS=Rattus norvegicus GN=Arl3 PE=3 SV=1;>sp|P37996|ARL3_RAT ADP-ribosylation factor-like protein 3 OS=Rattus norvegicus GN=Arl3 PE=1 SV=2		0.0312416	-0.1081	0.153789	0.0137191	-0.066561	-0.0659618	0.167015	0.193981	-0.00787943	-0.0912448	0.123689	0.10784	0.308322	0.0985483	0.383076
Hint1	>sp|P62959|HINT1_RAT Histidine triad nucleotide-binding protein 1 OS=Rattus norvegicus GN=Hint1 PE=1 SV=5;>tr|D4A269|D4A269_RAT Uncharacterized protein OS=Rattus norvegicus PE=4 SV=1		0.009344	-0.0822862	0.086627	0.0484083	-0.111055	-0.138868	0.0932911	0.069225	-0.0388156	-0.104919	0.0482578	0.107736	0.37445	0.386122	0.381238
Amph	>sp|O08838|AMPH_RAT Amphiphysin OS=Rattus norvegicus GN=Amph PE=1 SV=1;>tr|F1LPP0|F1LPP0_RAT Protein LOC100910792 (Fragment) OS=Rattus norvegicus GN=Amph PE=4 SV=2	Yes	0.0374461	-0.016136	0.163408	0.128378	-0.194029	-0.187259	-0.268756	-0.128196	-0.055144	-0.0845851	0.107302	0.10762	0.820394	0.221032	0.561938
Abcd3	>tr|F1LR38|F1LR38_RAT ATP-binding cassette sub-family D member 3 (Fragment) OS=Rattus norvegicus GN=Abcd3 PE=3 SV=2;>sp|P16970|ABCD3_RAT ATP-binding cassette sub-family D member 3 OS=Rattus norvegicus GN=Abcd3 PE=1 SV=3		-0.0143349	-0.0915229	0.0959417	-0.0338412	0.0601227	-0.0452123	-0.0474029	0.265662	0.0154481	-0.0729986	0.0985887	0.10762	0.208027	0.228164	0.602853
Wasf1	>sp|Q5BJU7|WASF1_RAT Wiskott-Aldrich syndrome protein family member 1 OS=Rattus norvegicus GN=Wasf1 PE=1 SV=1		-0.0392425	-0.0186172	0.0925952	0.101522	-0.108994	-0.191187	-0.0575816	-0.0918187	-0.0671431	-0.0876453	0.111572	0.107473	0.835614	0.152471	0.532476
Phgdh	>sp|O08651|SERA_RAT D-3-phosphoglycerate dehydrogenase OS=Rattus norvegicus GN=Phgdh PE=1 SV=3		0.00463577	-0.103824	0.249035	0.078688	-0.0753573	-0.167041	-0.0227479	0.0266499	-0.0273614	-0.129111	0.179888	0.107442	0.164655	0.17367	0.278146
Ipo9	>tr|D4A857|D4A857_RAT Importin 9 (Predicted) OS=Rattus norvegicus GN=Ipo9 PE=4 SV=2		0.00834135	0.0155456	0.0644644	0.052458	-0.128241	-0.109038	-0.290648	0.18202	-0.0462916	-0.0342877	0.0403676	0.107295	0.88792	0.332911	0.10248
Snrpb2	>tr|B5DEQ4|B5DEQ4_RAT Protein Snrpb2 OS=Rattus norvegicus GN=Snrpb2 PE=2 SV=1		0.00730149	-0.11022	0.116849	0.0759834	-0.157115	-0.198688	0.078852	0.139659	-0.058465	-0.145607	0.0713725	0.107281	0.220805	0.302044	0.0907923
Txnl1	>sp|Q920J4|TXNL1_RAT Thioredoxin-like protein 1 OS=Rattus norvegicus GN=Txnl1 PE=1 SV=3		-0.0147095	-0.121905	0.165945	-0.000212341	0.032694	0.0510765	0.0852315	0.297722	0.00425189	-0.0527126	0.115759	0.107233	0.447379	0.273	0.376261
Rab14	>tr|B0BMW0|B0BMW0_RAT RAB14, member RAS oncogene family OS=Rattus norvegicus GN=Rab14 PE=2 SV=1	Yes	0.0525566	-0.115315	0.0849695	-0.0255146	-0.126659	-0.271567	0.0222889	0.203426	-0.0191298	-0.177816	0.0262668	0.107084	0.0976739	0.679527	0.533617
Auh	>tr|F1LU71|F1LU71_RAT AU RNA binding protein/enoyl-coenzyme A hydratase (Predicted), isoform CRA_a OS=Rattus norvegicus GN=Auh PE=3 SV=2		0.0458685	-0.0731489	0.175894	0.0172495	-0.120372	-0.228469	0.0646425	0.174628	-0.0206277	-0.135277	0.137459	0.106889	0.300521	0.0518436	0.348014
Rhoa	>sp|P61589|RHOA_RAT Transforming protein RhoA OS=Rattus norvegicus GN=Rhoa PE=1 SV=1		-0.0228137	-0.155353	0.142482	0.0280068	-0.0699252	-0.0746583	0.153713	0.169717	-0.0416583	-0.123075	0.094098	0.106879	0.26179	0.261973	0.288383
Rpn2	>sp|P25235|RPN2_RAT Dolichyl-diphosphooligosaccharide--protein glycosyltransferase subunit 2 OS=Rattus norvegicus GN=Rpn2 PE=2 SV=2		0.0115981	-0.132588	0.0500082	0.0228755	-0.185376	-0.120429	-0.183828	0.180021	-0.0671914	-0.127725	0.00415198	0.106669	0.392976	0.449134	0.127805
Eftud2	>tr|F1LM66|F1LM66_RAT Protein Eftud2 OS=Rattus norvegicus GN=Eftud2 PE=4 SV=1		0.075528	0.0601512	0.123863	0.0759499	0.00583633	-0.0104553	-0.265808	0.227581	0.0476513	0.0319086	0.100414	0.106615	0.813085	0.446877	0.307285
Otub1	>sp|B2RYG6|OTUB1_RAT Ubiquitin thioesterase OTUB1 OS=Rattus norvegicus GN=Otub1 PE=1 SV=1		0.0115203	-0.146709	0.143214	0.0142859	-0.0737131	-0.100123	0.132666	0.191886	-0.022573	-0.128075	0.114013	0.106482	0.181457	0.095415	0.289156
Tmed2	>sp|Q63524|TMED2_RAT Transmembrane emp24 domain-containing protein 2 OS=Rattus norvegicus GN=Tmed2 PE=1 SV=1		0.0346102	-0.277635	0.161679	0.01047	-0.0653793	-0.091758	0.110981	0.246092	-0.0053856	-0.203284	0.0936561	0.106374	0.0335978	0.505372	0.353417
Eif4g2	>tr|F1LN59|F1LN59_RAT Protein Eif4g2 (Fragment) OS=Rattus norvegicus GN=Eif4g2 PE=4 SV=2;>tr|M0RAS7|M0RAS7_RAT Uncharacterized protein (Fragment) OS=Rattus norvegicus PE=4 SV=1		-0.0742392	0.248202	0.21798	0.128046	-0.165462	-0.0663981	-0.260891	0.0733173	-0.110728	0.122362	0.157849	0.106345	0.0599566	0.0553771	0.0218957
Chchd3	>tr|D3ZUX5|D3ZUX5_RAT Coiled-coil-helix-coiled-coil-helix domain containing 3 (Predicted), isoform CRA_a OS=Rattus norvegicus GN=Chchd3 PE=4 SV=1		-0.00245847	-0.0932836	0.151864	0.0445234	-0.127143	-0.167031	0.118982	0.132004	-0.0523323	-0.122782	0.118518	0.105887	0.388823	0.0347455	0.156978
Nnt	>tr|Q5BJZ3|Q5BJZ3_RAT Nicotinamide nucleotide transhydrogenase OS=Rattus norvegicus GN=Nnt PE=2 SV=1		0.0506539	0.00797403	0.0485433	0.0996281	-0.0277577	-0.12275	-0.43965	0.102445	0.0192893	-0.0443156	0.0182431	0.105883	0.392949	0.988881	0.184844
Cct8	>tr|D4ACB8|D4ACB8_RAT Chaperonin subunit 8 (Theta) (Predicted), isoform CRA_a OS=Rattus norvegicus GN=Cct8 PE=3 SV=1		-0.00660002	-0.100809	0.121166	0.00615076	-0.0690506	-0.110993	-0.0386494	0.220354	-0.0315802	-0.104883	0.0814292	0.105879	0.127226	0.198815	0.231362
Eno1	>sp|P04764|ENOA_RAT Alpha-enolase OS=Rattus norvegicus GN=Eno1 PE=1 SV=4;>tr|M0R5J4|M0R5J4_RAT Uncharacterized protein OS=Rattus norvegicus PE=3 SV=1;>tr|M0RAU4|M0RAU4_RAT Uncharacterized protein (Fragment) OS=Rattus norvegicus PE=3 SV=1		0.0215286	-0.147706	0.215553	0.0707992	0.037751	-0.0705674	0.204073	0.0935114	0.0280176	-0.116851	0.153129	0.105856	0.0726787	0.346339	0.40922
Maoa	>tr|G3V9Z3|G3V9Z3_RAT Amine oxidase [flavin-containing] A OS=Rattus norvegicus GN=Maoa PE=4 SV=1;>sp|P21396|AOFA_RAT Amine oxidase [flavin-containing] A OS=Rattus norvegicus GN=Maoa PE=1 SV=1		-0.0247032	-0.124642	0.0858956	0.0289893	-0.0769276	-0.100861	0.0373782	0.256007	-0.0455929	-0.115129	0.0921174	0.105273	0.438017	0.0395619	0.0770561
Gmps	>sp|Q4V7C6|GUAA_RAT GMP synthase [glutamine-hydrolyzing] OS=Rattus norvegicus GN=Gmps PE=1 SV=1;>tr|A0A096MJ75|A0A096MJ75_RAT GMP synthase [glutamine-hydrolyzing] OS=Rattus norvegicus GN=Gmps PE=4 SV=1		0.0127157	-0.0517932	0.0715323	0.144623	-0.186051	-0.081714	-0.349041	0.0717161	-0.0667909	-0.0637615	0.0285829	0.105242	0.965894	0.263951	0.0997925
Phb	>sp|P67779|PHB_RAT Prohibitin OS=Rattus norvegicus GN=Phb PE=1 SV=1		-0.0282884	-0.17064	0.0775856	-0.00196055	-0.0679697	-0.150706	0.0790945	0.228589	-0.0441609	-0.162666	0.0312829	0.105226	0.0692656	0.475686	0.252732
Dync1i2	>tr|Q6AZ35|Q6AZ35_RAT Cytoplasmic dynein 1 intermediate chain 2 OS=Rattus norvegicus GN=Dync1i2 PE=2 SV=1;>tr|G3V9V3|G3V9V3_RAT Cytoplasmic dynein 1 intermediate chain 2 OS=Rattus norvegicus GN=Dync1i2 PE=4 SV=2;>sp|Q62871|DC1I2_RAT Cytoplasmic dynein 1 in		-0.0638519	-0.0618621	0.136659	0.0650087	-0.0976147	-0.072684	-0.210492	0.127154	-0.077357	-0.0661909	0.0797511	0.105213	0.621658	0.235865	0.13064
Dock7	>tr|F1LRS2|F1LRS2_RAT Protein Dock7 OS=Rattus norvegicus GN=Dock7 PE=4 SV=2		0.0412488	0.375453	-0.172168	0.216225	-0.0747033	0.0970101	-0.799655	-0.122351	-0.00513203	0.264076	-0.157294	0.105044	0.170039	0.523478	0.504377
Sept7	>tr|D4A0F5|D4A0F5_RAT Septin-7 OS=Rattus norvegicus GN=Sept7 PE=3 SV=2;>tr|F1LMC7|F1LMC7_RAT Septin-7 OS=Rattus norvegicus GN=Sept7 PE=3 SV=2	Yes	-0.0379991	-0.108673	0.226335	0.045553	-0.158593	-0.20981	-0.0332007	0.113729	-0.0862368	-0.149128	0.163322	0.104943	0.416546	0.128928	0.0870888
Tagln3	>sp|P37805|TAGL3_RAT Transgelin-3 OS=Rattus norvegicus GN=Tagln3 PE=1 SV=2		-0.0557891	-0.121999	0.165081	0.12057	-0.179524	-0.208126	0.0625911	-0.058297	-0.105283	-0.15645	0.115396	0.104932	0.645046	0.0700424	0.292174
Rps7	>sp|P62083|RS7_RAT 40S ribosomal protein S7 OS=Rattus norvegicus GN=Rps7 PE=1 SV=1		-0.0640198	-0.154527	0.107793	-0.0212704	-0.0653959	-0.0295248	0.242377	0.288127	-0.0645702	-0.104526	0.0975262	0.104725	0.412987	0.0259672	0.168468
Psmd14	>tr|Q4V8E2|Q4V8E2_RAT Proteasome (Prosome, macropain) 26S subunit, non-ATPase, 14 OS=Rattus norvegicus GN=Psmd14 PE=2 SV=1		0.000441605	-0.14187	0.108048	0.00180386	0.0423454	0.0241518	0.314291	0.19435	0.0172031	-0.0754615	0.141298	0.104683	0.226696	0.202478	0.597741
Marc2	>tr|D3Z900|D3Z900_RAT Mitochondrial amidoxime reducing component 2 OS=Rattus norvegicus GN=Marc2 PE=4 SV=2;>sp|O88994|MARC2_RAT Mitochondrial amidoxime reducing component 2 OS=Rattus norvegicus GN=Marc2 PE=2 SV=1;>tr|M0R6N2|M0R6N2_RAT Protein LOC100910481		-0.0792625	-0.0774177	0.0971053	0.0469551	-0.0740923	-0.193145	-0.0229918	-0.0388364	-0.0771944	-0.123709	0.0813701	0.104556	0.65234	0.0514579	0.532042
Vapa	>sp|Q9Z270|VAPA_RAT Vesicle-associated membrane protein-associated protein A OS=Rattus norvegicus GN=Vapa PE=1 SV=3	Yes	-0.0685644	-0.114267	0.193985	0.0794881	-0.172196	-0.151629	0.0618837	0.0781557	-0.110017	-0.129211	0.0997466	0.104477	0.808556	0.247007	0.141755
Vps26b	>tr|B1WBS4|B1WBS4_RAT Protein Vps26b OS=Rattus norvegicus GN=Vps26b PE=2 SV=1		-0.101079	-0.130191	-0.00428039	0.0421168	-0.0483761	-0.178514	0.0542798	0.176303	-0.0799976	-0.14952	-0.00140858	0.104396	0.388202	0.311158	0.053274
Plxnb1	>tr|D3ZDX5|D3ZDX5_RAT Protein Plxnb1 OS=Rattus norvegicus GN=Plxnb1 PE=4 SV=1	Yes	0.0200193	0.100391	0.011695	0.108616	-0.0896752	-0.105907	-0.196891	-0.0533529	-0.0238585	0.0178714	0.0121854	0.104335	0.747087	0.712266	0.495563
Coasy	>tr|Q5XIA5|Q5XIA5_RAT Coenzyme A synthase OS=Rattus norvegicus GN=Coasy PE=2 SV=1		0.0298872	-0.101759	0.0153989	-0.00182903	0.0786425	-0.110707	-0.04861	0.102903	0.0493893	-0.105338	0.0395279	0.104196	0.196606	0.923046	0.949761
Psph	>sp|Q5M819|SERB_RAT Phosphoserine phosphatase OS=Rattus norvegicus GN=Psph PE=2 SV=1		-0.00354178	-0.0886471	0.106483	-0.0210474	-0.211679	-0.204684	0.108496	0.131066	-0.0867966	-0.135062	0.0580343	0.104127	0.564167	0.196005	0.407302
Ndufv2	>sp|P19234|NDUV2_RAT NADH dehydrogenase [ubiquinone] flavoprotein 2, mitochondrial OS=Rattus norvegicus GN=Ndufv2 PE=1 SV=2		-0.0277243	-0.106424	0.112337	0.135249	-0.0972883	-0.306605	-0.0701594	-0.134624	-0.0555499	-0.186497	0.0451522	0.103534	0.256517	0.416018	0.416357
Git1	>tr|F1M3T0|F1M3T0_RAT ARF GTPase-activating protein GIT1 (Fragment) OS=Rattus norvegicus GN=Git1 PE=4 SV=2;>sp|Q9Z272|GIT1_RAT ARF GTPase-activating protein GIT1 OS=Rattus norvegicus GN=Git1 PE=1 SV=1	Yes	0.02258	-0.130304	0.0684563	0.0636735	-0.0104739	-0.0695344	-0.327293	0.103746	0.00935846	-0.105996	0.0348459	0.103518	0.0515757	0.648929	0.245791
Nudcd2	>sp|Q5M823|NUDC2_RAT NudC domain-containing protein 2 OS=Rattus norvegicus GN=Nudcd2 PE=2 SV=1;>tr|R9PXS0|R9PXS0_RAT NudC domain-containing protein 2 OS=Rattus norvegicus GN=Nudcd2 PE=4 SV=1		-0.00624457	-0.181967	0.0680353	0.0727127	-0.241489	-0.241424	0.00179365	0.0503779	-0.100342	-0.20575	0.0152919	0.103494	0.187106	0.273544	0.158608
Vcp	>sp|P46462|TERA_RAT Transitional endoplasmic reticulum ATPase OS=Rattus norvegicus GN=Vcp PE=1 SV=3		-0.00322862	-0.060649	0.0817389	0.00454864	-0.0931007	-0.101147	-0.275787	0.201512	-0.0391775	-0.0768484	0.0586562	0.103443	0.400395	0.130512	0.237706
Psmd6	>tr|Q6PCT9|Q6PCT9_RAT Proteasome (Prosome, macropain) 26S subunit, non-ATPase, 6 OS=Rattus norvegicus GN=Psmd6 PE=2 SV=1		0.0180161	-0.124745	0.148483	0.0524431	-0.0248823	-0.115874	-0.00766795	0.128161	0.000856738	-0.121197	0.0786278	0.103397	0.00539689	0.520706	0.270573
Psmb6	>sp|P28073|PSB6_RAT Proteasome subunit beta type-6 OS=Rattus norvegicus GN=Psmb6 PE=1 SV=3		0.0263587	-0.0668252	0.111483	0.00288819	8.43749e-05	-0.0763886	0.17044	0.107574	0.015849	-0.0706505	0.100444	0.103384	0.341945	0.112204	0.793637
Rrbp1	>tr|F1M5X1|F1M5X1_RAT Protein Rrbp1 OS=Rattus norvegicus GN=Rrbp1 PE=4 SV=2;>tr|F1M853|F1M853_RAT Protein Rrbp1 OS=Rattus norvegicus GN=Rrbp1 PE=4 SV=2		-0.114954	0.124342	-0.072178	0.179639	-0.17722	-0.0377503	-0.10803	-0.092838	-0.13986	0.059505	-0.0962538	0.103259	0.22256	0.824974	0.171658
Prdx3	>tr|G3V7I0|G3V7I0_RAT Peroxiredoxin 3 OS=Rattus norvegicus GN=Prdx3 PE=4 SV=1;>sp|Q9Z0V6|PRDX3_RAT Thioredoxin-dependent peroxide reductase, mitochondrial OS=Rattus norvegicus GN=Prdx3 PE=1 SV=2		0.0390544	-0.121417	0.114838	0.0339445	-0.145737	-0.179613	0.0347489	0.134047	-0.0348621	-0.144695	0.0489137	0.102622	0.174107	0.43763	0.305981
Ywhaz	>sp|P63102|1433Z_RAT 14-3-3 protein zeta/delta OS=Rattus norvegicus GN=Ywhaz PE=1 SV=1	Yes	-0.0282859	-0.163032	0.153638	0.0194383	-0.0664782	-0.127983	0.137615	0.13976	-0.0435628	-0.149012	0.100158	0.102511	0.128083	0.28118	0.288591
Syn1	>sp|P09951|SYN1_RAT Synapsin-1 OS=Rattus norvegicus GN=Syn1 PE=1 SV=3	Yes	0.0353848	-0.092894	0.210014	0.0358997	-0.026125	-0.149686	-0.231448	0.0140948	0.0107809	-0.115611	0.166525	0.102065	0.316151	0.355554	0.898714
Tpp2	>sp|Q64560|TPP2_RAT Tripeptidyl-peptidase 2 OS=Rattus norvegicus GN=Tpp2 PE=2 SV=3		0.0272255	0.0530501	0.0334176	0.0153754	0.0232433	-0.0684148	-0.327921	0.163954	0.0256326	0.00446412	0.023994	0.102008	0.791602	0.984076	0.630126
Psmb5	>tr|G3V7Q6|G3V7Q6_RAT Proteasome subunit beta type OS=Rattus norvegicus GN=Psmb5 PE=3 SV=1;>sp|P28075|PSB5_RAT Proteasome subunit beta type-5 OS=Rattus norvegicus GN=Psmb5 PE=1 SV=3		0.0311725	-0.13943	0.103154	-0.0152769	-0.0600346	-0.0847545	0.125736	0.220268	-0.00531035	-0.11756	0.0616887	0.101959	0.224351	0.354719	0.452371
Tbcd	>tr|F1M1D5|F1M1D5_RAT Protein Tbcd OS=Rattus norvegicus GN=Tbcd PE=4 SV=2		0.0405642	0.0104145	0.0749467	0.0356155	-0.139067	-0.0608376	-0.466654	0.175047	-0.0312883	-0.0180864	0.0541429	0.101899	0.851197	0.223599	0.193121
Ran	>sp|P62828|RAN_RAT GTP-binding nuclear protein Ran OS=Rattus norvegicus GN=Ran PE=1 SV=3;>tr|Q66H11|Q66H11_RAT Protein RGD1306195 OS=Rattus norvegicus GN=RGD1306195 PE=2 SV=1		0.0137371	-0.109561	0.155736	0.0249899	0.0365459	0.00569894	0.244997	0.216574	0.0228607	-0.063457	0.101508	0.101701	0.164194	0.384386	0.311948
Usp24	>tr|F1LSM0|F1LSM0_RAT Ubiquitin carboxyl-terminal hydrolase OS=Rattus norvegicus GN=Usp24 PE=3 SV=2		0.0573493	0.315133	-0.186764	0.167065	-0.0487931	0.318887	-1.16297	-0.0437527	0.0148924	0.316635	-0.177232	0.101594	0.103523	0.396163	0.650779
Eif4a2	>sp|Q5RKI1|IF4A2_RAT Eukaryotic initiation factor 4A-II OS=Rattus norvegicus GN=Eif4a2 PE=1 SV=1		-0.0669036	-0.108936	0.220168	0.0686092	-0.147612	-0.171679	-0.0735849	0.113898	-0.0991869	-0.134033	0.139247	0.100898	0.597872	0.0789375	0.024397
Adsl	>tr|D3ZW08|D3ZW08_RAT Adenylosuccinate lyase OS=Rattus norvegicus GN=Adsl PE=3 SV=1		0.0850738	-0.201847	0.39882	-0.0197157	-0.196016	-0.178467	-0.116505	0.197389	-0.0273622	-0.192495	0.298149	0.100722	0.205396	0.121194	0.563888
Pycr2	>sp|Q6AY23|P5CR2_RAT Pyrroline-5-carboxylate reductase 2 OS=Rattus norvegicus GN=Pycr2 PE=2 SV=1		0.0534612	-0.064328	0.107665	-0.000633518	-0.0189302	-0.163693	0.130038	0.194996	0.0245046	-0.104074	0.0612234	0.100683	0.0584217	0.657912	0.634474
Dhrs4	>sp|Q8VID1|DHRS4_RAT Dehydrogenase/reductase SDR family member 4 OS=Rattus norvegicus GN=Dhrs4 PE=2 SV=2		-0.0549262	-0.189944	0.111242	0.0289792	0.00168257	-0.0981531	0.0989593	0.234618	-0.0322827	-0.153228	0.0832426	0.100412	0.0334118	0.0883013	0.127299
Hadhb	>sp|Q60587|ECHB_RAT Trifunctional enzyme subunit beta, mitochondrial OS=Rattus norvegicus GN=Hadhb PE=1 SV=1		-0.0144008	-0.135495	0.192819	0.093422	-0.114951	-0.104921	-0.087179	0.0122583	-0.0546209	-0.123265	0.12871	0.100136	0.293265	0.195896	0.0874976
Map2k1	>sp|Q01986|MP2K1_RAT Dual specificity mitogen-activated protein kinase kinase 1 OS=Rattus norvegicus GN=Map2k1 PE=1 SV=2		-0.0226904	-0.193895	0.146566	0.0671218	-0.15802	-0.217395	-0.100803	0.0128389	-0.0768222	-0.203295	0.0709346	0.10004	0.114763	0.363706	0.297214
Pkm	>sp|P11980|KPYM_RAT Pyruvate kinase PKM OS=Rattus norvegicus GN=Pkm PE=1 SV=3		-0.016158	-0.148833	0.113477	0.0192417	-0.052614	-0.114315	-0.0717951	0.130168	-0.0307404	-0.135026	0.0637621	0.0999105	0.0652724	0.221585	0.326348
Nefm	>sp|P12839|NFM_RAT Neurofilament medium polypeptide OS=Rattus norvegicus GN=Nefm PE=1 SV=4;>tr|G3V7S2|G3V7S2_RAT Neurofilament medium polypeptide OS=Rattus norvegicus GN=Nefm PE=4 SV=2;>tr|M0R8Q3|M0R8Q3_RAT Neurofilament medium polypeptide OS=Rattus norveg		0.0952603	0.0154572	0.19462	0.131871	-0.201518	-0.279604	-0.451648	-0.100516	-0.0234509	-0.102567	0.184983	0.0998269	0.723032	0.332306	0.733637
Gdi1	>sp|P50398|GDIA_RAT Rab GDP dissociation inhibitor alpha OS=Rattus norvegicus GN=Gdi1 PE=1 SV=1	Yes	0.0723776	-0.0660784	0.185662	-0.00893194	-0.0849578	-0.116626	0.0863151	0.254364	0.00944345	-0.0862976	0.152729	0.0996686	0.280032	0.156974	0.470237
Psmd3	>tr|Q5U2S7|Q5U2S7_RAT Proteasome (Prosome, macropain) 26S subunit, non-ATPase, 3 OS=Rattus norvegicus GN=Psmd3 PE=2 SV=1		-0.0596466	-0.120108	0.082155	-0.0105781	-0.0138088	-0.0999373	-0.000514604	0.229016	-0.0413115	-0.11204	0.0387717	0.0993261	0.156468	0.483583	0.325344
Ube2v2	>sp|Q7M767|UB2V2_RAT Ubiquitin-conjugating enzyme E2 variant 2 OS=Rattus norvegicus GN=Ube2v2 PE=1 SV=3		-0.00768435	-0.123872	0.143109	0.0256646	-0.107022	-0.0700992	0.215441	0.143902	-0.0474193	-0.102363	0.122657	0.0992857	0.490449	0.0273603	0.206427
Ppp2r2a	>sp|P36876|2ABA_RAT Serine/threonine-protein phosphatase 2A 55 kDa regulatory subunit B alpha isoform OS=Rattus norvegicus GN=Ppp2r2a PE=2 SV=1		-0.0677393	-0.162892	0.0943377	0.0619409	-0.112369	-0.191878	-0.0643035	0.100839	-0.0855911	-0.174486	0.0402176	0.0992443	0.380758	0.259463	0.0985954
LOC100912427	>tr|F1LPL7|F1LPL7_RAT Protein LOC100912427 OS=Rattus norvegicus GN=LOC100912427 PE=4 SV=1;>sp|P62961|YBOX1_RAT Nuclease-sensitive element-binding protein 1 OS=Rattus norvegicus GN=Ybx1 PE=1 SV=3;>tr|Q3ZAV2|Q3ZAV2_RAT Nuclease-sensitive element-binding prot		-0.0223854	-0.0645544	0.127785	0.0491689	-0.107504	-0.0910407	0.207021	0.151374	-0.0564328	-0.0751489	0.0750809	0.0992105	0.787684	0.178628	0.195509
Mccc2	>sp|Q5XIT9|MCCB_RAT Methylcrotonoyl-CoA carboxylase beta chain, mitochondrial OS=Rattus norvegicus GN=Mccc2 PE=2 SV=1		0.100841	-0.111206	0.128677	0.0361557	-0.177903	-0.2005	-0.15435	0.0896385	-0.0106569	-0.146924	0.0713924	0.0989955	0.252067	0.474897	0.591297
Top2a	>tr|F1M7A0|F1M7A0_RAT DNA topoisomerase 2 (Fragment) OS=Rattus norvegicus GN=Top2a PE=3 SV=2;>sp|P41516|TOP2A_RAT DNA topoisomerase 2-alpha OS=Rattus norvegicus GN=Top2a PE=2 SV=1		0.122377	0.369678	-0.0449472	0.178794	-0.0658698	0.164061	0.527361	0.178905	0.0470781	0.287431	-0.0198051	0.0989087	0.101493	0.63031	0.349793
Mgst3	>tr|D4ADS4|D4ADS4_RAT Protein Mgst3 OS=Rattus norvegicus GN=Mgst3 PE=4 SV=1;>tr|D3ZZQ8|D3ZZQ8_RAT Protein RGD1561381 OS=Rattus norvegicus GN=RGD1561381 PE=4 SV=1		0.0977786	-0.248166	0.209118	-0.0929603	-0.105568	0.0746787	0.0578929	0.331935	0.0164398	-0.119028	0.186757	0.0986037	0.332412	0.232064	0.752598
Rpl36a	>sp|P83883|RL36A_RAT 60S ribosomal protein L36a OS=Rattus norvegicus GN=Rpl36a PE=1 SV=2;>tr|F1M4S5|F1M4S5_RAT Uncharacterized protein (Fragment) OS=Rattus norvegicus GN=RGD1563431 PE=3 SV=1;>tr|M0R969|M0R969_RAT Uncharacterized protein (Fragment) OS=Rattu		-0.0605355	-0.121868	0.0910906	-0.0166359	-0.147695	-0.165071	0.140312	0.251233	-0.0953993	-0.139149	0.0619551	0.0983606	0.54829	0.0860132	0.129489
Adk	>sp|Q64640|ADK_RAT Adenosine kinase OS=Rattus norvegicus GN=Adk PE=1 SV=3		0.016704	-0.0506072	0.170391	0.038511	-0.099818	-0.0810439	-0.013269	-0.0161182	-0.0299048	-0.0627819	0.143353	0.0982833	0.779756	0.238436	0.766232
Pc	>sp|P52873|PYC_RAT Pyruvate carboxylase, mitochondrial OS=Rattus norvegicus GN=Pc PE=1 SV=2		0.0752178	0.0522004	0.0484166	0.117209	-0.0908828	-0.165989	-0.592265	-0.0633966	0.00877757	-0.0350755	0.00947616	0.097782	0.667279	0.992041	0.692498
Rps8	>sp|P62243|RS8_RAT 40S ribosomal protein S8 OS=Rattus norvegicus GN=Rps8 PE=1 SV=2;>tr|M0R7Q5|M0R7Q5_RAT 40S ribosomal protein S8 OS=Rattus norvegicus GN=LOC100363452 PE=3 SV=1;>tr|D3ZIE1|D3ZIE1_RAT 40S ribosomal protein S8 OS=Rattus norvegicus GN=RGD15663		-0.0656834	-0.134268	0.113311	0.0095243	-0.0135585	-0.0573985	0.228854	0.24378	-0.0448334	-0.10352	0.0762362	0.0977421	0.345015	0.0944559	0.11381
Slc15a2	>sp|Q63424|S15A2_RAT Solute carrier family 15 member 2 OS=Rattus norvegicus GN=Slc15a2 PE=2 SV=1		-0.0143562	-0.0736099	0.168005	-0.000390941	0.119946	-0.00246563	0.0480885	0.188431	0.0393646	-0.0451522	0.188683	0.0977273	0.290792	0.0398414	0.759451
Fahd2	>sp|B2RYW9|FAHD2_RAT Fumarylacetoacetate hydrolase domain-containing protein 2 OS=Rattus norvegicus GN=Fahd2 PE=1 SV=1		-0.0465948	-0.108125	0.0116372	0.139511	-0.152212	-0.250684	-0.149336	-0.0389599	-0.0888415	-0.165149	-0.0638489	0.0976078	0.168762	0.798081	0.155125
Rpl6	>tr|H7C5Y5|H7C5Y5_RAT 60S ribosomal protein L6 OS=Rattus norvegicus GN=Rpl6 PE=3 SV=1;>tr|F1LQS3|F1LQS3_RAT 60S ribosomal protein L6 OS=Rattus norvegicus GN=Rpl6 PE=3 SV=1;>sp|P21533|RL6_RAT 60S ribosomal protein L6 OS=Rattus norvegicus GN=Rpl6 PE=1 SV=5		-0.0771086	-0.16489	0.084549	-0.0177502	0.00929689	-0.0545439	0.255731	0.307985	-0.0425464	-0.120752	0.0681033	0.0974977	0.233563	0.260199	0.174405
Gclm	>sp|P48508|GSH0_RAT Glutamate--cysteine ligase regulatory subunit OS=Rattus norvegicus GN=Gclm PE=1 SV=1		-0.0250798	-0.145646	0.233625	-0.0195933	-0.266579	-0.258451	0.0574176	0.226433	-0.121679	-0.190768	0.132523	0.0974327	0.62333	0.211056	0.262535
Dcakd	>sp|Q6AY55|DCAKD_RAT Dephospho-CoA kinase domain-containing protein OS=Rattus norvegicus GN=Dcakd PE=2 SV=1		-0.0736046	-0.241962	0.108619	0.0846115	-0.181097	-0.166701	0.17001	0.200294	-0.116602	-0.211858	0.0526134	0.0972945	0.590563	0.372871	0.230848
Hspa9	>tr|F1M953|F1M953_RAT Stress-70 protein, mitochondrial OS=Rattus norvegicus GN=Hspa9 PE=3 SV=1;>sp|P48721|GRP75_RAT Stress-70 protein, mitochondrial OS=Rattus norvegicus GN=Hspa9 PE=1 SV=3		0.0217188	-0.101396	0.0876568	-0.000177874	-0.0845059	-0.12429	-0.205162	0.20929	-0.020771	-0.110554	0.0349573	0.0971847	0.0369683	0.489424	0.333886
Ppp1r7	>sp|Q5HZV9|PP1R7_RAT Protein phosphatase 1 regulatory subunit 7 OS=Rattus norvegicus GN=Ppp1r7 PE=1 SV=1;>tr|R9PXV7|R9PXV7_RAT Protein phosphatase 1 regulatory subunit 7 (Fragment) OS=Rattus norvegicus GN=Ppp1r7 PE=4 SV=1		-0.0240109	-0.152473	0.11859	-0.0413158	-0.140105	-0.118488	-0.0905519	0.18184	-0.0704485	-0.138879	0.0643513	0.0971742	0.41851	0.209179	0.425918
Sh3glb1	>sp|Q6AYE2|SHLB1_RAT Endophilin-B1 OS=Rattus norvegicus GN=Sh3glb1 PE=2 SV=1		-0.0808412	-0.151341	0.166753	-0.150104	-0.180967	-0.167627	-0.0213996	0.324784	-0.120892	-0.157855	0.0990509	0.0969526	0.732735	0.322254	0.50888
Ak1	>sp|P39069|KAD1_RAT Adenylate kinase isoenzyme 1 OS=Rattus norvegicus GN=Ak1 PE=1 SV=3;>tr|M0RC66|M0RC66_RAT Adenylate kinase isoenzyme 1 (Fragment) OS=Rattus norvegicus GN=Ak1 PE=3 SV=1		0.0479343	-0.121575	0.151141	0.00248025	-0.016107	-0.0918304	0.146761	0.114191	0.0223178	-0.109677	0.120854	0.096784	0.156743	0.285473	0.804534
Rpl24	>sp|P83732|RL24_RAT 60S ribosomal protein L24 OS=Rattus norvegicus GN=Rpl24 PE=2 SV=1		-0.0106955	-0.12184	0.175394	0.0262828	-0.0733008	-0.074103	0.162842	0.207369	-0.0357376	-0.102745	0.108758	0.0964595	0.274368	0.177973	0.0831161
Rpl11	>sp|P62914|RL11_RAT 60S ribosomal protein L11 OS=Rattus norvegicus GN=Rpl11 PE=1 SV=2		0.00214961	-0.148097	0.12549	-0.0131129	-0.0849117	-0.106995	0.193633	0.268839	-0.0326749	-0.131657	0.0660313	0.0956306	0.136321	0.276518	0.221246
Dhx9	>tr|D4A9D6|D4A9D6_RAT DEAH (Asp-Glu-Ala-His) box polypeptide 9 (Predicted) OS=Rattus norvegicus GN=Dhx9 PE=4 SV=1		0.0485571	0.185479	-0.0734252	0.0364168	-0.100933	0.0195052	-0.058764	0.20808	-0.0112391	0.119089	-0.0889684	0.0954516	0.232147	0.407372	0.137563
Slc25a18	>sp|Q505J6|GHC2_RAT Mitochondrial glutamate carrier 2 OS=Rattus norvegicus GN=Slc25a18 PE=2 SV=2		0.0692228	-0.0886759	0.178447	0.14063	-0.174838	-0.263394	0.00923505	-0.172482	-0.0284015	-0.158563	0.102037	0.0952672	0.215442	0.371171	0.715136
Ak2	>sp|P29410|KAD2_RAT Adenylate kinase 2, mitochondrial OS=Rattus norvegicus GN=Ak2 PE=2 SV=2		-0.0131989	-0.213673	0.0858856	0.0342079	-0.047816	-0.122447	0.136469	0.0753184	-0.0270458	-0.177183	0.0308253	0.0952642	0.094264	0.526838	0.528505
Blvra	>sp|P46844|BIEA_RAT Biliverdin reductase A OS=Rattus norvegicus GN=Blvra PE=1 SV=1		-0.0301284	-0.13019	0.0886069	-0.0292569	-0.23836	-0.202143	0.0850025	0.171775	-0.113421	-0.158971	0.0755073	0.0950185	0.587892	0.0787305	0.254945
Atic	>sp|O35567|PUR9_RAT Bifunctional purine biosynthesis protein PURH OS=Rattus norvegicus GN=Atic PE=1 SV=2		-0.0353896	-0.104877	0.0773613	0.0493564	-0.102305	-0.112523	-0.155704	0.0661969	-0.0621558	-0.107935	0.035502	0.0950002	0.386862	0.411745	0.187723
Aldh3a2	>tr|G3V9W6|G3V9W6_RAT Aldehyde dehydrogenase OS=Rattus norvegicus GN=Aldh3a2 PE=3 SV=1;>sp|P30839|AL3A2_RAT Fatty aldehyde dehydrogenase OS=Rattus norvegicus GN=Aldh3a2 PE=1 SV=1		-0.0686523	-0.11799	0.100985	0.0363389	-0.433468	-0.214787	-0.11328	0.192179	-0.214579	-0.156709	0.0307464	0.0947348	0.671596	0.235263	0.0742295
Bpnt1	>sp|Q9Z1N4|BPNT1_RAT 3(2),5-bisphosphate nucleotidase 1 OS=Rattus norvegicus GN=Bpnt1 PE=1 SV=1		0.03684	-0.117112	0.229252	0.0683892	0.0537016	-0.182528	0.120114	0.0811223	0.0435846	-0.143278	0.170475	0.0944673	0.0147151	0.293172	0.628066
Trap1	>sp|Q5XHZ0|TRAP1_RAT Heat shock protein 75 kDa, mitochondrial OS=Rattus norvegicus GN=Trap1 PE=1 SV=1		-0.0435298	-0.128352	0.0360935	0.0454192	-0.258373	-0.227791	-0.358447	0.0449283	-0.129467	-0.168127	-0.00694277	0.0940444	0.595947	0.204109	0.124277
Arhgap1	>tr|D4A6C5|D4A6C5_RAT Protein Arhgap1 OS=Rattus norvegicus GN=Arhgap1 PE=4 SV=1		0.0326792	-0.05371	0.146625	0.0193368	-0.0530456	-0.109081	0.0499482	0.303193	-0.00161075	-0.0758584	0.0714638	0.0939999	0.419002	0.537529	0.291694
Pdcd6ip	>sp|Q9QZA2|PDC6I_RAT Programmed cell death 6-interacting protein OS=Rattus norvegicus GN=Pdcd6ip PE=1 SV=2		-0.0791959	-0.00485444	0.0343403	0.0375334	-0.0907482	0.0125601	-0.31625	0.163176	-0.0838168	0.00211138	0.0136604	0.0938765	0.183121	0.0183043	0.0588239
Dclk2	>tr|E9PSS1|E9PSS1_RAT Serine/threonine-protein kinase DCLK2 OS=Rattus norvegicus GN=Dclk2 PE=1 SV=2;>sp|Q5MPA9|DCLK2_RAT Serine/threonine-protein kinase DCLK2 OS=Rattus norvegicus GN=Dclk2 PE=1 SV=2	Yes	0.00249352	-0.0712238	0.0590884	0.0588316	-0.0863941	-0.155457	-0.249405	0.169826	-0.0330615	-0.104917	0.0288187	0.0935467	0.253548	0.468221	0.0957895
Bcap31	>tr|Q6AY58|Q6AY58_RAT B-cell receptor-associated protein 31 OS=Rattus norvegicus GN=Bcap31 PE=2 SV=1		0.0170958	-0.145346	0.128451	0.0258175	-0.0263168	-0.135298	0.0557292	0.198067	-0.000269198	-0.141327	0.0464948	0.0934638	0.00068833	0.715136	0.370062
Cbr3	>tr|B2GV72|B2GV72_RAT Carbonyl reductase 3 OS=Rattus norvegicus GN=Cbr3 PE=2 SV=1		0.0394325	-0.0451778	0.15479	0.0349931	-0.174404	-0.333856	-0.0918518	-0.024535	-0.046102	-0.160649	0.0722024	0.0934198	0.471677	0.502553	0.732586
Hsdl1	>sp|Q4V8B7|HSDL1_RAT Inactive hydroxysteroid dehydrogenase-like protein 1 OS=Rattus norvegicus GN=Hsdl1 PE=2 SV=1		-0.0517715	-0.0811263	0.128969	-0.0115307	-0.0762597	-0.119484	0.122913	0.298732	-0.0615668	-0.0964694	0.152401	0.0932251	0.807326	0.0624873	0.200299
Cct4	>sp|Q7TPB1|TCPD_RAT T-complex protein 1 subunit delta OS=Rattus norvegicus GN=Cct4 PE=1 SV=3		0.0367452	-0.077671	0.126737	0.0138798	-0.0360656	-0.109628	-0.0840094	0.185557	0.0076209	-0.090454	0.0661066	0.0930214	0.0360128	0.550585	0.422666
Slc25a10	>tr|O89035|O89035_RAT Mitochondrial dicarboxylate carrier OS=Rattus norvegicus GN=Slc25a10 PE=2 SV=1		0.0437063	-0.111358	0.156498	0.0361482	-0.134926	-0.340505	-0.011239	-0.0229621	-0.0277465	-0.203017	0.093326	0.0928551	0.122319	0.252055	0.772136
Cyfip1	>tr|D4A8H8|D4A8H8_RAT Cytoplasmic FMR1 interacting protein 1 (Predicted) OS=Rattus norvegicus GN=Cyfip1 PE=4 SV=1	Yes	-0.00926163	0.0247431	0.0110292	0.0540318	-0.117751	-0.203446	-0.322868	0.037	-0.0526574	-0.0665324	-0.000827922	0.092753	0.898569	0.732074	0.338489
Tcerg1	>tr|D3ZTL0|D3ZTL0_RAT Protein Tcerg1 OS=Rattus norvegicus GN=Tcerg1 PE=4 SV=1		0.0812382	0.157652	-0.0850725	0.0826862	0.00216549	0.0503455	-0.304298	0.0267355	0.0496091	0.114729	-0.0952688	0.0924958	0.543449	0.250258	0.888948
Eif3h	>sp|Q6P9U8|EIF3H_RAT Eukaryotic translation initiation factor 3 subunit H OS=Rattus norvegicus GN=Eif3h PE=2 SV=1;>tr|D3ZL77|D3ZL77_RAT Eukaryotic translation initiation factor 3 subunit H (Fragment) OS=Rattus norvegicus GN=Eif3h PE=3 SV=2;>tr|M0RBU3|M0RBU		-0.0265572	-0.120344	0.0768919	0.0114735	0.032767	-0.126454	0.0853948	0.150486	-0.00282751	-0.122788	0.0455979	0.0924116	0.112782	0.693532	0.5213
Gars	>tr|G3V7G8|G3V7G8_RAT Glycine--tRNA ligase OS=Rattus norvegicus GN=Gars PE=3 SV=1;>sp|Q5I0G4|SYG_RAT Glycine--tRNA ligase (Fragment) OS=Rattus norvegicus GN=Gars PE=1 SV=1		-0.0250898	-0.0905553	0.00962908	-0.105781	-0.0849302	-0.0438809	-0.110321	0.404651	-0.0490259	-0.0718856	0.0260428	0.0923383	0.699756	0.262403	0.417293
Sf3a3	>tr|Q4KLI7|Q4KLI7_RAT Protein Sf3a3 OS=Rattus norvegicus GN=Sf3a3 PE=2 SV=1		0.0952742	0.00430595	0.218047	0.0188772	-0.276661	-0.0860017	0.13024	0.240881	-0.0535	-0.0318171	0.158628	0.0922554	0.858902	0.33956	0.265253
Stip1	>sp|O35814|STIP1_RAT Stress-induced-phosphoprotein 1 OS=Rattus norvegicus GN=Stip1 PE=1 SV=1		0.0264257	-0.113969	0.0901839	0.0435775	-0.101984	-0.179041	-0.119459	0.120012	-0.0249384	-0.139997	0.0355559	0.0920656	0.019763	0.549382	0.248166
Rpl4	>tr|Q6P3V9|Q6P3V9_RAT 60S ribosomal protein L4 OS=Rattus norvegicus GN=Rpl4 PE=2 SV=1;>sp|P50878|RL4_RAT 60S ribosomal protein L4 OS=Rattus norvegicus GN=Rpl4 PE=1 SV=3		-0.0533621	-0.14637	0.0698574	-0.0172431	-0.00444694	-0.0422723	0.141107	0.24415	-0.0337961	-0.104731	0.0382175	0.0915693	0.204118	0.436037	0.247881
Plxnb2	>tr|D3ZQ57|D3ZQ57_RAT Plexin B2 OS=Rattus norvegicus GN=Plxnb2 PE=4 SV=1	Yes	0.0728417	0.0922548	0.0887073	0.0991007	-0.0510138	-0.0235421	-0.180123	0.1209	0.0232995	0.045936	0.0710333	0.0915039	0.769817	0.571723	0.209767
Tpm1	>tr|Q6AZ25|Q6AZ25_RAT Tropomyosin 1, alpha OS=Rattus norvegicus GN=Tpm1 PE=2 SV=1		-0.0511552	-0.167824	0.1365	0.0149778	-0.219302	-0.26249	0.267355	0.0526547	-0.118414	-0.20569	0.100734	0.0912453	0.342159	0.158733	0.21635
Pyroxd2	>sp|Q68FT3|PYRD2_RAT Pyridine nucleotide-disulfide oxidoreductase domain-containing protein 2 OS=Rattus norvegicus GN=Pyroxd2 PE=2 SV=1		0.0256846	-0.0575251	0.0961779	0.135491	0.0237843	-0.145646	-0.103914	0.00662843	0.0249245	-0.0927735	0.0372755	0.0909043	0.302844	0.915287	0.570605
Eea1	>tr|F1LUA1|F1LUA1_RAT Protein Eea1 (Fragment) OS=Rattus norvegicus GN=Eea1 PE=4 SV=1		-0.0290523	0.111683	-0.104162	0.194607	-0.0454935	0.0746856	-1.109	-0.240978	-0.0356288	0.096884	-0.0970946	0.0908412	0.266052	0.681664	0.667746
Reep5	>sp|B2RZ37|REEP5_RAT Receptor expression-enhancing protein 5 OS=Rattus norvegicus GN=Reep5 PE=1 SV=1		-0.0403075	-0.217526	0.054045	0.0490476	-0.172439	-0.162908	0.144115	0.0877047	-0.0931601	-0.195679	0.0184294	0.0906318	0.326702	0.575436	0.225045
Smarca4	>tr|G3V790|G3V790_RAT Transcription activator BRG1 OS=Rattus norvegicus GN=Smarca4 PE=4 SV=2;>sp|Q8K1P7|SMCA4_RAT Transcription activator BRG1 OS=Rattus norvegicus GN=Smarca4 PE=1 SV=1		0.128254	0.333133	-0.129207	0.174786	-0.0553191	0.180053	-0.259302	0.0347546	0.054825	0.271901	-0.100197	0.0898896	0.131533	0.392872	0.583543
Tmed10	>sp|Q63584|TMEDA_RAT Transmembrane emp24 domain-containing protein 10 OS=Rattus norvegicus GN=Tmed10 PE=1 SV=2		0.0222789	-0.14909	0.139934	0.0136157	-0.128188	-0.201087	0.121259	0.226804	-0.037908	-0.169889	0.0784554	0.0898864	0.0982554	0.293417	0.220251
Eif4h	>sp|Q5XI72|IF4H_RAT Eukaryotic translation initiation factor 4H OS=Rattus norvegicus GN=Eif4h PE=1 SV=1		-0.0348273	-0.114012	0.141557	0.110338	-0.228654	-0.159105	0.148318	-0.0383984	-0.112358	-0.132049	0.100062	0.0897138	0.787029	0.129722	0.280899
Rpl26	>tr|G3V6I9|G3V6I9_RAT 60S ribosomal protein L26 OS=Rattus norvegicus GN=Rpl26 PE=3 SV=1;>sp|P12749|RL26_RAT 60S ribosomal protein L26 OS=Rattus norvegicus GN=Rpl26 PE=1 SV=1;>tr|D4A1Z2|D4A1Z2_RAT Uncharacterized protein OS=Rattus norvegicus GN=Rpl26-ps2 PE		-0.0452404	-0.159369	0.085827	-0.0330212	-0.0692582	-0.0550507	0.228101	0.314398	-0.0548475	-0.117642	0.062622	0.0896832	0.251954	0.180861	0.179662
Vars	>sp|Q04462|SYVC_RAT Valine--tRNA ligase OS=Rattus norvegicus GN=Vars PE=2 SV=2		-0.00646595	0.0478569	-0.0248547	-0.00533009	-0.0963406	-0.097554	-0.316019	0.135811	-0.0424158	-0.0103075	-0.0371311	0.0895851	0.701853	0.940358	0.383071
Cnn3	>sp|P37397|CNN3_RAT Calponin-3 OS=Rattus norvegicus GN=Cnn3 PE=1 SV=1		-0.266302	-0.185911	0.157442	0.10492	-0.122419	-0.253511	0.0146297	-0.012381	-0.208749	-0.212951	0.0947237	0.0891024	0.97936	0.125392	0.159838
Marcks	>sp|P30009|MARCS_RAT Myristoylated alanine-rich C-kinase substrate OS=Rattus norvegicus GN=Marcks PE=1 SV=2;>tr|F1LMW7|F1LMW7_RAT Myristoylated alanine-rich C-kinase substrate OS=Rattus norvegicus GN=Marcks PE=4 SV=2	Yes	-0.0611513	-0.100049	0.125769	0.0859896	-0.0923978	-0.203475	-0.0247833	-0.111824	-0.0736499	-0.14142	0.0691374	0.0885778	0.440839	0.137747	0.540521
Snrpb	>tr|B0BN51|B0BN51_RAT Small nuclear ribonucleoprotein-associated protein OS=Rattus norvegicus GN=Snrpb PE=2 SV=1;>sp|P63164|RSMN_RAT Small nuclear ribonucleoprotein-associated protein N OS=Rattus norvegicus GN=Snrpn PE=2 SV=1;>sp|P17136|RSMB_RAT Small nucl		-0.0238241	-0.128062	0.129776	0.0238161	-0.0136862	-0.015903	0.301445	0.12142	-0.0197689	-0.0831984	0.110092	0.0884322	0.457138	0.0767851	0.352573
Prdx6	>sp|O35244|PRDX6_RAT Peroxiredoxin-6 OS=Rattus norvegicus GN=Prdx6 PE=1 SV=3		0.0135853	-0.0666164	0.141166	0.0955907	-0.0764436	-0.142587	0.437308	-0.139081	-0.0224263	-0.0970046	0.114606	0.0880427	0.456529	0.0246584	0.807716
Matr3	>sp|P43244|MATR3_RAT Matrin-3 OS=Rattus norvegicus GN=Matr3 PE=1 SV=2		0.0655898	0.0148399	0.0403825	0.00601929	-0.0736116	-0.0262482	-0.262405	0.251392	0.00990925	-0.0015953	0.0271496	0.0877365	0.843917	0.804627	0.326706
Rab8b	>sp|P70550|RAB8B_RAT Ras-related protein Rab-8B OS=Rattus norvegicus GN=Rab8b PE=1 SV=1	Yes	0.0334433	-0.175011	0.167116	0.091606	-0.177916	-0.152809	0.0988543	0.147215	-0.0511002	-0.16613	0.0508483	0.0875747	0.284203	0.638104	0.185709
Erc1	>tr|F1LPE9|F1LPE9_RAT ELKS/Rab6-interacting/CAST family member 1 OS=Rattus norvegicus GN=Erc1 PE=4 SV=1;>sp|Q811U3|RB6I2_RAT ELKS/Rab6-interacting/CAST family member 1 OS=Rattus norvegicus GN=Erc1 PE=1 SV=1	Yes	-0.145588	-0.196141	-0.0498348	0.0821761	-0.13973	-0.0977916	-0.333025	0.0112214	-0.143244	-0.156801	-0.0530014	0.0875538	0.904719	0.482623	0.151063
Dctn1	>tr|D4A8U7|D4A8U7_RAT Dynactin 1, isoform CRA_a OS=Rattus norvegicus GN=Dctn1 PE=4 SV=2;>sp|P28023|DCTN1_RAT Dynactin subunit 1 OS=Rattus norvegicus GN=Dctn1 PE=1 SV=2		0.0505809	0.130611	0.0166356	0.096327	-0.132432	0.0294876	-0.247897	0.0423985	-0.0226241	0.0901615	-0.00830957	0.0874617	0.166163	0.896149	0.122242
Pitpna	>sp|P16446|PIPNA_RAT Phosphatidylinositol transfer protein alpha isoform OS=Rattus norvegicus GN=Pitpna PE=1 SV=2;>tr|R9PXS4|R9PXS4_RAT Phosphatidylinositol transfer protein alpha isoform OS=Rattus norvegicus GN=Pitpna PE=4 SV=1		-0.0982078	-0.183879	0.0548375	-0.0534276	-0.0321446	-0.0716353	0.203859	0.273707	-0.0717825	-0.138981	0.0792536	0.0873964	0.455963	0.270388	0.290185
Tmed9	>sp|Q5I0E7|TMED9_RAT Transmembrane emp24 domain-containing protein 9 OS=Rattus norvegicus GN=Tmed9 PE=1 SV=1		-0.041483	-0.172648	0.0795344	-0.0288257	-0.0275492	-0.113808	0.137735	0.285846	-0.0359095	-0.149112	0.0304768	0.0870524	0.132658	0.480638	0.247329
Actr2	>sp|Q5M7U6|ARP2_RAT Actin-related protein 2 OS=Rattus norvegicus GN=Actr2 PE=1 SV=1		-0.0260145	-0.142642	0.128671	-0.0525078	-0.117482	-0.116333	0.085429	0.211629	-0.0626016	-0.132119	0.099258	0.0869981	0.233921	0.144556	0.404719
Pycrl	>sp|Q5PQJ6|P5CR3_RAT Pyrroline-5-carboxylate reductase 3 OS=Rattus norvegicus GN=Pycrl PE=2 SV=1		-0.0192198	-0.0736276	0.0736982	-0.073611	-0.167342	-0.143796	-0.239676	0.405808	-0.0784688	-0.101695	-0.0811684	0.0869474	0.767633	0.989515	0.255377
Gsta3	>sp|P04904|GSTA3_RAT Glutathione S-transferase alpha-3 OS=Rattus norvegicus GN=Gsta3 PE=1 SV=3;>tr|M0RDI1|M0RDI1_RAT Glutathione S-transferase OS=Rattus norvegicus GN=LOC102550391 PE=3 SV=1		-0.00798501	-0.0496119	0.167602	0.0715283	-0.235208	-0.35711	0.0035134	-0.265242	-0.0988743	-0.172611	0.111844	0.0867291	0.683162	0.2255	0.86221
Eci1	>tr|Q68G41|Q68G41_RAT Dodecenoyl-Coenzyme A delta isomerase (3,2 trans-enoyl-Coenzyme A isomerase) OS=Rattus norvegicus GN=Eci1 PE=2 SV=1;>sp|P23965|ECI1_RAT Enoyl-CoA delta isomerase 1, mitochondrial OS=Rattus norvegicus GN=Eci1 PE=1 SV=1		0.00610981	-0.108006	0.106933	0.0922222	-0.101049	-0.149292	0.0482555	-0.0379771	-0.0367539	-0.12452	0.0527742	0.0865357	0.215082	0.344843	0.332626
Nrxn2	>sp|Q63374|NRX2A_RAT Neurexin-2 OS=Rattus norvegicus GN=Nrxn2 PE=1 SV=3;>tr|D3ZTM0|D3ZTM0_RAT Neurexin-2-beta OS=Rattus norvegicus GN=Nrxn2 PE=4 SV=2;>tr|D3ZDF1|D3ZDF1_RAT Neurexin-2-beta OS=Rattus norvegicus GN=Nrxn2 PE=4 SV=2;>tr|D3ZS08|D3ZS08_RAT Neurex	Yes	0.0201395	-0.00773057	0.0565615	-0.0335049	-0.186795	-0.0500095	-0.0232104	0.310465	-0.0626343	-0.0246422	0.0600213	0.0864356	0.71475	0.222885	0.344659
Fscn1	>sp|P85845|FSCN1_RAT Fascin OS=Rattus norvegicus GN=Fscn1 PE=1 SV=2		-0.0552945	-0.121707	0.127821	-0.0459894	-0.102007	-0.138937	-0.0112408	0.212311	-0.0739796	-0.128599	0.0926665	0.0862801	0.47371	0.0745505	0.310224
Hspa4	>sp|O88600|HSP74_RAT Heat shock 70 kDa protein 4 OS=Rattus norvegicus GN=Hspa4 PE=1 SV=1;>tr|F1LRV4|F1LRV4_RAT Heat shock 70 kDa protein 4 OS=Rattus norvegicus GN=Hspa4 PE=3 SV=1		0.00846083	-0.0556429	0.0614737	0.0362046	-0.0365223	-0.114396	-0.231757	0.14118	-0.00953241	-0.079144	0.0314803	0.0860938	0.106336	0.504196	0.173124
Cul5	>sp|Q9JJ31|CUL5_RAT Cullin-5 OS=Rattus norvegicus GN=Cul5 PE=1 SV=3		0.060491	0.0281839	0.0510175	0.094909	-0.264166	-0.202599	-0.411062	0.0741451	-0.0693718	-0.0641294	-0.0183703	0.0860752	0.966988	0.703981	0.203332
Tardbp	>tr|I6L9G6|I6L9G6_RAT Protein Tardbp OS=Rattus norvegicus GN=Tardbp PE=2 SV=1		0.0495542	-0.0688013	0.178933	0.0223428	-0.0937088	-0.0841608	0.0208314	0.19163	-0.00775099	-0.0749451	0.126817	0.0859313	0.186943	0.272106	0.310298
Atpif1	>sp|Q03344|ATIF1_RAT ATPase inhibitor, mitochondrial OS=Rattus norvegicus GN=Atpif1 PE=3 SV=2		0.075081	-0.107187	0.116463	-0.0130179	-0.0664138	-0.112266	0.151892	0.112984	0.0184831	-0.109219	0.0905116	0.0859118	0.15775	0.380008	0.870706
Psmd1	>tr|G3V8B6|G3V8B6_RAT 26S proteasome non-ATPase regulatory subunit 1 OS=Rattus norvegicus GN=Psmd1 PE=4 SV=1;>sp|O88761|PSMD1_RAT 26S proteasome non-ATPase regulatory subunit 1 OS=Rattus norvegicus GN=Psmd1 PE=2 SV=1		0.00286771	-0.00733225	0.0683532	-0.00980598	-0.0170393	-0.0308003	-0.342503	0.167378	-0.0050951	-0.0167195	0.0379073	0.0855822	0.774176	0.578029	0.46762
Eif2s2	>tr|Q6P685|Q6P685_RAT Eukaryotic translation initiation factor 2, subunit 2 (Beta) OS=Rattus norvegicus GN=Eif2s2 PE=2 SV=1		-0.0196915	-0.0386675	0.132929	0.0696055	-0.210896	-0.100842	0.0301492	0.0154788	-0.0961733	-0.0635372	0.0648428	0.0854358	0.680814	0.1685	0.130047
Eif3d	>sp|Q6AYK8|EIF3D_RAT Eukaryotic translation initiation factor 3 subunit D OS=Rattus norvegicus GN=Eif3d PE=2 SV=1		0.00272503	-0.0608713	0.0872879	0.0474323	-0.0795191	-0.0431964	-0.0621123	0.0701086	-0.0301726	-0.0538013	0.0614023	0.0853458	0.70378	0.443399	0.34828
Clip1	>tr|F1MAH8|F1MAH8_RAT Protein Clip1 OS=Rattus norvegicus GN=Clip1 PE=4 SV=2		0.0460732	0.166302	-0.00886709	0.107801	-0.140944	-0.0254683	-0.674004	-0.082096	-0.0287337	0.0895937	-0.0450701	0.0850134	0.349309	0.935395	0.57857
Rpl14	>tr|F1LSW7|F1LSW7_RAT 60S ribosomal protein L14 OS=Rattus norvegicus GN=Rpl14 PE=4 SV=1;>sp|Q63507|RL14_RAT 60S ribosomal protein L14 OS=Rattus norvegicus GN=Rpl14 PE=1 SV=3;>tr|D3ZHE6|D3ZHE6_RAT Protein LOC680579 OS=Rattus norvegicus GN=LOC680579 PE=4 SV=		-0.114237	-0.204849	0.0806953	-0.00266575	-0.0547294	-0.0872988	0.148233	0.20756	-0.0904342	-0.157829	0.0349099	0.0849962	0.365829	0.222558	0.0962159
Rps16	>sp|P62250|RS16_RAT 40S ribosomal protein S16 OS=Rattus norvegicus GN=Rps16 PE=1 SV=2		-0.0398575	-0.144079	0.12786	-0.0162411	-0.0562194	-0.0501227	0.227697	0.249942	-0.0464023	-0.106496	0.0834365	0.0849927	0.190329	0.212293	0.165223
Numa1	>tr|F1LW91|F1LW91_RAT Protein Numa1 (Fragment) OS=Rattus norvegicus GN=Numa1 PE=4 SV=1		0.0465586	0.377905	-0.121639	0.332228	-0.0470034	0.174746	-1.62891	-0.106361	0.0091338	0.296641	-0.119551	0.0847956	0.125871	0.499162	0.575705
Pgls	>sp|P85971|6PGL_RAT 6-phosphogluconolactonase OS=Rattus norvegicus GN=Pgls PE=1 SV=1;>tr|G3V8D5|G3V8D5_RAT 6-phosphogluconolactonase OS=Rattus norvegicus GN=Pgls PE=4 SV=1		0.00340814	-0.14349	0.06102	-0.0421202	-0.0308568	0.0318241	0.320407	0.198191	-0.0102978	-0.0733646	0.109759	0.0847466	0.6119	0.372904	0.671333
Rpl13a	>tr|Q5RK10|Q5RK10_RAT 60S ribosomal protein L13a OS=Rattus norvegicus GN=Rpl13a PE=2 SV=1;>sp|P35427|RL13A_RAT 60S ribosomal protein L13a OS=Rattus norvegicus GN=Rpl13a PE=1 SV=2		-0.0640162	-0.181833	0.0600714	-0.054928	-0.0636439	-0.107506	0.184061	0.351144	-0.0638673	-0.152102	0.0182131	0.0843963	0.205132	0.462422	0.219367
Pafah1b2	>sp|O35264|PA1B2_RAT Platelet-activating factor acetylhydrolase IB subunit beta OS=Rattus norvegicus GN=Pafah1b2 PE=1 SV=1		-0.0153051	-0.156965	0.0512183	-0.014719	-0.134503	-0.0898638	0.184645	0.072408	-0.0629841	-0.130124	0.0286391	0.0835851	0.30996	0.330446	0.527265
Armc10	>sp|B1WBW4|ARM10_RAT Armadillo repeat-containing protein 10 OS=Rattus norvegicus GN=Armc10 PE=2 SV=1		0.14471	-0.0384077	0.174148	-0.0148038	-0.0817856	-0.188087	0.128852	0.249745	0.054112	-0.0982793	0.142562	0.083566	0.158667	0.258558	0.74775
H2afy	>sp|Q02874|H2AY_RAT Core histone macro-H2A.1 OS=Rattus norvegicus GN=H2afy PE=1 SV=4		0.0877736	-0.0840749	0.0826637	0.0233232	0.0598056	-0.0321668	0.351054	0.24399	0.0765864	-0.0633117	0.0755094	0.0831662	0.0308629	0.975571	0.674771
Arhgef7	>sp|O55043|ARHG7_RAT Rho guanine nucleotide exchange factor 7 OS=Rattus norvegicus GN=Arhgef7 PE=1 SV=1;>tr|Q52NK0|Q52NK0_RAT PAK-interacting exchange factor OS=Rattus norvegicus GN=Arhgef7 PE=2 SV=1		-0.0354335	-0.0426614	0.0877551	-0.035893	-0.244453	-0.257318	-0.237644	0.23892	-0.119041	-0.128524	0.0597995	0.0830887	0.924203	0.0533733	0.183101
Serpinh1	>tr|Q5RJR9|Q5RJR9_RAT Serine (Or cysteine) proteinase inhibitor, clade H, member 1, isoform CRA_b OS=Rattus norvegicus GN=Serpinh1 PE=2 SV=1;>sp|P29457|SERPH_RAT Serpin H1 OS=Rattus norvegicus GN=Serpinh1 PE=1 SV=1		-0.0373495	-0.106601	0.163351	0.0326541	0.0531491	0.054109	0.135747	0.298096	-0.00115005	-0.0423168	0.0995465	0.0830733	0.668797	0.51865	0.196068
Psmc5	>sp|P62198|PRS8_RAT 26S protease regulatory subunit 8 OS=Rattus norvegicus GN=Psmc5 PE=1 SV=1		-0.0460036	-0.160932	0.0589917	-0.0706044	-0.105344	-0.108365	-0.0188077	0.256205	-0.0697396	-0.139905	0.0210978	0.0823435	0.0621037	0.412561	0.355413
Rab31	>sp|Q6GQP4|RAB31_RAT Ras-related protein Rab-31 OS=Rattus norvegicus GN=Rab31 PE=1 SV=2	Yes	-0.0916403	-0.160242	-0.0823912	-0.043489	-0.237546	-0.198864	0.0352583	0.181134	-0.150003	-0.175691	-0.105308	0.0822459	0.863816	0.845453	0.366709
Cct2	>sp|Q5XIM9|TCPB_RAT T-complex protein 1 subunit beta OS=Rattus norvegicus GN=Cct2 PE=1 SV=3		-0.00644033	-0.130897	0.0617925	-0.020346	-0.0819797	-0.108924	-0.0665169	0.194904	-0.0366561	-0.122108	0.031596	0.0819461	0.0508652	0.349203	0.320781
LOC100361060	>tr|D3ZZ95|D3ZZ95_RAT 60S ribosomal protein L36 OS=Rattus norvegicus GN=LOC100361060 PE=3 SV=1;>tr|D4A1Q0|D4A1Q0_RAT Protein LOC100361644 OS=Rattus norvegicus GN=LOC100361644 PE=4 SV=1;>sp|P39032|RL36_RAT 60S ribosomal protein L36 OS=Rattus norvegicus GN=R		-0.0599946	-0.18492	0.155749	-0.0174052	-0.0669876	-0.0974754	0.257428	0.278466	-0.0627918	-0.149942	0.10797	0.0815988	0.255693	0.153766	0.134364
Itpa	>sp|D3ZW55|ITPA_RAT Inosine triphosphate pyrophosphatase OS=Rattus norvegicus GN=Itpa PE=3 SV=1		-0.0183	-0.17867	0.0983998	-0.00551347	-0.117377	-0.146968	0.171117	0.150694	-0.0579307	-0.165989	0.0630305	0.0813483	0.0517439	0.345737	0.307538
Map4k4	>tr|F1M754|F1M754_RAT Mitogen-activated protein kinase kinase kinase kinase 4 (Predicted) OS=Rattus norvegicus GN=Map4k4 PE=4 SV=2		-0.0779927	0.161278	0.0611705	0.00703073	-0.140974	-0.198949	-0.971841	0.147333	-0.103185	0.0171869	0.057781	0.0811859	0.412004	0.211585	0.153707
Anxa6	>sp|P48037|ANXA6_RAT Annexin A6 OS=Rattus norvegicus GN=Anxa6 PE=1 SV=2		-0.0114671	-0.0754793	0.0659845	0.0467095	-0.0124836	-0.101747	-0.186263	0.104233	-0.0118737	-0.0859863	0.0309621	0.0809142	0.0370879	0.488713	0.144694
Lhpp	>sp|Q5I0D5|LHPP_RAT Phospholysine phosphohistidine inorganic pyrophosphate phosphatase OS=Rattus norvegicus GN=Lhpp PE=2 SV=1		0.023701	-0.0488591	0.106516	0.0751418	-0.120523	-0.236131	-0.00956745	-0.0850572	-0.0339884	-0.123768	0.0487603	0.0807814	0.324096	0.398472	0.63276
Prdx1	>sp|Q63716|PRDX1_RAT Peroxiredoxin-1 OS=Rattus norvegicus GN=Prdx1 PE=1 SV=1		-0.0223087	-0.109292	0.159313	0.0489312	0.0201513	-0.0775992	0.207457	0.0305328	-0.00532473	-0.0966148	0.0935574	0.0806665	0.066935	0.325937	0.4857
Uggt1	>sp|Q9JLA3|UGGG1_RAT UDP-glucose:glycoprotein glucosyltransferase 1 OS=Rattus norvegicus GN=Uggt1 PE=1 SV=2		0.0519296	0.211545	-0.152689	0.0687288	0.0308233	0.0915888	-0.653651	0.148761	0.0434871	0.163563	-0.141255	0.0806277	0.336998	0.245443	0.250002
Slc1a4	>tr|Q76GL9|Q76GL9_RAT Amino acid transporter OS=Rattus norvegicus GN=Slc1a4 PE=2 SV=1		0.0269871	-0.159575	0.129773	-0.0418728	-0.0251334	-0.165519	-0.086648	0.208144	0.00613892	-0.161952	0.104094	0.0805649	0.050781	0.354243	0.695951
Polr2b	>tr|G3V8Y5|G3V8Y5_RAT DNA-directed RNA polymerase OS=Rattus norvegicus GN=Polr2b PE=3 SV=1		0.0522206	0.0424336	0.0749773	0.024486	0.0140504	-0.0632574	-0.533922	0.218648	0.0369525	0.000157222	0.014379	0.0805567	0.444661	0.821181	0.31234
Mlec	>sp|Q5FVQ4|MLEC_RAT Malectin OS=Rattus norvegicus GN=Mlec PE=2 SV=1		-0.0885066	-0.121032	0.0442652	0.0128877	-0.098595	-0.259953	0.0179059	0.188573	-0.0925419	-0.176601	0.00637078	0.0804132	0.0938831	0.426373	0.0602303
Vps53	>tr|D3ZPE5|D3ZPE5_RAT Protein Vps53 OS=Rattus norvegicus GN=Vps53 PE=1 SV=1		0.0160234	-0.175955	0.0650668	-0.00358307	-0.104377	-0.0885729	-0.265621	0.100783	-0.032137	-0.141002	0.0878527	0.0801627	0.159103	0.12402	0.530156
LOC100910017	>tr|D3ZX87|D3ZX87_RAT Protein LOC100910017 OS=Rattus norvegicus GN=LOC100910017 PE=4 SV=1;>sp|P62902|RL31_RAT 60S ribosomal protein L31 OS=Rattus norvegicus GN=Rpl31 PE=2 SV=1;>tr|D4ABZ9|D4ABZ9_RAT Protein Rpl31l4 (Fragment) OS=Rattus norvegicus GN=Rpl31l4		-0.034376	-0.141364	0.107826	0.00429279	-0.0113805	-0.0910856	0.186912	0.147218	-0.0251778	-0.121253	0.0783408	0.0801286	0.257338	0.33627	0.289332
Kars	>tr|Q5XIM7|Q5XIM7_RAT Lysine--tRNA ligase OS=Rattus norvegicus GN=Kars PE=2 SV=1		-0.0153821	-0.096416	0.103043	0.0448203	-0.0552701	-0.123102	-0.125413	0.0546305	-0.0313373	-0.10709	0.0690397	0.0800529	0.0984667	0.330522	0.322087
Tars	>sp|Q5XHY5|SYTC_RAT Threonine--tRNA ligase, cytoplasmic OS=Rattus norvegicus GN=Tars PE=2 SV=1		-0.0346755	-0.136724	-0.0597707	-0.0328858	-0.101955	-0.093908	-0.197886	0.235486	-0.0615875	-0.119598	-0.0608486	0.0799397	0.176483	0.992392	0.233145
Gphn	>sp|Q03555|GEPH_RAT Gephyrin OS=Rattus norvegicus GN=Gphn PE=1 SV=3;>tr|F1MA86|F1MA86_RAT Gephyrin (Fragment) OS=Rattus norvegicus GN=Gphn PE=4 SV=2;>tr|F1LN62|F1LN62_RAT Gephyrin (Fragment) OS=Rattus norvegicus GN=Gphn PE=4 SV=2;>tr|M0R423|M0R423_RAT Geph	Yes	0.049863	-0.0450585	0.10671	0.0940179	-0.22839	-0.25755	-0.45656	-0.179336	-0.0614383	-0.130055	0.0469883	0.0798661	0.475158	0.465046	0.739586
Vamp3	>sp|P63025|VAMP3_RAT Vesicle-associated membrane protein 3 OS=Rattus norvegicus GN=Vamp3 PE=1 SV=1	Yes	-0.0101363	-0.197618	0.172897	0.0448921	-0.201124	-0.318212	0.0349616	0.0179133	-0.0865314	-0.245856	0.0954665	0.0797318	0.0552145	0.242072	0.234106
Cyb5r3	>sp|P20070|NB5R3_RAT NADH-cytochrome b5 reductase 3 OS=Rattus norvegicus GN=Cyb5r3 PE=1 SV=2		-0.0296984	-0.133864	0.110359	-0.0337704	0.125434	-0.00516263	0.174723	0.28171	0.0323545	-0.0823833	0.100591	0.0796187	0.149776	0.450356	0.618575
Mdh1	>sp|O88989|MDHC_RAT Malate dehydrogenase, cytoplasmic OS=Rattus norvegicus GN=Mdh1 PE=1 SV=3		0.041231	-0.126268	0.182176	0.0195279	-0.0692796	-0.140204	0.104929	0.051301	-0.00297326	-0.131842	0.132661	0.0789883	0.160105	0.254521	0.74121
Nudt3	>sp|Q566C7|NUDT3_RAT Diphosphoinositol polyphosphate phosphohydrolase 1 OS=Rattus norvegicus GN=Nudt3 PE=1 SV=1		0.041875	-0.0378765	0.152405	0.0453464	-0.143652	-0.198001	-0.0197737	0.0552207	-0.0323356	-0.101926	0.0313344	0.0789362	0.458924	0.663217	0.453154
Dctn2	>sp|Q6AYH5|DCTN2_RAT Dynactin subunit 2 OS=Rattus norvegicus GN=Dctn2 PE=1 SV=1		-0.0412787	-0.112279	0.122756	0.031	-0.0860164	-0.259502	-0.120489	0.0976876	-0.0591737	-0.171168	0.0653337	0.0785435	0.085108	0.255034	0.161155
Rpl34	>tr|B2RZD4|B2RZD4_RAT 60S ribosomal protein L34 OS=Rattus norvegicus GN=Rpl34 PE=2 SV=1;>tr|F1LQ14|F1LQ14_RAT 60S ribosomal protein L34 OS=Rattus norvegicus GN=Rpl34 PE=4 SV=1;>tr|D4A4W9|D4A4W9_RAT Uncharacterized protein OS=Rattus norvegicus GN=Rpl34-ps1		-0.059462	-0.147222	0.0959544	-0.0155921	-0.0441455	-0.0743898	0.246587	0.251676	-0.0533354	-0.118089	0.0876427	0.0784215	0.441674	0.104835	0.162733
Hars	>tr|Q4QQV4|Q4QQV4_RAT Dead end homolog 1 (Zebrafish) OS=Rattus norvegicus GN=Hars PE=2 SV=1		-0.0233269	-0.101261	0.163493	0.00869596	-0.171487	-0.188037	-0.0718601	0.165804	-0.0825911	-0.135972	0.0865263	0.078405	0.526373	0.284889	0.139669
Aco1	>tr|G3V6S2|G3V6S2_RAT Cytoplasmic aconitate hydratase OS=Rattus norvegicus GN=Aco1 PE=4 SV=1;>sp|Q63270|ACOC_RAT Cytoplasmic aconitate hydratase OS=Rattus norvegicus GN=Aco1 PE=1 SV=1		-0.00666994	-0.0149386	0.049467	0.0771457	-0.0461863	-0.0513845	-0.184683	-0.0299227	-0.0224765	-0.029517	0.0385482	0.0782444	0.863824	0.141893	0.352339
Hnrnph3	>tr|D4ABK7|D4ABK7_RAT Heterogeneous nuclear ribonucleoprotein H3 (2H9) (Predicted), isoform CRA_c OS=Rattus norvegicus GN=Hnrnph3 PE=4 SV=1		-0.0160842	-0.0679518	0.0843267	0.0719818	0.0388672	-0.141029	0.120321	0.0486088	0.00589634	-0.0971825	0.0793243	0.0781704	0.103619	0.408255	0.67425
Bak1	>tr|Q9JK59|Q9JK59_RAT BAK protein OS=Rattus norvegicus GN=Bak1 PE=2 SV=1		0.0122961	-0.211384	0.00374945	0.0308424	0.007836	-0.204366	0.195589	0.125703	0.0105121	-0.208577	0.00392869	0.078159	0.0415678	0.890962	0.454432
Ppp6c	>sp|Q64620|PPP6_RAT Serine/threonine-protein phosphatase 6 catalytic subunit OS=Rattus norvegicus GN=Ppp6c PE=2 SV=2		0.0258334	0.0564527	0.354958	-0.0313319	-0.20833	-0.177038	0.142832	0.350504	-0.067832	-0.0369434	0.238991	0.0781441	0.814175	0.224661	0.246314
Hsd17b12	>sp|Q6P7R8|DHB12_RAT Estradiol 17-beta-dehydrogenase 12 OS=Rattus norvegicus GN=Hsd17b12 PE=2 SV=1;>tr|D3ZPU3|D3ZPU3_RAT Estradiol 17-beta-dehydrogenase 12 OS=Rattus norvegicus GN=Hsd17b12 PE=3 SV=1		0.0341933	-0.238216	0.0422525	-0.0355873	0.0077494	0.0480166	0.170078	0.273759	0.0236158	-0.123723	-0.0024285	0.078075	0.182809	0.834446	0.58853
Arhgap35	>sp|P81128|RHG35_RAT Rho GTPase-activating protein 35 OS=Rattus norvegicus GN=Arhgap35 PE=1 SV=2;>tr|D4AD82|D4AD82_RAT Rho GTPase-activating protein 35 OS=Rattus norvegicus GN=Arhgap35 PE=4 SV=2		-0.00240592	0.328092	-0.045479	0.133892	-0.0625299	0.0695556	0.933113	0.0106131	-0.0264555	0.224677	-0.0156221	0.0780487	0.101723	0.933747	0.0946145
Vps35	>tr|G3V8A5|G3V8A5_RAT Vacuolar protein sorting-associated protein 35 OS=Rattus norvegicus GN=Vps35 PE=3 SV=1		0.0101148	-0.0523685	0.0530709	0.00249549	-0.137878	-0.147325	-0.41683	0.165306	-0.0490825	-0.0903509	0.027977	0.0779848	0.554329	0.493674	0.280251
Sh3glb2	>tr|D4A7V1|D4A7V1_RAT Endophilin-B2 OS=Rattus norvegicus GN=Sh3glb2 PE=4 SV=2;>sp|Q5PPJ9|SHLB2_RAT Endophilin-B2 OS=Rattus norvegicus GN=Sh3glb2 PE=2 SV=2		0.00231949	-0.173288	0.0788121	0.00939749	-0.152434	-0.304651	-0.15576	0.152392	-0.059582	-0.225833	-0.00723612	0.0779642	0.0878352	0.754466	0.379744
Arl8b	>sp|Q66HA6|ARL8B_RAT ADP-ribosylation factor-like protein 8B OS=Rattus norvegicus GN=Arl8b PE=2 SV=1		-0.0339099	-0.177955	0.146708	0.0325762	-0.161453	-0.200739	0.112454	0.132737	-0.084927	-0.187069	0.0998049	0.077852	0.350912	0.194915	0.23686
Rps11	>sp|P62282|RS11_RAT 40S ribosomal protein S11 OS=Rattus norvegicus GN=Rps11 PE=1 SV=3;>tr|M0R8X3|M0R8X3_RAT Uncharacterized protein OS=Rattus norvegicus PE=3 SV=1		-0.0288388	-0.153563	0.109025	-0.0556256	-0.00727093	-0.0516232	0.246318	0.298772	-0.0202117	-0.112787	0.0873835	0.0777179	0.0871669	0.160381	0.382221
Pafah1b3	>sp|O35263|PA1B3_RAT Platelet-activating factor acetylhydrolase IB subunit gamma OS=Rattus norvegicus GN=Pafah1b3 PE=2 SV=1		0.105881	-0.0495216	0.190855	-0.0508242	-0.0561282	-0.152078	0.0963269	0.221802	0.0410775	-0.0905443	0.148639	0.0775052	0.268336	0.377474	0.916005
Plec	>tr|F1MAL6|F1MAL6_RAT Plectin (Fragment) OS=Rattus norvegicus GN=Plec PE=1 SV=2;>tr|F7F9U6|F7F9U6_RAT Plectin OS=Rattus norvegicus GN=Plec PE=1 SV=1;>tr|F7F744|F7F744_RAT Plectin OS=Rattus norvegicus GN=Plec PE=1 SV=1		-0.079539	0.310586	-0.163977	0.329418	0.0431622	0.110974	-0.307677	-0.385576	-0.0304585	0.230741	-0.166741	0.0773532	0.0386332	0.579107	0.788181
RGD1309995	>tr|D4A7I6|D4A7I6_RAT Protein RGD1309995 OS=Rattus norvegicus GN=RGD1309995 PE=4 SV=1		-0.0828464	0.00614707	-0.0329035	0.0447016	-0.0488454	0.019437	-0.310815	0.140336	-0.069246	0.011463	-0.0851454	0.0772054	0.335714	0.937464	0.326514
Ncl	>sp|P13383|NUCL_RAT Nucleolin OS=Rattus norvegicus GN=Ncl PE=1 SV=3;>tr|Q5U328|Q5U328_RAT Nucleolin OS=Rattus norvegicus GN=Ncl PE=1 SV=1		0.0183027	-0.04151	0.0725412	0.0417704	-0.176787	-0.112064	-0.155192	0.117064	-0.0597333	-0.0697315	0.0182576	0.0771219	0.88691	0.460431	0.154634
Hnrnpu	>tr|Q6IMY8|Q6IMY8_RAT Heterogeneous nuclear ribonucleoprotein U OS=Rattus norvegicus GN=Hnrnpu PE=2 SV=1		0.0183069	-0.00918689	0.0582741	0.0437784	-0.0124804	-0.0402078	-0.0604372	0.175068	0.00599199	-0.0215952	0.0298201	0.0769696	0.290013	0.61009	0.153669
Rpl5	>sp|P09895|RL5_RAT 60S ribosomal protein L5 OS=Rattus norvegicus GN=Rpl5 PE=1 SV=3;>tr|D3ZET5|D3ZET5_RAT Uncharacterized protein OS=Rattus norvegicus PE=3 SV=2		-0.0762071	-0.165266	0.154444	-0.00366356	0.000226875	-0.0758539	0.174676	0.177662	-0.0456335	-0.129501	0.0995928	0.0768974	0.0928243	0.182093	0.154953
Eif3i	>sp|B0BNA7|EIF3I_RAT Eukaryotic translation initiation factor 3 subunit I OS=Rattus norvegicus GN=Eif3i PE=2 SV=1;>tr|M0RCH0|M0RCH0_RAT Eukaryotic translation initiation factor 3 subunit I (Fragment) OS=Rattus norvegicus GN=Eif3i PE=3 SV=1		-0.0628311	-0.168141	0.174437	0.0186603	-0.0773339	-0.174684	0.0108971	0.162894	-0.0686322	-0.170758	0.102609	0.0768467	0.236561	0.230865	0.144693
Hsp90b1	>sp|Q66HD0|ENPL_RAT Endoplasmin OS=Rattus norvegicus GN=Hsp90b1 PE=1 SV=2		-0.0596245	-0.123691	-0.0554234	-0.025487	-0.0228545	-0.0694604	-0.274514	0.273568	-0.0449165	-0.101999	-0.0546477	0.0768222	0.139695	0.910648	0.192689
Eif5b	>tr|M0R7Z0|M0R7Z0_RAT Eukaryotic translation initiation factor 5B OS=Rattus norvegicus GN=Eif5b PE=4 SV=1;>sp|B2GUV7|IF2P_RAT Eukaryotic translation initiation factor 5B OS=Rattus norvegicus GN=Eif5b PE=1 SV=1		0.101541	0.118254	0.00721335	0.112477	-0.137341	-0.164821	0.0707129	0.0379555	0.00598826	0.00502397	-0.0170236	0.0766553	0.993774	0.857194	0.378084
Ezr	>sp|P31977|EZRI_RAT Ezrin OS=Rattus norvegicus GN=Ezr PE=1 SV=3		-0.0697465	-0.112114	0.0766723	0.0826738	-0.0817894	-0.196605	-0.234246	-0.0410838	-0.0745637	-0.145911	0.0306843	0.0765553	0.286795	0.195844	0.176014
Lancl2	>tr|Q68FQ9|Q68FQ9_RAT LanC lantibiotic synthetase component C-like 2 (Bacterial) OS=Rattus norvegicus GN=Lancl2 PE=2 SV=1		0.0360362	-0.045778	0.229498	-0.0363139	-0.203269	-0.155471	0.00857883	0.229268	-0.059686	-0.0896551	0.204006	0.0762329	0.780887	0.0495754	0.337068
Lancl1	>sp|Q9QX69|LANC1_RAT LanC-like protein 1 OS=Rattus norvegicus GN=Lancl1 PE=2 SV=2		0.0335305	-0.101509	0.178503	0.0786028	-0.291495	-0.151434	0.171803	0.108783	-0.0964796	-0.121479	0.136397	0.0760352	0.811756	0.0836237	0.12886
Rpl27	>sp|P61354|RL27_RAT 60S ribosomal protein L27 OS=Rattus norvegicus GN=Rpl27 PE=2 SV=2;>tr|D3ZTK5|D3ZTK5_RAT 60S ribosomal protein L27 OS=Rattus norvegicus GN=RGD1563835 PE=3 SV=1;>tr|M0R7P0|M0R7P0_RAT Protein LOC100912027 OS=Rattus norvegicus GN=LOC1009120		-0.04469	-0.144275	0.106378	-0.00250965	-0.0458613	-0.146307	0.192441	0.246077	-0.0451585	-0.145088	0.0663701	0.075927	0.0533087	0.276186	0.103943
Coro1a	>sp|Q91ZN1|COR1A_RAT Coronin-1A OS=Rattus norvegicus GN=Coro1a PE=1 SV=3		0.0285175	-0.246572	0.065886	-0.0884377	0.0164691	0.0132535	0.121748	0.227163	0.0236981	-0.142642	0.0783116	0.0758274	0.148922	0.73174	0.927807
Gdi2	>sp|P50399|GDIB_RAT Rab GDP dissociation inhibitor beta OS=Rattus norvegicus GN=Gdi2 PE=1 SV=2	Yes	-0.000747075	-0.116246	0.151173	0.0329544	-0.0767853	-0.132152	-0.0117322	0.0791043	-0.0311623	-0.122609	0.0881416	0.0750873	0.0727987	0.312415	0.216494
Glo1	>sp|Q6P7Q4|LGUL_RAT Lactoylglutathione lyase OS=Rattus norvegicus GN=Glo1 PE=1 SV=3		-0.0235205	-0.127995	0.0948394	0.03251	-0.000593165	-0.101197	0.170546	0.00476648	-0.0143496	-0.117275	0.0885039	0.0750742	0.209631	0.202051	0.653753
Rpl12	>sp|P23358|RL12_RAT 60S ribosomal protein L12 OS=Rattus norvegicus GN=Rpl12 PE=2 SV=1;>tr|D3ZJE2|D3ZJE2_RAT Uncharacterized protein OS=Rattus norvegicus GN=Rpl12-ps1 PE=3 SV=1		-0.014167	-0.140667	0.0868052	-0.0236888	-0.0511553	-0.0942135	0.163479	0.217834	-0.0289623	-0.122086	0.0399065	0.0750277	0.0324893	0.467562	0.274716
Mt-co2	>tr|Q8SEZ5|Q8SEZ5_RAT Cytochrome c oxidase subunit 2 OS=Rattus norvegicus GN=Mt-co2 PE=3 SV=1		-0.0637409	-0.174712	0.0539184	0.0459078	-0.177304	-0.189908	0.058851	-0.0348593	-0.109166	-0.18079	0.0401659	0.0747803	0.580241	0.156492	0.477268
Ddt	>sp|P80254|DOPD_RAT D-dopachrome decarboxylase OS=Rattus norvegicus GN=Ddt PE=1 SV=3		0.090886	0.0094173	0.205981	0.102567	0.0282104	-0.211093	0.105475	-0.0931127	0.0658158	-0.078787	0.128722	0.0747334	0.108922	0.658582	0.689167
Lta4h	>tr|Q499P2|Q499P2_RAT Leukotriene A(4) hydrolase OS=Rattus norvegicus GN=Lta4h PE=2 SV=1;>sp|P30349|LKHA4_RAT Leukotriene A-4 hydrolase OS=Rattus norvegicus GN=Lta4h PE=2 SV=2		0.0598038	0.0617599	0.0689554	0.0403003	-0.0833257	0.0364112	-0.213006	0.0428162	0.002552	0.0516204	0.0223477	0.0746868	0.504029	0.835112	0.67786
Anxa11	>tr|Q5XI77|Q5XI77_RAT Annexin OS=Rattus norvegicus GN=Anxa11 PE=2 SV=1		0.0172557	-0.161851	0.133378	0.113091	0.139688	-0.106104	-0.133146	0.0256676	0.0662287	-0.139552	0.0600035	0.074483	0.00857463	0.955543	0.877857
Scamp1	>sp|P56603|SCAM1_RAT Secretory carrier-associated membrane protein 1 OS=Rattus norvegicus GN=Scamp1 PE=1 SV=1	Yes	0.0304601	-0.101721	0.229069	0.0491	-0.185855	-0.251666	-0.00354825	0.0774639	-0.0560659	-0.161699	0.150217	0.0743594	0.251277	0.21808	0.19913
Gmfb	>sp|Q63228|GMFB_RAT Glia maturation factor beta OS=Rattus norvegicus GN=Gmfb PE=1 SV=2;>tr|M0RDJ4|M0RDJ4_RAT Glia maturation factor beta OS=Rattus norvegicus GN=Gmfb PE=4 SV=1		0.042445	-0.0667216	0.200497	0.0202364	-0.0789121	-0.123839	0.160321	0.0616795	-0.00609779	-0.0895684	0.147582	0.0743098	0.139586	0.12314	0.564182
Psma7	>tr|F1LSQ6|F1LSQ6_RAT Proteasome subunit alpha type OS=Rattus norvegicus GN=Psma7 PE=3 SV=1;>sp|P48004|PSA7_RAT Proteasome subunit alpha type-7 OS=Rattus norvegicus GN=Psma7 PE=1 SV=1		0.0148123	-0.11892	0.111789	-0.00423586	-0.0223693	-0.0675517	0.192877	0.165527	-6.02942e-05	-0.0983726	0.0790315	0.0741825	0.0508701	0.40817	0.433103
Gstt2	>sp|P30713|GSTT2_RAT Glutathione S-transferase theta-2 OS=Rattus norvegicus GN=Gstt2 PE=1 SV=3		0.0473721	-0.0349984	0.121747	0.132394	-0.0562133	-0.0303365	0.166811	-0.0298998	0.00593797	-0.0331337	0.0704996	0.0741096	0.658716	0.572416	0.578273
Nt5c3b	>sp|Q6AYP7|5NT3B_RAT 7-methylguanosine phosphate-specific 5-nucleotidase OS=Rattus norvegicus GN=Nt5c3b PE=2 SV=2;>tr|A0A096MK29|A0A096MK29_RAT 7-methylguanosine phosphate-specific 5-nucleotidase OS=Rattus norvegicus GN=Nt5c3b PE=4 SV=1		0.0758534	-0.0996345	0.171504	0.0383173	0.00165443	-0.0132444	0.187635	0.101289	0.0461738	-0.0650784	0.138874	0.0740776	0.158396	0.383954	0.854082
Rps6	>tr|M0RD75|M0RD75_RAT 40S ribosomal protein S6 (Fragment) OS=Rattus norvegicus GN=Rps6 PE=4 SV=1;>sp|P62755|RS6_RAT 40S ribosomal protein S6 OS=Rattus norvegicus GN=Rps6 PE=1 SV=1		-0.0521954	-0.158998	0.145932	-0.0415077	-0.0435622	-0.167459	0.133909	0.202093	-0.0487421	-0.162382	0.0614788	0.0738943	0.0425518	0.40798	0.339312
Ssbp1	>tr|G3V7K6|G3V7K6_RAT Single-stranded DNA-binding protein OS=Rattus norvegicus GN=Ssbp1 PE=4 SV=1;>sp|P28042|SSBP_RAT Single-stranded DNA-binding protein, mitochondrial OS=Rattus norvegicus GN=Ssbp1 PE=1 SV=2		0.062748	-0.139469	0.137485	0.0166702	0.0154998	-0.0824274	0.113033	0.11704	0.0438487	-0.116653	0.0643279	0.0736793	0.0238309	0.842312	0.872813
Sat2	>tr|D3Z9J8|D3Z9J8_RAT Sodium-coupled neutral amino acid transporter 2 OS=Rattus norvegicus GN=Sat2 PE=4 SV=1		0.0204499	-0.0785317	0.109854	0.0413714	-0.129459	-0.250482	0.105828	-0.0536395	-0.0395137	-0.147312	0.0789793	0.0732972	0.26306	0.324375	0.741501
Idh1	>sp|P41562|IDHC_RAT Isocitrate dehydrogenase [NADP] cytoplasmic OS=Rattus norvegicus GN=Idh1 PE=1 SV=1		-0.0354954	-0.16822	0.0944938	-0.0158298	0.0471661	-0.0291498	0.141471	0.152721	-0.00243079	-0.112592	0.0797659	0.0728755	0.162119	0.374626	0.551067
Ephx1	>sp|P07687|HYEP_RAT Epoxide hydrolase 1 OS=Rattus norvegicus GN=Ephx1 PE=1 SV=1		0.0427575	-0.11089	0.105631	-0.0270434	-0.238585	-0.162638	-0.138076	0.223766	-0.0697794	-0.131589	0.0148521	0.0726501	0.55775	0.665065	0.3218
Neo1	>sp|P97603|NEO1_RAT Neogenin (Fragment) OS=Rattus norvegicus GN=Neo1 PE=2 SV=1;>tr|F1M4H1|F1M4H1_RAT Neogenin (Fragment) OS=Rattus norvegicus GN=Neo1 PE=4 SV=1;>tr|F1M0Z6|F1M0Z6_RAT Neogenin (Fragment) OS=Rattus norvegicus GN=Neo1 PE=4 SV=1;>tr|F1LWF5|F1LW		0.10013	0.14281	-0.170858	0.0841463	-0.156034	0.0368936	-0.648802	-0.158305	-0.00233572	0.100443	-0.158667	0.0724624	0.596801	0.426472	0.928822
LOC100911422	>tr|M0R9U5|M0R9U5_RAT Protein LOC100911422 (Fragment) OS=Rattus norvegicus GN=LOC100911422 PE=4 SV=1;>sp|Q63525|NUDC_RAT Nuclear migration protein nudC OS=Rattus norvegicus GN=Nudc PE=1 SV=1		-0.0692561	-0.114556	0.0737441	0.0239068	-0.125023	-0.148493	0.0527966	0.15325	-0.0915629	-0.128131	0.0339546	0.0723876	0.472085	0.14604	0.0305702
Rpl18	>sp|P12001|RL18_RAT 60S ribosomal protein L18 OS=Rattus norvegicus GN=Rpl18 PE=2 SV=2		-0.0757128	-0.186827	0.141464	-0.0438867	-0.00627467	-0.07291	0.31266	0.312223	-0.0479376	-0.14126	0.11088	0.0723185	0.287486	0.22069	0.260085
Hist1h4b	>sp|P62804|H4_RAT Histone H4 OS=Rattus norvegicus GN=Hist1h4b PE=1 SV=2		0.115226	-0.0681862	0.110581	0.0338425	0.180542	0.0679434	0.371937	0.252985	0.141352	-0.0137344	0.0983568	0.0722218	0.159152	0.681006	0.803574
Psmb7	>sp|Q9JHW0|PSB7_RAT Proteasome subunit beta type-7 OS=Rattus norvegicus GN=Psmb7 PE=1 SV=1		0.0269486	-0.0808763	0.0976828	-0.0280492	-0.0282287	0.000158616	0.213299	0.241885	0.00487768	-0.0484623	0.0910296	0.0722209	0.500394	0.286009	0.514458
Pygl	>sp|P09811|PYGL_RAT Glycogen phosphorylase, liver form OS=Rattus norvegicus GN=Pygl PE=1 SV=5		0.0762588	0.0215254	0.0474394	0.143678	0.173033	0.12969	-0.243176	-0.095173	0.114969	0.0647913	0.0606111	0.0722177	0.545457	0.454987	0.645133
Cox4i1	>sp|P10888|COX41_RAT Cytochrome c oxidase subunit 4 isoform 1, mitochondrial OS=Rattus norvegicus GN=Cox4i1 PE=1 SV=1		-0.0468199	-0.210312	0.0196851	-0.0297967	-0.0622209	-0.0598842	0.170543	0.21198	-0.0529803	-0.150141	0.0315478	0.0721675	0.258483	0.22924	0.279331
Ehd1	>sp|Q641Z6|EHD1_RAT EH domain-containing protein 1 OS=Rattus norvegicus GN=Ehd1 PE=1 SV=1		0.0273795	-0.209879	-0.0181595	-0.0274867	-0.0234191	-0.110449	-0.0841157	0.200178	0.00706006	-0.170107	-0.0567248	0.0720735	0.0220689	0.664323	0.591959
Ppia	>sp|P10111|PPIA_RAT Peptidyl-prolyl cis-trans isomerase A OS=Rattus norvegicus GN=Ppia PE=1 SV=2		0.0473715	-0.120346	0.133352	0.018501	0.0180634	-0.0666898	0.238065	0.137009	0.0356483	-0.0988833	0.10526	0.071993	0.078145	0.393053	0.676168
Crk	>sp|Q63768|CRK_RAT Adapter molecule crk OS=Rattus norvegicus GN=Crk PE=1 SV=1		-0.00252667	-0.137194	0.0846735	-0.0279844	-0.0798414	-0.172846	0.194153	0.0863865	-0.0334525	-0.151455	0.0814691	0.0717734	0.118963	0.398784	0.678395
Xpo1	>sp|Q80U96|XPO1_RAT Exportin-1 OS=Rattus norvegicus GN=Xpo1 PE=1 SV=1		0.067399	0.00244179	0.0169839	0.0250965	-0.00513985	-0.0830233	-0.442397	0.0178835	0.0383835	-0.0317442	-0.00222951	0.071602	0.135443	0.508054	0.844034
Cotl1	>sp|B0BNA5|COTL1_RAT Coactosin-like protein OS=Rattus norvegicus GN=Cotl1 PE=1 SV=1		0.0262111	-0.132383	0.181367	0.052044	-0.0188617	-0.11564	0.188148	-0.0605321	0.00818194	-0.125685	0.140747	0.0714287	0.0535794	0.16036	0.98865
Psmd9	>tr|G3V9P0|G3V9P0_RAT 26S proteasome non-ATPase regulatory subunit 9 OS=Rattus norvegicus GN=Psmd9 PE=4 SV=1;>sp|Q9WTV5|PSMD9_RAT 26S proteasome non-ATPase regulatory subunit 9 OS=Rattus norvegicus GN=Psmd9 PE=1 SV=1		-0.107881	-0.239184	0.123403	0.00510933	-0.287983	-0.0260587	0.129714	0.223139	-0.179922	-0.153934	0.0908193	0.0713781	0.844932	0.248536	0.0560211
Gbf1	>tr|F1M8X9|F1M8X9_RAT Protein Gbf1 OS=Rattus norvegicus GN=Gbf1 PE=4 SV=2		0.0891002	0.321738	-0.0107469	0.266768	-0.0869044	0.190002	-0.108021	-0.15815	0.0186984	0.269043	-0.0350654	0.0710137	0.173158	0.795821	0.681561
Pgrmc1	>sp|P70580|PGRC1_RAT Membrane-associated progesterone receptor component 1 OS=Rattus norvegicus GN=Pgrmc1 PE=1 SV=3		0.183766	-0.0285853	0.312908	0.106	-0.0540938	-0.148603	0.144427	0.179574	0.0886223	-0.0765925	0.215494	0.0708718	0.0827146	0.373126	0.682689
Fabp5	>sp|P55053|FABP5_RAT Fatty acid-binding protein, epidermal OS=Rattus norvegicus GN=Fabp5 PE=1 SV=3		-0.00979731	-0.146213	0.100532	-0.00405047	0.102824	-0.0149209	0.251015	0.17321	0.0352514	-0.0936961	0.0699333	0.07072	0.0700559	0.744015	0.708413
Purb	>tr|F1LSL1|F1LSL1_RAT Transcription factor Pur-beta OS=Rattus norvegicus GN=Purb PE=4 SV=2		-0.0055925	-0.136329	0.101897	0.00200871	-0.142037	-0.146641	0.0236307	0.0807031	-0.0601702	-0.140454	0.0640748	0.0706417	0.177483	0.179695	0.304513
Dpp7	>sp|Q9EPB1|DPP2_RAT Dipeptidyl peptidase 2 OS=Rattus norvegicus GN=Dpp7 PE=1 SV=1		0.0422678	-0.193317	0.177423	0.0435623	-0.0930062	-0.245489	0.147702	-0.102378	-0.0118418	-0.214186	0.116775	0.0705142	0.0784364	0.295131	0.980886
Yars	>sp|Q4KM49|SYYC_RAT Tyrosine--tRNA ligase, cytoplasmic OS=Rattus norvegicus GN=Yars PE=2 SV=3		-0.0497991	-0.155747	-0.00549712	-0.179249	-0.114562	-0.120093	0.00229378	0.434368	-0.0757043	-0.141485	-0.000103455	0.070443	0.276016	0.478142	0.535327
Capns1	>tr|M0RD20|M0RD20_RAT Calpain small subunit 1 OS=Rattus norvegicus GN=Capns1 PE=4 SV=1;>sp|Q64537|CPNS1_RAT Calpain small subunit 1 OS=Rattus norvegicus GN=Capns1 PE=1 SV=3		-0.069775	-0.112559	0.0643583	0.00164206	-0.0808586	-0.131196	0.205047	0.0869602	-0.0742084	-0.120014	0.0648301	0.0701364	0.380666	0.0693445	0.25461
Rpl3	>sp|P21531|RL3_RAT 60S ribosomal protein L3 OS=Rattus norvegicus GN=Rpl3 PE=1 SV=3		-0.0296759	-0.16335	0.135064	-0.0529728	0.00943176	-0.0860235	0.138188	0.259509	-0.0140328	-0.132419	0.101629	0.0697976	0.0772075	0.0952667	0.445707
Ap2a1	>tr|D3ZUY8|D3ZUY8_RAT Adaptor protein complex AP-2, alpha 1 subunit (Predicted) OS=Rattus norvegicus GN=Ap2a1 PE=1 SV=1	Yes	-0.0194588	-0.00244901	0.127242	0.0118991	-0.119574	-0.13592	-0.370658	0.101464	-0.059505	-0.0558373	0.0815659	0.0697366	0.949034	0.171236	0.161678
Hist1h1b	>sp|D3ZBN0|H15_RAT Histone H1.5 OS=Rattus norvegicus GN=Hist1h1b PE=3 SV=1		0.0767683	-0.0706661	0.0550568	0.0452664	0.137056	0.0632482	0.329903	0.255987	0.100883	-0.0171004	0.0650383	0.0696206	0.265765	0.674518	0.754427
Cct3	>sp|Q6P502|TCPG_RAT T-complex protein 1 subunit gamma OS=Rattus norvegicus GN=Cct3 PE=1 SV=1		-0.00783992	-0.0889161	0.0995078	-0.0335096	-0.0708114	-0.125502	-0.0446414	0.175982	-0.0330285	-0.103551	0.0647503	0.0694881	0.165426	0.269745	0.435838
Itsn1	>tr|F1M823|F1M823_RAT Intersectin-1 OS=Rattus norvegicus GN=Itsn1 PE=4 SV=2;>sp|Q9WVE9|ITSN1_RAT Intersectin-1 OS=Rattus norvegicus GN=Itsn1 PE=1 SV=1;>tr|D3ZV52|D3ZV52_RAT Intersectin-1 OS=Rattus norvegicus GN=Itsn1 PE=4 SV=2	Yes	0.0253282	0.186644	-0.0392073	0.165952	-0.111142	0.0422781	0.245084	-0.244826	-0.0292598	0.128898	-0.0289753	0.069344	0.31846	0.998588	0.832714
Rab21	>sp|Q6AXT5|RAB21_RAT Ras-related protein Rab-21 OS=Rattus norvegicus GN=Rab21 PE=2 SV=1	Yes	-0.00649771	-0.0209218	0.387733	0.0221547	-0.141748	-0.13718	0.0645843	0.0611932	-0.0605978	-0.067425	0.277398	0.0688588	0.950078	0.268482	0.396165
Prmt1	>sp|Q63009|ANM1_RAT Protein arginine N-methyltransferase 1 OS=Rattus norvegicus GN=Prmt1 PE=1 SV=1		0.173683	-0.108648	0.147466	0.00636695	0.00538969	-0.174965	0.130123	0.199209	0.106366	-0.135175	0.0930773	0.0688402	0.105205	0.933369	0.861666
Asl	>sp|P20673|ARLY_RAT Argininosuccinate lyase OS=Rattus norvegicus GN=Asl PE=2 SV=1;>tr|Z4YND9|Z4YND9_RAT Argininosuccinate lyase OS=Rattus norvegicus GN=Asl PE=3 SV=1		-0.00574781	-0.118606	0.0309053	0.104043	-0.0283208	-0.230234	0.0167631	-0.101564	-0.014777	-0.163257	0.0102652	0.0688379	0.0312139	0.814936	0.686938
Abce1	>tr|D3ZD23|D3ZD23_RAT ATP-binding cassette, sub-family E (OABP), member 1 OS=Rattus norvegicus GN=Abce1 PE=3 SV=1		0.0357282	-0.0396599	0.126949	0.0278138	-0.163617	-0.215007	-0.000358434	0.109024	-0.04401	-0.109799	0.0979404	0.0686924	0.457095	0.102818	0.248866
Actr1a	>sp|P85515|ACTZ_RAT Alpha-centractin OS=Rattus norvegicus GN=Actr1a PE=1 SV=1		0.00204997	-0.155226	0.170463	-0.00173847	-0.00322424	-0.160968	-0.0389889	0.198533	-5.9718e-05	-0.157523	0.126214	0.0683348	0.0641126	0.378549	0.429311
RGD1304704	>tr|Q6QI16|Q6QI16_RAT LRRGT00192 OS=Rattus norvegicus GN=RGD1304704 PE=2 SV=1		-0.00865621	-0.0423813	0.147679	0.0345652	-0.165183	-0.116933	0.160278	0.0816281	-0.0712668	-0.072202	0.092936	0.0683048	0.989049	0.128381	0.0604932
Gclc	>sp|P19468|GSH1_RAT Glutamate--cysteine ligase catalytic subunit OS=Rattus norvegicus GN=Gclc PE=1 SV=2		0.126349	-0.0344029	0.0463451	0.117608	-0.12938	-0.139524	-0.249003	-0.0713252	0.0240572	-0.0764512	0.00918003	0.0681017	0.280507	0.903602	0.841168
Arfgef1	>sp|D4A631|BIG1_RAT Brefeldin A-inhibited guanine nucleotide-exchange protein 1 OS=Rattus norvegicus GN=Arfgef1 PE=1 SV=1		0.0673941	0.299548	-0.0722792	0.193968	-0.0755564	0.0603507	-2.04233	-0.194807	0.0102139	0.203869	-0.0772821	0.0680905	0.176446	0.639334	0.835014
Suclg2	>tr|F1LPV8|F1LPV8_RAT Protein Suclg2 OS=Rattus norvegicus GN=Suclg2 PE=3 SV=2		-0.0388547	-0.143444	0.00561062	0.0518897	-0.0795852	-0.146206	-0.126825	-0.00889972	-0.0551469	-0.144549	-0.0642425	0.0679983	0.142244	0.914286	0.30024
Ykt6	>sp|Q5EGY4|YKT6_RAT Synaptobrevin homolog YKT6 OS=Rattus norvegicus GN=Ykt6 PE=1 SV=1	Yes	-0.0578053	-0.153181	0.0895139	-0.0249011	-0.15576	-0.19893	0.0775417	0.0683329	-0.0969871	-0.17148	0.045494	0.0679226	0.254059	0.266818	0.392845
Tsn	>tr|F7EM24|F7EM24_RAT Protein Tsn OS=Rattus norvegicus GN=Tsn PE=4 SV=1;>tr|E9PT79|E9PT79_RAT Protein Tsn OS=Rattus norvegicus GN=Tsn PE=4 SV=2		0.00128701	-0.0632983	0.04544	0.0149333	-0.00305626	-0.0263479	0.246934	0.164436	-0.000450312	-0.0485182	0.040829	0.0676517	0.503364	0.583078	0.310243
Psmc6	>tr|G3V6W6|G3V6W6_RAT Protein Psmc6 OS=Rattus norvegicus GN=Psmc6 PE=3 SV=1		0.0023205	-0.131493	0.159381	-0.061762	-0.0287003	-0.102072	-0.015928	0.269709	-0.0100878	-0.119724	0.0944693	0.067564	0.084746	0.518278	0.554425
Pgm1	>tr|Q499Q4|Q499Q4_RAT Phosphoglucomutase 1 OS=Rattus norvegicus GN=Pgm1 PE=2 SV=2;>sp|P38652|PGM1_RAT Phosphoglucomutase-1 OS=Rattus norvegicus GN=Pgm1 PE=1 SV=2		0.00130792	-0.0746206	0.145968	0.126555	-0.123339	-0.255437	-0.0679332	-0.158057	-0.0485507	-0.146947	0.0546219	0.0673355	0.265242	0.481408	0.622135
Rpl10a	>sp|P62907|RL10A_RAT 60S ribosomal protein L10a OS=Rattus norvegicus GN=Rpl10a PE=1 SV=2;>tr|F1LYQ7|F1LYQ7_RAT Ribosomal protein OS=Rattus norvegicus GN=LOC680700 PE=3 SV=2;>tr|D4A7Y6|D4A7Y6_RAT Ribosomal protein (Fragment) OS=Rattus norvegicus GN=RGD15661		-0.0717127	-0.184435	0.117326	-0.034432	-0.068508	-0.108882	0.210545	0.250252	-0.0704308	-0.154214	0.0902867	0.0668848	0.169002	0.0618704	0.150163
Elavl1	>tr|B5DF91|B5DF91_RAT ELAV (Embryonic lethal, abnormal vision, Drosophila)-like 1 (Hu antigen R) OS=Rattus norvegicus GN=Elavl1 PE=2 SV=1		-0.00805464	-0.150849	0.0280033	-0.00504421	-0.145635	-0.171042	0.0906766	0.125935	-0.0630868	-0.158926	0.00426203	0.0666788	0.0955501	0.393474	0.225854
Ncln	>sp|Q5XIA1|NCLN_RAT Nicalin OS=Rattus norvegicus GN=Ncln PE=2 SV=1		-0.00807824	-0.201321	-0.0615257	-0.0584501	-0.00690143	-0.121292	-0.0165584	0.258536	-0.00760751	-0.16931	-0.0581442	0.0663841	0.0136385	0.359375	0.524897
Abhd14b	>sp|Q6DGG1|ABHEB_RAT Alpha/beta hydrolase domain-containing protein 14B OS=Rattus norvegicus GN=Abhd14b PE=2 SV=1;>tr|F1M5R3|F1M5R3_RAT Alpha/beta hydrolase domain-containing protein 14B (Fragment) OS=Rattus norvegicus GN=Abhd14b PE=4 SV=2		0.0201081	-0.101022	0.115682	0.10072	0.0295164	-0.0774167	0.0941872	-0.0833203	0.0238715	-0.09158	0.0594185	0.0663296	0.239079	0.74465	0.977565
Arhgef12	>tr|D3ZYR0|D3ZYR0_RAT Protein Arhgef12 OS=Rattus norvegicus GN=Arhgef12 PE=4 SV=2		0.00410254	0.148153	-0.0718398	0.203376	-0.195588	-0.114613	-0.0549703	-0.354751	-0.0757737	0.0430469	-0.0676224	0.0662204	0.526341	0.960746	0.747289
Rpl35	>sp|P17078|RL35_RAT 60S ribosomal protein L35 OS=Rattus norvegicus GN=Rpl35 PE=1 SV=3;>tr|D3ZN79|D3ZN79_RAT Protein LOC681918 OS=Rattus norvegicus GN=LOC686074 PE=3 SV=1		-0.00606242	-0.128727	0.142847	-0.0316691	0.0381565	-0.0529728	0.30097	0.258281	0.0116251	-0.0984254	0.109454	0.0661957	0.0766942	0.233865	0.450423
Psma1	>sp|P18420|PSA1_RAT Proteasome subunit alpha type-1 OS=Rattus norvegicus GN=Psma1 PE=1 SV=2		0.0130834	-0.116474	0.117764	0.000703092	-0.031885	-0.0798986	0.0917661	0.158125	-0.00490395	-0.101844	0.0579286	0.0660827	0.0276578	0.544402	0.410848
Tm9sf3	>tr|D3ZUD8|D3ZUD8_RAT Protein Tm9sf3 OS=Rattus norvegicus GN=Tm9sf3 PE=4 SV=1;>tr|D3ZCR2|D3ZCR2_RAT Protein Tm9sf3 OS=Rattus norvegicus GN=Tm9sf3 PE=4 SV=1		-0.263936	-0.295532	0.0538778	0.0207437	-0.255621	-0.303527	-0.0121917	-0.0466592	-0.26061	-0.29873	0.0305277	0.0659384	0.765805	0.139797	0.343212
Hist2h3c2	>tr|M0RBX6|M0RBX6_RAT Histone H3 OS=Rattus norvegicus PE=3 SV=1;>tr|D3ZJ08|D3ZJ08_RAT Histone H3 OS=Rattus norvegicus GN=Hist2h3c2 PE=1 SV=1;>sp|Q6LED0|H31_RAT Histone H3.1 OS=Rattus norvegicus PE=1 SV=3;>tr|D4A0P4|D4A0P4_RAT Histone H3 OS=Rattus norvegicu		0.0742258	-0.0619817	0.073487	0.0338458	0.155369	0.0952135	0.390873	0.268069	0.106683	0.000896388	0.0812148	0.0657009	0.274074	0.793045	0.80003
Iars	>tr|F1LS86|F1LS86_RAT Isoleucine-tRNA synthetase (Predicted) OS=Rattus norvegicus GN=Iars PE=3 SV=2		-0.0261265	0.0935636	-0.0574897	-0.0250793	-0.149358	-0.0445609	-0.183056	0.181014	-0.075419	0.0383138	-0.0677987	0.0653805	0.261673	0.947142	0.192849
Htt	>tr|G3V9P7|G3V9P7_RAT Huntingtin OS=Rattus norvegicus GN=Htt PE=4 SV=1;>sp|P51111|HD_RAT Huntingtin OS=Rattus norvegicus GN=Htt PE=1 SV=1	Yes	-0.00260554	0.248036	-0.142134	0.293967	0.0551997	0.152344	-0.595828	-0.333945	0.0205166	0.209759	-0.161045	0.0650109	0.236377	0.313823	0.928929
Pspc1	>sp|Q4KLH4|PSPC1_RAT Paraspeckle component 1 OS=Rattus norvegicus GN=Pspc1 PE=2 SV=1		0.0165743	-0.068351	0.107256	-0.0373184	-0.183579	-0.0569038	0.0583877	0.513157	-0.0634871	-0.0637721	0.0611225	0.0649438	0.996903	0.213193	0.192593
Ruvbl2	>tr|G3V8T5|G3V8T5_RAT Protein Ruvbl2 OS=Rattus norvegicus GN=Ruvbl2 PE=4 SV=1		0.0249671	-0.118306	0.048857	0.0243957	-0.039616	-0.137601	-0.133762	0.125963	-0.000866188	-0.126024	-0.00707449	0.0644614	0.044185	0.932177	0.266656
Pgd	>sp|P85968|6PGD_RAT 6-phosphogluconate dehydrogenase, decarboxylating OS=Rattus norvegicus GN=Pgd PE=1 SV=1;>tr|F1M9K9|F1M9K9_RAT 6-phosphogluconate dehydrogenase, decarboxylating OS=Rattus norvegicus GN=Kif1b PE=1 SV=2		0.0223604	-0.156917	0.0845706	-0.00805283	0.0327381	-0.0402428	0.0679346	0.106469	0.0265115	-0.110247	0.0573956	0.0643877	0.0784981	0.737109	0.897446
Bsg	>sp|P26453|BASI_RAT Basigin OS=Rattus norvegicus GN=Bsg PE=1 SV=2		-0.134517	-0.228326	-0.00943412	-0.0205013	-0.196399	-0.317314	-0.0321209	0.10013	-0.15927	-0.263921	-0.0595921	0.0643788	0.36168	0.533082	0.222289
Rpl35a	>sp|P04646|RL35A_RAT 60S ribosomal protein L35a OS=Rattus norvegicus GN=Rpl35a PE=3 SV=1;>tr|D3ZZN4|D3ZZN4_RAT Protein LOC100362338 OS=Rattus norvegicus GN=LOC100362338 PE=4 SV=1;>tr|D4A771|D4A771_RAT Protein LOC100359825 OS=Rattus norvegicus GN=LOC1003620		-0.0785016	-0.21308	0.049975	-0.00700305	-0.104635	-0.140311	0.118383	0.193978	-0.0889548	-0.183973	-0.00277975	0.0641998	0.180558	0.485943	0.0799847
Psmd11	>sp|F1LMZ8|PSD11_RAT 26S proteasome non-ATPase regulatory subunit 11 OS=Rattus norvegicus GN=Psmd11 PE=3 SV=2;>tr|D3Z950|D3Z950_RAT 26S proteasome non-ATPase regulatory subunit 11 OS=Rattus norvegicus GN=Psmd11 PE=4 SV=1		-0.0177919	-0.158012	0.116689	-0.0635976	-0.0328217	-0.132303	0.0194756	0.246336	-0.0238038	-0.147729	0.0633342	0.0641942	0.0339337	0.380204	0.508547
Hist2h2ac	>tr|D4ACV3|D4ACV3_RAT Histone H2A OS=Rattus norvegicus GN=Hist2h2ac PE=3 SV=1;>sp|P0CC09|H2A2A_RAT Histone H2A type 2-A OS=Rattus norvegicus GN=Hist2h2aa3 PE=1 SV=1;>sp|P02262|H2A1_RAT Histone H2A type 1 OS=Rattus norvegicus PE=1 SV=2		0.104866	-0.0264767	0.0839936	0.0841377	0.125985	0.0360163	0.282606	0.188629	0.113314	-0.00147947	0.0397839	0.0641212	0.196473	0.440673	0.867721
Lrpprc	>tr|F1LM33|F1LM33_RAT Leucine-rich PPR motif-containing protein, mitochondrial OS=Rattus norvegicus GN=Lrpprc PE=4 SV=2;>sp|Q5SGE0|LPPRC_RAT Leucine-rich PPR motif-containing protein, mitochondrial OS=Rattus norvegicus GN=Lrpprc PE=1 SV=1		0.00190515	0.0127985	-0.023289	-0.0356211	-0.0306417	-0.0705757	-0.305531	0.172577	-0.0111136	-0.0205511	-0.0184593	0.0637808	0.875734	0.928991	0.535511
Nampt	>sp|Q80Z29|NAMPT_RAT Nicotinamide phosphoribosyltransferase OS=Rattus norvegicus GN=Nampt PE=1 SV=1		-0.0168897	-0.144512	0.0488542	0.0228037	-0.152801	-0.0858492	-0.0402673	0.0643097	-0.0712544	-0.121047	0.0236873	0.0637301	0.678244	0.61761	0.41305
Pa2g4	>tr|Q6AYD3|Q6AYD3_RAT Proliferation-associated 2G4 OS=Rattus norvegicus GN=Pa2g4 PE=2 SV=1		-0.0329744	-0.09895	0.0815306	-0.0126408	-0.226811	-0.139569	-0.0405951	0.083563	-0.110509	-0.115198	0.0340851	0.0633153	0.947668	0.180234	0.212592
Rbm39	>tr|Q5BJP4|Q5BJP4_RAT Protein LOC100910882 OS=Rattus norvegicus GN=Rbm39 PE=1 SV=1		0.08712	0.0331014	0.0922126	-0.0200961	-0.0216159	-0.0864533	0.053627	0.273815	0.0436256	-0.0147205	0.049404	0.0632584	0.334433	0.928416	0.696181
Pip4k2b	>sp|O88377|PI42B_RAT Phosphatidylinositol 5-phosphate 4-kinase type-2 beta OS=Rattus norvegicus GN=Pip4k2b PE=1 SV=1		0.0316315	-0.175856	0.124048	-0.0466083	-0.1299	-0.103701	-0.0809052	0.0427789	-0.0329812	-0.146994	0.113662	0.0629359	0.338551	0.317986	0.899276
Sec13	>sp|Q5XFW8|SEC13_RAT Protein SEC13 homolog OS=Rattus norvegicus GN=Sec13 PE=1 SV=1		-0.0187834	-0.0910432	0.238296	0.00238709	0.061095	0.00355253	0.196244	0.14485	0.013168	-0.0532049	0.195648	0.0626915	0.27604	0.322597	0.641817
RGD1561333	>tr|D4A6W6|D4A6W6_RAT Protein RGD1561333 OS=Rattus norvegicus GN=RGD1561333 PE=3 SV=1;>sp|P62919|RL8_RAT 60S ribosomal protein L8 OS=Rattus norvegicus GN=Rpl8 PE=2 SV=2		-0.0732101	-0.177915	0.0914711	-0.0126191	-0.101856	-0.129669	0.211532	0.19408	-0.0846683	-0.158617	0.0343426	0.0626428	0.0831568	0.252059	0.0610512
Rps9	>sp|P29314|RS9_RAT 40S ribosomal protein S9 OS=Rattus norvegicus GN=Rps9 PE=1 SV=4;>tr|D3ZV50|D3ZV50_RAT Protein LOC100364509 OS=Rattus norvegicus GN=LOC100364509 PE=4 SV=1;>tr|M0RB65|M0RB65_RAT Protein LOC100364509 OS=Rattus norvegicus GN=LOC100364509 PE=		-0.0149304	-0.139973	0.143069	-0.0541851	-0.0294185	-0.0560133	0.275854	0.258454	-0.0207256	-0.106389	0.105135	0.0624699	0.127925	0.198461	0.398479
Pdcd6	>tr|G3V7W1|G3V7W1_RAT Programmed cell death 6 (Predicted), isoform CRA_a OS=Rattus norvegicus GN=Pdcd6 PE=4 SV=1		-0.0148535	-0.196272	0.131094	-0.0112838	-0.163753	-0.136587	0.0517319	0.0685773	-0.0744132	-0.172398	0.104352	0.0623971	0.281786	0.134922	0.408146
Kbtbd11	>tr|D4A5J1|D4A5J1_RAT Protein Kbtbd11 OS=Rattus norvegicus GN=Kbtbd11 PE=4 SV=1		0.0511485	-0.0686247	0.124393	0.0657681	-0.060238	-0.242103	-0.282826	0.00214678	0.0065939	-0.138016	0.0820608	0.0622501	0.305893	0.390042	0.768267
Cndp2	>sp|Q6Q0N1|CNDP2_RAT Cytosolic non-specific dipeptidase OS=Rattus norvegicus GN=Cndp2 PE=1 SV=1		0.00712154	-0.115826	0.0741141	-0.040855	0.126094	-0.0742918	-0.0376114	0.0767056	0.0547105	-0.0992125	0.0214467	0.0621693	0.0785308	0.719708	0.731287
H2afj	>sp|A9UMV8|H2AJ_RAT Histone H2A.J OS=Rattus norvegicus GN=H2afj PE=2 SV=1;>sp|P0C170|H2A1E_RAT Histone H2A type 1-E OS=Rattus norvegicus PE=1 SV=2;>sp|P0C169|H2A1C_RAT Histone H2A type 1-C OS=Rattus norvegicus PE=1 SV=2		0.0953997	-0.0990106	0.107283	0.0507683	0.0176579	0.0652903	0.403197	0.253708	0.064303	-0.0332902	0.0737257	0.0618467	0.392794	0.898945	0.485583
Llgl1	>tr|G3V6I1|G3V6I1_RAT Lethal(2) giant larvae protein homolog 1 OS=Rattus norvegicus GN=Llgl1 PE=4 SV=1;>sp|Q8K4K5|L2GL1_RAT Lethal(2) giant larvae protein homolog 1 OS=Rattus norvegicus GN=Llgl1 PE=1 SV=1		-0.161957	-0.0952832	0.0591844	0.106282	-0.200694	-0.167906	-0.352115	-0.0416246	-0.177452	-0.124332	0.00817234	0.06156	0.639383	0.194089	0.185455
Pfdn5	>tr|B5DFN4|B5DFN4_RAT Prefoldin 5 (Predicted), isoform CRA_a OS=Rattus norvegicus GN=Pfdn5 PE=2 SV=1		0.0214412	-0.142392	0.185304	-0.0178794	-0.0628396	-0.209464	0.160221	0.181395	-0.0122711	-0.169221	0.11769	0.0612777	0.0266408	0.325104	0.453412
Ak3	>tr|Q6P2A5|Q6P2A5_RAT GTP:AMP phosphotransferase AK3, mitochondrial OS=Rattus norvegicus GN=Ak3 PE=2 SV=1;>sp|P29411|KAD3_RAT GTP:AMP phosphotransferase AK3, mitochondrial OS=Rattus norvegicus GN=Ak3 PE=2 SV=2		-0.0635551	-0.180852	0.0398838	0.00505343	-0.100461	-0.110888	0.0694058	0.0497357	-0.0783174	-0.152866	-0.0256981	0.061181	0.312716	0.573078	0.26425
Park7	>sp|O88767|PARK7_RAT Protein DJ-1 OS=Rattus norvegicus GN=Park7 PE=1 SV=1		0.0107457	-0.107742	0.123746	0.0222408	0.0193571	-0.0780967	0.172868	0.024762	0.0141903	-0.095884	0.0919395	0.0609327	0.068877	0.301193	0.868363
Txn	>sp|P11232|THIO_RAT Thioredoxin OS=Rattus norvegicus GN=Txn PE=1 SV=2;>tr|R4GNK3|R4GNK3_RAT Thioredoxin (Fragment) OS=Rattus norvegicus GN=Txn1 PE=4 SV=1		-0.0047236	-0.0715737	0.0966553	0.0674667	1.77478	-0.101888	0.0437855	-0.0126667	0.707076	-0.0836995	-0.0314668	0.0607466	0.321068	0.354753	0.392076
P4hb	>sp|P04785|PDIA1_RAT Protein disulfide-isomerase OS=Rattus norvegicus GN=P4hb PE=1 SV=2		-0.00920671	-0.148161	0.0590716	-0.0218026	0.036113	-0.0608526	-0.0083677	0.209727	0.00892116	-0.113238	0.0207051	0.0606676	0.00700618	0.914942	0.465468
Sec23a	>tr|B5DFC3|B5DFC3_RAT Protein Sec23a OS=Rattus norvegicus GN=Sec23a PE=2 SV=1		-0.0162345	-0.0466611	0.0732594	0.0335697	-0.136744	-0.0854884	-0.427786	0.0734536	-0.0644385	-0.062192	0.0187624	0.0601419	0.967591	0.536239	0.0851691
Eif3b	>sp|Q4G061|EIF3B_RAT Eukaryotic translation initiation factor 3 subunit B OS=Rattus norvegicus GN=Eif3b PE=1 SV=1		-0.0402979	-0.0762973	0.0867971	-0.00699187	0.0228314	-0.0342903	-0.218914	0.156353	-0.0150462	-0.0594945	0.016726	0.0600086	0.335906	0.717914	0.339388
Uso1	>sp|P41542|USO1_RAT General vesicular transport factor p115 OS=Rattus norvegicus GN=Uso1 PE=1 SV=1		-0.047474	-0.0329674	0.040543	0.0553757	-0.0809226	-0.141684	-0.410811	0.0247369	-0.0608535	-0.0764539	0.00593443	0.0593468	0.778921	0.475017	0.0510945
Ppid	>sp|Q6DGG0|PPID_RAT Peptidyl-prolyl cis-trans isomerase D OS=Rattus norvegicus GN=Ppid PE=1 SV=3;>tr|M0RB67|M0RB67_RAT Protein Ppidl1 OS=Rattus norvegicus GN=Ppidl1 PE=4 SV=1		0.0304745	-0.0817845	0.12771	-0.00532901	0.0532314	-0.197237	0.0972917	0.154076	0.0395773	-0.127966	0.0888784	0.0591904	0.0793418	0.667714	0.848688
LOC100363408	>tr|D4A9P7|D4A9P7_RAT Protein LOC100363408 OS=Rattus norvegicus GN=LOC100363408 PE=3 SV=1;>tr|D3ZVA6|D3ZVA6_RAT Protein Bola2 OS=Rattus norvegicus GN=Bola2 PE=3 SV=1		0.0272393	-0.0501262	0.165539	0.0750609	-0.151404	-0.141778	0.107618	-0.0559881	-0.0442182	-0.0867867	0.0971366	0.0590461	0.558299	0.209902	0.561834
Nme2	>sp|P19804|NDKB_RAT Nucleoside diphosphate kinase B OS=Rattus norvegicus GN=Nme2 PE=1 SV=1		0.00313318	-0.135355	0.0940715	-0.00457734	-0.00846594	-0.177087	0.151637	0.102224	-0.00150646	-0.152048	0.0633379	0.0587105	0.00379375	0.426732	0.622313
Nit2	>sp|Q497B0|NIT2_RAT Omega-amidase NIT2 OS=Rattus norvegicus GN=Nit2 PE=1 SV=1		-0.00417503	-0.127383	0.0946585	0.0255216	-0.0341747	-0.163154	0.0910825	-0.0410453	-0.0161749	-0.141691	0.0484057	0.0584588	0.0225455	0.416665	0.865508
S100a16	>tr|B0BMX3|B0BMX3_RAT Protein S100a16 OS=Rattus norvegicus GN=S100a16 PE=2 SV=1		-0.0694079	-0.138574	0.0945254	0.0246414	0.0474616	-0.157902	0.276808	0.11117	-0.0226601	-0.146305	0.0816268	0.0583973	0.360621	0.459459	0.548283
Mtdh	>tr|D3ZGX7|D3ZGX7_RAT Protein LYRIC OS=Rattus norvegicus GN=Mtdh PE=4 SV=1;>sp|Q9Z1W6|LYRIC_RAT Protein LYRIC OS=Rattus norvegicus GN=Mtdh PE=2 SV=2		-0.0151687	0.0110859	0.114232	0.157227	-0.250832	-0.221174	-0.163877	-0.199054	-0.109434	-0.081818	0.0507441	0.0580733	0.789746	0.34184	0.421456
Cadps	>sp|Q62717|CAPS1_RAT Calcium-dependent secretion activator 1 OS=Rattus norvegicus GN=Cadps PE=1 SV=1	Yes	0.123015	0.178791	0.135846	-0.00355514	-0.0499441	-0.0286282	0.0917643	0.172047	0.0538313	0.0958231	0.101872	0.0579192	0.751738	0.718043	0.911767
Rps3a	>sp|P49242|RS3A_RAT 40S ribosomal protein S3a OS=Rattus norvegicus GN=Rps3a PE=1 SV=2;>tr|M0R6L4|M0R6L4_RAT 40S ribosomal protein S3a OS=Rattus norvegicus GN=LOC100365839 PE=3 SV=1		-0.0527011	-0.110887	0.13227	-0.0467429	-0.037141	-0.028674	0.199239	0.230518	-0.0464771	-0.078002	0.095042	0.05779	0.534498	0.101854	0.26967
Rpl32	>sp|P62912|RL32_RAT 60S ribosomal protein L32 OS=Rattus norvegicus GN=Rpl32 PE=1 SV=2;>tr|D4A412|D4A412_RAT Protein LOC688684 OS=Rattus norvegicus GN=LOC688684 PE=4 SV=1		-0.0206041	-0.149679	0.154253	-0.0890176	-0.0217875	-0.0889357	0.294969	0.336903	-0.0210774	-0.125382	0.132029	0.0577838	0.203438	0.11808	0.461265
Eif3a	>sp|Q1JU68|EIF3A_RAT Eukaryotic translation initiation factor 3 subunit A OS=Rattus norvegicus GN=Eif3a PE=2 SV=2		0.0117157	0.212306	-0.0385471	0.133133	-0.0860774	0.0117239	-1.48521	-0.118509	-0.0274015	0.132073	-0.070344	0.0576159	0.242463	0.783788	0.542658
Rpl7	>tr|B0K031|B0K031_RAT 60S ribosomal protein L7 OS=Rattus norvegicus GN=Rpl7 PE=2 SV=1;>sp|P05426|RL7_RAT 60S ribosomal protein L7 OS=Rattus norvegicus GN=Rpl7 PE=1 SV=2		-0.0737315	-0.160241	0.0917885	-0.0377173	-0.0296049	-0.0986278	0.131221	0.216581	-0.0560809	-0.135596	0.0465704	0.0574486	0.101079	0.243466	0.208148
Gpc4	>tr|Q642B0|Q642B0_RAT Glypican 4 OS=Rattus norvegicus GN=Gpc4 PE=2 SV=1		0.0986592	-0.032432	0.162551	-0.00366551	0.0241809	-0.0217567	0.154505	0.278655	0.0688679	-0.0281619	0.0694054	0.0574314	0.396874	0.997876	0.764436
Capzb	>sp|Q5XI32|CAPZB_RAT F-actin-capping protein subunit beta OS=Rattus norvegicus GN=Capzb PE=1 SV=1		-0.0167427	-0.154094	0.155051	0.0200848	-0.0206471	-0.12847	0.142801	0.113963	-0.0183045	-0.143845	0.115526	0.0570326	0.00537505	0.213992	0.183639
Arpc4	>tr|B2RZ72|B2RZ72_RAT Actin related protein 2/3 complex, subunit 4 (Predicted), isoform CRA_a OS=Rattus norvegicus GN=Arpc4 PE=2 SV=1		-2.83486e-05	-0.14943	0.125123	-0.0287013	-0.107665	-0.167451	0.106483	0.0958309	-0.0430829	-0.156638	0.0821978	0.0569145	0.149984	0.2888	0.531707
Nup205	>tr|D4A7R3|D4A7R3_RAT Nucleoporin 205kDa (Predicted) OS=Rattus norvegicus GN=Nup205 PE=4 SV=1		0.0641717	0.339728	-0.211384	0.232345	0.0543188	0.245122	-0.0953251	-0.226651	0.0602306	0.301886	-0.182369	0.0567054	0.106571	0.257503	0.950025
Ppa1	>tr|F7EPH4|F7EPH4_RAT Protein Ppa1 OS=Rattus norvegicus GN=Ppa1 PE=4 SV=1		0.0195459	-0.127851	0.0795324	0.0283563	-0.109832	-0.245608	0.0408674	0.0360924	-0.0322054	-0.174954	0.0151677	0.0567044	0.0585437	0.64763	0.306812
Eif3m	>tr|D3ZAZ0|D3ZAZ0_RAT Eukaryotic translation initiation factor 3 subunit M OS=Rattus norvegicus GN=Eif3m PE=3 SV=1		-0.0138817	-0.0461656	0.183148	-0.00255007	-0.0780753	0.0132467	0.155457	0.108838	-0.0395592	-0.0224007	0.117735	0.0566255	0.780402	0.236447	0.313104
Cand1	>sp|P97536|CAND1_RAT Cullin-associated NEDD8-dissociated protein 1 OS=Rattus norvegicus GN=Cand1 PE=1 SV=1		0.0463821	0.0148315	-0.00597825	0.0461866	-0.0100825	-0.0365795	-0.390679	0.028359	0.0237963	-0.00573294	-0.0172272	0.0562066	0.595888	0.587355	0.769152
Nln	>sp|P42676|NEUL_RAT Neurolysin, mitochondrial OS=Rattus norvegicus GN=Nln PE=1 SV=1		-0.0353187	-0.0606541	0.187967	0.025958	-0.085867	-0.126259	-0.221224	0.0885356	-0.055538	-0.0868962	0.126469	0.0558012	0.437697	0.192799	0.150548
Pls3	>tr|F1LPK7|F1LPK7_RAT Plastin 3 (T-isoform), isoform CRA_a OS=Rattus norvegicus GN=Pls3 PE=4 SV=2;>sp|Q63598|PLST_RAT Plastin-3 OS=Rattus norvegicus GN=Pls3 PE=2 SV=2		0.0461261	-0.0941336	0.133909	0.153428	-0.171296	-0.30824	-0.313835	-0.180267	-0.0408427	-0.179776	0.0445041	0.0557821	0.1752	0.525188	0.609876
Rps19	>sp|P17074|RS19_RAT 40S ribosomal protein S19 OS=Rattus norvegicus GN=Rps19 PE=2 SV=3;>tr|D4A6G6|D4A6G6_RAT Protein LOC100362339 OS=Rattus norvegicus GN=LOC100362339 PE=4 SV=1;>tr|F1LYF3|F1LYF3_RAT Protein Rps19l1 OS=Rattus norvegicus GN=Rps19l1 PE=4 SV=2;		-0.0210586	-0.143109	0.164235	-0.00102496	-0.048001	-0.103976	0.236501	0.093283	-0.0318356	-0.127456	0.116771	0.0556336	0.0403231	0.14774	0.278592
Fn3krp	>tr|B2RYN1|B2RYN1_RAT Fructosamine-3-kinase-related protein OS=Rattus norvegicus GN=Fn3krp PE=2 SV=1		-0.000139332	-0.0905908	0.0913531	0.0380031	-0.132737	-0.119541	-0.0102102	-0.160809	-0.0531783	-0.102171	0.0583474	0.0556169	0.543202	0.234832	0.929588
Arpc5	>sp|Q4KLF8|ARPC5_RAT Actin-related protein 2/3 complex subunit 5 OS=Rattus norvegicus GN=Arpc5 PE=1 SV=3		-0.0795172	-0.196219	0.080289	-0.0145887	-0.0439627	-0.169462	0.135616	0.0989099	-0.0652954	-0.185516	0.0841413	0.055464	0.173393	0.141903	0.298388
Rps5	>tr|B0BN81|B0BN81_RAT 40S ribosomal protein S5 OS=Rattus norvegicus GN=Rps5 PE=2 SV=1;>sp|P24050|RS5_RAT 40S ribosomal protein S5 OS=Rattus norvegicus GN=Rps5 PE=1 SV=3		-0.0370055	-0.136084	0.111115	-0.0527245	-0.0424424	-0.00951363	0.209477	0.200468	-0.0391802	-0.0854558	0.0751564	0.0551418	0.384923	0.210193	0.377736
Rap1b	>sp|Q62636|RAP1B_RAT Ras-related protein Rap-1b OS=Rattus norvegicus GN=Rap1b PE=2 SV=2		-0.0557983	-0.242835	0.0896629	-0.0767961	-0.0420651	-0.196136	0.0993237	0.160614	-0.050305	-0.224156	0.0551445	0.0550815	0.0223761	0.360571	0.625473
Mthfd1	>tr|G3V6S5|G3V6S5_RAT C-1-tetrahydrofolate synthase, cytoplasmic OS=Rattus norvegicus GN=Mthfd1 PE=3 SV=1;>sp|P27653|C1TC_RAT C-1-tetrahydrofolate synthase, cytoplasmic OS=Rattus norvegicus GN=Mthfd1 PE=1 SV=3;>tr|D3ZZM8|D3ZZM8_RAT Uncharacterized protein		0.0125331	-0.0125647	0.0332506	0.0547488	-0.00856124	-0.173112	-0.46363	-0.00825337	0.00409536	-0.0767836	-0.00235149	0.0549741	0.246084	0.94491	0.558964
Ftl1	>sp|P02793|FRIL1_RAT Ferritin light chain 1 OS=Rattus norvegicus GN=Ftl1 PE=1 SV=3;>tr|F1M5T1|F1M5T1_RAT Ferritin OS=Rattus norvegicus GN=LOC100359668 PE=3 SV=2;>tr|D4A8D3|D4A8D3_RAT Ferritin OS=Rattus norvegicus GN=LOC100363177 PE=3 SV=1;>tr|M0R597|M0R597		0.343257	0.13784	0.380336	0.317523	-0.0488113	0.0109088	0.21957	-0.406763	0.18643	0.0870678	0.200648	0.0548274	0.599336	0.964564	0.653611
Cops3	>sp|Q68FW9|CSN3_RAT COP9 signalosome complex subunit 3 OS=Rattus norvegicus GN=Cops3 PE=2 SV=1		-0.00969954	-0.163746	0.141281	-0.0326597	-0.155206	-0.2543	0.176661	0.0711727	-0.0679022	-0.199968	0.108993	0.0545929	0.154555	0.0985438	0.459082
Thtpa	>sp|Q8CGV7|THTPA_RAT Thiamine-triphosphatase OS=Rattus norvegicus GN=Thtpa PE=2 SV=3		-0.0688918	-0.171234	0.0830093	0.0438701	-0.164419	-0.355695	0.0955014	-0.159203	-0.107103	-0.245018	0.079143	0.0543106	0.256649	0.0966662	0.659432
Eif3e	>sp|Q641X8|EIF3E_RAT Eukaryotic translation initiation factor 3 subunit E OS=Rattus norvegicus GN=Eif3e PE=2 SV=1		-0.0351722	-0.0886209	0.149323	-0.00774711	0.00890733	-0.164762	-0.0228309	0.190064	-0.0175404	-0.119077	0.0614417	0.0542722	0.120225	0.601725	0.334506
Rpl13	>sp|P41123|RL13_RAT 60S ribosomal protein L13 OS=Rattus norvegicus GN=Rpl13 PE=1 SV=2;>tr|D3ZRM9|D3ZRM9_RAT 60S ribosomal protein L13 OS=Rattus norvegicus GN=LOC100360491 PE=3 SV=1;>tr|D3ZD02|D3ZD02_RAT 60S ribosomal protein L13 OS=Rattus norvegicus GN=RGD		-0.10347	-0.196158	0.12371	-0.0143184	-0.11146	-0.143254	0.119401	0.144053	-0.106666	-0.174996	0.0554662	0.053916	0.257857	0.241868	0.0634785
Hspg2	>tr|F1LTJ5|F1LTJ5_RAT Protein Hspg2 OS=Rattus norvegicus GN=Hspg2 PE=4 SV=2		-0.0635762	0.173375	-0.261439	0.13976	-0.19486	0.210859	-0.250089	-0.0605414	-0.11609	0.188368	-0.198945	0.0538086	0.0321228	0.378381	0.085537
Pgam1	>sp|P25113|PGAM1_RAT Phosphoglycerate mutase 1 OS=Rattus norvegicus GN=Pgam1 PE=1 SV=4		-0.0725259	-0.206055	0.0597121	-0.0323588	-0.146146	-0.201328	0.0604302	0.0470039	-0.101974	-0.204164	0.00991765	0.0538029	0.228743	0.280158	0.369214
Hrsp12	>sp|P52759|UK114_RAT Ribonuclease UK114 OS=Rattus norvegicus GN=Hrsp12 PE=1 SV=3		0.0882727	-0.102857	0.141884	0.0598052	-0.264206	-0.253745	0.0246169	-0.173194	-0.0527187	-0.163213	0.0941955	0.0533751	0.467326	0.262106	0.894215
Isoc1	>tr|F2Z3T7|F2Z3T7_RAT Isochorismatase domain-containing protein 1 OS=Rattus norvegicus GN=Isoc1 PE=4 SV=1;>sp|Q6I7R3|ISOC1_RAT Isochorismatase domain-containing protein 1 OS=Rattus norvegicus GN=Isoc1 PE=2 SV=1		0.117637	-0.135961	0.107291	-0.0556616	-0.129441	-0.210781	-0.0046931	0.0724841	0.0188059	-0.165889	0.0207051	0.0533312	0.0931812	0.99051	0.868387
Psmb4	>tr|G3V8U9|G3V8U9_RAT Proteasome subunit beta type OS=Rattus norvegicus GN=Psmb4 PE=3 SV=1;>sp|P34067|PSB4_RAT Proteasome subunit beta type-4 OS=Rattus norvegicus GN=Psmb4 PE=1 SV=2		0.038095	-0.14503	0.107366	-0.0298205	0.0710505	-0.0728491	0.0370313	0.0597	0.0512772	-0.116158	0.0587736	0.0530526	0.0598451	0.940982	0.697348
Nme1	>sp|Q05982|NDKA_RAT Nucleoside diphosphate kinase A OS=Rattus norvegicus GN=Nme1 PE=1 SV=1		-0.0302795	-0.183095	0.0609046	-0.0396061	-0.0249971	-0.195183	0.181415	0.134641	-0.0281665	-0.18793	0.0474574	0.0528191	0.0492265	0.403512	0.525874
Acot2	>tr|Q6IMX8|Q6IMX8_RAT Acyl-CoA thioesterase 2 OS=Rattus norvegicus GN=Acot2 PE=2 SV=1;>sp|O55171|ACOT2_RAT Acyl-coenzyme A thioesterase 2, mitochondrial OS=Rattus norvegicus GN=Acot2 PE=1 SV=1		-0.073156	-0.163656	0.10936	0.0392631	0.00223359	-0.0841788	0.0458273	-0.0360424	-0.0430002	-0.131865	0.0757856	0.0526607	0.486922	0.35558	0.696303
Dkc1	>sp|P40615|DKC1_RAT H/ACA ribonucleoprotein complex subunit 4 OS=Rattus norvegicus GN=Dkc1 PE=1 SV=4;>tr|A0A096MJ76|A0A096MJ76_RAT H/ACA ribonucleoprotein complex subunit 4 (Fragment) OS=Rattus norvegicus GN=Dkc1 PE=4 SV=1;>tr|M0R3V2|M0R3V2_RAT H/ACA ribon		0.161769	-0.192763	-0.0684637	0.0180861	-0.0332831	0.0663099	-0.0062317	0.52911	0.083748	-0.0891338	-0.113932	0.0525186	0.327682	0.277335	0.585175
Fdxr	>sp|P56522|ADRO_RAT NADPH:adrenodoxin oxidoreductase, mitochondrial OS=Rattus norvegicus GN=Fdxr PE=1 SV=1		0.0239534	-0.0812471	-0.0214538	-0.0265836	-0.0822675	0.0239034	-0.0868434	0.0564715	-0.018535	-0.0391869	0.0141095	0.0521738	0.821686	0.738511	0.804799
Nf1	>tr|F1LM28|F1LM28_RAT Neurofibromin (Fragment) OS=Rattus norvegicus GN=Nf1 PE=4 SV=2;>sp|P97526|NF1_RAT Neurofibromin OS=Rattus norvegicus GN=Nf1 PE=1 SV=1		-0.0418339	0.361251	-0.249234	0.200068	0.0169252	0.277504	-0.918553	-0.184399	-0.0183302	0.327752	-0.19381	0.0520752	0.134696	0.566598	0.684847
Slc44a1	>sp|Q8VII6|CTL1_RAT Choline transporter-like protein 1 OS=Rattus norvegicus GN=Slc44a1 PE=1 SV=1;>tr|F1LPF3|F1LPF3_RAT Choline transporter-like protein 1 (Fragment) OS=Rattus norvegicus GN=Slc44a1 PE=4 SV=2;>tr|F1LUT0|F1LUT0_RAT Choline transporter-like pr		-0.225629	-0.224533	-0.0113516	0.0406859	-0.257946	-0.262705	-0.0369044	0.0637871	-0.238555	-0.239802	0.00393987	0.0517637	0.99249	0.089447	0.0653693
Eprs	>tr|Q6TXE9|Q6TXE9_RAT LRRGT00050 OS=Rattus norvegicus GN=Eprs PE=1 SV=1		-0.0235514	0.21731	-0.0952922	0.000822659	-0.133298	0.0198768	0.444652	0.0740855	-0.0674502	0.138337	-0.102854	0.0517565	0.123224	0.817304	0.1883
Ckb	>sp|P07335|KCRB_RAT Creatine kinase B-type OS=Rattus norvegicus GN=Ckb PE=1 SV=2		-0.034824	-0.130304	0.140388	0.0588299	-0.0539759	-0.156702	0.399297	-0.0594745	-0.0424848	-0.140863	0.0790594	0.051738	0.190572	0.32077	0.539241
Anapc1	>tr|F1M801|F1M801_RAT Anaphase promoting complex subunit 1 (Predicted) OS=Rattus norvegicus GN=Anapc1 PE=4 SV=2		0.0621304	0.490721	-0.113605	0.24678	-0.151104	-0.0194154	-0.376853	-0.10524	-0.0231633	0.286666	-0.204929	0.0516691	0.254514	0.508672	0.525434
Akr1a1	>sp|P51635|AK1A1_RAT Alcohol dehydrogenase [NADP(+)] OS=Rattus norvegicus GN=Akr1a1 PE=1 SV=2		0.00503212	-0.159189	0.104335	-0.0557361	-0.1368	-0.13229	0.0637969	0.129966	-0.0517007	-0.148429	0.0673914	0.0514557	0.126414	0.362765	0.550406
Fryl	>tr|D3ZQY4|D3ZQY4_RAT Protein Fryl OS=Rattus norvegicus GN=Fryl PE=4 SV=1		-0.0759062	0.36323	-0.105666	0.288138	-0.187362	0.0238785	-1.00879	-0.386095	-0.120488	0.22749	-0.170219	0.0510222	0.0960934	0.838473	0.546884
Aldh9a1	>sp|Q9JLJ3|AL9A1_RAT 4-trimethylaminobutyraldehyde dehydrogenase OS=Rattus norvegicus GN=Aldh9a1 PE=1 SV=1		0.0359406	-0.080284	0.141728	0.0974664	-0.158245	-0.227744	-0.132536	-0.135611	-0.0417336	-0.139268	0.0363225	0.0510148	0.338944	0.597605	0.698524
Nop58	>sp|Q9QZ86|NOP58_RAT Nucleolar protein 58 OS=Rattus norvegicus GN=Nop58 PE=1 SV=1		0.116271	0.0816164	0.0658239	-0.0505145	-0.0627741	-0.115434	-0.105201	0.235937	0.0446531	0.00279611	-0.0014463	0.0506442	0.694377	0.680775	0.864492
Synm	>tr|A0A096MK54|A0A096MK54_RAT Protein Synm OS=Rattus norvegicus GN=Synm PE=4 SV=1;>tr|G3V9G5|G3V9G5_RAT Protein Synm OS=Rattus norvegicus GN=Synm PE=3 SV=2		-0.105593	0.211077	-0.0229611	0.163661	-0.240036	-0.0497021	-1.45927	-0.360092	-0.15937	0.106765	-0.032515	0.050038	0.15172	0.560793	0.558899
Snrpd2	>tr|B5DES0|B5DES0_RAT Protein Snrpd2 OS=Rattus norvegicus GN=Snrpd2 PE=2 SV=1		0.0467516	-0.0582588	0.123249	0.0277541	-0.0233823	-0.0632792	0.241897	0.0722159	0.0186981	-0.060267	0.0968115	0.0499015	0.0776253	0.121036	0.668354
Agl	>tr|D4AEH9|D4AEH9_RAT Amylo-1, 6-glucosidase, 4-alpha-glucanotransferase (Glycogen debranching enzyme, glycogen storage disease type III) (Predicted), isoform CRA_a OS=Rattus norvegicus GN=Agl PE=4 SV=1		0.0786958	0.256516	-0.0312198	0.104472	-0.151316	-0.0576972	-0.10692	-0.20164	-0.013309	0.130831	-0.067378	0.0496868	0.351679	0.728141	0.965446
Rpl29	>sp|P25886|RL29_RAT 60S ribosomal protein L29 OS=Rattus norvegicus GN=Rpl29 PE=1 SV=3;>tr|F1LYI5|F1LYI5_RAT Protein RGD1564138 (Fragment) OS=Rattus norvegicus GN=RGD1564138 PE=4 SV=2;>tr|D4A3G6|D4A3G6_RAT Uncharacterized protein OS=Rattus norvegicus PE=4 S		-0.0549606	-0.165361	0.117068	-0.0249956	-0.0551631	-0.127616	0.204698	0.244571	-0.0550416	-0.150263	0.0513734	0.0487077	0.175631	0.39984	0.160528
Atp2b4	>tr|D3ZH00|D3ZH00_RAT Calcium-transporting ATPase OS=Rattus norvegicus GN=Atp2b4 PE=3 SV=2;>tr|D4A1Z6|D4A1Z6_RAT Calcium-transporting ATPase OS=Rattus norvegicus GN=Atp2b4 PE=3 SV=2;>tr|F1LSX8|F1LSX8_RAT Calcium-transporting ATPase OS=Rattus norvegicus GN=		-0.105263	-0.0849464	0.092638	-0.028947	-0.117062	-0.0329074	-0.170351	0.0725441	-0.109982	-0.0641308	0.0700346	0.0486738	0.673062	0.199287	0.296528
Ube2l3	>tr|B2RZA9|B2RZA9_RAT Protein Ube2l3 OS=Rattus norvegicus GN=Ube2l3 PE=2 SV=1		-0.00355722	-0.131452	0.104256	-2.56076e-05	-0.106858	-0.240737	0.0990613	0.0580602	-0.0448773	-0.175166	0.0517916	0.0485586	0.0661835	0.337436	0.388953
Dars	>sp|P15178|SYDC_RAT Aspartate--tRNA ligase, cytoplasmic OS=Rattus norvegicus GN=Dars PE=2 SV=1		-0.0588741	-0.192924	0.0293733	-0.0418867	-0.0991825	-0.193452	-0.093982	0.122615	-0.0749974	-0.193135	-0.00521827	0.0478036	0.0530565	0.391809	0.372916
Dbi	>sp|P11030|ACBP_RAT Acyl-CoA-binding protein OS=Rattus norvegicus GN=Dbi PE=1 SV=3;>tr|M0RDC5|M0RDC5_RAT Acyl-CoA-binding protein (Fragment) OS=Rattus norvegicus GN=Dbi PE=4 SV=1;>tr|Q6TXF3|Q6TXF3_RAT Acyl-CoA-binding protein OS=Rattus norvegicus GN=Dbi PE		0.0342748	-0.0912689	0.161738	0.0510638	0.096851	-0.0689894	0.245843	0.0133692	0.0593053	-0.0823571	0.11869	0.0476813	0.0403923	0.581053	0.74804
Copz1	>tr|D4A8T3|D4A8T3_RAT Coatomer protein complex, subunit zeta 1 (Predicted) OS=Rattus norvegicus GN=Copz1 PE=4 SV=1		-0.107128	-0.128772	0.214171	-0.0291431	-0.106254	-0.0790519	0.239801	0.241095	-0.106778	-0.108884	0.14396	0.0474515	0.980114	0.111984	0.184987
H2afy2	>tr|B1WC28|B1WC28_RAT Histone H2A OS=Rattus norvegicus GN=H2afy2 PE=1 SV=1		0.125423	-0.0208534	0.0656287	-0.0586698	0.0792058	-0.11633	0.13457	0.304172	0.106936	-0.0590441	0.0868998	0.0471937	0.249997	0.872177	0.888473
Rps25	>sp|P62853|RS25_RAT 40S ribosomal protein S25 OS=Rattus norvegicus GN=Rps25 PE=2 SV=1;>tr|M0R763|M0R763_RAT Protein LOC100911337 OS=Rattus norvegicus GN=LOC100911337 PE=4 SV=1;>tr|F1M6F4|F1M6F4_RAT Protein LOC100912210 (Fragment) OS=Rattus norvegicus GN=LO		-0.00670338	-0.169015	0.11101	-0.0340204	-0.052255	-0.120263	0.174409	0.184537	-0.024924	-0.149514	0.0541043	0.0464626	0.0189383	0.473381	0.335357
Lmna	>tr|G3V8L3|G3V8L3_RAT Lamin A, isoform CRA_b OS=Rattus norvegicus GN=Lmna PE=1 SV=1;>sp|P48679|LMNA_RAT Prelamin-A/C OS=Rattus norvegicus GN=Lmna PE=1 SV=1		-0.0858641	-0.0214	0.0837401	0.0257357	-0.138611	-0.14494	-0.145093	0.032755	-0.106963	-0.0708159	0.00733675	0.046265	0.744438	0.430198	0.283726
Ugp2	>tr|Q4V8I9|Q4V8I9_RAT Protein Ugp2 OS=Rattus norvegicus GN=Ugp2 PE=2 SV=1		-0.0673579	-0.156537	0.0281384	0.0283264	0.0760248	-0.14436	-0.157606	0.0414364	-0.0100048	-0.151666	-0.0603008	0.0462349	0.0866505	0.720108	0.570723
LOC100363469	>tr|D4ACJ1|D4ACJ1_RAT 40S ribosomal protein S24 OS=Rattus norvegicus GN=LOC100363469 PE=3 SV=1;>sp|P62850|RS24_RAT 40S ribosomal protein S24 OS=Rattus norvegicus GN=Rps24 PE=2 SV=1;>tr|A0A096MIU7|A0A096MIU7_RAT 40S ribosomal protein S24 (Fragment) OS=Rattu		0.00845665	-0.0806983	0.124719	-0.045273	-0.0043524	-0.0398681	0.183186	0.185313	0.00333303	-0.0643662	0.0812667	0.0453441	0.0798994	0.356683	0.578986
Prmt5	>tr|D4A0E8|D4A0E8_RAT Protein arginine N-methyltransferase 5 OS=Rattus norvegicus GN=Prmt5 PE=3 SV=1		0.144578	0.0222225	0.11827	0.0288097	-0.0174475	-0.00759683	-0.249811	-0.00522232	0.0797677	0.0102948	0.0750753	0.045156	0.566307	0.970311	0.710333
Tsg101	>tr|F1LRB7|F1LRB7_RAT Tumor susceptibility gene 101 protein OS=Rattus norvegicus GN=Tsg101 PE=4 SV=2;>sp|Q6IRE4|TS101_RAT Tumor susceptibility gene 101 protein OS=Rattus norvegicus GN=Tsg101 PE=1 SV=1		-0.0469945	-0.0645082	0.087029	0.00466729	-0.135849	-0.1971	0.0681229	0.137045	-0.0825362	-0.117545	0.0604885	0.0446066	0.612667	0.265831	0.136054
Add2	>tr|F8WFS9|F8WFS9_RAT Beta-adducin OS=Rattus norvegicus GN=Add2 PE=4 SV=1;>sp|Q05764|ADDB_RAT Beta-adducin OS=Rattus norvegicus GN=Add2 PE=2 SV=4		0.127886	0.103031	0.0280341	-0.00872648	-0.181868	-0.134818	-0.205469	0.141168	0.00398446	0.00789138	0.012998	0.0443205	0.976558	0.954536	0.689566
Cops2	>sp|P61203|CSN2_RAT COP9 signalosome complex subunit 2 OS=Rattus norvegicus GN=Cops2 PE=2 SV=1		0.134921	-0.172675	0.084683	-0.10041	-0.00623329	-0.182463	-0.037735	0.205776	0.0784592	-0.17659	0.0645031	0.0441222	0.0699559	0.892369	0.709459
Actn4	>sp|Q9QXQ0|ACTN4_RAT Alpha-actinin-4 OS=Rattus norvegicus GN=Actn4 PE=1 SV=2	Yes	-0.078045	-0.023677	0.0503597	0.0106319	-0.109993	-0.116624	-0.439372	0.0185019	-0.0908243	-0.0608559	0.0140814	0.0435112	0.580997	0.307717	0.0928875
Rab35	>sp|Q5U316|RAB35_RAT Ras-related protein Rab-35 OS=Rattus norvegicus GN=Rab35 PE=1 SV=1	Yes	0.14464	-0.117988	0.171859	-0.0808454	-0.148657	-0.132112	0.173456	0.247342	0.0273212	-0.123637	0.14508	0.0429291	0.219264	0.324927	0.875487
Clic1	>sp|Q6MG61|CLIC1_RAT Chloride intracellular channel protein 1 OS=Rattus norvegicus GN=Clic1 PE=1 SV=1		-0.0743955	-0.145598	0.095115	0.0105875	0.102193	0.0428555	0.0562463	0.0654536	-0.0037602	-0.0702164	-0.0256891	0.0428336	0.666307	0.919642	0.810941
Dpysl4	>sp|Q62951|DPYL4_RAT Dihydropyrimidinase-related protein 4 (Fragment) OS=Rattus norvegicus GN=Dpysl4 PE=1 SV=1;>tr|F1LNT0|F1LNT0_RAT Dihydropyrimidinase-related protein 4 OS=Rattus norvegicus GN=Dpysl4 PE=4 SV=1		-0.097488	-0.0560884	0.105254	-0.00811161	-0.0510195	-0.137256	-0.192572	0.111454	-0.0789006	-0.0885555	0.0537351	0.0428067	0.837169	0.0850261	0.0704206
Timm44	>tr|G3V640|G3V640_RAT Mitochondrial import inner membrane translocase subunit TIM44 OS=Rattus norvegicus GN=Timm44 PE=1 SV=1;>sp|O35094|TIM44_RAT Mitochondrial import inner membrane translocase subunit TIM44 OS=Rattus norvegicus GN=Timm44 PE=1 SV=1		-0.0250138	-0.157334	0.0431573	-0.00851301	-0.0738434	-0.155906	-0.119026	-0.109099	-0.0445456	-0.156763	0.0059513	0.0427078	0.0956438	0.667565	0.973625
Aldh18a1	>tr|D3ZIE9|D3ZIE9_RAT Protein Aldh18a1 OS=Rattus norvegicus GN=Aldh18a1 PE=4 SV=1		-0.0416637	-0.0812398	-0.0923383	-0.145092	-0.101361	-0.100168	-0.385046	0.300786	-0.0655427	-0.0888109	-0.0952019	0.0426179	0.547292	0.735744	0.541435
Pgm3	>tr|D3ZFX4|D3ZFX4_RAT Phosphoglucomutase 3 (Predicted), isoform CRA_a OS=Rattus norvegicus GN=Pgm3 PE=3 SV=1		-0.00693577	-0.0661378	0.114881	0.0142054	-0.103874	-0.125862	-0.0961742	0.0234622	-0.045711	-0.0900275	0.0590688	0.042554	0.474444	0.33001	0.391484
Erlin2	>sp|B5DEH2|ERLN2_RAT Erlin-2 OS=Rattus norvegicus GN=Erlin2 PE=1 SV=1		-0.0950586	-0.108617	0.0597405	0.0324424	-0.164219	-0.196166	-0.168728	0.0387379	-0.122723	-0.143637	0.00377443	0.0424572	0.876073	0.551327	0.148648
Sept9	>sp|Q9QZR6|SEPT9_RAT Septin-9 OS=Rattus norvegicus GN=Sept9 PE=1 SV=1	Yes	-0.0993476	-0.138573	0.108343	0.00840046	0.0475135	-0.109269	0.00233405	0.0441671	-0.0406032	-0.126852	0.0698912	0.0423475	0.426717	0.513375	0.602908
Gps1	>sp|P97834|CSN1_RAT COP9 signalosome complex subunit 1 OS=Rattus norvegicus GN=Gps1 PE=1 SV=1		-0.0902236	-0.181903	0.125654	-0.00417744	-0.0273573	-0.193093	-0.0474578	0.0992493	-0.0650771	-0.186379	0.0390126	0.0422808	0.0255799	0.610044	0.298754
Sec22b	>sp|Q4KM74|SC22B_RAT Vesicle-trafficking protein SEC22b OS=Rattus norvegicus GN=Sec22b PE=1 SV=3		-0.0027239	-0.153961	0.133432	-0.0132821	-0.0738669	-0.0746121	0.0415961	0.157068	-0.0311811	-0.122222	0.0391402	0.0420717	0.0151285	0.651256	0.251417
Psmb3	>tr|F1LNN1|F1LNN1_RAT Proteasome subunit beta type OS=Rattus norvegicus GN=Psmb3 PE=3 SV=2;>sp|P40112|PSB3_RAT Proteasome subunit beta type-3 OS=Rattus norvegicus GN=Psmb3 PE=1 SV=1		-0.0347177	-0.171633	0.107374	-0.0234925	-0.0461321	-0.100885	0.18316	0.124124	-0.0392834	-0.143333	0.0672246	0.0420085	0.0778297	0.229875	0.352753
Serbp1	>sp|Q6AXS5|PAIRB_RAT Plasminogen activator inhibitor 1 RNA-binding protein OS=Rattus norvegicus GN=Serbp1 PE=1 SV=2		0.0086585	-0.115061	0.0473354	0.063269	-0.139395	-0.218327	0.143659	-0.00801182	-0.050563	-0.156367	0.0517342	0.0413371	0.0725871	0.264094	0.12553
Mvp	>sp|Q62667|MVP_RAT Major vault protein OS=Rattus norvegicus GN=Mvp PE=1 SV=4		-0.144903	-0.0969972	-0.0393054	0.0276223	-0.173499	-0.133688	-0.225059	0.0100237	-0.156341	-0.111673	0.0129528	0.0413305	0.637418	0.284402	0.0201472
Eif5a	>sp|Q3T1J1|IF5A1_RAT Eukaryotic translation initiation factor 5A-1 OS=Rattus norvegicus GN=Eif5a PE=1 SV=3;>tr|G3V7J7|G3V7J7_RAT Eukaryotic translation initiation factor 5A2 (Predicted) OS=Rattus norvegicus GN=Eif5a2 PE=4 SV=1		-0.0133138	-0.137615	0.125943	-0.0140423	-0.0850589	-0.164165	0.275599	0.14233	-0.0420118	-0.148235	0.130445	0.0412328	0.292168	0.0644453	0.185198
Clasp1	>tr|F1LNR1|F1LNR1_RAT Protein Clasp1 OS=Rattus norvegicus GN=Clasp1 PE=4 SV=2;>tr|F1LNR0|F1LNR0_RAT Protein Clasp1 OS=Rattus norvegicus GN=Clasp1 PE=4 SV=2;>tr|F1LNQ9|F1LNQ9_RAT Protein Clasp1 OS=Rattus norvegicus GN=Clasp1 PE=4 SV=2		-0.0219227	0.140744	0.00695459	0.138592	-0.0127833	0.0607384	-0.981771	-0.171376	-0.0182669	0.108742	0.0258604	0.041216	0.299791	0.836169	0.776144
LOC100363782	>tr|G3V6H0|G3V6H0_RAT Protein LOC102555167 OS=Rattus norvegicus GN=LOC100363782 PE=3 SV=1;>sp|P10536|RAB1B_RAT Ras-related protein Rab-1B OS=Rattus norvegicus GN=Rab1b PE=1 SV=1		0.0428813	-0.133263	0.16713	0.116821	-0.0476015	-0.00842447	0.408069	-0.032985	0.00668823	-0.0833278	0.120936	0.040966	0.34429	0.411032	0.610555
Rpl22l2	>tr|D3ZSF9|D3ZSF9_RAT Protein Rpl22l2 OS=Rattus norvegicus GN=Rpl22l2 PE=4 SV=1;>tr|B2RZD5|B2RZD5_RAT Protein LOC688712 OS=Rattus norvegicus GN=Rpl22l1 PE=2 SV=1		-0.147362	-0.210885	0.130711	-0.134155	0.0520881	-0.0822898	0.344518	0.563005	-0.0675821	-0.159447	0.125906	0.0408289	0.462437	0.200518	0.336227
Hnrnpc	>tr|G3V9R8|G3V9R8_RAT Heterogeneous nuclear ribonucleoprotein C OS=Rattus norvegicus GN=Hnrnpc PE=1 SV=2		0.0394927	-0.0825955	0.12508	0.00993719	-0.129919	-0.158299	0.112896	0.0850496	-0.0282721	-0.112877	0.0654307	0.0407182	0.213746	0.298944	0.375367
Srsf7	>tr|D4A720|D4A720_RAT Protein Srsf7 OS=Rattus norvegicus GN=Srsf7 PE=4 SV=1		0.0336531	-0.0718841	0.0556596	-0.0315439	0.0238346	-0.0752587	0.0779661	0.22802	0.0297257	-0.073234	-0.011471	0.0406757	0.0518432	0.657488	0.635606
Atad3	>sp|Q3KRE0|ATAD3_RAT ATPase family AAA domain-containing protein 3 OS=Rattus norvegicus GN=Atad3 PE=1 SV=1		0.0574932	-0.0525808	0.0978942	-0.0694042	-0.0787241	-0.0759829	-0.208512	0.170694	0.0030063	-0.0619416	0.0350604	0.0405824	0.442383	0.83784	0.84112
Fam98b	>tr|D4AE02|D4AE02_RAT Protein Fam98b OS=Rattus norvegicus GN=Fam98b PE=4 SV=2		-0.0054727	0.0457103	0.119632	-0.00642377	-0.127366	-0.139191	-0.00251636	0.137944	-0.0542299	-0.0282502	0.0946836	0.0397274	0.74572	0.11242	0.304596
Thop1	>sp|P24155|THOP1_RAT Thimet oligopeptidase OS=Rattus norvegicus GN=Thop1 PE=1 SV=4		-0.00230554	-0.0579994	0.0421239	0.00709017	-0.00254034	-0.0400596	-0.341264	-0.00123697	-0.00239946	-0.0508235	0.0068419	0.0396753	0.336694	0.912817	0.918445
Ptpn23	>tr|F1M951|F1M951_RAT Tyrosine-protein phosphatase non-receptor type 23 OS=Rattus norvegicus GN=Ptpn23 PE=4 SV=1;>sp|O88902|PTN23_RAT Tyrosine-protein phosphatase non-receptor type 23 (Fragment) OS=Rattus norvegicus GN=Ptpn23 PE=1 SV=2		0.0426106	0.267573	-0.13169	0.256892	-0.059362	0.0626918	-2.71244	-0.470363	0.00182159	0.18562	-0.134042	0.0390297	0.310019	0.512848	0.875706
Gak	>tr|F1LMD9|F1LMD9_RAT Cyclin-G-associated kinase OS=Rattus norvegicus GN=Gak PE=4 SV=1;>sp|P97874|GAK_RAT Cyclin-G-associated kinase OS=Rattus norvegicus GN=Gak PE=2 SV=1		-0.165801	0.163665	0.00387862	0.165863	-0.0342581	0.0803861	-1.34015	-0.226531	-0.113184	0.130354	-0.0126764	0.0386533	0.133287	0.423754	0.327555
Sacm1l	>sp|Q9ES21|SAC1_RAT Phosphatidylinositide phosphatase SAC1 OS=Rattus norvegicus GN=Sacm1l PE=1 SV=1		-0.174886	-0.181358	0.119787	-0.0489405	-0.00660888	-0.000911319	-0.150276	0.296401	-0.107575	-0.109179	0.0466233	0.0385718	0.986384	0.278944	0.0970957
Pgam5	>tr|G3V9N1|G3V9N1_RAT RCG21137 OS=Rattus norvegicus GN=Pgam5 PE=4 SV=1;>sp|Q562B5|PGAM5_RAT Serine/threonine-protein phosphatase PGAM5, mitochondrial OS=Rattus norvegicus GN=Pgam5 PE=2 SV=1		-0.176078	-0.101146	0.0828389	-0.0792293	-0.0432255	-0.0990601	0.0277792	0.265909	-0.122937	-0.100312	0.0449441	0.0384421	0.870003	0.212354	0.217986
Impa1	>tr|F1M978|F1M978_RAT Inositol monophosphatase 1 OS=Rattus norvegicus GN=Impa1 PE=4 SV=1;>sp|P97697|IMPA1_RAT Inositol monophosphatase 1 OS=Rattus norvegicus GN=Impa1 PE=1 SV=2		0.0274967	-0.174369	0.0455566	-0.010517	-0.136432	-0.1518	0.113569	0.0247042	-0.0380749	-0.165342	0.045219	0.0381704	0.118151	0.575323	0.667159
Enah	>tr|Q5XHX3|Q5XHX3_RAT Enabled homolog (Drosophila) OS=Rattus norvegicus GN=Enah PE=1 SV=1		0.0308327	-0.130117	0.0274552	0.116833	-0.168375	-0.403185	-0.287942	-0.166234	-0.0488505	-0.239344	-0.023605	0.0379924	0.179843	0.839892	0.735439
Mtor	>sp|P42346|MTOR_RAT Serine/threonine-protein kinase mTOR OS=Rattus norvegicus GN=Mtor PE=1 SV=1	Yes	0.0714582	0.340868	-0.163252	0.142468	-0.0639986	0.123054	0.0631702	-0.149485	0.0172755	0.253742	-0.166938	0.0376791	0.246296	0.402523	0.944297
G6pdx	>sp|P05370|G6PD_RAT Glucose-6-phosphate 1-dehydrogenase OS=Rattus norvegicus GN=G6pdx PE=1 SV=3		-0.07382	-0.118582	0.0953106	-0.0539394	0.132546	-0.0890288	0.068158	0.164609	0.00872646	-0.106761	0.0580936	0.0376514	0.248169	0.761863	0.841846
Sord	>sp|P27867|DHSO_RAT Sorbitol dehydrogenase OS=Rattus norvegicus GN=Sord PE=2 SV=4		0.017214	0.00300921	0.208296	0.152627	-0.167055	-0.171816	0.0427314	-0.337245	-0.0564936	-0.0669209	0.163009	0.0373387	0.915875	0.101692	0.932629
Sec23ip	>tr|G3V8Q8|G3V8Q8_RAT Protein Sec23ip OS=Rattus norvegicus GN=Sec23ip PE=4 SV=1		0.0103262	-0.0626645	0.0398984	0.0112183	-0.165876	-0.0946453	-0.230833	0.0673582	-0.0601546	-0.0754568	0.0153068	0.0373346	0.832789	0.518017	0.239295
Acy1a	>sp|Q6AYS7|ACY1A_RAT Aminoacylase-1A OS=Rattus norvegicus GN=Acy1a PE=1 SV=1;>sp|Q6PTT0|ACY1B_RAT Aminoacylase-1B OS=Rattus norvegicus GN=Acy1b PE=1 SV=1		-0.0982711	-0.102949	0.0619932	0.0195151	-0.0873864	-0.0873344	0.0472437	-0.0400339	-0.0939172	-0.096703	0.0430993	0.0373115	0.973335	0.202353	0.440997
Eif2s1	>sp|P68101|IF2A_RAT Eukaryotic translation initiation factor 2 subunit 1 OS=Rattus norvegicus GN=Eif2s1 PE=1 SV=2		0.0050654	-0.123966	0.0742886	-0.054081	-0.151356	-0.129373	0.0229014	0.159228	-0.0575033	-0.126129	0.0186841	0.0367859	0.267596	0.50054	0.45698
Rps28	>sp|P62859|RS28_RAT 40S ribosomal protein S28 OS=Rattus norvegicus GN=Rps28 PE=1 SV=1		-0.0569314	-0.181005	0.122356	-0.000190454	-0.0664674	-0.136447	0.161888	0.0171147	-0.0607458	-0.163181	0.0661512	0.0366891	0.0865038	0.327693	0.313895
Myl12b	>sp|P18666|ML12B_RAT Myosin regulatory light chain 12B OS=Rattus norvegicus GN=Myl12b PE=1 SV=3;>sp|P13832|MRLCA_RAT Myosin regulatory light chain RLC-A OS=Rattus norvegicus GN=Rlc-a PE=2 SV=2		-0.055097	-0.158567	-0.0301929	-0.156152	-0.158721	-0.190879	0.0658364	0.30033	-0.0965465	-0.171492	-0.0419603	0.0354623	0.533249	0.7655	0.523631
Adh5	>sp|P12711|ADHX_RAT Alcohol dehydrogenase class-3 OS=Rattus norvegicus GN=Adh5 PE=1 SV=2		0.0366701	-0.114634	0.0997998	0.0531021	-0.0597329	-0.0907283	0.132632	-0.0525972	-0.0018911	-0.105072	0.0609246	0.03525	0.0810099	0.437433	0.838986
Dync1li2	>tr|Q5D023|Q5D023_RAT Cytoplasmic dynein 1 light intermediate chain 2 OS=Rattus norvegicus GN=Dync1li2 PE=2 SV=1;>sp|Q62698|DC1L2_RAT Cytoplasmic dynein 1 light intermediate chain 2 OS=Rattus norvegicus GN=Dync1li2 PE=1 SV=1;>tr|A0A096MIY2|A0A096MIY2_RAT C		-0.0341235	-0.112943	0.120585	0.0165104	-0.183048	-0.26668	-0.245477	0.116826	-0.0936934	-0.174438	0.041621	0.035226	0.371462	0.272253	0.0752195
Psmb1	>tr|Q6PDW4|Q6PDW4_RAT Proteasome subunit beta type OS=Rattus norvegicus GN=Psmb1 PE=2 SV=1;>sp|P18421|PSB1_RAT Proteasome subunit beta type-1 OS=Rattus norvegicus GN=Psmb1 PE=1 SV=3		0.0188766	-0.153567	0.0986657	-0.0342579	0.00840973	-0.10154	0.18056	0.129777	0.0146898	-0.132756	0.0842011	0.0351545	0.0159409	0.32638	0.827517
Rab13	>sp|P35286|RAB13_RAT Ras-related protein Rab-13 OS=Rattus norvegicus GN=Rab13 PE=1 SV=2	Yes	-0.182966	-0.117617	0.0627968	0.0320525	-0.251856	-0.428036	-0.0041123	-0.034017	-0.210522	-0.241785	-0.0224079	0.0351057	0.840862	0.425277	0.175176
Mapk3	>sp|P21708|MK03_RAT Mitogen-activated protein kinase 3 OS=Rattus norvegicus GN=Mapk3 PE=1 SV=5		-0.0957995	-0.0898359	0.0593208	-0.0715332	-0.139686	-0.11122	-0.0598861	0.128287	-0.113354	-0.0983895	0.0305217	0.0342911	0.851932	0.253979	0.396747
Hnrnpa0	>tr|F1M3H8|F1M3H8_RAT Protein Hnrnpa0 OS=Rattus norvegicus GN=Hnrnpa0 PE=4 SV=2		0.0495862	-0.0863024	0.0785507	-0.0231413	-0.0606001	-0.065937	0.143866	0.158426	0.00551166	-0.0781562	0.0530982	0.0340984	0.246246	0.354835	0.546374
Rab8a	>sp|P35280|RAB8A_RAT Ras-related protein Rab-8A OS=Rattus norvegicus GN=Rab8a PE=1 SV=2	Yes	0.0119549	-0.217497	0.13196	-0.00114647	-0.257981	-0.200268	0.131843	0.0387638	-0.0960195	-0.210605	0.114621	0.0340714	0.285017	0.068771	0.352419
Cbs	>sp|P32232|CBS_RAT Cystathionine beta-synthase OS=Rattus norvegicus GN=Cbs PE=1 SV=3		0.174305	-0.0121007	0.251058	0.119362	-0.244784	-0.312425	-0.252865	-0.286353	0.00666938	-0.13223	0.113255	0.0338802	0.374886	0.590811	0.776394
Rps23	>sp|P62268|RS23_RAT 40S ribosomal protein S23 OS=Rattus norvegicus GN=Rps23 PE=1 SV=3;>tr|F1LTW8|F1LTW8_RAT Protein RGD1563705 OS=Rattus norvegicus GN=RGD1563705 PE=3 SV=2;>tr|D4A9Q3|D4A9Q3_RAT Protein RGD1563570 OS=Rattus norvegicus GN=RGD1563570 PE=3 SV=		-0.0551731	-0.177423	0.0773081	-0.0579365	-0.103248	-0.121118	0.155007	0.15558	-0.074403	-0.154901	0.0305019	0.0330398	0.181394	0.35457	0.285824
Prkcsh	>tr|B1WC34|B1WC34_RAT Protein Prkcsh OS=Rattus norvegicus GN=Prkcsh PE=2 SV=1		-0.0413208	-0.0794256	-0.0581849	-0.0211877	-0.0361244	-0.276282	-0.318083	0.170098	-0.0392422	-0.158168	-0.11269	0.0329308	0.441514	0.627159	0.44201
Swap70	>tr|D3ZRE7|D3ZRE7_RAT Protein Swap70 OS=Rattus norvegicus GN=Swap70 PE=4 SV=1		0.122874	-0.059407	0.0828758	0.0848179	-0.220948	-0.299829	-0.185677	-0.147845	-0.014655	-0.155576	-0.0238411	0.0328892	0.335479	0.960398	0.969604
Eef1g	>sp|Q68FR6|EF1G_RAT Elongation factor 1-gamma OS=Rattus norvegicus GN=Eef1g PE=1 SV=3	Yes	-0.0359758	-0.175746	0.0827609	-0.0708393	-0.120274	-0.139157	0.0628096	0.163851	-0.0696952	-0.16111	0.064837	0.0323041	0.10794	0.114409	0.38132
Khsrp	>tr|M0R961|M0R961_RAT Far upstream element-binding protein 2 OS=Rattus norvegicus GN=Khsrp PE=4 SV=1;>sp|Q99PF5|FUBP2_RAT Far upstream element-binding protein 2 OS=Rattus norvegicus GN=Khsrp PE=1 SV=1		0.00532048	0.0238768	0.0459804	0.0187803	-0.10685	-0.0694142	-0.360113	0.00524608	-0.0395476	-0.0134396	0.00280821	0.0322356	0.581248	0.543598	0.605517
Lss	>sp|P48450|ERG7_RAT Lanosterol synthase OS=Rattus norvegicus GN=Lss PE=1 SV=2;>tr|G3V998|G3V998_RAT Lanosterol synthase OS=Rattus norvegicus GN=Lss PE=4 SV=2		0.0553932	0.0218521	0.091591	-0.192848	-0.107394	0.00693268	-0.387771	0.44015	-0.00972149	0.0158843	0.0315932	0.0322307	0.80091	0.714643	0.745631
Blvrb	>tr|B5DF65|B5DF65_RAT Biliverdin reductase B (Flavin reductase (NADPH)) OS=Rattus norvegicus GN=Blvrb PE=2 SV=1		-0.0463742	-0.129291	0.102267	0.0391095	-0.0134265	-0.167641	0.0728935	-0.083025	-0.0331951	-0.144631	0.0423257	0.0322079	0.05263	0.527535	0.801994
Gnl1	>sp|Q6MG06|GNL1_RAT Guanine nucleotide-binding protein-like 1 OS=Rattus norvegicus GN=Gnl1 PE=2 SV=1		-0.169514	-0.116976	-0.173114	0.052086	-0.268272	-0.341077	-0.176587	-0.11841	-0.209017	-0.206616	-0.137578	0.0317866	0.979965	0.719228	0.184362
Hspa2	>sp|P14659|HSP72_RAT Heat shock-related 70 kDa protein 2 OS=Rattus norvegicus GN=Hspa2 PE=1 SV=2		-0.174138	-0.32805	-0.00425402	-0.0502697	-0.122333	-0.200269	-0.335529	0.0614882	-0.153416	-0.276938	-0.0393389	0.0316543	0.48257	0.43341	0.380883
Ccdc22	>sp|P86182|CCD22_RAT Coiled-coil domain-containing protein 22 OS=Rattus norvegicus GN=Ccdc22 PE=1 SV=2		-0.100368	-0.157049	0.126163	0.0280278	-0.264473	-0.507798	-0.389672	-0.195999	-0.16601	-0.297349	0.0041484	0.0312595	0.332982	0.448275	0.588685
Nono	>sp|Q5FVM4|NONO_RAT Non-POU domain-containing octamer-binding protein OS=Rattus norvegicus GN=Nono PE=1 SV=3		0.048237	-0.0414112	0.113659	0.0103196	-0.102875	-0.119139	-0.0106382	0.0372155	-0.012208	-0.0725023	0.0701889	0.0311849	0.295732	0.283283	0.570917
Ctnnd2	>tr|F1M787|F1M787_RAT Catenin delta-2 (Fragment) OS=Rattus norvegicus GN=Ctnnd2 PE=4 SV=2	Yes	-0.0715707	-0.0500791	0.0643164	0.0459041	-0.20552	-0.150313	-0.334893	-0.205405	-0.12515	-0.0901725	0.0119664	0.0310033	0.813025	0.205903	0.574078
Naprt1	>tr|G3V709|G3V709_RAT Nicotinate phosphoribosyltransferase OS=Rattus norvegicus GN=Naprt1 PE=4 SV=1;>sp|Q6XQN1|PNCB_RAT Nicotinate phosphoribosyltransferase OS=Rattus norvegicus GN=Naprt PE=2 SV=1		-0.152253	-0.0884992	0.00844105	0.14651	-0.288965	-0.256943	0.212069	-0.205224	-0.206938	-0.155877	-0.098889	0.0308297	0.720515	0.549384	0.31255
Dnm2	>sp|P39052|DYN2_RAT Dynamin-2 OS=Rattus norvegicus GN=Dnm2 PE=1 SV=1	Yes	-0.0216689	-0.0429573	0.0274984	0.0358763	-0.14738	-0.0714549	-0.425369	-0.0442354	-0.0719534	-0.0543563	0.0223609	0.0305704	0.786667	0.291319	0.253574
Gpc1	>tr|Q6P7Q2|Q6P7Q2_RAT Glypican-1 OS=Rattus norvegicus GN=Gpc1 PE=2 SV=1;>sp|P35053|GPC1_RAT Glypican-1 OS=Rattus norvegicus GN=Gpc1 PE=1 SV=1		0.00939099	-0.121412	0.0170577	-0.0640256	-0.0474582	0.0559763	0.0195725	0.278436	-0.0133487	-0.0504565	0.00292446	0.030451	0.682978	0.893878	0.545387
Ppib	>sp|P24368|PPIB_RAT Peptidyl-prolyl cis-trans isomerase B OS=Rattus norvegicus GN=Ppib PE=1 SV=3		-0.00854776	-0.159173	0.0680491	-0.0295847	-0.0859899	-0.170454	0.12531	0.0912061	-0.0395246	-0.163685	0.0323254	0.0303819	0.0471305	0.520803	0.507024
Pabpc1	>sp|Q9EPH8|PABP1_RAT Polyadenylate-binding protein 1 OS=Rattus norvegicus GN=Pabpc1 PE=1 SV=1		-0.0540597	-0.0848739	0.0472047	-0.0182489	-0.100449	-0.160586	-0.356843	-0.0168242	-0.0726153	-0.115159	-0.00308852	0.0302069	0.41322	0.468731	0.532183
Ppp1r9b	>sp|O35274|NEB2_RAT Neurabin-2 OS=Rattus norvegicus GN=Ppp1r9b PE=1 SV=1	Yes	-0.227425	-0.0640612	0.00755368	-0.0242178	-0.199827	-0.280344	-0.319349	0.0422639	-0.216385	-0.150574	0.0141243	0.0300326	0.52364	0.164287	0.0902667
Coro1b	>tr|G3V940|G3V940_RAT Coronin OS=Rattus norvegicus GN=Coro1b PE=3 SV=1		0.0161795	-0.14116	0.183826	0.0246922	-0.0901662	-0.121522	-0.18796	-0.106789	-0.0263588	-0.133305	0.0516384	0.0298354	0.152285	0.687887	0.986898
Naa15	>tr|D3ZD89|D3ZD89_RAT NMDA receptor-regulated gene 1 (Predicted), isoform CRA_b OS=Rattus norvegicus GN=Naa15 PE=4 SV=2	Yes	-0.0562911	-0.0266264	0.0562125	0.00507457	-0.0824379	-0.150609	-0.454007	0.0852387	-0.0667498	-0.0762195	0.030191	0.0294043	0.917399	0.268139	0.0435783
Psma4	>sp|P21670|PSA4_RAT Proteasome subunit alpha type-4 OS=Rattus norvegicus GN=Psma4 PE=1 SV=1		-0.0271539	-0.14299	0.150706	-0.0445292	-0.00546465	-0.122044	0.115824	0.136148	-0.0184782	-0.134611	0.0980619	0.0292025	0.0100881	0.265326	0.559631
Arpc5l	>tr|G3V7U8|G3V7U8_RAT Actin-related protein 2/3 complex subunit 5 OS=Rattus norvegicus GN=Arpc5l PE=3 SV=1;>sp|A1L108|ARP5L_RAT Actin-related protein 2/3 complex subunit 5-like protein OS=Rattus norvegicus GN=Arpc5l PE=1 SV=2		0.0343251	-0.138792	0.144792	-0.0372761	-0.1776	-0.269276	0.0460881	-0.0129682	-0.0504451	-0.190986	0.0891489	0.0289758	0.184373	0.268299	0.829867
Asah1	>sp|Q6P7S1|ASAH1_RAT Acid ceramidase OS=Rattus norvegicus GN=Asah1 PE=2 SV=1		-0.0600761	-0.125578	0.206922	0.0573466	-0.129778	-0.276494	0.00330615	-0.073256	-0.0879568	-0.185944	0.106968	0.0288317	0.413988	0.198377	0.350529
Slc1a3	>tr|G3V846|G3V846_RAT Amino acid transporter OS=Rattus norvegicus GN=Slc1a3 PE=3 SV=1;>sp|P24942|EAA1_RAT Excitatory amino acid transporter 1 OS=Rattus norvegicus GN=Slc1a3 PE=1 SV=2	Yes	-0.077653	-0.16918	0.105124	0.0182011	-0.0730495	-0.188451	0.129895	0.0208606	-0.0758116	-0.176888	0.0606221	0.0285442	0.126384	0.241231	0.204551
Rraga	>sp|Q63486|RRAGA_RAT Ras-related GTP-binding protein A OS=Rattus norvegicus GN=Rraga PE=1 SV=1		-0.0272079	-0.0464471	0.142898	-0.0813632	-0.280116	-0.00988291	0.243554	0.281476	-0.128371	-0.0318214	0.0842315	0.0283712	0.473901	0.181417	0.26788
Srsf2	>sp|Q6PDU1|SRSF2_RAT Serine/arginine-rich splicing factor 2 OS=Rattus norvegicus GN=Srsf2 PE=1 SV=3		0.00923593	-0.0866264	0.0574413	-0.0364847	0.120077	0.0183609	0.125744	0.115075	0.0535724	-0.0446315	0.031314	0.0282864	0.192975	0.773884	0.743327
Cpt2	>sp|P18886|CPT2_RAT Carnitine O-palmitoyltransferase 2, mitochondrial OS=Rattus norvegicus GN=Cpt2 PE=1 SV=1;>tr|G3V7N5|G3V7N5_RAT Carnitine O-palmitoyltransferase 2, mitochondrial OS=Rattus norvegicus GN=Cpt2 PE=3 SV=1		-0.0663695	-0.0487465	0.0152169	0.040448	-0.0654947	-0.164259	-0.342857	-0.13205	-0.0660196	-0.0949514	-0.00775784	0.0282289	0.684294	0.400532	0.685883
Map6	>sp|Q63560|MAP6_RAT Microtubule-associated protein 6 OS=Rattus norvegicus GN=Map6 PE=1 SV=1;>tr|F1LQZ9|F1LQZ9_RAT Microtubule-associated protein 6 OS=Rattus norvegicus GN=Map6 PE=4 SV=2		0.0309124	0.0176792	0.272048	0.0622739	-0.323677	-0.412079	-0.322407	-0.366181	-0.110923	-0.154224	0.218683	0.0278727	0.856378	0.150605	0.99215
Rars	>sp|P40329|SYRC_RAT Arginine--tRNA ligase, cytoplasmic OS=Rattus norvegicus GN=Rars PE=1 SV=2		-0.0162192	-0.0806321	0.0421216	-0.0583553	-0.0879828	-0.122122	-0.173444	0.119877	-0.0449246	-0.0972282	0.00199848	0.0278449	0.18816	0.559621	0.507856
Ilf2	>sp|Q7TP98|ILF2_RAT Interleukin enhancer-binding factor 2 OS=Rattus norvegicus GN=Ilf2 PE=2 SV=1		0.00993899	-0.11128	0.0236934	-0.0489335	-0.0477829	-0.156768	0.126485	0.175481	-0.0131497	-0.129475	0.00259149	0.0275762	0.0301398	0.677083	0.529134
Rdx	>tr|E9PT65|E9PT65_RAT Protein Rdx OS=Rattus norvegicus GN=Rdx PE=4 SV=1		-0.0973211	-0.101894	0.0204221	0.0247334	-0.0588158	-0.130477	-0.21363	-0.0267121	-0.081919	-0.113327	-0.029918	0.0273846	0.581848	0.604853	0.292047
Gstp1	>sp|P04906|GSTP1_RAT Glutathione S-transferase P OS=Rattus norvegicus GN=Gstp1 PE=1 SV=2		-0.055754	-0.109802	0.0791729	-0.00431136	-0.00758621	-0.100153	0.24643	0.00986788	-0.0364869	-0.105942	0.0433111	0.0273009	0.314624	0.272928	0.545753
Psma5	>tr|Q6P9V6|Q6P9V6_RAT Proteasome subunit alpha type OS=Rattus norvegicus GN=Psma5 PE=2 SV=1;>sp|P34064|PSA5_RAT Proteasome subunit alpha type-5 OS=Rattus norvegicus GN=Psma5 PE=2 SV=1		0.121871	-0.0310997	0.131508	-0.0479572	-0.226513	-0.0402535	0.149443	0.0542628	-0.0174823	-0.0347612	0.0950114	0.0272193	0.859016	0.339508	0.934637
Anxa7	>tr|Q6IRJ7|Q6IRJ7_RAT Annexin OS=Rattus norvegicus GN=Anxa7 PE=2 SV=1		-0.159614	-0.170573	0.0713629	-0.0647673	-0.115979	-0.20483	-0.0673645	0.152327	-0.14216	-0.184275	0.0729412	0.0270986	0.696528	0.187668	0.282304
Ppme1	>sp|Q4FZT2|PPME1_RAT Protein phosphatase methylesterase 1 OS=Rattus norvegicus GN=Ppme1 PE=1 SV=2;>tr|R9PXV9|R9PXV9_RAT Protein phosphatase methylesterase 1 OS=Rattus norvegicus GN=Ppme1 PE=3 SV=1		-0.0124281	-0.157905	0.196547	-0.137885	-0.17806	-0.0807683	0.117267	0.33648	-0.0786809	-0.12705	0.191097	0.0266825	0.581353	0.0164245	0.50409
Aimp1	>tr|Q4G079|Q4G079_RAT Protein Aimp1 OS=Rattus norvegicus GN=Aimp1 PE=2 SV=1		-0.0595105	-0.109213	0.105564	-0.026727	-0.230952	-0.295177	0.08137	0.103163	-0.128087	-0.183598	0.0703631	0.0263554	0.571348	0.0794103	0.164443
Abcc4	>tr|F1LR52|F1LR52_RAT Protein Abcc4 OS=Rattus norvegicus GN=Abcc4 PE=3 SV=2;>tr|F1M3J4|F1M3J4_RAT Protein Abcc4 OS=Rattus norvegicus GN=Abcc4 PE=3 SV=2		-0.150239	-0.21106	0.0200202	-0.0629906	-0.143891	-0.114695	-0.241523	0.110144	-0.1477	-0.172514	0.0370393	0.0262704	0.78301	0.0406706	0.170342
Anxa5	>sp|P14668|ANXA5_RAT Annexin A5 OS=Rattus norvegicus GN=Anxa5 PE=1 SV=3;>tr|Q66HH8|Q66HH8_RAT Annexin OS=Rattus norvegicus GN=Anxa5 PE=2 SV=1		-0.0990385	-0.164672	0.0775575	-0.00905767	-0.0618657	-0.127092	0.164724	0.0490027	-0.0841694	-0.14964	0.0488017	0.0257516	0.393205	0.153169	0.223169
Rer1	>sp|Q498C8|RER1_RAT Protein RER1 OS=Rattus norvegicus GN=Rer1 PE=2 SV=1		-0.110208	-0.147567	0.0358777	-0.000302974	-0.143068	-0.173801	-0.0662948	0.155331	-0.123352	-0.158061	0.00826131	0.0251554	0.685883	0.286534	0.22496
Tpm4	>sp|P09495|TPM4_RAT Tropomyosin alpha-4 chain OS=Rattus norvegicus GN=Tpm4 PE=1 SV=3		-0.113081	-0.134808	0.0601408	0.036928	-0.232614	-0.140336	0.0682627	0.0310162	-0.160894	-0.137019	-0.00610922	0.0250433	0.824277	0.359545	0.164893
Hnrnpa3	>sp|Q6URK4|ROA3_RAT Heterogeneous nuclear ribonucleoprotein A3 OS=Rattus norvegicus GN=Hnrnpa3 PE=1 SV=1;>tr|D3ZJF4|D3ZJF4_RAT Uncharacterized protein (Fragment) OS=Rattus norvegicus GN=Hnrnpa3-ps1 PE=4 SV=2		0.0591135	-0.0881399	0.0708572	-0.0311898	-0.0218387	0.0527009	0.110828	0.0346788	0.0267326	-0.0318036	0.00883843	0.0248036	0.452971	0.851812	0.732118
Dbn1	>sp|Q07266|DREB_RAT Drebrin OS=Rattus norvegicus GN=Dbn1 PE=1 SV=3	Yes	0.0622963	0.0475559	0.17318	0.113116	-0.189015	-0.188654	-0.388582	-0.277997	-0.0382283	-0.046928	0.1092	0.0246483	0.936058	0.228195	0.97044
Rps3	>sp|P62909|RS3_RAT 40S ribosomal protein S3 OS=Rattus norvegicus GN=Rps3 PE=1 SV=1;>tr|D3ZVH2|D3ZVH2_RAT Protein RGD1560831 OS=Rattus norvegicus GN=RGD1560831 PE=3 SV=1		-0.0754262	-0.174514	0.126598	-0.083644	-0.0380436	-0.0678385	0.154382	0.192688	-0.0604732	-0.131844	0.0960877	0.0245724	0.226387	0.108449	0.403386
Sf3b3	>tr|E9PT66|E9PT66_RAT Protein Sf3b3 OS=Rattus norvegicus GN=Sf3b3 PE=4 SV=2		-0.0283726	0.103682	0.0340588	-0.0263193	0.0239808	0.0465854	-0.163416	0.21778	-0.00743124	0.0808431	0.0390152	0.0244149	0.211033	0.425116	0.499043
LOC100911677	>tr|M0R9Q1|M0R9Q1_RAT Protein LOC100911677 OS=Rattus norvegicus GN=LOC100911677 PE=4 SV=1;>tr|M0R7L9|M0R7L9_RAT Protein LOC100911677 OS=Rattus norvegicus GN=LOC100911677 PE=4 SV=1;>tr|M0R3R6|M0R3R6_RAT Protein LOC100911677 OS=Rattus norvegicus GN=LOC100911		0.0509899	0.00253546	-0.0101313	0.0832347	-0.0791996	-0.143833	-0.355193	-0.184613	-0.00108587	-0.0560118	-0.0289235	0.0243331	0.423499	0.538631	0.826776
Cstb	>sp|P01041|CYTB_RAT Cystatin-B OS=Rattus norvegicus GN=Cstb PE=1 SV=1		0.00925879	-0.0413145	0.105937	0.0315421	0.0120887	-0.00738581	0.194845	-0.118111	0.0103908	-0.027743	0.0630487	0.0242282	0.526382	0.73057	0.663766
Srp68	>tr|B2RYI2|B2RYI2_RAT Signal recognition particle subunit SRP68 OS=Rattus norvegicus GN=Srp68 PE=2 SV=1		-0.0622075	-0.0641079	0.0567909	0.0239984	-0.283829	-0.188142	-0.369358	-0.0623509	-0.150856	-0.113721	-0.020155	0.0239154	0.728921	0.425796	0.41412
Vat1	>sp|Q3MIE4|VAT1_RAT Synaptic vesicle membrane protein VAT-1 homolog OS=Rattus norvegicus GN=Vat1 PE=1 SV=1	Yes	-0.0304193	-0.0882725	0.0291443	0.0349899	-0.0664521	-0.123354	-0.063883	-0.124076	-0.0448324	-0.102305	-0.00943523	0.0236481	0.571315	0.745261	0.896057
Fhit	>tr|F1LRT5|F1LRT5_RAT Bis(5-adenosyl)-triphosphatase OS=Rattus norvegicus GN=Fhit PE=4 SV=1;>sp|Q9JIX3|FHIT_RAT Bis(5-adenosyl)-triphosphatase OS=Rattus norvegicus GN=Fhit PE=1 SV=1		0.0812007	-0.146089	-0.051507	-0.01641	-0.244091	-0.20323	0.0025038	-0.107651	-0.0489161	-0.168946	-0.0734251	0.0236301	0.399928	0.893446	0.980279
Ctnna2	>tr|D4A6H8|D4A6H8_RAT Protein Ctnna2 (Fragment) OS=Rattus norvegicus GN=Ctnna2 PE=4 SV=2	Yes	0.0552238	-0.15311	-0.0484644	-0.0714684	-0.285811	-0.160725	-0.393302	0.134551	-0.0811902	-0.156156	-0.0292356	0.0228313	0.520018	0.721555	0.542979
Map1s	>sp|P0C5W1|MAP1S_RAT Microtubule-associated protein 1S OS=Rattus norvegicus GN=Map1s PE=1 SV=1		-0.0948334	-0.167871	-0.0575247	-0.03944	-0.0430193	-0.170163	-0.12219	-0.0255824	-0.0741078	-0.168788	-0.071589	0.022772	0.32292	0.971866	0.714506
Myef2	>tr|D4AEI5|D4AEI5_RAT Protein Myef2 OS=Rattus norvegicus GN=Myef2 PE=4 SV=1		0.0441617	-0.0513989	0.0685477	-0.0902587	-0.109848	-0.0755709	-0.00146464	0.154473	-0.0174422	-0.0610677	0.060988	0.0226756	0.617465	0.376553	0.860945
Ddx46	>sp|Q62780|DDX46_RAT Probable ATP-dependent RNA helicase DDX46 OS=Rattus norvegicus GN=Ddx46 PE=1 SV=1		0.0883559	-0.0258408	0.104457	0.0280316	0.0353567	0.00119244	0.112835	0.0366177	0.0671563	-0.0150275	0.0953713	0.0226602	0.383309	0.62373	0.483765
Psmb2	>sp|P40307|PSB2_RAT Proteasome subunit beta type-2 OS=Rattus norvegicus GN=Psmb2 PE=1 SV=1		0.0256665	-0.141769	0.087377	-0.0279658	-0.0637842	-0.14074	0.135943	0.0798212	-0.0101138	-0.141357	0.0511346	0.0223551	0.0267404	0.533692	0.721842
Nsdhl	>sp|Q5PPL3|NSDHL_RAT Sterol-4-alpha-carboxylate 3-dehydrogenase, decarboxylating OS=Rattus norvegicus GN=Nsdhl PE=2 SV=1		0.0335602	-0.0563307	0.0255638	-0.210991	0.0189673	-0.00939855	0.164295	0.4548	0.0277231	-0.0375578	0.0607203	0.0223425	0.639636	0.871452	0.91249
Syncrip	>tr|R9PXZ2|R9PXZ2_RAT Heterogeneous nuclear ribonucleoprotein Q (Fragment) OS=Rattus norvegicus GN=Syncrip PE=4 SV=1;>sp|Q7TP47|HNRPQ_RAT Heterogeneous nuclear ribonucleoprotein Q OS=Rattus norvegicus GN=Syncrip PE=2 SV=1	Yes	0.00834518	-0.0510742	0.0581116	-0.04389	-0.164617	-0.201832	-0.174103	0.0793317	-0.0608396	-0.111377	0.0129628	0.0218814	0.455352	0.349464	0.46355
Sh3bgrl3	>tr|B2RZ27|B2RZ27_RAT Protein Sh3bgrl3 OS=Rattus norvegicus GN=Sh3bgrl3 PE=2 SV=1		-0.104667	-0.208822	0.139538	-0.05874	-0.0820934	-0.172665	0.0634961	0.0316558	-0.0956375	-0.194359	0.0750693	0.021838	0.234336	0.206405	0.502851
Rps18	>sp|P62271|RS18_RAT 40S ribosomal protein S18 OS=Rattus norvegicus GN=Rps18 PE=1 SV=3;>tr|M0R5K9|M0R5K9_RAT Protein LOC100912024 (Fragment) OS=Rattus norvegicus GN=LOC100912024 PE=3 SV=1;>tr|D3ZM33|D3ZM33_RAT Protein LOC100362298 (Fragment) OS=Rattus norve		-0.0206585	-0.149425	0.12635	-0.0429424	-0.0957192	-0.118237	0.159357	0.0988081	-0.0506828	-0.13695	0.0611734	0.0215668	0.0844763	0.325405	0.333971
Npm1	>sp|P13084|NPM_RAT Nucleophosmin OS=Rattus norvegicus GN=Npm1 PE=1 SV=1		0.017458	-0.120248	0.0401641	-0.0464549	-0.0573942	-0.0554257	0.112291	0.186343	-0.0124829	-0.0943189	-0.0153672	0.0211694	0.272584	0.975056	0.610532
Sod1	>sp|P07632|SODC_RAT Superoxide dismutase [Cu-Zn] OS=Rattus norvegicus GN=Sod1 PE=1 SV=2		0.0474078	-0.123901	0.132661	0.0426793	-0.0267257	-0.118752	0.110841	-0.0489131	0.0177544	-0.121841	0.0496918	0.0201333	0.0163697	0.810972	0.833355
Golga3	>tr|D3ZLD5|D3ZLD5_RAT Protein Golga3 OS=Rattus norvegicus GN=Golga3 PE=4 SV=1		-0.0638792	0.182156	-0.0342982	0.111958	-0.171468	0.057199	-0.309808	-0.175318	-0.106915	0.132173	-0.0716651	0.0198597	0.149283	0.854122	0.357149
Ahcy	>sp|P10760|SAHH_RAT Adenosylhomocysteinase OS=Rattus norvegicus GN=Ahcy PE=1 SV=3		0.00873175	-0.0988602	0.100937	-0.0262242	0.104734	0.0103831	0.0412888	0.0157838	0.0471326	-0.0551629	0.0774514	0.0198381	0.154668	0.698234	0.444119
Prdx2	>sp|P35704|PRDX2_RAT Peroxiredoxin-2 OS=Rattus norvegicus GN=Prdx2 PE=1 SV=3		0.0128194	-0.115515	0.150821	0.00730053	-0.0998158	-0.163623	0.160616	-0.0282831	-0.0322347	-0.134758	0.0812549	0.019722	0.0367463	0.355205	0.628834
Echdc1	>sp|Q6AYG5|ECHD1_RAT Ethylmalonyl-CoA decarboxylase OS=Rattus norvegicus GN=Echdc1 PE=1 SV=1		-0.0397688	-0.119993	0.147381	0.00420823	-0.020812	-0.125085	0.0466672	-0.0389996	-0.0321861	-0.12203	0.0852645	0.0194153	0.149922	0.329427	0.804563
Plaa	>sp|P54319|PLAP_RAT Phospholipase A-2-activating protein OS=Rattus norvegicus GN=Plaa PE=2 SV=3		-0.0453043	-0.109008	0.0891701	-0.0474897	-0.0796897	-0.181656	-0.420595	0.0782552	-0.0590585	-0.138067	0.049159	0.0191342	0.19608	0.121307	0.37808
Fgf2	>sp|P13109|FGF2_RAT Fibroblast growth factor 2 OS=Rattus norvegicus GN=Fgf2 PE=2 SV=1		-0.102102	-0.230812	0.048148	-0.000579608	-0.18825	-0.294266	0.120976	-0.0197862	-0.136561	-0.256194	0.0579913	0.0188198	0.434003	0.261676	0.518916
Uba2	>tr|F1LS72|F1LS72_RAT Protein Uba2 (Fragment) OS=Rattus norvegicus GN=Uba2 PE=3 SV=2		0.110843	0.0221357	-0.00451525	-0.070442	-0.0462231	-0.101265	-0.264468	0.173872	0.0480165	-0.0272247	-0.0178921	0.0188101	0.444198	0.517197	0.869643
Ddx39b	>sp|Q63413|DX39B_RAT Spliceosome RNA helicase Ddx39b OS=Rattus norvegicus GN=Ddx39b PE=1 SV=3		0.0477412	-0.110561	0.109078	-0.0346457	0.0459641	-0.0730259	0.0745172	0.0878898	0.0470303	-0.0955471	0.0841386	0.0178907	0.0698166	0.52617	0.593978
Cbr1	>tr|M0R3X6|M0R3X6_RAT Carbonyl reductase [NADPH] 1 OS=Rattus norvegicus GN=Cbr1 PE=3 SV=1		-0.0231895	-0.106056	0.0928444	-0.00373087	0.0404721	-0.0775294	0.137558	-0.0366096	0.00227517	-0.0946456	0.0529289	0.0176217	0.121882	0.558956	0.814176
Tra2b	>sp|P62997|TRA2B_RAT Transformer-2 protein homolog beta OS=Rattus norvegicus GN=Tra2b PE=1 SV=1		0.033396	-0.0798334	0.130375	-0.0382042	0.10637	0.00161578	0.152632	0.243823	0.0625857	-0.0472537	0.0877473	0.017567	0.00834818	0.791149	0.904297
Vcan	>sp|Q9ERB4|CSPG2_RAT Versican core protein (Fragments) OS=Rattus norvegicus GN=Vcan PE=2 SV=2;>tr|D3ZFC3|D3ZFC3_RAT Versican core protein (Fragment) OS=Rattus norvegicus GN=Vcan PE=4 SV=2		-0.0968584	-0.0875716	0.0583611	-0.0651426	-0.130333	-0.00833835	-0.0928364	0.0916879	-0.110248	-0.0558783	0.0839875	0.0173646	0.519951	0.130295	0.276597
Ddah2	>sp|Q6MG60|DDAH2_RAT N(G),N(G)-dimethylarginine dimethylaminohydrolase 2 OS=Rattus norvegicus GN=Ddah2 PE=1 SV=1		0.0313405	-0.117957	0.101595	0.00175283	-0.00642597	-0.0696946	0.141765	0.000904426	0.0162339	-0.0986518	0.0578553	0.0172416	0.0421578	0.549102	0.806988
Ampd3	>tr|F1M7Q5|F1M7Q5_RAT AMP deaminase 3 OS=Rattus norvegicus GN=Ampd3 PE=4 SV=2;>sp|O09178|AMPD3_RAT AMP deaminase 3 OS=Rattus norvegicus GN=Ampd3 PE=2 SV=2		-0.0626745	-0.0440879	0.0305842	0.0383177	-0.0394839	-0.0471429	-0.40828	-0.143033	-0.0533983	-0.0453099	-0.0134807	0.0167152	0.901465	0.674864	0.85952
Psmc3	>sp|Q63569|PRS6A_RAT 26S protease regulatory subunit 6A OS=Rattus norvegicus GN=Psmc3 PE=2 SV=1;>tr|Q6P6U2|Q6P6U2_RAT 26S protease regulatory subunit 6A OS=Rattus norvegicus GN=Psmc3 PE=2 SV=1		0.0196386	-0.100725	0.0912895	-0.11358	-0.135328	-0.0832707	-0.158353	0.193001	-0.042348	-0.093743	0.0315872	0.0166725	0.426003	0.602314	0.708597
Arpc3	>tr|B2GV73|B2GV73_RAT Actin-related protein 2/3 complex subunit 3 OS=Rattus norvegicus GN=Arpc3 PE=2 SV=1		-0.0562623	-0.206511	0.125384	-0.0550097	-0.212196	-0.212373	-0.0515536	0.0274772	-0.118636	-0.208856	0.0368855	0.0153295	0.414175	0.410219	0.497006
Sod2	>sp|P07895|SODM_RAT Superoxide dismutase [Mn], mitochondrial OS=Rattus norvegicus GN=Sod2 PE=1 SV=2		0.0119893	-0.204934	0.0861382	0.0535026	-0.0111408	-0.159938	0.126874	-0.0147752	0.00273726	-0.186936	0.0132787	0.015234	0.017873	0.952197	0.697168
Spag9	>tr|E9PSJ4|E9PSJ4_RAT Protein Spag9 OS=Rattus norvegicus GN=Spag9 PE=4 SV=2		-0.0155757	0.10888	0.0230279	0.110396	-0.0394969	0.00675767	-1.0188	-0.213027	-0.0251442	0.0680308	-0.0276823	0.0147513	0.46201	0.989302	0.958823
Acaa1a	>sp|P21775|THIKA_RAT 3-ketoacyl-CoA thiolase A, peroxisomal OS=Rattus norvegicus GN=Acaa1a PE=1 SV=2;>tr|F1LPD6|F1LPD6_RAT 3-ketoacyl-CoA thiolase A, peroxisomal OS=Rattus norvegicus GN=Acaa1b PE=3 SV=2;>sp|P07871|THIKB_RAT 3-ketoacyl-CoA thiolase B, perox		0.00241828	-0.140636	0.129482	-0.0255596	0.0676643	-0.136116	0.10858	0.148824	0.0285167	-0.138828	0.0412684	0.0146997	0.0165154	0.928308	0.871611
Copg2	>sp|D4ABY2|COPG2_RAT Coatomer subunit gamma-2 OS=Rattus norvegicus GN=Copg2 PE=3 SV=2		0.014555	-0.00325381	-0.0795682	0.0151899	-0.119673	-0.11088	-0.407116	0.0380418	-0.0391361	-0.0463044	-0.0293006	0.0143308	0.928318	0.91087	0.359673
Stx4	>tr|G3V8I4|G3V8I4_RAT Syntaxin 4A (Placental), isoform CRA_a OS=Rattus norvegicus GN=Stx4 PE=3 SV=1;>sp|Q08850|STX4_RAT Syntaxin-4 OS=Rattus norvegicus GN=Stx4 PE=1 SV=1	Yes	-0.0466191	-0.068573	0.118325	0.0226879	-0.108527	-0.173486	0.0150167	-0.0586966	-0.0713821	-0.110538	0.00304155	0.0138275	0.772556	0.719188	0.662027
Cops4	>sp|Q68FS2|CSN4_RAT COP9 signalosome complex subunit 4 OS=Rattus norvegicus GN=Cops4 PE=1 SV=1		0.0130933	-0.15006	0.0914467	-0.0891485	-0.0949122	-0.0520131	0.0498529	0.188804	-0.0301089	-0.110841	0.0514961	0.0132938	0.247868	0.539492	0.636736
Anp32a	>tr|M0R9D0|M0R9D0_RAT Protein LOC680377 OS=Rattus norvegicus GN=Anp32a PE=4 SV=1;>sp|P49911|AN32A_RAT Acidic leucine-rich nuclear phosphoprotein 32 family member A OS=Rattus norvegicus GN=Anp32a PE=2 SV=1;>tr|F7EL36|F7EL36_RAT Acidic leucine-rich nuclear p		-0.0127542	-0.124807	0.0878676	0.0230247	-0.0891483	-0.129887	0.13928	-0.0591163	-0.0433119	-0.126839	0.0339314	0.0132298	0.236235	0.294898	0.608126
Pdia4	>tr|G3V6T7|G3V6T7_RAT Protein disulfide-isomerase A4 OS=Rattus norvegicus GN=Pdia4 PE=3 SV=1;>sp|P38659|PDIA4_RAT Protein disulfide-isomerase A4 OS=Rattus norvegicus GN=Pdia4 PE=1 SV=2		0.00946942	-0.105019	0.0385955	-0.0239015	0.00225965	-0.0755557	-0.0966149	0.165922	0.00658551	-0.0932338	0.000203253	0.013159	0.0832003	0.944081	0.676001
Psma3	>sp|P18422|PSA3_RAT Proteasome subunit alpha type-3 OS=Rattus norvegicus GN=Psma3 PE=1 SV=3		-0.00328785	-0.0980377	0.115054	-0.0476967	-0.0682963	-0.142121	0.0843759	0.0975329	-0.0292912	-0.115671	0.0649414	0.0131087	0.0241919	0.432595	0.566749
Hspa4l	>tr|B4F772|B4F772_RAT Heat shock 70 kDa protein 4L OS=Rattus norvegicus GN=Hspa4l PE=2 SV=1		-0.0143529	-0.0515175	0.0288851	-0.0121689	0.00231	-0.103859	-0.265514	0.0198109	-0.00768775	-0.0724541	0.00861928	0.0127075	0.433429	0.903747	0.934549
Rps2-ps6	>tr|O55215|O55215_RAT Ribosomal protein S2 OS=Rattus norvegicus GN=Rps2-ps6 PE=2 SV=1;>sp|P27952|RS2_RAT 40S ribosomal protein S2 OS=Rattus norvegicus GN=Rps2 PE=1 SV=1;>tr|E9PT76|E9PT76_RAT Uncharacterized protein OS=Rattus norvegicus PE=3 SV=2;>tr|M0R865		-0.0253394	-0.177328	0.0671744	-0.105599	0.0533626	0.0294899	0.11309	0.195644	0.00614138	-0.0946007	0.0260675	0.012446	0.196491	0.764851	0.933559
Gda	>tr|Q9JKB7|Q9JKB7_RAT Guanine deaminase OS=Rattus norvegicus GN=Gda PE=2 SV=1;>sp|Q9WTT6|GUAD_RAT Guanine deaminase OS=Rattus norvegicus GN=Gda PE=1 SV=1		-0.111436	-0.216725	-0.00772475	-0.0824263	-0.0414896	-0.1611	-0.207803	0.11445	-0.0834575	-0.194475	-0.0540605	0.0124352	0.406615	0.874311	0.512561
Prex1	>tr|D3ZS72|D3ZS72_RAT Protein Prex1 (Fragment) OS=Rattus norvegicus GN=Prex1 PE=4 SV=2		0.00642653	0.1757	-0.00386549	0.0935041	-0.135375	0.00176434	-1.18122	-0.0853961	-0.0502943	0.106126	-0.0446545	0.0119665	0.384449	0.973156	0.461622
Plcd1	>tr|G3V9D1|G3V9D1_RAT Phosphoinositide phospholipase C OS=Rattus norvegicus GN=Plcd1 PE=4 SV=1		-0.0091424	-0.0297839	0.017587	0.0318958	0.0871783	-0.0645265	-0.222285	-0.0478897	0.0293859	-0.043681	-0.0110454	0.0116975	0.381936	0.664627	0.731181
Ranbp1	>tr|D4A2G9|D4A2G9_RAT Protein Ranbp1 OS=Rattus norvegicus GN=Ranbp1 PE=4 SV=1		-0.0291715	-0.131321	0.0859513	-0.0188273	-0.100282	-0.204017	0.0148189	-0.0356305	-0.0576156	-0.1604	0.00635148	0.0114093	0.0200073	0.585033	0.662531
Rps13	>sp|P62278|RS13_RAT 40S ribosomal protein S13 OS=Rattus norvegicus GN=Rps13 PE=1 SV=2;>tr|M0RCY2|M0RCY2_RAT Protein LOC683961 OS=Rattus norvegicus GN=LOC683961 PE=3 SV=1		-0.0230476	-0.149092	0.122135	-0.072873	-0.128686	-0.0714785	0.172685	0.161008	-0.0653027	-0.118046	0.0651561	0.0114092	0.348883	0.267269	0.319194
Rps26	>sp|P62856|RS26_RAT 40S ribosomal protein S26 OS=Rattus norvegicus GN=Rps26 PE=3 SV=3;>tr|D3Z8D7|D3Z8D7_RAT Protein LOC100361854 OS=Rattus norvegicus GN=LOC100361854 PE=4 SV=1		-0.030091	-0.0772611	0.198788	-0.0499466	-0.0567604	-0.110181	0.280191	0.102417	-0.0407588	-0.0904292	0.125145	0.0111226	0.429288	0.258104	0.518776
Hnrnpm	>tr|F1LV13|F1LV13_RAT Heterogeneous nuclear ribonucleoprotein M OS=Rattus norvegicus GN=Hnrnpm PE=4 SV=1;>tr|F1M3D3|F1M3D3_RAT Heterogeneous nuclear ribonucleoprotein M OS=Rattus norvegicus GN=Hnrnpm PE=4 SV=1;>sp|Q62826|HNRPM_RAT Heterogeneous nuclear rib		0.0337764	0.0123664	0.0175101	-0.030202	-0.0445893	-0.0775614	-0.381457	0.0792702	0.00243012	-0.0236047	-0.000999262	0.0108728	0.501135	0.941975	0.841013
Psip1	>tr|F1SW39|F1SW39_RAT PC4 and SFRS1 interacting protein 1 OS=Rattus norvegicus GN=Psip1 PE=2 SV=1;>sp|Q812D1|PSIP1_RAT PC4 and SFRS1-interacting protein OS=Rattus norvegicus GN=Psip1 PE=2 SV=1		0.0256945	-0.0388343	0.0719032	-0.0557009	-0.0934332	-0.101234	0.0595234	0.0399328	-0.0219565	-0.0637941	0.0243512	0.0106127	0.48521	0.511188	0.962915
Thrap3	>sp|Q5M7V8|TR150_RAT Thyroid hormone receptor-associated protein 3 OS=Rattus norvegicus GN=Thrap3 PE=1 SV=1		-0.0453933	-0.0868886	-0.0367251	-0.0279337	-0.204084	-0.218342	-0.0310367	0.132916	-0.10887	-0.13947	-0.068442	0.0100673	0.641119	0.717127	0.192726
Calr	>sp|P18418|CALR_RAT Calreticulin OS=Rattus norvegicus GN=Calr PE=1 SV=1		-0.0885651	-0.198118	0.0268005	-0.106647	-0.0302887	-0.140051	-0.0191666	0.217154	-0.0652546	-0.174891	-0.000374245	0.00988066	0.14439	0.676549	0.498987
Adss	>tr|D4AEP0|D4AEP0_RAT Adenylosuccinate synthetase isozyme 2 OS=Rattus norvegicus GN=Adss PE=3 SV=1		-0.203031	-0.0461407	0.0869581	-0.084441	-0.298488	-0.392327	-0.168066	0.10731	-0.241214	-0.184615	-0.032638	0.00977457	0.658435	0.423858	0.0980676
Ptpn11	>sp|P41499|PTN11_RAT Tyrosine-protein phosphatase non-receptor type 11 OS=Rattus norvegicus GN=Ptpn11 PE=1 SV=4		-0.0309201	-0.0447372	0.0658364	0.00948913	-0.118861	-0.056468	-0.0798671	-0.00655582	-0.0660965	-0.0494295	0.0528104	0.00920874	0.791617	0.165863	0.442911
Gart	>tr|G3V918|G3V918_RAT Phosphoribosylglycinamide formyltransferase, isoform CRA_a OS=Rattus norvegicus GN=Gart PE=3 SV=1		-0.0648138	-0.0335751	0.0656218	-0.0744975	-0.10144	-0.129173	-0.290048	0.0218512	-0.0794642	-0.0718145	0.0168752	0.00916852	0.910043	0.411335	0.73179
Rab5c	>tr|B0BNK1|B0BNK1_RAT Protein Rab5c OS=Rattus norvegicus GN=Rab5c PE=2 SV=1	Yes	-0.136712	-0.21421	0.0975252	-0.0736769	-0.219626	-0.262259	0.00393445	-0.0549403	-0.169877	-0.23343	0.0243392	0.00900108	0.608183	0.251727	0.551873
Mpst	>sp|P97532|THTM_RAT 3-mercaptopyruvate sulfurtransferase OS=Rattus norvegicus GN=Mpst PE=1 SV=3		0.0314964	-0.0744194	0.12311	0.059949	-0.113812	-0.231005	-0.051495	-0.139098	-0.0266269	-0.137054	0.0133668	0.00869467	0.135942	0.773213	0.949604
Afg3l2	>tr|F1LN92|F1LN92_RAT Protein Afg3l2 OS=Rattus norvegicus GN=Afg3l2 PE=3 SV=1		0.0284516	-0.1186	-0.00921798	-0.052593	-0.199451	-0.16221	-0.280628	0.0925544	-0.0627094	-0.136044	-0.0371664	0.00823065	0.354095	0.745257	0.469927
Map4	>sp|Q5M7W5|MAP4_RAT Microtubule-associated protein 4 OS=Rattus norvegicus GN=Map4 PE=1 SV=1		-0.0932058	0.0298267	0.0214483	0.0865299	-0.145443	-0.0443885	0.520105	-0.19671	-0.114101	0.00014058	-0.00221482	0.00772987	0.24391	0.417555	0.479292
Rps21	>sp|P05765|RS21_RAT 40S ribosomal protein S21 OS=Rattus norvegicus GN=Rps21 PE=1 SV=1;>tr|D3ZSE0|D3ZSE0_RAT 40S ribosomal protein S21 OS=Rattus norvegicus GN=LOC100363012 PE=3 SV=1		-0.0291323	-0.115638	0.183978	0.00424989	-0.0822446	-0.114387	0.221922	-0.0607328	-0.0503772	-0.115138	0.119984	0.00684533	0.253986	0.139754	0.669206
Cap1	>sp|Q08163|CAP1_RAT Adenylyl cyclase-associated protein 1 OS=Rattus norvegicus GN=Cap1 PE=1 SV=3		-0.0308785	-0.0954653	0.134605	-0.0295209	-0.0243893	-0.122504	-0.0902671	-0.0131402	-0.0282828	-0.106281	0.0632902	0.00676077	0.103704	0.508047	0.944218
Cd9	>sp|P40241|CD9_RAT CD9 antigen OS=Rattus norvegicus GN=Cd9 PE=1 SV=2		-0.129487	-0.171298	0.0238361	-0.02624	-0.100241	-0.180325	0.214032	0.175118	-0.117788	-0.174909	-0.00976295	0.00674089	0.67119	0.475681	0.254916
Cttn	>tr|Q66HL2|Q66HL2_RAT Cortactin OS=Rattus norvegicus GN=Cttn PE=1 SV=1	Yes	-0.00111756	-0.0793832	0.0700444	0.0721444	-0.129833	-0.153119	-0.147636	-0.278159	-0.0526038	-0.108878	0.0297131	0.00648705	0.338239	0.388325	0.901866
Commd5	>tr|G3V6K0|G3V6K0_RAT COMM domain containing 5, isoform CRA_a OS=Rattus norvegicus GN=Commd5 PE=4 SV=1;>sp|Q9ERR2|COMD5_RAT COMM domain-containing protein 5 OS=Rattus norvegicus GN=Commd5 PE=2 SV=1		-0.0699379	-0.144412	0.0888164	-0.040908	-0.0412497	-0.139016	-0.0201278	0.0232885	-0.0584626	-0.142253	0.0102112	0.00646904	0.320268	0.685121	0.75895
Arl6ip5	>sp|Q9ES40|PRAF3_RAT PRA1 family protein 3 OS=Rattus norvegicus GN=Arl6ip5 PE=1 SV=1	Yes	-0.112195	-0.175926	0.110857	-0.0830119	-0.0933722	-0.187997	0.0897414	0.14229	-0.104666	-0.180755	0.060746	0.00629358	0.417276	0.269024	0.356008
Uchl3	>tr|D4ABI6|D4ABI6_RAT Ubiquitin carboxyl-terminal hydrolase OS=Rattus norvegicus GN=Uchl3 PE=3 SV=2;>sp|Q91Y78|UCHL3_RAT Ubiquitin carboxyl-terminal hydrolase isozyme L3 OS=Rattus norvegicus GN=Uchl3 PE=1 SV=1		-0.0972686	-0.157112	0.0632634	-0.0666888	-0.223986	-0.21533	-0.0720727	-0.144077	-0.147955	-0.180399	-0.00513089	0.00600291	0.608211	0.206061	0.740701
Eef1d	>sp|Q68FR9|EF1D_RAT Elongation factor 1-delta OS=Rattus norvegicus GN=Eef1d PE=1 SV=2	Yes	-0.120627	-0.164998	0.035503	-0.0247827	-0.156156	-0.154821	0.064499	0.00140393	-0.134838	-0.160927	-0.0100919	0.00591672	0.593654	0.40606	0.21858
Elp2	>sp|Q496Z0|ELP2_RAT Elongator complex protein 2 OS=Rattus norvegicus GN=Elp2 PE=2 SV=1		-0.13494	-0.102998	0.051972	-0.0383447	0.0273161	0.0933137	-0.21189	0.0980598	-0.0700375	-0.0244732	0.118231	0.00568997	0.777788	0.498078	0.590755
Wars	>tr|F8WFH8|F8WFH8_RAT Tryptophan--tRNA ligase, cytoplasmic OS=Rattus norvegicus GN=Wars PE=3 SV=1;>sp|Q6P7B0|SYWC_RAT Tryptophan--tRNA ligase, cytoplasmic OS=Rattus norvegicus GN=Wars PE=1 SV=2		-0.0280891	-0.0597086	0.12262	-0.0778437	-0.107916	-0.135268	-0.0419626	0.148043	-0.06002	-0.0899324	0.0518234	0.0056514	0.51324	0.348993	0.440172
Tjp1	>tr|F1M4A0|F1M4A0_RAT Protein Tjp1 OS=Rattus norvegicus GN=Tjp1 PE=1 SV=2		-0.0624301	0.170709	-0.122833	0.134662	-0.155502	-0.0597761	-1.9451	-0.236459	-0.0996589	0.0785147	-0.130825	0.0046673	0.377495	0.88631	0.626137
Prkar2a	>tr|G3V8Q6|G3V8Q6_RAT Protein kinase, cAMP-dependent, regulatory, type 2, alpha, isoform CRA_a OS=Rattus norvegicus GN=Prkar2a PE=1 SV=1;>sp|P12368|KAP2_RAT cAMP-dependent protein kinase type II-alpha regulatory subunit OS=Rattus norvegicus GN=Prkar2a PE=1		-0.0114709	-0.137068	0.112522	-0.106053	0.0319905	-0.110597	-0.106842	0.0555569	0.00591368	-0.126479	0.0678269	0.00426257	0.160362	0.586125	0.708049
Aldh1l1	>sp|P28037|AL1L1_RAT Cytosolic 10-formyltetrahydrofolate dehydrogenase OS=Rattus norvegicus GN=Aldh1l1 PE=1 SV=3;>tr|M0R8T2|M0R8T2_RAT 10-formyltetrahydrofolate dehydrogenase OS=Rattus norvegicus GN=Aldh1l1 PE=1 SV=1		0.0295925	0.0489842	0.109568	0.0862043	-0.0388592	-0.0921035	-0.464981	-0.149715	0.0022118	-0.0074509	0.0169637	0.00401014	0.93342	0.926646	0.928692
Lmf2	>sp|A1L1J9|LMF2_RAT Lipase maturation factor 2 OS=Rattus norvegicus GN=Lmf2 PE=2 SV=1		-0.135913	-0.158008	-0.024308	-0.0514551	-0.156377	-0.0525253	-0.50787	-0.00115402	-0.144099	-0.115815	-0.121807	0.0034198	0.82533	0.911301	0.469229
Snrpa1	>tr|D3ZZR5|D3ZZR5_RAT Protein LOC100364748 OS=Rattus norvegicus GN=Snrpa1 PE=4 SV=1;>tr|D3ZLF6|D3ZLF6_RAT Protein LOC100364748 OS=Rattus norvegicus GN=Snrpa1 PE=4 SV=2		0.0231279	-0.117043	0.0920169	-0.0229659	-0.164058	-0.213224	0.0473193	0.0155275	-0.0517464	-0.155515	0.0273002	0.00328492	0.162601	0.406493	0.566529
Aprt	>sp|P36972|APT_RAT Adenine phosphoribosyltransferase OS=Rattus norvegicus GN=Aprt PE=1 SV=1		-0.0549905	-0.13945	0.0463152	0.0379039	-0.117799	-0.200198	0.0973589	-0.0904505	-0.0801141	-0.163749	-0.0124357	0.00252439	0.460451	0.637286	0.615437
Fkbp1a	>sp|Q62658|FKB1A_RAT Peptidyl-prolyl cis-trans isomerase FKBP1A OS=Rattus norvegicus GN=Fkbp1a PE=1 SV=3		-0.0472634	-0.16347	0.104376	-0.020785	0.0177498	-0.0581713	0.219494	0.0299259	-0.0212581	-0.121351	0.0681574	0.00216619	0.193456	0.464916	0.801428
LOC100909580	>tr|G3V7N6|G3V7N6_RAT Protein LOC100909580 OS=Rattus norvegicus GN=LOC100909580 PE=4 SV=1		-0.0886088	-0.217603	0.00565396	-0.0547845	-0.37948	-0.187684	0.0338753	0.155934	-0.204957	-0.205635	-0.050182	0.000791585	0.995031	0.429263	0.0542282
Nsfl1c	>sp|O35987|NSF1C_RAT NSFL1 cofactor p47 OS=Rattus norvegicus GN=Nsfl1c PE=1 SV=1		-0.0055566	-0.134809	0.126989	-0.0345365	-0.169731	-0.18536	-0.0124925	-0.013169	-0.0712263	-0.155029	0.060224	0.000528292	0.21393	0.30462	0.592492
Ube2n	>sp|Q9EQX9|UBE2N_RAT Ubiquitin-conjugating enzyme E2 N OS=Rattus norvegicus GN=Ube2n PE=1 SV=1;>tr|M0R7J1|M0R7J1_RAT Ubiquitin-conjugating enzyme E2 N OS=Rattus norvegicus GN=Ube2n PE=3 SV=1		0.0447023	-0.162593	0.0824763	-0.0255477	-0.136484	-0.161392	0.134297	0.0119058	-0.0277724	-0.162112	0.0183858	0.000103718	0.132065	0.709478	0.850551
Apoe	>sp|P02650|APOE_RAT Apolipoprotein E OS=Rattus norvegicus GN=Apoe PE=1 SV=2		0.0155923	-0.0614016	-0.124183	-0.085991	-0.327152	0.0125741	-0.184372	0.415078	-0.121506	-0.0318113	-0.171139	9.5575e-05	0.521316	0.831591	0.251101
Nploc4	>sp|Q9ES54|NPL4_RAT Nuclear protein localization protein 4 homolog OS=Rattus norvegicus GN=Nploc4 PE=1 SV=3;>tr|F1LQX9|F1LQX9_RAT Nuclear protein localization protein 4 homolog OS=Rattus norvegicus GN=Nploc4 PE=4 SV=2		0.111687	-0.105578	-0.0429146	-0.0900292	0.0232178	-0.0990496	-0.406641	0.17454	0.0762991	-0.102967	-0.161995	-0.00014165	0.0209452	0.137652	0.667517
Epb41l1	>tr|D3ZMI4|D3ZMI4_RAT Band 4.1-like protein 1 OS=Rattus norvegicus GN=Epb41l1 PE=1 SV=1;>tr|D4A9L5|D4A9L5_RAT Band 4.1-like protein 1 OS=Rattus norvegicus GN=Epb41l1 PE=1 SV=2;>sp|Q9WTP0|E41L1_RAT Band 4.1-like protein 1 OS=Rattus norvegicus GN=Epb41l1 PE=	Yes	0.0189155	-0.172819	0.125243	-0.0383588	-0.0338402	-0.0692452	-0.200776	-0.0201119	-0.00218676	-0.131389	0.102884	-0.0007916	0.257311	0.240535	0.79564
Sbds	>sp|Q5RK30|SBDS_RAT Ribosome maturation protein SBDS OS=Rattus norvegicus GN=Sbds PE=2 SV=1		-0.154094	-0.237473	0.155826	-0.0380509	-0.247706	-0.155357	0.169868	0.321393	-0.191539	-0.204626	0.0896459	-0.000911457	0.918631	0.0980286	0.0949147
Pdxp	>tr|B2GV79|B2GV79_RAT Pdxp protein OS=Rattus norvegicus GN=Pdxp PE=2 SV=1;>tr|M0R416|M0R416_RAT Pyridoxal phosphate phosphatase OS=Rattus norvegicus GN=Pdxp PE=4 SV=1;>sp|Q8VD52|PLPP_RAT Pyridoxal phosphate phosphatase OS=Rattus norvegicus GN=Pdxp PE=1 SV=		0.0231935	-0.197154	-0.00216578	-0.153677	-0.16501	-0.224743	0.0798854	0.0231403	-0.0520879	-0.208189	-0.0170821	-0.00176005	0.319001	0.810788	0.897256
Tollip	>sp|A2RUW1|TOLIP_RAT Toll-interacting protein OS=Rattus norvegicus GN=Tollip PE=2 SV=1		-0.0168885	-0.214728	0.0818502	0.0150299	-0.144753	-0.248446	-0.0530233	-0.0816619	-0.0680341	-0.228216	0.0272866	-0.00185119	0.0599952	0.284013	0.61198
Pdia6	>sp|Q63081|PDIA6_RAT Protein disulfide-isomerase A6 OS=Rattus norvegicus GN=Pdia6 PE=1 SV=2		-0.102157	-0.192442	-0.0306265	-0.111971	-0.0170373	-0.229416	-0.0472465	0.209718	-0.068109	-0.207231	-0.0547471	-0.00189418	0.049959	0.925757	0.541875
Txnrd1	>sp|O89049|TRXR1_RAT Thioredoxin reductase 1, cytoplasmic OS=Rattus norvegicus GN=Txnrd1 PE=1 SV=5;>tr|R9PXU4|R9PXU4_RAT Thioredoxin reductase 1, cytoplasmic OS=Rattus norvegicus GN=Txnrd1 PE=3 SV=1		-0.00531989	-0.110765	0.0845965	-0.022697	-0.11569	-0.100519	-0.135712	-0.0414798	-0.0494679	-0.106667	0.0303656	-0.0021243	0.362529	0.416877	0.768846
Rps14	>tr|Q6PDV6|Q6PDV6_RAT 40S ribosomal protein S14 OS=Rattus norvegicus GN=Rps14 PE=2 SV=1;>sp|P13471|RS14_RAT 40S ribosomal protein S14 OS=Rattus norvegicus GN=Rps14 PE=2 SV=3		-0.0108048	-0.152388	0.147509	-0.0294426	-0.223945	-0.234976	0.0919825	0.0211028	-0.096061	-0.185423	0.0417742	-0.00262297	0.311714	0.391553	0.322342
Slc12a9	>sp|Q66HR0|S12A9_RAT Solute carrier family 12 member 9 OS=Rattus norvegicus GN=Slc12a9 PE=2 SV=1;>tr|M0RAK3|M0RAK3_RAT Solute carrier family 12 member 9 OS=Rattus norvegicus GN=Slc12a9 PE=4 SV=1;>tr|M0R3V5|M0R3V5_RAT Solute carrier family 12 member 9 OS=Ra		-0.187245	-0.173019	0.0590948	-0.00418527	-0.147244	-0.223982	-0.177306	-0.18557	-0.171245	-0.193404	0.0177975	-0.00306675	0.894896	0.295707	0.640349
Hnrnpa2b1	>tr|F1LNF1|F1LNF1_RAT Heterogeneous nuclear ribonucleoproteins A2/B1 (Fragment) OS=Rattus norvegicus GN=Hnrnpa2b1 PE=4 SV=1;>tr|F1LM82|F1LM82_RAT Heterogeneous nuclear ribonucleoproteins A2/B1 OS=Rattus norvegicus GN=Hnrnpa2b1 PE=4 SV=2;>tr|M0R6J9|M0R6J9_R		0.0362363	-0.0799115	0.0947871	-0.0153824	-0.0447827	-0.140286	0.110062	0.00990043	0.00382867	-0.104062	0.0525842	-0.00382847	0.104653	0.468859	0.858101
Nap1l4	>sp|Q5U2Z3|NP1L4_RAT Nucleosome assembly protein 1-like 4 OS=Rattus norvegicus GN=Nap1l4 PE=1 SV=1		-0.0614902	-0.173388	0.00142228	-0.0633568	-0.215745	-0.213584	-0.0333393	0.156876	-0.123192	-0.189467	-0.0516002	-0.00402491	0.371961	0.613218	0.349909
Hnrnpl	>tr|F1LQ48|F1LQ48_RAT Protein Fblim1 OS=Rattus norvegicus GN=Hnrnpl PE=4 SV=2;>tr|F2Z3R2|F2Z3R2_RAT Protein Fblim1 OS=Rattus norvegicus GN=Hnrnpl PE=4 SV=1		0.0571622	-0.0559674	0.0649787	-0.0254468	-0.0497686	-0.122742	-0.0400997	0.050779	0.0143899	-0.0826772	0.0132652	-0.00426236	0.079676	0.988063	0.90191
Akr1b1	>sp|P07943|ALDR_RAT Aldose reductase OS=Rattus norvegicus GN=Akr1b1 PE=1 SV=3		-0.0426763	-0.199154	0.0758905	-0.0129549	-0.0415601	-0.133697	0.0634383	-0.0215516	-0.0422298	-0.172971	0.00759215	-0.00430201	0.118027	0.699949	0.75684
Sf3a2	>sp|Q6AXT8|SF3A2_RAT Splicing factor 3A subunit 2 OS=Rattus norvegicus GN=Sf3a2 PE=2 SV=1		-0.0511184	0.0449827	0.0911065	-0.133935	-0.334141	-0.139481	-0.0343447	-0.159403	-0.164327	-0.0288028	0.071263	-0.00473994	0.277154	0.190346	0.924814
Ganab	>tr|D3ZAN3|D3ZAN3_RAT Alpha glucosidase 2 alpha neutral subunit (Predicted) OS=Rattus norvegicus GN=Ganab PE=1 SV=1		-0.116601	-0.0621189	-0.184154	-0.100586	-0.124066	-0.182986	-0.455941	0.121472	-0.119587	-0.110466	-0.13607	-0.0048172	0.945803	0.927141	0.486999
Pfn1	>sp|P62963|PROF1_RAT Profilin-1 OS=Rattus norvegicus GN=Pfn1 PE=1 SV=2		-0.0453128	-0.203325	0.080379	-0.0392309	0.0890476	-0.0551632	0.196465	-0.00837567	0.00843137	-0.14406	0.0432234	-0.00520473	0.0649774	0.743631	0.625786
Iqgap1	>tr|G3V7Q7|G3V7Q7_RAT IQ motif containing GTPase activating protein 1 (Predicted), isoform CRA_b OS=Rattus norvegicus GN=Iqgap1 PE=4 SV=1		0.0100059	0.321935	-0.0316114	0.174177	0.0974212	0.193382	-0.27704	-0.292798	0.044972	0.270514	-0.0929685	-0.00526707	0.359134	0.624517	0.813743
Arhgdia	>sp|Q5XI73|GDIR1_RAT Rho GDP-dissociation inhibitor 1 OS=Rattus norvegicus GN=Arhgdia PE=1 SV=1	Yes	-0.08045	-0.174312	0.0759712	-0.0451987	-0.0010303	-0.121101	0.156088	0.00809053	-0.0486821	-0.153028	0.0337957	-0.00586804	0.0638178	0.504149	0.720155
LOC100912008	>tr|F1M9B1|F1M9B1_RAT Protein LOC100912008 (Fragment) OS=Rattus norvegicus GN=LOC100912008 PE=4 SV=2;>tr|M0R7L5|M0R7L5_RAT Protein LOC100912008 (Fragment) OS=Rattus norvegicus GN=LOC100912008 PE=4 SV=1		-0.127285	-0.174685	-0.0174349	-0.0935218	-0.0736005	-0.163476	-0.0387886	0.121722	-0.105811	-0.170201	-0.0547586	-0.006332	0.513939	0.771169	0.539347
Ptbp2	>sp|Q66H20|PTBP2_RAT Polypyrimidine tract-binding protein 2 OS=Rattus norvegicus GN=Ptbp2 PE=2 SV=1		0.0835845	0.046719	0.0684091	-0.108249	-0.108229	-0.0732678	-0.0870978	0.0357854	0.00685904	-0.00127573	0.0384525	-0.00653395	0.946044	0.813029	0.715118
Hnrpd	>tr|G3V6A4|G3V6A4_RAT Heterogeneous nuclear ribonucleoprotein D, isoform CRA_b OS=Rattus norvegicus GN=Hnrpd PE=1 SV=1;>tr|G3V9G2|G3V9G2_RAT Heterogeneous nuclear ribonucleoprotein D, isoform CRA_a OS=Rattus norvegicus GN=Hnrpd PE=1 SV=1;>sp|Q9JJ54|HNRPD_R		0.054539	-0.0813377	0.101102	-0.0701526	0.0574411	-0.0310118	0.157781	0.061776	0.0556998	-0.0612073	0.0986051	-0.00659339	0.171576	0.541543	0.361082
Hnrnpr	>tr|Q566E4|Q566E4_RAT Heterogeneous nuclear ribonucleoprotein R OS=Rattus norvegicus GN=Hnrnpr PE=2 SV=1;>tr|M0RAR9|M0RAR9_RAT Uncharacterized protein (Fragment) OS=Rattus norvegicus PE=4 SV=1		0.0477849	-0.0390006	0.0468861	-0.0464134	-0.062219	-0.189588	-0.208197	0.0331767	0.00378335	-0.0992355	-0.00434944	-0.00665734	0.160269	0.921174	0.829215
Smarcc2	>tr|D4A510|D4A510_RAT Protein Smarcc2 OS=Rattus norvegicus GN=Smarcc2 PE=4 SV=2;>tr|D3ZPF5|D3ZPF5_RAT Protein Smarcc2 OS=Rattus norvegicus GN=Smarcc2 PE=4 SV=1		0.100954	0.181787	-0.0342152	0.0787888	-0.0158002	-0.0206847	-1.12005	-0.050075	0.0542524	0.100798	-0.0256322	-0.00802758	0.649232	0.50828	0.799003
Tpt1	>sp|P63029|TCTP_RAT Translationally-controlled tumor protein OS=Rattus norvegicus GN=Tpt1 PE=1 SV=1;>tr|M0R8Q2|M0R8Q2_RAT Protein LOC100360791 OS=Rattus norvegicus GN=LOC100360791 PE=4 SV=1		-0.063711	-0.117309	0.0954145	-0.158085	0.000959635	-0.153377	0.184099	0.298709	-0.0378427	-0.131736	0.0471085	-0.00805891	0.0272386	0.413899	0.673068
Ppp2r4	>tr|B2RYQ2|B2RYQ2_RAT Serine/threonine-protein phosphatase 2A activator OS=Rattus norvegicus GN=Ppp2r4 PE=2 SV=1		0.0357675	-0.121436	0.144769	-0.0568584	-0.122073	-0.24801	-0.0346554	-0.0852459	-0.0273687	-0.172065	0.0502354	-0.00828619	0.0948733	0.555587	0.672535
Asrgl1	>sp|Q8VI04|ASGL1_RAT Isoaspartyl peptidase/L-asparaginase OS=Rattus norvegicus GN=Asrgl1 PE=1 SV=1		-0.0601676	-0.154695	0.134135	-0.0685539	-0.0262107	-0.126549	0.0935329	-0.0489763	-0.0465848	-0.143436	0.0815434	-0.00864642	0.194895	0.234456	0.872371
Scrn1	>sp|Q6AY84|SCRN1_RAT Secernin-1 OS=Rattus norvegicus GN=Scrn1 PE=1 SV=1		-0.0502328	-0.145126	0.135579	-0.0798986	-0.0996021	-0.215476	-0.134555	0.0304145	-0.0699805	-0.173266	0.0502091	-0.00930541	0.0914423	0.412362	0.679793
Nomo1	>tr|D3ZSA9|D3ZSA9_RAT Protein Nomo1 OS=Rattus norvegicus GN=Nomo1 PE=4 SV=1		-0.0224135	0.06599	0.0544076	-0.134844	-0.13574	-0.00149971	-0.478115	0.246566	-0.0677442	0.0389941	0.00127463	-0.00934521	0.471359	0.664915	0.603638
Dpp3	>sp|O55096|DPP3_RAT Dipeptidyl peptidase 3 OS=Rattus norvegicus GN=Dpp3 PE=1 SV=2		-0.00209748	-0.0922291	-0.0256393	-0.0275013	-0.0340901	-0.0811589	-0.287728	-0.0253	-0.0148945	-0.087801	-0.0239546	-0.00948322	0.210798	0.914237	0.841134
Cfl1	>sp|P45592|COF1_RAT Cofilin-1 OS=Rattus norvegicus GN=Cfl1 PE=1 SV=3		-0.0012378	-0.134516	0.126448	-0.0443892	-0.0827881	-0.188712	0.109698	0.0791427	-0.0338579	-0.156194	0.0556413	-0.00976291	0.0400215	0.400749	0.521324
Cad	>tr|D4A8A0|D4A8A0_RAT DNA fragmentation factor subunit beta OS=Rattus norvegicus GN=Cad PE=3 SV=2		0.0322136	0.346328	-0.198135	0.14819	0.0637094	0.279832	0.0562597	-0.247383	0.0448119	0.319729	-0.240699	-0.00981643	0.123951	0.226268	0.748312
Dstn	>sp|Q7M0E3|DEST_RAT Destrin OS=Rattus norvegicus GN=Dstn PE=1 SV=3		0.00355956	-0.163924	0.0864337	-0.056759	0.053281	-0.16754	0.229798	0.0363974	0.0234481	-0.16537	0.0875677	-0.00998114	0.0127902	0.366294	0.59217
Snrpa	>tr|Q5U214|Q5U214_RAT Protein Snrpa OS=Rattus norvegicus GN=Snrpa PE=2 SV=1		0.0456947	-0.0991635	0.0549648	-0.04585	-0.0396764	0.00813889	0.128319	-0.00528567	0.0115462	-0.0562426	0.010001	-0.0100116	0.24247	0.986006	0.511884
Rbbp9	>sp|O88350|RBBP9_RAT Putative hydrolase RBBP9 OS=Rattus norvegicus GN=Rbbp9 PE=1 SV=2		0.0956801	-0.0830239	0.122347	-0.0103772	-0.0262957	-0.183202	0.156458	-0.209457	0.0468898	-0.123095	0.0937522	-0.0108174	0.0211106	0.648887	0.244195
Asna1	>tr|G3V9T7|G3V9T7_RAT ATPase Asna1 OS=Rattus norvegicus GN=Asna1 PE=3 SV=1		-0.0554013	-0.154477	0.367106	-0.0425458	0.581413	-0.32959	-0.210094	-0.0660783	0.199325	-0.224522	0.138447	-0.0110373	0.292077	0.901298	0.520437
Gsto1	>sp|Q9Z339|GSTO1_RAT Glutathione S-transferase omega-1 OS=Rattus norvegicus GN=Gsto1 PE=1 SV=2;>tr|Q6AXR6|Q6AXR6_RAT Glutathione S-transferase omega 1 OS=Rattus norvegicus GN=Gsto1 PE=2 SV=1;>tr|A0A096MJ04|A0A096MJ04_RAT Glutathione S-transferase omega 1,		-0.00293517	-0.131052	0.140169	-0.0398353	-0.170949	-0.214747	-0.111344	-0.0533996	-0.0701408	-0.16453	0.0807559	-0.0110512	0.352979	0.223239	0.812784
Safb	>tr|M0RBF0|M0RBF0_RAT Scaffold attachment factor B1 OS=Rattus norvegicus GN=Safb PE=4 SV=1;>sp|O88453|SAFB1_RAT Scaffold attachment factor B1 OS=Rattus norvegicus GN=Safb PE=1 SV=2		0.0846506	0.143717	-0.0486872	0.0665493	-0.10234	-0.0594638	-0.981457	-0.261552	0.00985435	0.0624446	-0.0661869	-0.0114041	0.499527	0.524573	0.483489
Sec16a	>tr|D3ZN76|D3ZN76_RAT Protein Sec16a OS=Rattus norvegicus GN=Sec16a PE=4 SV=1		-0.0836197	0.241267	-0.078916	0.163142	-0.0919593	0.0369001	-1.84208	-0.370772	-0.0869555	0.159521	-0.0483727	-0.0114176	0.221569	0.882753	0.831411
Parp1	>sp|P27008|PARP1_RAT Poly [ADP-ribose] polymerase 1 OS=Rattus norvegicus GN=Parp1 PE=1 SV=4		0.0316698	0.0722219	-0.144972	0.107204	0.02182	0.137593	-0.182006	-0.117193	0.0277299	0.0983703	-0.154081	-0.0115883	0.39091	0.0724059	0.930529
Ppm1f	>sp|Q9WVR7|PPM1F_RAT Protein phosphatase 1F OS=Rattus norvegicus GN=Ppm1f PE=2 SV=1	Yes	0.0338572	-0.149386	0.00329995	-0.0719459	0.00263528	-0.128806	-0.123507	-0.0287491	0.0213684	-0.141154	-0.039641	-0.0122856	0.0663846	0.544938	0.478398
Khdrbs1	>sp|Q91V33|KHDR1_RAT KH domain-containing, RNA-binding, signal transduction-associated protein 1 OS=Rattus norvegicus GN=Khdrbs1 PE=1 SV=1;>sp|Q920F3|KHDR2_RAT KH domain-containing, RNA-binding, signal transduction-associated protein 2 OS=Rattus norvegicus		0.0614868	-0.0314395	0.0702476	0.00178199	-0.104825	-0.140408	0.0624999	-0.0730227	-0.00503795	-0.0750268	0.0396253	-0.012448	0.222424	0.524806	0.794872
Hmg1l1	>tr|D4A9T3|D4A9T3_RAT Protein Hmg1l1 OS=Rattus norvegicus GN=Hmg1l1 PE=4 SV=2;>tr|F1MA29|F1MA29_RAT Protein LOC681718 OS=Rattus norvegicus GN=LOC681718 PE=4 SV=1;>sp|P63159|HMGB1_RAT High mobility group protein B1 OS=Rattus norvegicus GN=Hmgb1 PE=1 SV=2;>t		0.0178632	-0.0695398	0.0675596	0.0189981	-0.0851558	-0.107758	0.238736	-0.00400307	-0.0233444	-0.0848272	0.0390646	-0.012521	0.439803	0.400974	0.636052
Psmc4	>sp|Q63570|PRS6B_RAT 26S protease regulatory subunit 6B OS=Rattus norvegicus GN=Psmc4 PE=1 SV=1		-0.0120224	-0.130753	0.0711234	-0.134806	-0.0907867	-0.113132	0.0118809	0.178902	-0.0435281	-0.123705	0.0287838	-0.0130766	0.0923129	0.4176	0.751164
Myh14	>tr|F1LNF0|F1LNF0_RAT Protein Myh14 OS=Rattus norvegicus GN=Myh14 PE=4 SV=1		-0.0367376	0.300334	-0.1062	0.212983	-0.141075	-0.0867835	-0.59045	-0.435664	-0.0784724	0.145487	-0.115536	-0.0133411	0.309173	0.864593	0.885639
Caskin1	>tr|D3ZE17|D3ZE17_RAT Caskin-1 OS=Rattus norvegicus GN=Caskin1 PE=4 SV=2;>sp|Q8VHK2|CSKI1_RAT Caskin-1 OS=Rattus norvegicus GN=Caskin1 PE=1 SV=1	Yes	0.103631	0.270248	-0.016634	0.158641	-0.206136	-0.0464994	-2.00429	-0.401055	-0.0202761	0.143549	-0.0528091	-0.0140311	0.372911	0.882204	0.80453
LOC100910272	>tr|D4A7R0|D4A7R0_RAT Signal recognition particle subunit SRP72 OS=Rattus norvegicus GN=LOC100910272 PE=3 SV=2		-0.0300032	-0.0793077	-0.0720637	-0.00555944	-0.261874	-0.282817	-0.375706	-0.0435043	-0.122752	-0.160712	-0.138666	-0.0148297	0.726946	0.916801	0.398021
Nup155	>tr|F1LS02|F1LS02_RAT Nuclear pore complex protein Nup155 OS=Rattus norvegicus GN=Nup155 PE=4 SV=1;>sp|P37199|NU155_RAT Nuclear pore complex protein Nup155 OS=Rattus norvegicus GN=Nup155 PE=1 SV=1		-0.264394	-0.0938451	0.0518813	-0.0307385	-0.0434631	0.0148466	-0.022871	0.0382791	-0.176022	-0.0503684	0.0331933	-0.0156495	0.580026	0.293341	0.351252
Hnrnpa1	>tr|F7FEZ6|F7FEZ6_RAT Heterogeneous nuclear ribonucleoprotein A1 OS=Rattus norvegicus GN=Hnrnpa1 PE=4 SV=1;>sp|P04256|ROA1_RAT Heterogeneous nuclear ribonucleoprotein A1 OS=Rattus norvegicus GN=Hnrnpa1 PE=1 SV=3		0.0454812	-0.0773853	0.0789868	-0.0338757	-0.0150539	-0.0647438	0.164328	0.0486569	0.0212672	-0.0723287	0.0442926	-0.0160386	0.110267	0.725717	0.747285
Rnh1	>tr|E2RUH2|E2RUH2_RAT Ribonuclease inhibitor OS=Rattus norvegicus GN=Rnh1 PE=2 SV=1;>sp|P29315|RINI_RAT Ribonuclease inhibitor OS=Rattus norvegicus GN=Rnh1 PE=1 SV=2		-0.0517709	-0.0872211	0.105198	-0.0213349	-0.0939379	-0.0303642	-0.0471021	-0.0913959	-0.0686377	-0.0644783	0.0350994	-0.0167928	0.971256	0.434852	0.867912
Basp1	>sp|Q05175|BASP1_RAT Brain acid soluble protein 1 OS=Rattus norvegicus GN=Basp1 PE=1 SV=2		0.0471149	-0.13769	0.0709229	-0.0278691	-0.225138	-0.313159	-0.0271519	-0.157725	-0.0617864	-0.207878	0.0349956	-0.0179008	0.263395	0.443702	0.898774
Eif3g	>sp|Q5RK09|EIF3G_RAT Eukaryotic translation initiation factor 3 subunit G OS=Rattus norvegicus GN=Eif3g PE=2 SV=1		-0.07558	-0.0683609	0.122074	-0.0507183	-0.163634	-0.106481	0.164668	-0.0307874	-0.110802	-0.0836089	0.0945495	-0.0180119	0.784947	0.0979124	0.485488
Ilf3	>sp|Q9JIL3|ILF3_RAT Interleukin enhancer-binding factor 3 OS=Rattus norvegicus GN=Ilf3 PE=1 SV=2		0.056561	-0.0274023	0.0260833	-0.014869	-0.157548	-0.13195	-0.29854	-0.0708441	-0.0290828	-0.0692215	-0.00576207	-0.0187304	0.577213	0.772036	0.924676
Srrt	>tr|M0R7E6|M0R7E6_RAT Protein Srrt OS=Rattus norvegicus GN=Srrt PE=4 SV=1		0.0757171	0.0124964	0.0969377	-0.0198349	-0.100215	0.0342082	-0.307642	0.214543	0.0053444	0.0211811	0.0824777	-0.0199701	0.820209	0.384564	0.571154
Lrrc47	>tr|F1LT49|F1LT49_RAT Protein Lrrc47 OS=Rattus norvegicus GN=Lrrc47 PE=1 SV=2		0.00705792	-0.107259	0.0858899	-0.0529473	-0.337777	-0.184228	-0.345201	0.0540012	-0.130876	-0.138047	-0.00314247	-0.0200571	0.9536	0.435851	0.328642
Nmral1	>tr|D3ZDB9|D3ZDB9_RAT NmrA-like family domain-containing protein 1 OS=Rattus norvegicus GN=Nmral1 PE=4 SV=2;>sp|P86172|NMRL1_RAT NmrA-like family domain-containing protein 1 (Fragments) OS=Rattus norvegicus GN=Nmral1 PE=1 SV=1		0.0205346	-0.0203426	0.105596	-0.0581752	0.0309414	-0.106499	0.088979	0.000770076	0.0246973	-0.0548052	0.0451294	-0.0204032	0.253395	0.819975	0.50811
Cnpy2	>tr|A0JN30|A0JN30_RAT Canopy 2 homolog (Zebrafish) OS=Rattus norvegicus GN=Cnpy2 PE=2 SV=1		-0.0305144	-0.162536	0.0451995	-0.0698333	0.0169467	-0.119492	0.105756	0.133656	-0.01153	-0.145319	0.010456	-0.0206869	0.0798574	0.84915	0.809643
Psma2	>sp|P17220|PSA2_RAT Proteasome subunit alpha type-2 OS=Rattus norvegicus GN=Psma2 PE=1 SV=3		0.010357	-0.160113	0.0736316	-0.0937331	-0.0367977	-0.0828574	0.0740388	0.000432726	-0.00850486	-0.129211	0.0187668	-0.0208905	0.0141558	0.793164	0.604874
Sh3bgrl	>tr|B5DFD8|B5DFD8_RAT SH3 domain-binding glutamic acid-rich-like protein OS=Rattus norvegicus GN=Sh3bgrl PE=2 SV=1		0.0473535	-0.0847947	0.131618	0.0322036	-0.106021	-0.239008	0.16044	-0.142661	-0.0139963	-0.14648	0.0664521	-0.0211939	0.11433	0.458767	0.779313
Vcl	>tr|R9PXU6|R9PXU6_RAT Vinculin OS=Rattus norvegicus GN=Vcl PE=1 SV=1;>sp|P85972|VINC_RAT Vinculin OS=Rattus norvegicus GN=Vcl PE=1 SV=1		-0.106743	-0.136178	-0.0175814	-0.0642905	-0.184868	-0.19647	-0.437987	-0.113011	-0.137993	-0.160295	-0.0443545	-0.0212546	0.844195	0.508496	0.679172
Tln2	>tr|D3ZA84|D3ZA84_RAT Protein Tln2 OS=Rattus norvegicus GN=Tln2 PE=4 SV=2;>tr|D4A3B0|D4A3B0_RAT Protein Tln2 OS=Rattus norvegicus GN=Tln2 PE=4 SV=2;>tr|D3ZT58|D3ZT58_RAT Protein Tln2 OS=Rattus norvegicus GN=Tln2 PE=4 SV=2;>tr|D3ZE09|D3ZE09_RAT Protein Tln2	Yes	0.076184	0.359498	-0.0873446	0.182383	-0.0912276	0.100521	-0.0671853	-0.371438	0.00921933	0.255907	-0.108377	-0.0214737	0.122118	0.561136	0.788335
Rhog	>tr|A0A096MJM1|A0A096MJM1_RAT Protein Rhog OS=Rattus norvegicus GN=Rhog PE=4 SV=1;>tr|Q32PX6|Q32PX6_RAT Protein Rhog OS=Rattus norvegicus GN=Rhog PE=2 SV=1;>tr|A0A096MK75|A0A096MK75_RAT Protein Rhog OS=Rattus norvegicus GN=Rhog PE=4 SV=1		-0.10551	-0.253386	0.0576784	-0.015453	-0.0132368	-0.190076	0.161639	-0.127525	-0.0686005	-0.228062	-0.00142178	-0.0229008	0.1691	0.685557	0.95663
Ttll12	>tr|D4A1Q9|D4A1Q9_RAT Protein Ttll12 OS=Rattus norvegicus GN=Ttll12 PE=4 SV=1		-0.0376573	-0.130492	0.0895101	-0.0174239	-0.0494495	-0.115741	-0.306341	-0.0353628	-0.0423742	-0.124592	0.0245094	-0.0244278	0.112043	0.635036	0.835895
Tjp2	>tr|Q3ZB99|Q3ZB99_RAT Protein Tjp2 OS=Rattus norvegicus GN=Tjp2 PE=1 SV=1		-0.146727	0.0235357	-0.129658	0.0441795	-0.202319	-0.302354	-0.0261893	-0.240525	-0.168964	-0.10682	-0.16521	-0.0260361	0.728042	0.986016	0.579202
Sdc4	>sp|P34901|SDC4_RAT Syndecan-4 OS=Rattus norvegicus GN=Sdc4 PE=1 SV=1		0.0199982	-0.201207	0.0503508	-0.0263231	0.0744555	-0.283504	0.114483	0.135311	0.0417811	-0.234126	-0.0136809	-0.0266875	0.0538444	0.725102	0.981015
Ampd2	>sp|Q02356|AMPD2_RAT AMP deaminase 2 OS=Rattus norvegicus GN=Ampd2 PE=2 SV=2		0.0648144	-0.0747082	0.0411951	-0.0646635	-0.0386582	-0.202663	-0.435216	0.03059	0.0234254	-0.12589	-0.0149844	-0.026817	0.167727	0.77153	0.61681
Rbm3	>tr|G3V6P6|G3V6P6_RAT Putative RNA-binding protein 3 OS=Rattus norvegicus GN=Rbm3 PE=4 SV=1		0.0458115	-0.0316957	0.147145	0.0624526	-0.155772	-0.171945	0.273527	-0.0894259	-0.034822	-0.0877956	0.0852024	-0.0284786	0.645378	0.34916	0.792261
Slc44a2	>sp|B4F795|CTL2_RAT Choline transporter-like protein 2 OS=Rattus norvegicus GN=Slc44a2 PE=2 SV=1		-0.15551	-0.131522	0.0458332	-0.126606	-0.127645	-0.158797	0.0275928	0.00732603	-0.144364	-0.142432	0.0634129	-0.0292235	0.981882	0.163623	0.625886
Lasp1	>sp|Q99MZ8|LASP1_RAT LIM and SH3 domain protein 1 OS=Rattus norvegicus GN=Lasp1 PE=1 SV=1		-0.00681056	-0.147386	0.116649	-0.0137801	-0.0916577	-0.148852	0.118792	-0.156527	-0.0407494	-0.147973	0.0712547	-0.0297782	0.0336141	0.32541	0.710364
Hgs	>sp|Q9JJ50|HGS_RAT Hepatocyte growth factor-regulated tyrosine kinase substrate OS=Rattus norvegicus GN=Hgs PE=1 SV=1		-0.14153	-0.095079	0.0826759	-0.00851754	-0.216505	-0.174677	-0.484126	-0.197116	-0.17152	-0.126918	-0.00946399	-0.031298	0.496354	0.291013	0.530241
Cfl2	>tr|M0RC65|M0RC65_RAT Cofilin 2, muscle (Predicted), isoform CRA_b OS=Rattus norvegicus GN=Cfl2 PE=4 SV=1		-0.00633304	-0.131094	0.0905609	-0.0221337	-0.142309	-0.265541	0.0858852	-0.00835272	-0.0607234	-0.184873	0.0133871	-0.031425	0.101614	0.587485	0.48788
Sec31a	>tr|G3V699|G3V699_RAT Protein transport protein Sec31A OS=Rattus norvegicus GN=Sec31a PE=1 SV=1;>sp|Q9Z2Q1|SC31A_RAT Protein transport protein Sec31A OS=Rattus norvegicus GN=Sec31a PE=1 SV=2		0.00352688	0.0368199	0.0725987	0.0106079	-0.0599234	-0.105075	-0.428609	-0.139709	-0.0218532	-0.019938	0.014871	-0.0318487	0.983694	0.76271	0.662007
Sarnp	>sp|Q498U4|SARNP_RAT SAP domain-containing ribonucleoprotein OS=Rattus norvegicus GN=Sarnp PE=1 SV=3		-0.0154336	-0.0740701	0.125815	0.0447835	0.0187464	-0.125228	0.230875	-0.163176	-0.00176161	-0.0945332	0.101699	-0.0321398	0.113839	0.268132	0.712804
Coro1c	>tr|G3V624|G3V624_RAT Coronin OS=Rattus norvegicus GN=Coro1c PE=3 SV=1		-0.0163553	-0.0759245	0.0772924	-0.0793195	-0.0214894	-0.179475	0.0313741	0.0578279	-0.018409	-0.117345	0.0392338	-0.0332351	0.0840682	0.291834	0.928256
Dbnl	>sp|Q9JHL4|DBNL_RAT Drebrin-like protein OS=Rattus norvegicus GN=Dbnl PE=1 SV=1	Yes	-0.0214668	-0.15184	0.0900954	0.0329036	-0.0965232	-0.230753	-0.143859	-0.272049	-0.0514894	-0.183405	0.00794327	-0.0332675	0.0491658	0.693279	0.735753
[truncated: 138 more rows]
