# Supplementary material for: The effects of proteasomal inhibition on synaptic proteostasis
Source: EMBO J. 2016 Sep 9;35(20):2238–62. doi: 10.15252/embj.201593594 (PMC5069550; doi:10.15252/embj.201593594)
Supplement: Supplementary file 6 — Table EV4 [file EMBJ-35-2238-s006.zip › EMBOJ201593594R_TableEV4/Readme_Table_EV4.txt]

Table EV4
List of 314 �Synaptic� proteins. 
These reflect proteins that are either synapse-specific, highly enriched in synaptic compartments, or implicated in synaptic function. 
