# Supplementary material for: The effects of proteasomal inhibition on synaptic proteostasis
Source: EMBO J. 2016 Sep 9;35(20):2238–62. doi: 10.15252/embj.201593594 (PMC5069550; doi:10.15252/embj.201593594)
Supplement: Supplementary file 6 — Table EV4 [file EMBJ-35-2238-s006.zip › EMBOJ201593594R_TableEV4/Table_EV4.xlsx]

## Sheet: Table EV4
	Gene name of Synapse associated protein
1	Abi1
2	Abi2
3	Acap2
4	Actn1
5	Actn2
6	Actn4
7	Adap1
8	Agap2
9	Agap3
10	Agrn
11	Akap5
12	Akap9
13	Amph
14	Ap1b1
15	Ap1m1
16	Ap1s1
17	Ap2a1
18	Ap2a2
19	Ap2b1
20	Ap2m1
21	Ap2s1
22	Ap3b1
23	Ap3b2
24	Ap3d1
25	Ap3m1
26	Ap3m2
27	Ap3s1
28	Ap3s2
29	Arap1
30	Arhgdia
31	Arl6ip5
32	Asap1
33	Asap2
34	Atp6v0a1
35	Atp6v0c
36	Atp6v0d1
37	Atp6v1a
38	Atp6v1b2
39	Atp6v1c1
40	Atp6v1d
41	Atp6v1e1
42	Atp6v1f
43	Atp6v1g2
44	Atp6v1h
45	Atxn10
46	Bcan
47	Bsn
48	Cacna2d1
49	Cacng8
50	Cadps
51	Camk1
52	Camk1d
53	Camk2a
54	Camk2b
55	Camk2d
56	Camk2g
57	Camk4
58	Camkv
59	Canx
60	Cask
61	Caskin1
62	Cd47
63	Cdh13
64	Cdh2
65	Cdh4
66	Cdk5
67	Cdk5rap3
68	Cit
69	Ctnna1
70	Ctnna2
71	Ctnnb1
72	Ctnnd1
73	Ctnnd2
74	Cttn
75	Cyfip1
76	Cyfip2
77	Dap3
78	Dbn1
79	Dbnl
80	Dclk1
81	Dclk2
82	Dlg1
83	Dlg3
84	Dlg4
85	Dlgap4
86	Dnm1
87	Dnm1l
88	Dnm2
89	Dnm3
90	Dtna
91	Eef1a2
92	Eef1b2
93	Eef1d
94	Eef1g
95	Eef2
96	Epb4.1
97	Epb41l1
98	Epb41l2
99	Epb41l3
100	Epha5
101	Epn1
102	Erc1
103	Esyt1
104	Flot1
105	Flot2
106	Fmr1
107	Fxr1
108	Fxr2
109	Gabarap
110	Gabarapl2
111	Gabbr1
112	Gabbr2
113	Gabra1
114	Gabrb3
115	Gabrg2
116	Gdi1
117	Gdi2
118	Git1
119	Git2
120	Gphn
121	Gria2
122	Gria3
123	Grin1
124	Grin2b
125	Grip1
126	Gripap1
127	Grm5
128	Hip1
129	Hip1r
130	Homer1
131	Homer3
132	Htt
133	Itsn1
134	Kalrn
135	Kcnab2
136	Kctd16
137	L1cam
138	Lin7a
139	Lin7c
140	Lphn2
141	Macf1
142	Map2
143	Marcks
144	Marcksl1
145	Mllt4
146	Mpp2
147	Mpp6
148	Mtor
149	Naa15
150	Napa
151	Napb
152	Napg
153	Ncam1
154	Ncan
155	Ncdn
156	Ncs1
157	Nedd4
158	Nedd4l
159	Negr1
160	Nes
161	Nfasc
162	Ngef
163	Nlgn2
164	Nlgn3
165	Nptn
166	Nrcam
167	Nrxn1
168	Nrxn2
169	Nrxn3
170	Nsf
171	Ntrk2
172	Pacsin1
173	Pacsin2
174	Pacsin3
175	Palm
176	Pclo
177	Plxna2
178	Plxna3
179	Plxna4a
180	Plxnb1
181	Plxnb2
182	Plxnc1
183	Plxnd1
184	Ppfia1
185	Ppfia2
186	Ppfia3
187	Ppm1e
188	Ppm1f
189	Ppp1r9a
190	Ppp1r9b
191	Ptpra
192	Ptprf
193	Ptprz1
194	Rab10
195	Rab11b
196	Rab11fip5
197	Rab12
198	Rab13
199	Rab14
200	Rab18
201	Rab1A
202	Rab21
203	Rab2a
204	Rab30
205	Rab31
206	Rab35
207	Rab3a
208	Rab3b
209	Rab3c
210	Rab3gap2
211	Rab4a
212	Rab4b
213	Rab5a
214	Rab5b
215	Rab5c
216	Rab6a
217	Rab6b
218	Rab7a
219	Rab8a
220	Rab8b
221	Rasa3
222	Rims1
223	Rph3a
224	Rptor
225	Rtn1
226	Rtn3
227	Rtn4
228	Rufy3
229	Scamp1
230	Scfd1
231	Sept11
232	Sept2
233	Sept3
234	Sept5
235	Sept6
236	Sept7
237	Sept8
238	Sept9
239	Sgta
240	Sh3gl1
241	Sh3gl2
242	Shank2
243	Shank3
244	Sirpa
245	Slc12a2
246	Slc12a5
247	Slc17a7
248	Slc1a2
249	Slc1a3
250	Slc25a12
251	Slc25a22
252	Slc27a4
253	Slc4a10
254	Slc4a4
255	Slc4a7
256	Slc6a1
257	Slc7a11
258	Slc8a2
259	Snap23
260	Snap25
261	Snap29
262	Snap91
263	Snapin
264	Sntb1
265	Srcin1
266	Stx12
267	Stx1a
268	Stx1b
269	Stx4
270	Stx6
271	Stx7
272	Stxbp1
273	Stxbp3
274	Stxbp5
275	Stxbp6
276	Sv2a
277	Sv2b
278	Sv2c
279	Syn1
280	Syn2
281	Syn3
282	Syncrip
283	Syne1
284	Syngap1
285	Syngr1
286	Syngr3
287	Synj1
288	Synj2
289	Synj2bp
290	Syp
291	Sypl1
292	Syt1
293	Syt2
294	Tecr
295	Tln1
296	Tln2
297	Tnc
298	Tnr
299	Unc13b
300	Vamp2
301	Vamp3
302	Vamp4
303	Vamp7
304	Vapa
305	Vapb
306	Vat1
307	Vat1l
308	Ykt6
309	Ywhab
310	Ywhae
311	Ywhag
312	Ywhah
313	Ywhaq
314	Ywhaz
